# Supplementary material for: Multi-omic mapping of Drosophila protein secretomes reveals tissue-specific origins and inter-organ trafficking
Source: Nat Commun. 2026 Apr 20;17:5425. doi: 10.1038/s41467-026-71763-8 (PMC13280006; doi:10.1038/s41467-026-71763-8)
Supplement: Supplementary file 4 — Supplementary Data 3 [file 41467_2026_71763_MOESM4_ESM.xlsx]

## Sheet: Column Definitions
Table of abbreviations used for the Gal4 lines part of this study
Abbreviation	Enhancer-Gal4	Drosophila Tissue
neurons	Elav-Gal4	Neurons
muscle	Mef2-Gal4	Muscle
trachea	Btl-Gal4	Trachea
fat	Lpp-Gal4	Fat body
glia	Repo-Gal4	Glia
gut	Myo1a-Gal4	Gut
oenocyte	PromE-Gal4	Oenocytes
hemocytes	Hml-Gal4	Hemocytes
heart	4xHand-Gal4	Heart/nephrocytes
wing.disc	MS1096-Gal4	Wing disc
Supplementary Data 3A. Tissue secreteome proteomic results
Primary accession number	Uniprot identifier for the protein
Secondary accession numbers	Uniprot identifiers for additional proteins that cannot be differentiated with the current peptides identified
Gene Symbol	Gene symbol
Flybase ID	Flybase identifier mapped from Uniprot IDs
Protein name	Protein name
PaxDB Abundance (ppm)	Protein abundance estimated from whole flies and reported by the PaxDB database
SpectrumMill Protein Score (All plexes)	Protein score indicating confidence of identification
Contains signal peptide	Whether a signal peptide was detected using the signal peptide annotation from the Uniprot database
Positive or Negative Control	Whether this protein is a positive (known secreted), negative (known internal), or not available (NA)
SpectrumMill Plex-specific Protein Score	Protein score indicating confidence of identification for specific multiplexed samples
Log2 Fold-changes	Average protein log2 fold changes from TMT intensities (samples/control)
Q-values	False-discovery rate adjusted p-values from moderated t-test (sample/control)
Log fold-changes normalized 0-to-1	Log2 fold-changes normalized by setting min = 0 and max = 1
Supplementary Data 3B. High-confidence 540 tissue secreted proteins
Primary accession number	Uniprot identifier for the protein
Secondary accession numbers	Uniprot identifiers for additional proteins that cannot be differentiated with the current peptides identified
Flybase ID	Flybase identifier mapped from Uniprot IDs
Gene Symbol	Flybase Gene symbol
Gene Name	Flybase Gene name
Localization summary	Whether the protein shows any evidence from source: Literature search, Uniprot database, Flybase database, TMHMM 2.0 algorithm, SignalP algorithm, or DeepLoc algorithm
Hemolymph summary	Whether the protein shows any evidence from source: Flybase GO term, Uniprot subcellular localization contains "hemolymph", Handke et al. 2013, this study bulk larval hemolymph proteome
Tissue source	Whether the protein was identified as secreted from a particular tissue (value = 1)
All tissue sorces	All tissue sources from which a protein was identified as secreted
Identified in blood proteome	Whether the protein was identified in the proteomic analysis of whole blood samples
Localization predictions	Literature search, Uniprot database, Flybase database, TMHMM 2.0 algorithm, SignalP algorithm, or DeepLoc algorithm
Hemolymph predictions	Flybase GO term, Uniprot subcellular localization contains "hemolymph", Handke et al. 2013, this study bulk larval hemolymph proteome
Supplementary Data 3C. 31 tissue-secreted proteins with zero values in negative controls
Primary accession number	Uniprot identifier for the protein
Flybase ID	Flybase identifier mapped from Uniprot IDs
Gene Symbol	Gene symbol
Tissue source	Whether the protein was identified as secreted from a particular tissue
Supplementary Data 3D. Whole blood proteomic analysis results ranked by total MS1 intensity
Primary accession number	Uniprot identifier for the protein
Secondary accession numbers	Uniprot identifiers for additional proteins that cannot be differentiated with the current peptides identified
Flybase ID	Flybase identifier mapped from Uniprot IDs
Gene Symbol	Gene symbol
Spectra counts	Number of spectra identified and matched to the protein
Unique peptides	Number of unique peptides identified for the protein
Molecular Weight	Protein molecular weight
Percent coverage	Percent of the protein sequence covered from identified peptides
SpectrumMill Protein Score	Protein score indicating confidence of identification
Protein name	Protein name
Total MS1 intensity	Sum of the precursor intensity for all matched spectra of this protein
Supplementary Data 3E. Small proteins identified in tissue secretome and blood proteome
Small protein FBgns (100aa or smaller) all isoforms (847)	Small protein FBgns (100aa or smaller) all isoforms (847)
Small proteins in tissue secretome (10)	Small proteins in tissue secretome (10)
Small proteins in hemolymph proteome (100)	Small proteins in hemolymph proteome (100)
Supplementary Data 3F. GFP-TurboID identified in tissue secretome
Primary accession number	Uniprot identifier for the protein
Secondary accession numbers	Uniprot identifiers for additional proteins that cannot be differentiated with the current peptides identified
Protein name	Protein name
SpectrumMill Protein Score (All plexes)	Protein score indicating confidence of identification
SpectrumMill Plex-specific Protein Score	Protein score indicating confidence of identification for specific multiplexed samples
Log2 Fold-changes	Average protein log2 fold changes from TMT intensities (samples/control)
Q-values	False-discovery rate adjusted p-values from moderated t-test (sample/control)
Log fold-changes normalized 0-to-1	Log2 fold-changes normalized by setting min = 0 and max = 1
High confidence scores	Protein score indicating confidence of identification
Supplementary Data 3G. Pearson's correlation on Blood proteome vs tissue secretome
Tissue	10 tissues used for protein labeling
Pearson's correlation values	All proteins and proteins with only signal
Supplementary Data 3H. Peptides mapping to single-pass transmembrane proteins
primary_accession	Uniprot identifier for the protein
flybase.id	Flybase identifier mapped from Uniprot IDs
geneSymbol	Gene symbol
TM type	Type of transmembrane protein
TM start	Transmembrane domain amino acid coordinate start
TM stop	Transmembrane domain amino acid coordinate stop
peptide_sequence	peptide sequence identified
StartAA	Peptide amino acid coordinate start
StopAA	Peptide amino acid coordinate stop
Location of peptide	Location of peptide in protein sequence. ECD = Extracellular domain

## Sheet: TableS3A
									SpectrumMill Plex-specific Protein Score					Log2 Fold-changes										Q-values										Log fold-changes normalized 0-to-1
Primary accession number	Secondary accession numbers	Gene Symbol	Flybase ID	Protein name	PaxDB Abundance (ppm)	SpectrumMill Protein Score (All plexes)	Contains signal peptide	Positive or Negative Control	PlexA (gut/fat)	PlexB(glia/oenocyte)	PlexC(muscle/hemocyte)	PlexD(heart/wing.disc)	PlexE(trachea/neurons)	gut	fat	glia	oenocyte	muscle	hemocytes	heart	wing.disc	trachea	neurons	gut	fat	glia	oenocyte	muscle	hemocytes	heart	wing.disc	trachea	neurons	gut	fat	glia	oenocyte	muscle	hemocytes	heart	wing.disc	trachea	neurons
Q24388	Q24388|X2JCV2	Lsp2	FBgn0002565	Larval serum protein 2	215	1204.12	TRUE	Positive	1198.35	606.82	640.72	518.18	634.83	1.62572	3.19796	0.122952	-0.640035	1.06293	0.184724	0.0900759	-0.0118512	0.44283	0.347276	6.48898e-08	3.27807e-09	0.998983	0.0123692	2.54428e-07	0.0918325	0.29783	0.254334	0.000702309	0.00429514	0.611119	1	0.408592	0.279829	0.515965	0.311742	0.444853	0.442468	0.334775	0.532749
P22465	P22465|P22465-2	AnxB10	FBgn0000084	Annexin B10	474	76.33	FALSE	NA	21.53			11.55	53.72	1.66835	3.16148							0.416512	0.324293	3.6614e-07	4.55431e-09							0.000549677	0.00373842	0.626894	0.988875							0.324254	0.519744
P11997	P11997	Lsp1gamma	FBgn0002564	Larval serum protein 1 gamma chain	542	1930.64	TRUE	Positive	1872.25	1247.07	1325.77	1176.49	1340.45	1.58275	2.91745	0.190001	-0.415425	0.93954	0.363239	-0.039381	-0.237116	0.508399	0.341707	4.28081e-08	3.27807e-09	0.998983	0.0279755	2.82899e-07	0.012042	0.412229	0.0120584	0.000260102	0.00423872	0.595216	0.914456	0.431285	0.326979	0.463054	0.375426	0.373852	0.339799	0.360988	0.529598
Q9VYV6	Q9VYV6	BcDNA:LP01642	FBgn0030326	GEO09033p1	4.72	102.91	TRUE	Positive	102.91	33.33	45.81	18.39	45.45	1.14053	2.77093	0.12562	-0.156968	0.489507	0.793073			0.441902	0.18112	3.5499e-06	4.55431e-09	0.998983	0.13756	2.22546e-06	1.74138e-06	0.239145	0.0841452	0.000290935	0.0196205	0.431548	0.869778	0.409495	0.381234	0.270076	0.528764			0.334404	0.43873
P11996	P11996|X2J8F5	Lsp1beta	FBgn0002563	Larval serum protein 1 beta chain	388	2009.28	TRUE	Positive	1974.74	1126.99	1119.2	1173.65	1231.51	1.4772	2.76159	0.30345	-0.41714	0.613931	0.0839993	-0.0952017	-0.309212	0.510663	0.397039	3.5778e-06	1.42138e-08	0.998983	0.102048	3.08762e-06	0.1735	0.273224	0.00556048	0.000396288	0.00310804	0.556151	0.866928	0.469684	0.326619	0.32343	0.27581	0.343237	0.306939	0.361893	0.560907
P11995	P11995	Lsp1alpha	FBgn0002562	Larval serum protein 1 alpha chain	173	1445.64	TRUE	Positive	1406.04	1054.86	968.25	812.66	1022.05	1.49756	2.58013	0.53531	-0.610327	0.643307	0.179374	-0.242328	-0.538452	0.542032	0.392261	2.15541e-06	1.42379e-08	0.998983	0.0960603	1.39608e-06	0.0629977	0.0593602	0.000634088	0.000223912	0.00300414	0.563684	0.811594	0.54816	0.286065	0.336027	0.309834	0.262545	0.202458	0.374433	0.558203
Q9VQT7	Q9VQT7	CT37195	FBgn0031560	RH15675p	81	50.87	TRUE	Positive	48.22	43.7	48.77	44.89	44.18	1.43844	2.41661	0.24816	0.0267867	1.43723	0.274399	0.363739	0.265846	0.420214	0.340308	4.97002e-08	4.55431e-09	0.998983	0.308336	2.27912e-08	0.0273048	0.00562475	0.0054808	0.000434578	0.00288661	0.541804	0.761729	0.45097	0.419808	0.676469	0.343733	0.594945	0.569035	0.325734	0.528806
A8DYP0	A8DYP0|A8DYP0-2|A8DYP0-3|A8DYP0-4|A8DYP0-6|A8DYP0-5	Unc-89	FBgn0053519	Obscurin	26.2	154.74	FALSE	Positive	21.73	47.4	39.97	80.95	70.35	0.938118	2.2804	-0.180951	-0.243573	0.508883	0.199383	0.0349448	-0.217553	0.18737	0.0688901	1.48632e-06	4.55431e-09	0.998983	0.112461	2.57353e-05	0.0696098	0.433179	0.0207163	0.0203142	0.0980243	0.356635	0.72019	0.305731	0.363054	0.278385	0.316972	0.414616	0.348715	0.232649	0.375225
Q9VQU4	Q9VQU4	lectin-24A	FBgn0040104	Lectin-24A	1.48	386.11	TRUE	Positive	378.17	28.43	128.13	50.13	126.8	1.05343	2.23297	0.154472	-0.371469	0.91878	0.266	-0.010122	-0.0117076	0.128654	0.353916	2.46529e-07	4.55431e-09	0.998983	0.0290953	1.16872e-07	0.0239795	0.497536	0.255748	0.0458248	0.00362771	0.399313	0.705727	0.41926	0.336206	0.454152	0.340736	0.389899	0.442534	0.209176	0.536506
Q9W306	Q9W306	Dmel\CG9691	FBgn0030160	GEO08256p1	129	138.93	TRUE	NA	111.39	83.98	16.95	26.83	88.09	1.41604	2.18353	0.489553	-0.223338			-0.274002	-0.340792	0.594065	0.582558	1.3929e-07	4.55431e-09	0.98156	0.147996			0.173068	0.0376741	2.41632e-05	2.78133e-05	0.533515	0.690652	0.532673	0.367302			0.245173	0.292546	0.395235	0.665883
Q9VFL7	Q9VFL7	Dmel\CG9616	FBgn0038214	Uncharacterized protein	NA	55.52	TRUE	NA	49.8	5.72				0.952513	2.14386									1.02603e-05	1.27127e-08									0.361963	0.678553
Q9VA42	Q9VA42|Q9VA41|Q8IMH5	Npc2g	FBgn0039800	Niemann-Pick type C-2g, isoform A	220	154.52	TRUE	Positive	153.2	76.15	88.32	40.53	85.29	0.813581	2.12184	0.209793	-0.32059	0.505326	0.211819	0.305899	0.332029	0.280007	0.336163	1.33352e-05	7.43702e-09	0.998983	0.0753653	3.38942e-05	0.0666799	0.0134219	0.00206363	0.00408896	0.00310804	0.310544	0.671837	0.437984	0.346886	0.27686	0.321408	0.563222	0.599199	0.269683	0.526461
Q7JX94	Q7JX94	CG1672	FBgn0050503	RH50933p	NA	199.77	TRUE	Positive	199.77		45.81	6.09		0.830321	2.10715			0.896276	0.385667					3.70514e-06	4.55431e-09			1.1993e-07	0.00349131					0.31674	0.667357			0.444502	0.383426
A0A0B4KI65	A0A0B4KI65|Q9VA44	SP11	FBgn0039798	Uncharacterized protein, isoform C	NA	304.08	TRUE	Positive	301.08	179.06	75.08	137.21	180.98	0.762343	2.08521	0.0822028	-0.558074	0.118771	0.116492	-0.16769	-0.240978	-0.0742908	0.30503	3.18996e-06	4.55431e-09	0.998983	0.0165566	0.00710579	0.11119	0.147929	0.0190597	0.0761202	0.00488358	0.291581	0.660667	0.3948	0.297034	0.111102	0.287401	0.30348	0.338038	0.128043	0.508844
D1FYT3	D1FYT3|Q9VAI6	Obp99b	FBgn0039685	GEO09079p1	794	221.67	TRUE	Positive	212.07	217.25	168.37	146.4	207.14	0.838005	2.04573	0.53	-0.785509	0.294356	0.49132	0.281485	0.00633598	0.809195	0.362335	9.77166e-05	6.74156e-08	0.998983	0.0277845	0.00122845	0.00486599	0.0456563	0.263303	1.0246e-05	0.00547062	0.319584	0.648629	0.546362	0.249291	0.186394	0.421117	0.549832	0.450757	0.481238	0.54127
Q9VZZ4	Q9VZZ4|Q9VZZ4-2	Pxn	FBgn0011828	Peroxidasin	5.03	1537.63	TRUE	Positive	956.97	435.99	1441.42	361.28	1011.17	0.848299	2.032	0.226933	-0.578483	1.31663	1.82211	0.611257	0.408774	0.721792	0.415095	7.26093e-07	4.55431e-09	0.998983	0.0127437	2.27912e-08	1.56029e-08	0.00333146	0.00495083	3.33523e-05	0.00313202	0.323393	0.644443	0.443786	0.29275	0.624752	0.895862	0.730697	0.634178	0.446297	0.571124
Q9VLG9	Q9VLG9	Argl	FBgn0032076	Uncharacterized protein, isoform B	79	396.15	FALSE	Positive	128.33	207.83	166.7	184.17	338.54	0.937834	2.02945	0.232843	-0.222941	0.526338	0.105556	-0.0014979	-0.365919	0.43974	0.506086	0.000102955	1.55628e-07	0.998983	0.124621	5.15109e-05	0.174256	0.513563	0.00620648	0.000503264	0.000312018	0.35653	0.643663	0.445786	0.367385	0.28587	0.2835	0.394629	0.281094	0.33354	0.622611
Q8IN44	Q8IN44	TotA	FBgn0028396	Protein Turandot A	553	113.56	TRUE	Positive	103.6	9.96				1.0571	2.01456									7.14319e-07	4.55431e-09									0.400671	0.639123
O02373	O02373	sgl	FBgn0261445	UDP-glucose 6-dehydrogenase	66.9	137.18	FALSE	NA	35.06	6.94	7.56	56.09	86.08	0.789289	1.96522					0.327711	0.325157	0.323033	0.39564	8.85119e-06	6.98524e-09					0.0120503	0.00282489	0.00237227	0.00166355	0.301554	0.624077					0.575185	0.596068	0.286883	0.560116
Q9VQT8	Q9VQT8	IM33	FBgn0031561	Immune induced molecule 33, isoform A	270	51.64	TRUE	Positive	34.47	33.09	49.62	48.47	33.37	1.51523	1.95852	0.187559	-0.00619888	0.629443	0.256547	-0.06527	0.052937	0.509496	0.347151	2.748e-07	1.30265e-08	0.998983	0.33666	2.98884e-06	0.0334677	0.37474	0.190273	0.000151521	0.00310804	0.570223	0.622035	0.430459	0.412883	0.330082	0.337364	0.359653	0.471997	0.361427	0.532678
Q8IR95	Q8IR95	ssp7	FBgn0052667	GEO09608p1	149	71.65	TRUE	Positive	58.41	40.46	69.93	63.84	35.4	0.738708	1.95444	-0.229015	-0.643184	0.617448	0.38122	-0.03386	-0.0806225	0.129052	0.18214	1.3744e-05	7.28406e-09	0.998983	0.0104783	9.73168e-07	0.00212828	0.433968	0.132019	0.0492682	0.0298126	0.282834	0.62079	0.289464	0.279168	0.324938	0.38184	0.37688	0.411124	0.209335	0.439307
Q9VLM8	Q9VLM8	AlaRS	FBgn0027094	Alanine--tRNA ligase, cytoplasmic	416	309.48	FALSE	Positive	61.04	104.11	81.45	132.29	176.9	0.957547	1.90943	0.0447652	-0.17025	0.443186	0.149418	0.207715	-0.0985215	0.292393	0.267351	4.9292e-05	1.15767e-07	0.998983	0.13623	1.84299e-05	0.0831287	0.124147	0.134981	0.00369681	0.00762639	0.363826	0.607063	0.382128	0.378446	0.250214	0.299147	0.509373	0.402966	0.274634	0.487524
A1Z7M8	A1Z7M8|A0A0B4LEH6	Ance-4	FBgn0033366	Angiotensin-converting enzyme	18.8	367.52	TRUE	Positive	335.41	88.21	197.03	86.58	133.45	0.898764	1.90788	0.116641	-0.00320203	0.820771	0.255499	0.0110269	-0.0803081	0.217094	0.0834687	6.94986e-07	4.55431e-09	0.998983	0.33929	1.67116e-07	0.0220223	0.487857	0.117012	0.0113384	0.0805975	0.34207	0.60659	0.406456	0.413512	0.412125	0.336991	0.401498	0.411267	0.244532	0.383474
Q9VZP5	Q9VZP5|M9NFL1|M9ND37	eIF5B	FBgn0026259	Eukaryotic translation initiation factor 5B, isoform B	157	250.42	FALSE	NA	28.95	71.21	16.97	40.59	219.38	0.846073	1.89841	-0.000965012	-0.650952			-0.0939269	-0.342641	0.530545	0.388541	5.57538e-07	4.55431e-09	0.998983	0.0123692			0.291212	0.00471991	0.000193278	0.00256118	0.322569	0.603704	0.36665	0.277537			0.343936	0.291703	0.369841	0.556099
Q9VB68	Q9VB68|Q9VB68-2	grass	FBgn0039494	Serine protease grass	12.1	219.62	TRUE	Positive	207.49	18.76	34.06	41.73	125.41	1.02307	1.87453	0.259583	-0.204866	0.44448	0.434165	-0.0639907	-0.188939	0.677915	0.330399	5.6154e-06	2.29007e-08	0.998983	0.120778	1.05954e-05	0.000826662	0.335959	0.0234235	5.15848e-06	0.00310804	0.388076	0.596422	0.454836	0.371179	0.250769	0.400727	0.360355	0.361757	0.428756	0.523199
Q9VZI5	Q9VZI5	Dmel\CG14990	FBgn0035496	Uncharacterized protein	39.7	174.92	TRUE	Positive	150.18		76.53		5.76	0.777618	1.87087			0.600368	0.739032					2.60661e-06	4.55431e-09			6.75909e-07	4.48674e-06					0.297234	0.595305			0.317614	0.509485
Q9VQT5	Q9VQT5	CT37177	FBgn0031558	FI01556p	NA	58.26	TRUE	Positive	51.26	28.16	30.04	29.2	24.88	1.2806	1.86983	0.209683	-0.0427418	0.749032	0.395353	0.109911	0.00749667	0.478468	0.515211	5.30155e-06	9.11247e-08	0.998983	0.303041	6.72287e-07	0.00446605	0.263506	0.26176	0.000381998	0.000377031	0.483388	0.594988	0.437947	0.405212	0.381363	0.386882	0.455732	0.451286	0.349023	0.627775
Q9W3L4	Q9W3L4	Dmel\CG2233	FBgn0029990	GH20802p	27.3	470.95	TRUE	NA	409.71	295.97	381.23	343.6	390.61	1.1015	1.86306	0.140788	-0.271735	0.70457	0.454327	0.107267	0.0131216	0.404118	0.281028	6.74823e-06	4.51374e-08	0.998983	0.0853161	4.37215e-07	0.000724589	0.217758	0.248414	0.000738623	0.00692458	0.417101	0.592925	0.414629	0.357142	0.362297	0.40792	0.454282	0.45385	0.319299	0.495263
Q8IQX8	Q8IQX8|M9PHI2|Q9VWT1	HisRS	FBgn0027087	Histidyl-tRNA synthetase, isoform D	244	93.24	FALSE	Positive	28.01	19.89	17	51.74	47.1	0.562572	1.8545					0.0300653	-0.133954	0.167129	0.225929	0.00181514	6.32366e-07	0.998983	0.317437	0.00102535	0.0477059	0.45533	0.0887368	0.0315482	0.0171747	0.217646	0.590315					0.41194	0.386817	0.224557	0.464085
A0A0B4JD89	A0A0B4JD89	Dmel\CG42694	FBgn0261584	Uncharacterized protein, isoform A	NA	41.9	TRUE	NA	21.13	8.43	10.09		10.68	0.623441	1.85399									4.70354e-05	1.0617e-08									0.240173	0.590158
Q9VF51	Q9VF51	AOX3	FBgn0038349	Aldehyde oxidase 3, isoform A	45	64.62	FALSE	Positive	22.18	12.85		23.3	62.56	0.690425	1.84781					0.0711999	-0.0977254	0.439515	0.297796	4.43341e-05	1.6193e-08					0.328233	0.105844	0.000545061	0.0064447	0.264964	0.588273					0.4345	0.403329	0.33345	0.504751
Q6IL18	Q6IL18	Dmel\CG43085	FBgn0262531	HDC10707	NA	303.19	TRUE	NA	134.14	208.4	117.97	109.46	207.31	0.820846	1.82151	0.3516	-0.562757	0.714196	0.360191	0.626606	0.497077	0.523637	0.409522	1.94746e-05	2.29007e-08	0.712644	0.0123692	1.30148e-06	0.00939729	0.00250329	0.00187051	0.000359883	0.00295778	0.313233	0.580253	0.485981	0.296051	0.366425	0.374338	0.739115	0.674424	0.36708	0.567971
L0MPS3	L0MPS3|Q9V496	apolpp	FBgn0087002	Apolipophorin, isoform B	737	6082.45	TRUE	Positive	5352.21	4067.01	4664.64	4617.64	4955.45	0.904486	1.81143	0.134178	-0.397005	0.832454	0.144125	-0.079387	-0.247723	0.457925	0.236734	0.000307042	9.75156e-07	0.998983	0.0366356	1.97257e-07	0.088705	0.312723	0.0130257	0.000415334	0.0119592	0.344188	0.577178	0.412391	0.330845	0.417134	0.297259	0.35191	0.334964	0.34081	0.470199
M9PGH3	M9PGH3|Q9W5U2	Cht10	FBgn0250907	Chitinase 10, isoform B	1.94	724.25	TRUE	Positive	79.07	4.67		162.09	588.45	1.34206	1.81024					0.81435	0.1914	1.24904	0.201598	2.77829e-07	1.06973e-08					0.00562475	0.108378	9.59027e-10	0.0153132	0.506134	0.576816					0.842084	0.535105	0.657076	0.450318
Q9NFV7	Q9NFV7|Q8IPH4|Q9VLY9|Q8IPH5	Tep2	FBgn0041182	GH01829p	103	1272.68	TRUE	Positive	860.31	764.06	689.75	493.11	1003.7	0.957329	1.79811	0.167484	-0.295792	0.693483	-0.0587769	0.220267	0.0931646	0.447301	0.295299	1.08871e-06	6.21249e-09	0.998983	0.0457746	2.05211e-06	0.219942	0.0540867	0.107971	0.000356265	0.00565314	0.363745	0.573117	0.423664	0.352092	0.357543	0.224876	0.516257	0.490331	0.336563	0.503338
Q9W314	Q9W314	Ser7	FBgn0019929	GH14088p	4.19	74.47	TRUE	Positive	74.47					0.676623	1.79255									1.30168e-05	6.98524e-09									0.259856	0.571422
Q7JXF7	Q7JXF7	sel	FBgn0263260	Protein seele	649	161.84	TRUE	Positive	161.56		73.61			1.33001	1.77892			0.784753	0.919211					4.28081e-08	4.55431e-09			1.20272e-06	1.36409e-05					0.501674	0.567265			0.39668	0.573762
Q9V521	Q9V521	PPO2	FBgn0033367	Phenoloxidase 2	233	1118.72	FALSE	Positive	1045.68	812.66	788.18	903.02	983.11	0.654805	1.74563	0.380286	-0.347273	0.181828	0.274957	0.0973579	-0.223536	0.913104	0.46755	0.00559163	2.0851e-05	0.998983	0.0557901	0.00602182	0.049249	0.37474	0.0699381	2.07943e-07	0.000535403	0.251781	0.557114	0.49569	0.341285	0.138141	0.343932	0.448847	0.345988	0.522779	0.600806
Q95029	Q95029|Q95029-2|A0A0B4JD48	Cp1	FBgn0013770	Cathepsin L	1049	260.84	TRUE	Positive	147.52	31.38	244.48	40.81	45.95	1.22581	1.73341	0.362685	0.173806	1.30187	0.520612	0.369955	0.110614	0.558791	0.241624	1.43392e-07	5.34836e-09	0.411332	0.101887	1.42604e-08	0.000157872	0.00538086	0.0740237	5.47633e-05	0.00972129	0.463109	0.553387	0.489732	0.45067	0.618422	0.431567	0.598354	0.498285	0.381134	0.472966
Q9VQR0	Q9VQR0	Dmel\CG3246	FBgn0031538	FI04421p	10.1	300.21	TRUE	NA	275.32	116.86	199.42	193.86	141.66	0.706581	1.72526	-0.0255222	-0.182435	0.679664	0.161483	-0.0273748	-0.114766	0.189136	0.0901215	3.60924e-05	2.32099e-08	0.998983	0.0977493	5.12489e-07	0.0660553	0.44361	0.0726615	0.0169219	0.0738474	0.270944	0.550903	0.358339	0.375888	0.351617	0.303451	0.380437	0.395562	0.233355	0.387239
Q9VP47	Q9VP47	CG7338	FBgn0037073	Pre-rRNA-processing protein TSR1 homolog	20.7	288.78	FALSE	Negative	20.54	130.66	172.5	44.02	260.78	0.412053	1.71828	-0.317171	-0.872129	1.3563	0.0658943	0.251065	0.117138	0.190118	0.0834307	0.00205409	1.85045e-07	0.998983	0.0142759	4.14613e-08	0.216275	0.0563007	0.0967917	0.0168959	0.0804056	0.161939	0.548775	0.259626	0.231108	0.641762	0.269351	0.533148	0.501258	0.233747	0.383453
Q9VER6	Q9VER6	modSP	FBgn0051217	Modular serine protease	NA	152.89	TRUE	Positive	136.17	8.91	59.5	58.22	36.13	1.4479	1.71796			0.824385	0.984938	0.498795	0.408826	0.620676	0.208199	2.31635e-08	4.55431e-09			1.16872e-07	7.35966e-07	0.00120375	0.0010018	1.13913e-05	0.0128313	0.545305	0.548676			0.413674	0.59721	0.669017	0.634202	0.405874	0.454053
Q9W0H8	Q9W0H8|Q8IRH7	scf	FBgn0025682	IP16409p	797	96.36	TRUE	Positive	81.32		76.56			0.911488	1.71727			1.32123	0.741366					9.47178e-07	5.46682e-09			2.54734e-08	3.24636e-05					0.34678	0.548465			0.626726	0.510318
Q9VQH8	Q9VQH8	Dmel\CG18557	FBgn0031470	Uncharacterized protein	NA	32.84	TRUE	Positive	32.84					0.98994	1.71289									3.69196e-07	4.55431e-09									0.375815	0.547129
Q9VW26	Q9VW26	Oat	FBgn0022774	Ornithine aminotransferase, mitochondrial	145	149.13	FALSE	Negative	27.5	39.53	56.18	93.85	91.54	0.712703	1.71233	-0.108342	-0.166918	0.484478	0.210944	-0.0380569	-0.0798656	-0.0691639	-0.0400106	7.07564e-06	6.99044e-09	0.998983	0.11725	4.9205e-05	0.0682098	0.408199	0.118221	0.0792656	0.125471	0.273209	0.54696	0.330307	0.379145	0.26792	0.321096	0.374578	0.411469	0.130093	0.313604
Q9W303	Q9W303|X2JEB6	Idgf4	FBgn0026415	Chitinase-like protein Idgf4	976	572.31	TRUE	Positive	399.09	439.21	364.97	330.95	536.71	1.49559	1.70914	0.684323	-0.662885	0.625808	0.246056	0.603924	0.169906	1.15612	0.500949	2.05253e-07	1.85111e-08	0.119457	0.0123692	1.82114e-06	0.0307803	0.00782867	0.092775	2.98082e-08	0.00073981	0.562955	0.545986	0.598595	0.275032	0.328523	0.333622	0.726675	0.525308	0.619929	0.619704
Q9VEP8	Q9VEP8	Irc	FBgn0038465	GH11385p	50.5	611.96	TRUE	Positive	487.96	339.08	376.17	118.78	428.1	0.847779	1.70744	0.159628	-0.560437	0.820153	0.853528	0.34074	0.105209	0.630698	0.185874	8.05527e-07	4.55431e-09	0.998983	0.0123692	1.57867e-07	3.42462e-06	0.0172934	0.105844	3.27293e-05	0.0239649	0.323201	0.545467	0.421005	0.296538	0.41186	0.55033	0.582331	0.495821	0.40988	0.44142
A1ZA34	A1ZA34	Dmel\CG30091	FBgn0050091	Uncharacterized protein	NA	232.81	TRUE	NA	232.81					0.61063	1.70526									6.13329e-06	4.55431e-09									0.235432	0.544803
Q9VYJ1	Q9VYJ1	Nep6	FBgn0030425	FI12805p	1.67	298.36	TRUE	NA	295.16	22.97	28.01	23.56	31.75	0.914447	1.70414	0.0875145	-0.191723	0.525025	0.124223	-0.128156	-0.335382	0.151653	0.00982758	5.65227e-07	4.55431e-09	0.998983	0.103288	4.87506e-06	0.103924	0.179714	0.00259927	0.0265175	0.15935	0.347875	0.544462	0.396597	0.373938	0.285307	0.290159	0.325163	0.295012	0.21837	0.341805
Q8SZU0	Q8SZU0|Q9VIJ0|Q7KT11	Dmel\CG9331	FBgn0032889	GH13879p	519	709.1	FALSE	Positive	338.27	565.79	416.6	348.39	616.7	0.829944	1.70402	0.176063	-1.1117	0.859989	0.244753	0.472667	0.223135	0.805978	0.365054	5.19859e-06	1.17998e-08	0.998983	0.00467296	1.82114e-06	0.0648808	0.0493869	0.0896136	0.000165234	0.011909	0.3166	0.544426	0.426568	0.180817	0.428942	0.333157	0.654687	0.549568	0.479953	0.542809
Q9V397	Q9V397|Q8IPE8	Mtpalpha	FBgn0028479	BcDNA.GH12558	496	169.26	FALSE	Positive	27.6	18.56	61.59	43.08	125.98	0.613324	1.70012	-0.0398504	0.00623987	0.546277	0.0450163	0.148858	-0.0144238	0.50855	0.272735	0.000410323	1.84175e-07	0.998983	0.334667	0.000209381	0.276255	0.178908	0.250129	0.000388554	0.0105538	0.236429	0.543236	0.353489	0.415494	0.29442	0.261903	0.477093	0.441296	0.361048	0.49057
Q9V3D4	Q9V3D4|D4G7B1	Idgf2	FBgn0020415	Chitinase-like protein Idgf2	109	204.11	TRUE	Positive	163.38	105.09	152.51	75.41	114.65	0.840824	1.69334	0.473291	-0.417551	0.635056	1.01385	-0.0448748	-0.367849	0.507794	0.333963	1.00342e-06	4.55431e-09	0.247726	0.0202461	1.47011e-06	1.1993e-06	0.406777	0.00237257	0.000133115	0.0032275	0.320627	0.54117	0.527169	0.326533	0.332489	0.607523	0.370839	0.280214	0.360746	0.525216
Q7K3E2	Q7K3E2	Dmel\CG5080	FBgn0031313	LD34147p	19.8	800.53	TRUE	NA	423.63	702.21	738.01	185.24	379.32	1.10736	1.6889	1.10357	-0.640879	1.58769	-0.0647531	0.344463	0.211772	0.794304	0.536484	1.40076e-07	4.55431e-09	0.0140909	0.0123692	1.1891e-07	0.253398	0.0226335	0.0325812	2.10295e-06	0.000201251	0.419271	0.539813	0.740496	0.279652	0.740987	0.222744	0.584373	0.54439	0.475286	0.639812
Q9VED8	Q9VED8	DNaseII	FBgn0000477	Deoxyribonuclease II	24.3	244.58	TRUE	NA	209.63	128.38	100.43	80.95	144.78	1.058	1.68447	0.145974	-0.310164	0.816578	0.11265	-0.271136	-0.448309	0.393492	0.293879	1.82914e-06	1.85111e-08	0.998983	0.0500622	1.80439e-07	0.116359	0.0243098	0.000727058	0.000788864	0.00565314	0.401005	0.538462	0.416384	0.349075	0.410327	0.286031	0.246745	0.243543	0.315051	0.502535
A4V379	A4V379|P40689	tsl	FBgn0003867	Torso-like, isoform B	2.86	48.77	TRUE	Positive	48.77		21.17		15.35	0.794967	1.68262									2.82471e-06	6.55489e-09									0.303655	0.537899
P06607	P06607|X2JEX8|Q4V566	Yp3	FBgn0004047	Vitellogenin-3	1401	402.3	TRUE	Positive	78.71	201.9	301.39	214.91	360.64	1.04866	1.68185	-0.692929	-1.25756	1.28544	-0.284274	-0.17829	-0.254642	0.00443331	-0.107874	8.45963e-05	7.88786e-07	0.0377398	0.000657723	1.97847e-07	0.0592853	0.173815	0.0253542	0.136868	0.0696267	0.397546	0.537665	0.132446	0.150197	0.611376	0.144433	0.297667	0.331811	0.159515	0.275204
O97365	O97365	SPARC	FBgn0026562	BM-40	186	82.83	TRUE	Positive	54.32		49.11			0.892491	1.68044			0.624008	0.954992					1.21287e-05	4.14784e-08			2.66238e-06	3.42462e-06					0.339749	0.537234			0.327752	0.586526
A8Y5B7	A8Y5B7	kl-3	FBgn0267432	Male fertility factor kl3	1.11	54.14	FALSE	NA	26.1	5.89	4.86	10.16	16.96	0.221534	1.67492									0.00187844	5.6874e-09					0.0120503	0.00995343	6.1979e-05	0.00123519	0.0914274	0.535551
Q8IPK4	Q8IPK4	CG31915	FBgn0051915	Glycosyltransferase 25 family member	32.7	48.83	TRUE	NA	32.08	14.94	21.17			0.901091	1.66919			0.938498	0.31182					2.26181e-06	1.0617e-08	0.998983	0.25204	1.47749e-06	0.0444933					0.342932	0.533805			0.462607	0.357082
Q8SZI8	Q8SZI8	Dmel\CG31778	FBgn0051778	GEO05129p1	NA	24.35	TRUE	NA	24.35		5.61		14.46	0.825877	1.66682									4.46507e-06	1.13187e-08									0.315095	0.53308
Q9VN57	Q9VN57	Dmel\CG17387	FBgn0037276	FI16519p1	1.98	30.98	FALSE	Negative	30.91		5.75	6.86	5.95	0.349799	1.66503									0.000251707	5.34836e-09									0.138898	0.532534
Q9W5B4	Q9W5B4	Dmel\CG14629	FBgn0040398	GH18858p	21.5	202.75	TRUE	NA	185.5	60.47	195.88	41.14	65.64	1.0014	1.66423	0.233612	-0.0411413	0.535431	1.09528	0.185261	0.111416	0.499474	0.315448	1.19121e-07	4.55431e-09	0.998983	0.286589	1.45291e-05	2.0771e-06	0.0947166	0.089033	0.000128174	0.00373386	0.380057	0.532291	0.446046	0.405548	0.289769	0.636572	0.497058	0.49865	0.35742	0.514739
Q9VSU2	Q9VSU2|Q9VST9	teq	FBgn0023479	Tequila, isoform G	9.27	1712.07	TRUE	Positive	611.28	768.8	786.71	627.75	1534.33	0.889602	1.66365	-0.003619	-0.629649	0.904876	0.183896	0.0532504	-0.0869517	0.442906	0.279508	3.18996e-06	1.30265e-08	0.998983	0.0123692	2.70037e-07	0.0742019	0.389673	0.12794	0.000670575	0.00875128	0.33868	0.532115	0.365752	0.282009	0.44819	0.311447	0.424656	0.408239	0.334806	0.494403
P20007	P20007	Pepck	FBgn0003067	Phosphoenolpyruvate carboxykinase [GTP]	112	631.05	FALSE	Positive	521.73	302.01	331.48	378.35	423.97	0.72134	1.65534	0.0187935	-0.194473	0.353019	0.0192686	0.0524557	-0.207475	0.441121	0.327398	0.000214414	2.55303e-07	0.998983	0.150055	8.04702e-05	0.287723	0.383021	0.0209644	0.000415788	0.00381265	0.276406	0.529579	0.373338	0.373361	0.21155	0.252718	0.42422	0.353308	0.334092	0.521501
Q95TL8	Q95TL8|Q9VXI3	Dmel\CG9911	FBgn0030734	LD41494p	244	396.05	TRUE	Positive	349.43	66.58	268.2	101.68	163.01	1.72152	1.65437	0.44769	-0.00506482	1.27076	0.394148	0.47268	0.138618	0.839158	0.358548	2.31635e-08	4.87803e-09	0.143198	0.336579	2.84345e-08	0.00406797	0.00495572	0.0748646	2.61701e-07	0.00214829	0.646572	0.529285	0.518504	0.413121	0.605084	0.386452	0.654694	0.511048	0.493217	0.539127
Q9VB46	Q9VB46	Hmu	FBgn0015737	FI18644p1	134	104.23	FALSE	Positive	104.23		13.35	14.66	15.61	1.4104	1.65155									4.60794e-07	3.54051e-08									0.531426	0.528426
Q9VRQ9	Q9VRQ9	QC	FBgn0052412	GH11174p	2.93	160.4	TRUE	Positive	148.92	116.63	58.15	79.04	124.68	1.04314	1.64953	0.71232	-0.353275	0.971462	0.308096	0.893232	0.730869	0.850598	0.729176	2.03403e-07	4.55431e-09	0.0385504	0.0324923	5.60281e-08	0.00968169	2.49439e-05	5.21498e-05	2.61701e-07	2.12347e-06	0.395504	0.527807	0.608071	0.340025	0.476742	0.355754	0.885347	0.78098	0.49779	0.748846
P46223	P46223|X2JCS6	RpL7A	FBgn0014026	60S ribosomal protein L7a	1390	617.5	FALSE	NA	295.11	450.02	426.48	487.5	520.74	0.90046	1.63969	-0.697199	-1.78488	1.80635	0.197783	0.189855	-0.00225743	0.316812	0.0882725	0.00114249	1.04294e-05	0.998983	0.0144872	7.5222e-08	0.12901	0.280354	0.271333	0.0118952	0.104539	0.342698	0.524807	0.131001	0.0395027	0.83475	0.316401	0.499578	0.446841	0.284396	0.386193
Q9VL01	Q9VL01	BEST:GH06341	FBgn0032213	FI06461p	116	432.97	TRUE	Positive	343.18	277.93	351.58	210.08	287.17	1.39186	1.63854	0.936691	-0.172492	1.01103	1.09726	0.638617	0.674234	0.927553	0.842711	5.6103e-07	4.1855e-08	0.0239781	0.14609	2.77617e-07	4.48674e-06	0.000230492	9.0949e-05	9.12184e-08	3.28231e-07	0.524566	0.524456	0.684013	0.377975	0.493709	0.637278	0.745703	0.755167	0.528555	0.81309
Q9V3V2	Q9V3V2|A0A0B4K7C5	Fkbp14	FBgn0010470	Peptidylprolyl isomerase	808	181.01	TRUE	Positive	169.9		115.11	6.32	108.08	1.92931	1.63797			1.10792	0.0925745			1.28867	0.259013	2.31635e-08	6.77716e-09			4.3377e-08	0.155581			2.31478e-09	0.00968405	0.723475	0.524283			0.535257	0.278869			0.672921	0.482806
Q8IRK5	Q8IRK5	Dmel\CG30289	FBgn0050289	Uncharacterized protein	NA	26.74	TRUE	NA	26.74					0.998088	1.63785									7.49371e-07	8.56462e-09									0.37883	0.524247
Q8SX54	Q8SX54	proPO-AE	FBgn0038250	LP10895p	11.9	272.07	TRUE	Positive	259.75		85.36		28.57	0.549425	1.63583			0.418517	1.00863					3.89562e-05	8.73775e-09			2.38785e-05	9.06977e-07					0.21278	0.523629			0.239635	0.60566
Q7KTA1	Q7KTA1	NimB2	FBgn0028543	HL01444p	NA	312.45	TRUE	Positive	258.93	236.93	144.46	97.01	215.39	0.544103	1.63454	0.184694	-0.57035	0.522712	0.458521	0.136088	-0.0447807	0.500403	0.277052	0.000215681	4.80278e-08	0.998983	0.0171101	1.0169e-05	0.00174623	0.213144	0.203297	0.000434578	0.0102243	0.21081	0.523238	0.429489	0.294457	0.284315	0.409416	0.470088	0.42746	0.357792	0.493013
Q9VMV5	Q9VMV5	vkg	FBgn0016075	Viking, isoform A	69.2	428.87	TRUE	Positive	338.76	103.98	356.91	64.64	123.18	0.451339	1.63268	-0.00325743	-0.559928	0.57896	1.24727	0.340889	0.153926	0.471668	0.254702	0.00122605	1.82336e-07	0.998983	0.0168093	8.7143e-07	4.28121e-08	0.0490511	0.0950085	0.000503264	0.0114791	0.176478	0.52267	0.365874	0.296645	0.308435	0.690794	0.582413	0.518025	0.346304	0.480366
A1Z910	A1Z910	Nepl10	FBgn0033742	Uncharacterized protein	0.673	215.89	TRUE	NA	215.89	5.82	21.63		10.59	0.601093	1.63078			0.441121	0.59864					2.79201e-05	1.06973e-08			7.8556e-06	3.59882e-05					0.231902	0.522091			0.249328	0.459402
P08120	P08120	Col4a1	FBgn0000299	Collagen alpha-1(IV) chain	40	219.49	TRUE	Positive	206.5	69.67	159.22	34.5	87.33	0.531028	1.62989	-0.087497	-0.761601	0.766572	1.45839	0.00932547	-0.175219	0.404477	0.124312	0.000176598	3.25857e-08	0.998983	0.0117711	1.62825e-07	2.19794e-08	0.493274	0.0277064	0.00188702	0.0645694	0.205971	0.521819	0.337362	0.25431	0.388884	0.766107	0.400565	0.368009	0.319443	0.406586
A1ZAG9	A1ZAG9	Dmel\CG33459	FBgn0053459	Uncharacterized protein	NA	89.09	FALSE	Positive	65.94		57.38		18.13	0.910214	1.62945			0.563321	1.07898					6.04308e-07	5.21045e-09			1.63876e-06	2.62956e-07			0.0109031	0.00710361	0.346308	0.521684			0.301728	0.630759
O46067	O46067	EG:25E8.1	FBgn0023529	EG:25E8.1 protein	436	892.13	TRUE	Positive	817.76	141.02	479.91	188.2	344.3	1.4643	1.62849	0.492311	0.00200622	1.03517	0.571011	0.578771	0.0429474	1.05927	0.308946	2.31635e-08	4.55431e-09	0.570215	0.33972	3.71364e-07	0.00190876	0.0126492	0.226687	9.04309e-09	0.0039456	0.551376	0.521393	0.533606	0.414606	0.504062	0.449546	0.71288	0.467444	0.581214	0.51106
Q9VIM0	Q9VIM0	Dmel\CG2493	FBgn0032864	GH14278p	79.9	137	FALSE	Positive	42.47		117.45	24.85	8.27	1.43786	1.62423			0.782641	1.46112	0.300654	0.40649			2.748e-07	2.70136e-08			3.03001e-07	4.28121e-08	0.0152581	0.000960299			0.541589	0.520093			0.395774	0.767082	0.560345	0.633137
Q9VF24	Q9VF24	cv-d	FBgn0265048	Crossveinless d	26.1	1208.27	TRUE	NA	813.2	961.67	999.64	594.11	921.52	1.17833	1.62234	1.25195	-0.258512	0.871223	1.5513	0.728502	0.668748	0.362619	1.17303	1.3929e-07	5.75041e-09	0.0140909	0.0930523	8.88677e-08	2.06753e-08	0.000177813	0.000133202	0.000971869	2.30028e-09	0.445538	0.519518	0.790715	0.359918	0.433759	0.799251	0.795	0.752667	0.302709	1
C9QP70	C9QP70	Dmel\CG43402	FBgn0263321	MIP12608p	NA	29.08	TRUE	NA	29.08					0.686805	1.62043									4.68971e-05	3.77656e-08									0.263624	0.518933
M9PJN5	M9PJN5|Q8IR37|Q8IR38|Q86NK9|M9NGF7|M9NEH6|Q9XYX1	HDAC6	FBgn0026428	Histone deacetylase	11.9	155.57	FALSE	NA	21.39	20.66	34.11	83.48	109.86	0.874844	1.61947	0.0560288	-0.230475	0.379663	0.0966201	0.189774	0.11803	0.336899	0.32929	0.000161234	6.79832e-07	0.998983	0.155057	0.000128935	0.160917	0.0796929	0.0755123	0.00167551	0.00322864	0.333218	0.518643	0.385941	0.365803	0.222974	0.280312	0.499533	0.501665	0.292427	0.522572
C9QP21	C9QP21|P08171	Est-6	FBgn0000592	Carboxylic ester hydrolase	130	207	TRUE	Positive	207	13.12	49.59	11.25	24.6	0.549717	1.61735			0.347734	0.172588			0.225244	0.339752	7.86788e-05	1.6193e-08			4.40538e-05	0.0526302			0.0167317	0.00590371	0.212888	0.517995			0.209283	0.307413			0.24779	0.528492
Q9W1R1	Q9W1R1	yellow-d	FBgn0041712	GH10609p	1.93	249.53	TRUE	NA	203.56	99.8	92.37	74.56	104.49	0.76435	1.60508	0.154403	-0.662753	0.447883	0.429813	0.394676	0.290241	0.57701	0.40047	3.11045e-05	5.15344e-08	0.998983	0.0123692	3.35096e-05	0.0028851	0.0275334	0.0232339	0.000201827	0.00318462	0.292324	0.514254	0.419237	0.27506	0.252228	0.399175	0.611912	0.580154	0.388417	0.562849
Q7K485	Q7K485	cathD	FBgn0029093	CathD, isoform A	1067	338.31	TRUE	Positive	208.97	199.43	335.57	63.94	171.02	1.58524	1.59918	0.855214	0.265063	1.74996	0.47584	0.56719	0.625186	0.704546	0.888401	2.31635e-08	4.55431e-09	0.0140909	0.046682	4.61237e-08	0.0172062	0.000681289	0.000182992	6.12908e-06	2.51359e-07	0.596135	0.512455	0.656436	0.469826	0.810568	0.415595	0.706528	0.732812	0.439403	0.838943
A1ZBX6	A1ZBX6	Dmel\CG16799	FBgn0034538	Uncharacterized protein, isoform A	NA	51.66	FALSE	Positive	51.66	24.45				0.822173	1.59731	0.112663	0.484551							2.85803e-06	1.01126e-08	0.998983	0.0123692							0.313724	0.511884	0.405109	0.515901
Q9VGE7	Q9VGE7	Ect3	FBgn0260746	Beta-galactosidase	33.4	266.86	TRUE	Positive	186.3	158.81	41.43	12.65	108.54	0.721566	1.59634	0.633281	-0.344628	0.485648	0.534404			0.257684	0.287457	2.83555e-05	3.39737e-08	0.0550637	0.0322991	3.50949e-06	8.93836e-05	0.0569172	0.110394	0.0057304	0.00565314	0.276489	0.511588	0.581319	0.34184	0.268422	0.436486			0.260759	0.498901
Q9VVP2	Q9VVP2	Dmel\CG7320	FBgn0036782	MIP25823p1	1.98	337.81	TRUE	NA	337.43			17.04		0.617275	1.58761									2.85803e-06	4.55431e-09									0.237891	0.508925
Q8SZN1	Q8SZN1|A0A0B4KHI6	Dmel\CG31313	FBgn0051313	GEO08217p1	288	144.39	TRUE	NA	140.68	111.14	91.15	86.74	99.92	0.626036	1.58487	0.267186	-0.698035	0.353146	0.133272	-0.281703	-0.443943	0.676184	0.286695	0.00189318	3.51204e-06	0.998983	0.0344178	0.000706322	0.149719	0.148786	0.0139768	3.27198e-05	0.00901741	0.241134	0.508092	0.45741	0.267653	0.211604	0.293387	0.240949	0.245533	0.428064	0.498469
M9PDR0	M9PDR0|Q9VIT9|M9PDF6|M9PD73	Tep4	FBgn0041180	Thioester-containing protein 4, isoform C	134	898.52	TRUE	Positive	696.6	491.67	515.6	486.97	598.46	1.19396	1.57625	0.0558526	-0.236671	0.552029	0.646631	0.288245	0.131037	0.472548	0.266794	9.83555e-08	5.37147e-09	0.998983	0.121092	1.47749e-06	1.751e-05	0.0213331	0.0637257	0.000207224	0.00709689	0.451323	0.505462	0.385881	0.364503	0.296886	0.476522	0.55354	0.507593	0.346656	0.487208
Q9VVW7	Q9VVW7	CNPYb	FBgn0036847	Canopy b	112	101.31	TRUE	Positive	79.12		46.57			1.1586	1.57293			1.40331	0.982555					1.46805e-07	6.28888e-09			3.23821e-08	8.49019e-06					0.438234	0.504451			0.661923	0.596359
Q9VJU6	Q9VJU6	NimB5	FBgn0028936	IP09831p	NA	106.15	TRUE	Positive	44.7	45.86	74.61	25.13	74.6	0.704198	1.57196	0.302571	-0.247228	0.580056	1.0265	0.760862	0.405463	0.779712	0.356329	0.000129191	1.6664e-07	0.998983	0.108546	2.71921e-05	1.52024e-05	0.00903912	0.0245251	1.02879e-05	0.00499382	0.270061	0.504153	0.469386	0.362287	0.308905	0.612036	0.812748	0.632669	0.469452	0.537872
Q9VAS2	Q9VAS2	Nepl18	FBgn0039611	Uncharacterized protein	3.46	99.97	TRUE	Positive	99.97		7.96			0.60818	1.56159									1.16201e-05	7.3796e-09									0.234525	0.500992
Q7KTG2	Q7KTG2	Apoltp	FBgn0032136	Apolipoprotein lipid transfer particle	14	2289.48	TRUE	Positive	1986.85	681.52	1244.2	580.74	944.63	0.70632	1.55906	0.189564	-0.0999232	0.733608	0.213037	0.0759178	-0.0263124	0.293572	0.215515	1.31151e-05	1.6193e-08	0.998983	0.222565	3.84855e-07	0.0393538	0.285219	0.217982	0.00319052	0.0126458	0.270847	0.500221	0.431137	0.393209	0.374749	0.321843	0.437088	0.435877	0.275106	0.458192
M9PEW1	M9PEW1|C0PDF4|Q9I7R0	Dmel\CG18815	FBgn0042138	Uncharacterized protein, isoform E	502	64.11	FALSE	Negative	33.54		33.43	25.23	5.96	0.908139	1.55181			0.465811	0.151427	0.177058	0.0969017			1.70669e-06	1.27127e-08			1.46344e-05	0.0837093	0.106895	0.108378			0.34554	0.498009			0.259915	0.299864	0.492559	0.492035
Q9VY05	Q9VY05	Dmel\CG9512	FBgn0030593	GH11762p	214	361.4	FALSE	Negative	329.23	26.7	37.2	103.67	61.12	1.78263	1.54938	0.0974302	0.0529042	0.515492	-0.0811821	0.436582	-0.24908	0.735034	0.203957	2.31635e-08	4.55431e-09	0.998983	0.258451	5.43728e-06	0.164185	0.00165126	0.0061136	2.15177e-06	0.0150387	0.669191	0.497268	0.399953	0.42529	0.281219	0.216883	0.634896	0.334346	0.451591	0.451652
Q9VZ49	Q9VZ49|X2JJD6	CG2145	FBgn0030251	Poly(U)-specific endoribonuclease homolog	52	347.96	TRUE	Positive	242.42	228.68	205.28	242.02	288.08	0.621673	1.5474	0.251724	-0.574645	0.646026	0.113872	0.0162394	-0.192657	0.63875	0.274379	0.000167539	1.138e-07	0.998983	0.0256759	1.63552e-06	0.123834	0.476546	0.0235802	4.97312e-05	0.00970875	0.239519	0.496666	0.452176	0.293555	0.337193	0.286467	0.404357	0.360062	0.413099	0.491501
Q7KMM4	Q7KMM4	GCS2alpha	FBgn0027588	BcDNA.GH04962	288	1016.61	TRUE	Positive	422.52	114.64	1011.05	97.95	240.74	1.82753	1.54619	0.631111	-0.0779818	1.67272	0.0713385	0.59017	0.562233	0.566897	0.699141	2.31635e-08	4.55431e-09	0.0326055	0.217816	2.27912e-08	0.214295	0.000397089	0.000289236	3.29569e-05	2.58324e-06	0.685808	0.496295	0.580585	0.397815	0.777444	0.271293	0.719132	0.70412	0.384374	0.731851
Q9V4X2	Q9V4X2	PGRP-SC2	FBgn0043575	Peptidoglycan-recognition protein SC2	NA	64.72	TRUE	Positive	64.72					0.713184	1.54481									2.1611e-06	5.21045e-09									0.273387	0.495875
Q9VS02	Q9VS02	Dmel\CG9953	FBgn0035726	Uncharacterized protein	78.3	279.01	FALSE	NA	108.48	81.2	277.01	33.01	72.98	1.44326	1.54358	0.411329	0.369677	1.43104	-0.079419	0.178769	-0.334592	0.427929	0.374917	5.21545e-08	8.56462e-09	0.1819	0.0173251	4.16931e-08	0.205142	0.0798903	0.00199375	0.000521136	0.00223903	0.543587	0.495499	0.506197	0.491787	0.673811	0.217512	0.493497	0.295372	0.328818	0.54839
Q9VJU8	Q9VJU8	NimB4	FBgn0028542	GH23407p	NA	194.09	TRUE	Positive	39.37	15.48	194.09		13.71	0.629393	1.54298			0.580038	1.48608					2.55859e-06	4.55431e-09			1.81656e-06	2.68307e-08					0.242376	0.495316			0.308897	0.775984
Q9VAY0	Q9VAY0	Nep7	FBgn0039564	Uncharacterized protein	1.02	234.72	TRUE	Positive	211.84		73.07			0.580484	1.54084			0.779876	0.732107					0.0001353	5.85049e-08			8.81268e-08	3.7113e-06					0.224275	0.494664			0.394589	0.507015
A0A0B4KEY5	A0A0B4KEY5|P82147|P82147-2	l(2)efl	FBgn0011296	Lethal (2) essential for life, isoform C	1058	208.39	FALSE	Positive	44.2	126.22	73.95	63.74	156.8	0.823043	1.54069	0.136172	-0.489072	0.609741	0.356397	-0.198671	-0.439449	0.379628	0.100736	0.00229069	2.72913e-05	0.998983	0.0395284	1.00977e-05	0.0165029	0.106315	0.00159431	0.0019948	0.0765692	0.314046	0.494618	0.413066	0.311519	0.321633	0.372985	0.286488	0.247581	0.309509	0.393245
Q9VCM8	Q9VCM8|Q7JVX3	Dmel\CG4408	FBgn0039073	Uncharacterized protein, isoform A	13.8	275.8	FALSE	Positive	153.47	134.06	68.86	160.18	217.79	0.681347	1.53535	-0.0581015	-0.177896	0.64112	0.291096	0.52246	-0.0192976	0.337273	0.353767	8.45754e-06	1.06973e-08	0.998983	0.134021	1.59726e-06	0.0166644	0.000681289	0.233997	0.00409255	0.00538592	0.261604	0.492991	0.347312	0.376841	0.335089	0.349689	0.681996	0.439074	0.292576	0.536422
Q9VAS0	Q9VAS0	Nepl20	FBgn0039613	Uncharacterized protein	11.1	149.83	TRUE	NA	26.96		149.83			0.959619	1.53314			0.475301	0.937305					1.81377e-06	1.79065e-08			4.06703e-06	6.62977e-07					0.364593	0.492316			0.263985	0.580217
Q7JRM2	Q7JRM2	Dmel\CG30090	FBgn0050090	GH21666p	NA	26.67	TRUE	NA	26.67					0.635568	1.52854									9.67628e-06	8.6267e-09									0.244661	0.490912
Q86BI9	Q86BI9|Q86BJ0|Q9VVV5|M9PI96|Q9VVV6	Dmel\CG18135	FBgn0036837	Uncharacterized protein, isoform D	23.9	511.2	FALSE	Positive	255.47	212.91	135.99	217.76	387.13	0.655738	1.52632	0.0197559	-0.16319	0.470988	0.258872	0.0574752	-0.0665687	0.200702	0.251044	7.04246e-06	8.04814e-09	0.998983	0.157326	5.54531e-06	0.0156011	0.389358	0.168212	0.0147751	0.00910157	0.252126	0.490235	0.373664	0.379928	0.262135	0.338194	0.426973	0.417529	0.237979	0.478296
Q9V3A8	Q9V3A8	ergic53	FBgn0035909	Ergic53, isoform A	367	200.4	TRUE	NA	165.46		83.1	25.54	16.57	1.50945	1.52472			0.80228	0.283221	0.0951508	-0.312361			6.83214e-08	1.42138e-08			2.29844e-07	0.01581	0.313487	0.0109621			0.568084	0.489748			0.404196	0.34688	0.447636	0.305504
Q9VA69	Q9VA69	PH4alphaEFB	FBgn0039776	Prolyl 4-hydroxylase alpha-related protein PH4[alpha]EFB	168	126.74	TRUE	NA	83.74		55.2			1.01865	1.51958			0.837312	0.427579					1.29921e-07	4.55431e-09			1.06201e-07	0.000947394					0.386439	0.488181			0.419218	0.398378
Q9W1R3	Q9W1R3	Golgin245	FBgn0034854	Golgin-245	65.9	307.84	FALSE	NA	18.38	114.78	54.14	33.53	251.22	0.75478	1.51698	0.00917614	-0.323792	0.736942	0.253385	-0.114466	-0.34809	0.420854	0.295406	0.00121284	6.52419e-06	0.998983	0.0842837	5.12489e-07	0.0269057	0.322564	0.0166633	0.000539852	0.00565314	0.288782	0.487389	0.370083	0.346214	0.376178	0.336236	0.332671	0.28922	0.32599	0.503398
Q9VK27	Q9VK27|M9PCV1	Edem2	FBgn0032480	alpha-1,2-Mannosidase	11	20.45	FALSE	NA	20.45					1.09186	1.51569									1.83262e-07	6.77716e-09									0.413535	0.486994
Q7K127	Q7K127	CT24026	FBgn0034117	Alpha-galactosidase	28.7	71.29	TRUE	Positive	64.89	10.16	11.06	17.09	5.27	0.759934	1.51558									3.70413e-06	1.06973e-08					0.512348	0.0235814			0.29069	0.48696
Q9VVJ7	Q9VVJ7	BcDNA:SD16138	FBgn0036745	CG7484 protein	257	151.08	TRUE	NA	78.58	9.07	150.94	10.32	27.82	1.51602	1.51445			1.52782	0.783005			0.566927	0.438687	2.31635e-08	5.18842e-09			1.42604e-08	1.02731e-05			3.37964e-05	0.00051349	0.570518	0.486616			0.715311	0.525172			0.384386	0.584474
Q00174	Q00174	LanA	FBgn0002526	Laminin subunit alpha	38.3	3069	TRUE	Positive	1455.76	559.72	3036.19	696.7	830.21	1.27437	1.51257	0.349638	-0.330328	1.18441	1.67017	0.364635	0.351985	0.61712	0.522942	4.06256e-08	4.55431e-09	0.825801	0.0388795	2.27912e-08	1.56029e-08	0.00782867	0.001997	2.8528e-05	0.000190392	0.481083	0.486044	0.485317	0.344842	0.568056	0.841658	0.595436	0.608295	0.404452	0.632149
Q9VCJ8	Q9VCJ8	SPE	FBgn0039102	Spaetzle-processing enzyme	28.8	118.64	TRUE	Positive	115.95		21.4		30.75	1.07194	1.50593			0.742473	0.081146			0.406248	0.146603	2.1636e-07	7.21e-09			7.73896e-06	0.212756			0.000480565	0.0323793	0.406164	0.484018			0.37855	0.274792			0.320151	0.419199
Q9VGK3	Q9VGK3	BcDNA:RH50927	FBgn0037930	Peptidylprolyl isomerase	701	87.97	TRUE	Positive	87.97		27.91		6.78	0.799683	1.50356			0.737824	0.677554					1.25864e-06	6.55489e-09			4.38949e-07	3.59882e-05					0.3054	0.483294			0.376556	0.487554
Q8IRK6	Q8IRK6	Dmel\CG30288	FBgn0050288	RT07670p	NA	68.94	TRUE	NA	41.8		11.49	13.33	27.14	0.77486	1.49521							0.303793	0.235753	2.09092e-06	8.04814e-09							0.00301474	0.0104855	0.296214	0.48075							0.279192	0.469644
E2QCL8	E2QCL8|O01404	Phm	FBgn0283509	Peptidylglycine-alpha-hydroxylating monooxygenase, isoform B	91.4	113.65	TRUE	Positive	60.36	14.07	76.81	29.44	6.99	1.0364	1.49434			0.602398	0.856874	0.63033	0.106889			3.91416e-07	1.02179e-08			5.04421e-06	1.36409e-05	0.0213777	0.18257			0.393008	0.480484			0.318485	0.551524	0.741158	0.496587
B5RJQ0	B5RJQ0|Q95028	Ldh	FBgn0001258	L-lactate dehydrogenase	468	317.95	FALSE	Positive	167.91	166.92	197.12	184.65	244.39	1.44461	1.49046	-0.157734	-0.391975	0.948557	0.36976	0.116228	0.141298	0.262566	0.249479	0.000101789	1.35247e-05	0.998983	0.039524	2.79071e-06	0.0368234	0.24293	0.0731957	0.00723559	0.0106839	0.544089	0.479301	0.31359	0.331901	0.46692	0.377752	0.459196	0.512269	0.26271	0.477411
Q9V3U6	Q9V3U6	26-29-p	FBgn0250848	26-29kD-proteinase	280	315.1	TRUE	Positive	214.82	123.9	238.76	74.59	184.71	1.32137	1.48997	0.512786	0.276266	1.06037	0.856457	0.242766	0.0124404	0.731986	0.346489	4.28081e-08	5.37147e-09	0.0550637	0.0332834	2.54734e-08	1.27973e-06	0.0225072	0.246122	3.02224e-06	0.00303791	0.498477	0.479151	0.540536	0.472178	0.514867	0.551375	0.528597	0.45354	0.450372	0.532304
P54398	P54398|X2J986	Fbp2	FBgn0000640	Fat body protein 2	574	189.43	FALSE	Positive	129.56	150.98	142.79	95.44	183.32	0.436512	1.47938	-0.067466	-0.605099	0.60314	0.0336007	0.0321509	-0.0236427	0.341767	0.285241	0.00342304	1.80686e-06	0.998983	0.0305748	1.46051e-05	0.276254	0.453288	0.237926	0.00262227	0.00800886	0.170991	0.475923	0.344142	0.287163	0.318803	0.257831	0.413084	0.437094	0.294373	0.497647
Q9VUC9	Q9VUC9	Dmel\CG8100	FBgn0036410	Uncharacterized protein, isoform A	3.43	51.98	TRUE	Positive	44.47			7.51		0.605683	1.47879									8.85679e-06	7.43702e-09									0.233601	0.475741
Q9VIQ4	Q9VIQ4	Hf	FBgn0014000	GH03980p	1.58	81.82	TRUE	NA	53.96	74.45	32.37	14.31	39.88	0.60099	1.47422	0.25901	-0.185677	0.596281	0.176733			0.51275	0.209516	0.000221544	1.8066e-07	0.998983	0.138867	4.67238e-06	0.0763301			0.000260164	0.0190529	0.231864	0.474348	0.454642	0.375207	0.315862	0.308891			0.362728	0.454798
Q9VZQ8	Q9VZQ8|Q8IRD3|Q8IRD4	PHGPx	FBgn0035438	Glutathione peroxidase	1416	192.9	FALSE	Positive	94.39	118.49	105.09	156.67	150.26	0.71455	1.46733	-0.0744385	-0.471394	0.568548	0.418539	0.120269	-0.286034	0.223149	0.367275	0.000821964	3.21317e-06	0.998983	0.0532412	1.26128e-06	0.000798497	0.232061	0.00995728	0.0234797	0.00678408	0.273893	0.472246	0.341782	0.31523	0.30397	0.395153	0.461413	0.317503	0.246952	0.544066
B7Z002	B7Z002|M9NCY5|Q9VPL9|M9NDB7|M9NEL3|Q9VPL6	kis	FBgn0266557	Kismet, isoform C	40.6	38.89	FALSE	Negative	22.86	20.02			16.58	0.817601	1.467	-0.118122	-0.157993							8.28929e-05	3.73604e-07	0.998983	0.19516					0.0552968	0.0740706	0.312032	0.472145	0.326997	0.381019
A8JUP7	A8JUP7|A8JUP7-2	Hayan	FBgn0030925	Serine protease Hayan	6.38	102.04	TRUE	NA	96.37	12.39	30.26	15.66	28.93	0.815315	1.46618			0.907034	0.0518567			0.302021	0.0951498	8.47877e-07	6.25e-09	0.998983	0.0123692	5.16135e-06	0.265859	0.311751	0.0342272	0.00261572	0.0678701	0.311186	0.471898			0.449115	0.264343			0.278483	0.390084
Q9VCU3	Q9VCU3	Nepl13	FBgn0039022	Uncharacterized protein	1.48	336.33	TRUE	NA	302.64	56.92	25.07	8.54	90.85	0.737546	1.46357	-0.139146	-0.946927	1.6502	0.0280668			0.71264	0.352239	9.84311e-06	2.33301e-08	0.998983	0.00467296	1.77685e-07	0.299242			2.87228e-06	0.00248059	0.282404	0.4711	0.319881	0.215406	0.76779	0.255857			0.442638	0.535558
Q7K2W6	Q7K2W6	PPO1	FBgn0283437	GH04080p	399	1404.04	FALSE	NA	1225.27	874.93	855.76	1090.69	1004.36	0.516626	1.46231	0.20268	-0.458854	-0.0955188	0.134712	-0.322636	-0.595824	0.535423	0.135986	0.0118702	0.000109158	0.998983	0.0449333	0.0181867	0.158588	0.209921	0.0186509	9.42314e-05	0.0422585	0.200641	0.470716	0.435577	0.317862	0.0192134	0.293901	0.218499	0.176309	0.371791	0.413191
A0A0B4LFJ1	A0A0B4LFJ1|Q23997	Idgf6	FBgn0013763	Imaginal disc growth factor 6, isoform B	489	697.29	TRUE	Positive	415.33	544.79	476.3	430.78	538.73	0.877677	1.46176	0.378166	-0.733438	0.514322	0.756171	0.438515	0.166094	0.694386	0.388262	3.358e-05	2.34757e-07	0.998983	0.0127437	2.16161e-05	6.17484e-05	0.0254127	0.0940494	8.02696e-05	0.00499382	0.334266	0.470548	0.494972	0.260222	0.280717	0.5156	0.635956	0.523571	0.435341	0.555941
B6IDN2	B6IDN2|Q9V5E1|A0A0B4LF14	Pal1	FBgn0283510	FI05303p	9.9	47.76	TRUE	Positive	47.76		14.36	12.41		1.30746	1.45779									4.03554e-08	5.21045e-09									0.493329	0.469338
Q8T9B6	Q8T9B6	boca	FBgn0004132	LDLR chaperone boca	375	115.25	TRUE	NA	115.25	10.43	12.53	11.89	12.42	1.32775	1.45305									5.15301e-08	7.40231e-09									0.500837	0.467892
Q9VJD6	Q9VJD6	Dmel\CG18563	FBgn0032639	LP21446p	NA	109.57	TRUE	Positive	80.29	81.32	47.92	24.68	86.66	0.545665	1.45172	0.192977	-0.440225	0.702427	0.10316	0.558187	0.522756	0.38796	0.248133	1.10561e-05	6.23664e-09	0.998983	0.0295393	1.49349e-06	0.150734	0.00230016	0.00091788	0.000709335	0.00867569	0.211388	0.467486	0.432293	0.321773	0.361378	0.282645	0.70159	0.686128	0.31284	0.476649
Q9VP61	Q9VP61|Q59E09|Q9VP61-2	AcCoAS	FBgn0012034	Acetyl-coenzyme A synthetase	140	732.76	FALSE	Negative	524.38	443.34	477.79	511.71	575.32	0.90041	1.44987	-0.0645666	-0.0638389	0.620318	0.242528	-0.153607	-0.427285	0.286277	0.277656	0.000352948	4.29789e-06	0.998983	0.277277	1.33314e-05	0.0596788	0.197333	0.00288339	0.00433997	0.00712129	0.34268	0.466921	0.345123	0.400784	0.326169	0.332363	0.311204	0.253125	0.272189	0.493355
D6W4U0	D6W4U0|Q9W188|A0A0B4LGL2|Q8MLP3	CG3376-RA	FBgn0034997	Sphingomyelin phosphodiesterase	5.9	59.09	FALSE	NA	44.76	14.33	18.64		8.22	0.575531	1.44945									0.000109836	6.39265e-08	0.998983	0.11228	1.35944e-05	8.66305e-08					0.222442	0.466795
Q8MPN7	Q8MPN7|Q8MPN5|Q7K8Y5|Q8MPN8|Q7K8Y3|Q8MPN6	Spn42Da	FBgn0265137	GH08104p	84.8	309.31	TRUE	Positive	185.83	156.26	121.01	106.17	212.62	0.954301	1.44758	0.264016	-0.213236	0.715679	0.315653	0.455877	0.331026	0.61423	0.430474	1.09647e-06	1.6193e-08	0.998983	0.11954	1.82114e-06	0.0208039	0.00549176	0.00538552	3.95891e-05	0.00125057	0.362625	0.466225	0.456337	0.369422	0.367061	0.35845	0.645478	0.598742	0.403296	0.579826
Q9W316	Q9W316	CARPB	FBgn0052698	GH26663p	NA	91.28	TRUE	Positive	26.26	40.35	33.37	10.25	88.43	0.749444	1.44635	-0.0935236	-0.738892	1.07115	0.27436			0.34759	0.317889	7.06332e-06	2.0528e-08	0.998983	0.0123692	2.0685e-07	0.0436549			0.00439051	0.00867569	0.286807	0.465849	0.335323	0.259077	0.519487	0.343719			0.296701	0.51612
Q9VIG0	Q9VIG0	Dmel\CG9257	FBgn0032916	Uncharacterized protein	79.9	94.78	FALSE	NA	94.78					1.67502	1.4455									1.89353e-07	1.01561e-07									0.629364	0.465589
A0A0B4KFF2	A0A0B4KFF2	Dmel\CG43742	FBgn0263999	Uncharacterized protein	NA	63.83	TRUE	NA	58.32			5.51		0.758799	1.44461									0.000184627	6.82742e-07									0.290269	0.465319
A1Z6X6	A1Z6X6	Glo1	FBgn0283450	Glyoxalase 1	348	99.01	FALSE	Positive	56.46	31.31	22.27	62.97	58.92	0.732535	1.44371	0.229483	-0.142094	0.286687	0.158358	0.0451672	-0.262865	0.541862	0.328895	0.000640867	2.83806e-06	0.998983	0.177775	0.000170908	0.0629977	0.406846	0.0110945	0.000125248	0.00438876	0.280549	0.465043	0.444648	0.384356	0.183106	0.302336	0.420223	0.328063	0.374366	0.522348
Q9VAM2	Q9VAM2	Dmel\CG11951	FBgn0039656	Aminopeptidase	0.346	200.36	TRUE	Positive	156.09		107.49		4.41	0.828366	1.4409			0.994725	0.252824					2.69058e-06	1.58718e-08			4.16931e-08	0.0203861					0.316016	0.464187			0.486717	0.336036
Q7KN04	Q7KN04	fat-spondin	FBgn0026721	Fat-spondin	14.7	543.44	TRUE	Positive	294.8	355.44	358.22	278.35	511.3	0.777873	1.43855	-0.0515468	-0.852795	0.772824	0.806064	0.0644038	-0.0980409	0.486182	0.228562	0.000105681	4.1026e-07	0.998983	0.00791583	9.38086e-07	2.95404e-05	0.402651	0.148513	0.000852642	0.0214585	0.297329	0.46347	0.34953	0.235166	0.391565	0.533398	0.430773	0.403185	0.352106	0.465575
A0A126GUP6-2	A0A126GUP6-2|A0A126GUP6|A0A126GUP6-3	MP1	FBgn0027930	Isoform A of Melanization protease 1	NA	298.42	TRUE	Positive	230.57	168.65	148.73	50.98	178.57	0.941865	1.43685	0.106882	-0.0507312	0.874422	0.74328	0.290089	0.193782	0.329221	0.309284	4.96453e-07	8.73775e-09	0.998983	0.294555	8.88677e-08	9.45786e-06	0.0184121	0.0213226	0.00375488	0.00709689	0.358022	0.462951	0.403153	0.403535	0.435131	0.511001	0.554551	0.53619	0.289357	0.511252
M9NET2	M9NET2|M9NGK3|X2JDK9|Q8IRV8|M9NDM1|M9NFR6	trol	FBgn0284408	Terribly reduced optic lobes, isoform AI	31.3	1639.88	FALSE	NA	1268.04	468.31	1084.28	306.33	623.58	0.878934	1.43601	0.0922975	-0.503428	0.914681	0.710907	0.27093	0.117038	0.528996	0.263797	5.0123e-06	4.26993e-08	0.998983	0.0127437	6.02802e-08	1.09166e-05	0.0494724	0.101162	0.000167125	0.00934144	0.334731	0.462695	0.398216	0.308505	0.452394	0.499452	0.544043	0.501213	0.369222	0.485513
P12646	P12646|P12646-2|X2JEF0	Zw	FBgn0004057	Glucose-6-phosphate 1-dehydrogenase	83.9	340.62	FALSE	Positive	223.82	189.22	256.63	245.51	258.75	0.813841	1.43526	0.08196	-0.0981434	0.453787	0.184895	0.00762122	-0.302122	0.238844	0.224745	0.000182086	1.07734e-06	0.998983	0.218591	1.44629e-05	0.0569857	0.501744	0.00848432	0.00791836	0.0116696	0.31064	0.462468	0.394717	0.393582	0.254759	0.311803	0.39963	0.310171	0.253227	0.463415
Q9Y136	Q9Y136	Nepl21	FBgn0027578	Uncharacterized protein	8.5	96.85	TRUE	NA	72.27		49.26			0.680304	1.43295									1.29734e-05	2.1479e-08									0.261219	0.461761
Q7K284	Q7K284	cbc	FBgn0033842	Protein CLP1 homolog	9.12	20.71	FALSE	Negative	20.52	4.38	18.22			1.85704	1.43261									3.34893e-08	2.47131e-08			3.36289e-06	0.0896803					0.69673	0.46166
A0A0U1RVK6	A0A0U1RVK6|Q9VIS3|X2JES1	fbp	FBgn0032820	Fructose-1,6-bisphosphatase, isoform F	202	208.98	FALSE	Positive	195.9	79.01	56.75	56.09	116.97	0.722371	1.42567	0.0589651	-0.30316	0.501826	0.222107	-0.158123	-0.326948	0.242556	0.294003	8.44781e-06	2.08879e-08	0.998983	0.0555626	1.25654e-05	0.0447546	0.106315	0.00216455	0.00934623	0.006654	0.276787	0.459542	0.386934	0.350545	0.275359	0.325078	0.308727	0.298856	0.254711	0.502604
Q9VFZ4	Q9VFZ4	Dmel\CG7966	FBgn0038115	Uncharacterized protein	68.6	185.5	FALSE	NA	27.87	11.77	34.49	59	145.34	0.727962	1.41111			0.335787	0.107619	0.327036	0.301941	0.395344	0.417994	7.90885e-07	4.55431e-09			0.000136468	0.12892	0.00805466	0.00254531	0.000755291	0.00105762	0.278856	0.455104			0.20416	0.284236	0.574815	0.585486	0.315792	0.572765
A8JR25	A8JR25|A0A0B4KH94|Q8INA9|P10674|Q9VES3|B7Z0L0|B7Z0L1	Fas1	FBgn0285925	Fasciclin 1, isoform D	246	204.84	TRUE	NA	28.56	85.33	12.22	54.64	162.78	1.49884	1.41013	0.838837	-0.276022			0.599345	0.775595	0.482604	0.775564	2.31635e-08	6.25767e-09	0.0713195	0.101867			0.00139939	0.00014853	0.000150536	6.46934e-07	0.56416	0.454805	0.650892	0.356242			0.724164	0.801365	0.350676	0.775095
Q8IMY3	Q8IMY3	Gba1b	FBgn0051414	Glucosylceramidase	NA	42.5	TRUE	NA	31.72			5.23		0.878854	1.40969									2.60661e-06	2.47131e-08									0.334702	0.454669
P15215	P15215|X2JAW6	LanB2	FBgn0267348	Laminin subunit gamma-1	73.5	2180.19	TRUE	Positive	958.91	484.95	2123.29	447.78	704.96	1.28282	1.40817	0.385138	-0.340157	1.18763	1.68125	0.280621	0.322417	0.609974	0.521177	1.48979e-07	1.71287e-08	0.758185	0.0426946	2.27912e-08	1.56029e-08	0.0146276	0.00184696	2.99225e-05	0.000190392	0.48421	0.454205	0.497332	0.342779	0.569437	0.845611	0.549358	0.594818	0.401595	0.63115
M9PC61	M9PC61|Q9VQ45	CG15622	FBgn0051664	Uncharacterized protein, isoform C	NA	95.78	TRUE	NA	95.78					0.339798	1.40752									0.000953223	5.16978e-08									0.135197	0.454008
Q9VQL1	Q9VQL1	SerRS	FBgn0031497	LP20978p	327	306.58	FALSE	Positive	92.86	156.24	137.91	127.53	262.76	0.98354	1.40599	-0.035028	-0.155779	0.925121	0.215731	-0.31891	-0.470682	0.209002	0.221344	5.37928e-05	1.00573e-06	0.998983	0.174803	1.97847e-07	0.0541967	0.0429433	0.00225767	0.0124481	0.0120227	0.373446	0.453541	0.355121	0.381483	0.456871	0.322804	0.220543	0.233346	0.241297	0.461491
Q9VQX6	Q9VQX6	cg3702	FBgn0031590	LP05054p	52.1	46.48	FALSE	NA	33.5	7.58		17.38		1.08849	1.40355									2.56856e-06	9.80899e-08					0.456244	0.00765961			0.412288	0.452796
Q9VCU2	Q9VCU2	Nepl14	FBgn0039023	GH14155p	NA	112.24	TRUE	NA	112.24				4.16	0.437211	1.40011									0.000281272	4.59324e-08									0.17125	0.451748
Q9V3Q4	Q9V3Q4	Jafrac2	FBgn0040308	GH25379p	123	121.72	TRUE	Positive	120.73	25.46	23.84	39.66	45.13	1.60928	1.39955	0.0059974	-0.0760111	0.327647	0.427929	0.331955	-0.0997505	0.273322	0.231578	4.00784e-08	1.50637e-08	0.998983	0.213826	3.72691e-05	0.000332398	0.0753895	0.163816	0.00520501	0.0115895	0.605032	0.451577	0.369007	0.398228	0.20067	0.398503	0.577513	0.402406	0.26701	0.467282
Q95RS6	Q95RS6	Dmel\CG40160	FBgn0058160	IP12536p	10.4	398.37	TRUE	Positive	321.93	213.41	391.57	236.69	300.11	1.34936	1.39942	0.566393	0.149245	1.82343	0.350961	0.571341	0.378895	0.948669	0.601079	4.80476e-08	8.6267e-09	0.0423656	0.118528	1.42604e-08	0.0179748	0.000230492	0.000784565	3.22295e-08	1.58007e-05	0.508837	0.451537	0.55868	0.445514	0.842071	0.371045	0.708805	0.62056	0.536997	0.676363
Q9VMZ9	Q9VMZ9	Dmel\CG1092	FBgn0037228	RE36666p	50.2	211.28	TRUE	NA	54.42		211.28	13.39		0.782174	1.39888			0.491966	1.55404					2.85803e-06	1.47212e-08			6.42943e-06	2.19794e-08					0.29892	0.451375			0.271131	0.800229
Q9VCU1	Q9VCU1	Nepl15	FBgn0039024	FI07649p	0.73	355.79	TRUE	NA	300.57	213.06	129.38	185.46	233.04	0.73437	1.39847	0.268209	-0.328067	0.323127	0.174548	0.232037	0.261369	0.26748	0.281559	5.03909e-06	1.6193e-08	0.998983	0.0382051	0.000101405	0.0571483	0.0333195	0.00559593	0.00477395	0.00594406	0.281228	0.451249	0.457756	0.345317	0.198732	0.308112	0.522712	0.566994	0.264675	0.495564
C4NYP8	C4NYP8|E2QD63|Q86DS1	HIP	FBgn0260484	Hsc70-interacting protein 1	217	114.41	FALSE	Positive	30.59	55.59	72.22	61.13	91.3	0.790926	1.39616	-0.0210241	-0.389225	0.698384	0.19019	0.340102	0.432631	0.372052	0.359285	0.000707388	6.34017e-06	0.998983	0.0880134	1.19285e-06	0.0629977	0.0213541	0.00178397	0.00125427	0.00284607	0.30216	0.450545	0.359861	0.332479	0.359644	0.313692	0.581981	0.645051	0.30648	0.539544
A0A0C4DHG2	A0A0C4DHG2|Q07171|Q07171-6|A0A0C4DHG6|Q07171-2	Gel	FBgn0010225	Gelsolin, isoform J	125	716.81	TRUE	Positive	429.61	423.28	508.28	500.95	572.59	0.679147	1.39474	0.00180601	-1.1484	0.831284	0.333072	-0.113979	-0.293226	0.502577	0.280581	0.00257978	1.96746e-05	0.998983	0.0117711	1.44783e-06	0.0257555	0.260115	0.0113637	0.000636002	0.0116696	0.26079	0.45011	0.367588	0.173112	0.416633	0.364664	0.332938	0.314225	0.358661	0.49501
Q9NIV1	Q9NIV1|A0A0B4KGJ5|A0A0B4KG56	PEK	FBgn0037327	Eukaryotic translation initiation factor 2-alpha kinase	15.8	26.18	TRUE	NA	26.18					1.3928	1.3852									6.64776e-08	1.48715e-08									0.524914	0.447202
Q9VEA1	Q9VEA1	eIF1A	FBgn0026250	Eukaryotic translation initiation factor 1A, isoform A	333	116.56	FALSE	NA	25.49	89.87	51.84	67.88	74.18	0.862508	1.38412	-0.155931	-0.53334	1.14162	0.108126	-0.317415	-0.417271	0.311102	0.183364	2.51914e-05	2.23863e-07	0.998983	0.0127437	7.96598e-08	0.152374	0.0796929	0.00939155	0.00580414	0.0320755	0.328652	0.446871	0.3142	0.302226	0.549706	0.284417	0.221363	0.257689	0.282114	0.44
Q9VGF3	Q9VGF3	Dmel\CG18547	FBgn0037973	IP11040p	104	129.44	FALSE	NA	35.77	45.34	19.33	46.2	79.74	0.660273	1.38407	0.199396	-0.0669333			-0.0507471	-0.522627	0.432304	0.285247	0.000194613	3.93831e-07	0.998983	0.262492	0.000806513	0.126663	0.406846	0.000955767	0.000415788	0.00612145	0.253805	0.446857	0.434465	0.400134			0.367618	0.20967	0.330567	0.49765
Q9VAI9	Q9VAI9|A0A0B4KI20	Obp99c	FBgn0039682	GEO07291p1	407	187.13	TRUE	NA	171.5	157.19	142.51	124.47	184.65	0.60833	1.38006	0.152171	-0.557236	0.548189	0.191361	-0.106689	-0.257781	0.535301	0.397334	0.00152644	4.63448e-06	0.998983	0.019007	3.69241e-05	0.0906671	0.208449	0.00651513	0.000206294	0.00254472	0.234581	0.445635	0.418481	0.29721	0.29524	0.31411	0.336936	0.33038	0.371743	0.561074
Q7JQR3	Q7JQR3	Qsox1	FBgn0033814	Sulfhydryl oxidase	37.7	395.86	TRUE	Positive	229.85	166.73	207.39	72.49	292.95	1.15804	1.37966	0.106843	-0.00179059	0.835127	0.671074	0.444421	0.553803	0.443695	0.413555	4.28081e-08	4.55431e-09	0.998983	0.33972	8.88677e-08	1.50956e-05	0.00549176	0.000513931	0.000305976	0.000901333	0.438028	0.445514	0.403139	0.413809	0.41828	0.485242	0.639195	0.700278	0.335121	0.570253
Q9VF56	Q9VF56	obe	FBgn0038344	Obelus	9.16	320.01	FALSE	NA	17.49	33.08	57.42	102.03	235.33	0.860249	1.37854	-0.107272	-0.501215	0.77408	0.244771	0.292548	0.220221	0.290987	0.223601	5.56514e-07	7.43702e-09	0.998983	0.0168093	8.45166e-07	0.0418415	0.0266272	0.021095	0.00399822	0.0127838	0.327816	0.44517	0.330669	0.30897	0.392103	0.333164	0.5559	0.54824	0.274072	0.462768
A0A0B4K6V8	A0A0B4K6V8|Q95U30	alpha-Est5	FBgn0261393	Alpha-Esterase-5, isoform B	16.2	93.89	FALSE	NA	72.8	63.82	16.93	47.47	36.88	0.933216	1.37691	0.6415	0.820467			0.828822	0.490777	0.919768	0.62665	5.66365e-06	9.11247e-08	0.0377398	0.0044598	4.70928e-05	0.0068054	0.000397089	0.00183527	1.26469e-07	1.88741e-05	0.354821	0.444675	0.584101	0.586417			0.850021	0.671552	0.525443	0.690832
Q9VMY5	Q9VMY5|A0A0B4KGF7|Q0KIE6	beta-Man	FBgn0037215	Beta-Mannosidase, isoform A	25.1	426.2	FALSE	Positive	265.83	20.37	384.2	58.26	78.69	0.946149	1.37628	0.232637	-0.1789	0.939751	0.540286	0.358018	0.254608	0.426873	0.439228	7.80034e-07	1.54432e-08	0.998983	0.156257	4.16931e-08	9.12602e-05	0.00805466	0.00810651	0.000354782	0.000500526	0.359608	0.444483	0.445716	0.37663	0.463144	0.438585	0.591807	0.563913	0.328396	0.58478
Q9VH64	Q9VH64	Dmel\CG8507	FBgn0037756	LD29322p	206	61.73	TRUE	NA	45.14		33.58	25.12	17.81	0.974479	1.37444			1.07497	0.581272	0.650211	0.482111			5.90025e-07	1.47924e-08			6.96992e-08	0.000324821	0.000397089	0.000744284	6.73484e-06	0.000342467	0.370092	0.443919			0.521128	0.453206	0.752061	0.667603
Q9VHV3	Q9VHV3	Dmel\CG7800	FBgn0037552	FI02011p	127	63.39	TRUE	Positive	53.35		16.53	19.16	14.66	0.833321	1.36065									2.82948e-05	2.26072e-07					0.406846	0.263303			0.31785	0.439716
P29746	P29746	bnb	FBgn0001090	Protein bangles and beads	952	378.39	FALSE	Positive	282.07	261.68	237.05		95.82	0.908939	1.35309	0.595342	1.03583	1.48228	0.117872			1.0107	0.223849	1.00511e-06	1.65704e-08	0.0272829	0.000503475	8.31693e-08	0.177635			1.99386e-08	0.0111666	0.345836	0.43741	0.568478	0.631626	0.695783	0.287894			0.561797	0.462908
Q9VG93	Q9VG93|Q9VG95	GstD7	FBgn0010043	Glutathione S-transferase D7	143	136.88	FALSE	NA	39.2	58.36	45.57	70.24	90.58	0.740724	1.3512	0.180645	-0.388644	0.388977	0.355636	0.039483	-0.420232	0.510842	0.447033	0.000181308	8.68036e-07	0.998983	0.0460158	7.82912e-05	0.00811825	0.434976	0.00259927	0.000118523	0.000535066	0.28358	0.436834	0.428119	0.332601	0.226968	0.372713	0.417105	0.256339	0.361965	0.589196
B7Z001	B7Z001|Q9VQL7	FASN1	FBgn0283427	Fatty acid synthase 1, isoform C	653	3514.98	FALSE	Positive	2601.43	2417.69	2568.55	2768.69	2897.09	0.655997	1.3505	0.0414027	-0.121421	0.628789	0.21694	-0.0126993	-0.162261	0.252665	0.250156	0.00145421	7.58519e-06	0.998983	0.218841	3.77507e-06	0.0551724	0.489744	0.0542858	0.00715324	0.00949843	0.252222	0.436619	0.38099	0.388696	0.329802	0.323235	0.388486	0.373916	0.258752	0.477794
Q9VXD7	Q9VXD7	CG4524	FBgn0052573	GH04692p	2.42	29.98	TRUE	NA	22.82		7.16			0.674232	1.3498									2.85803e-06	8.56462e-09									0.258971	0.436406
Q9VJD7	Q9VJD7	SPH93	FBgn0032638	RH50269p	15.2	142.01	TRUE	Positive	74.39	96.37	56.08	32.13	97.31	0.690071	1.34872	0.336208	-0.308085	0.444158	0.564406	0.403145	0.169999	0.616436	0.214381	9.36281e-06	2.46976e-08	0.998983	0.0947836	7.8556e-06	6.53732e-05	0.0213331	0.0729624	2.59363e-05	0.0143262	0.264833	0.436078	0.480771	0.349512	0.250631	0.44719	0.616557	0.52535	0.404178	0.457551
A1Z8I8	A1Z8I8	CG13210	FBgn0259238	Uncharacterized protein, isoform E	NA	55.7	FALSE	NA	55.7					1.46969	1.34869									2.31635e-08	6.25e-09									0.553372	0.436069
M9ND19	M9ND19|Q9W0P5	Gale	FBgn0035147	UDP-galactose 4'-epimerase, isoform B	643	283.27	FALSE	NA	82.12	124.96	113.3	88.67	218.75	0.695741	1.34189	-0.111172	-0.160227	0.721852	0.272484	0.055115	-0.0384236	0.139743	0.18069	0.000300596	1.19097e-06	0.998983	0.124151	1.4367e-06	0.0317148	0.379091	0.204037	0.0334584	0.0206191	0.266932	0.433994	0.329349	0.38055	0.369708	0.34305	0.425679	0.430357	0.213609	0.438487
A0A0B4LF64	A0A0B4LF64|P47948	TpnC47D	FBgn0010423	GEO11920p1	205	132.34	FALSE	NA	75.78	73.07	57.94	65.45	89.61	0.853794	1.33921	0.0543621	-0.320366	0.299257	0.217181	0.0245057	-0.246434	0.264995	0.126231	0.000161234	1.91444e-06	0.998983	0.0763056	0.000387835	0.049249	0.452797	0.00848432	0.00710891	0.0533034	0.325427	0.433177	0.385376	0.346933	0.188496	0.323321	0.408891	0.335552	0.263681	0.407671
Q9VU94	Q9VU94|M9PCE5	Hml	FBgn0029167	Hemolectin, isoform A	19.9	5072.9	TRUE	Positive	2164.86	2614.4	4917.24	1851.61	2419.92	0.760898	1.33868	0.142311	-0.340843	0.683176	1.84804	0.0298723	-0.13954	0.390412	0.151098	0.000140297	7.95071e-07	0.998983	0.0736683	1.63876e-06	2.06753e-08	0.433968	0.0474392	0.00120449	0.0387645	0.291046	0.433016	0.415144	0.342635	0.353123	0.905111	0.411834	0.384271	0.31382	0.421742
Q6AWN0	Q6AWN0	Adi1	FBgn0052068	1,2-dihydroxy-3-keto-5-methylthiopentene dioxygenase	100	86.33	FALSE	Negative	49.4	74.14	57.63	78.97	67.05	0.874592	1.33733	0.0182354	-0.320144	0.424474	0.249188	-0.105211	-0.404526	0.410966	0.3321	1.41825e-05	1.76284e-07	0.998983	0.0914623	3.75282e-05	0.0324625	0.293807	0.00391579	0.000520146	0.00312149	0.333125	0.432603	0.373149	0.34698	0.24219	0.334739	0.337747	0.263497	0.322037	0.524162
Q9VS97	Q9VS97	PGRP-SD	FBgn0035806	Peptidoglycan-recognition protein SD	6.52	75.21	TRUE	Positive	75.21					0.778393	1.33352									1.81377e-06	1.30265e-08									0.297521	0.431443
Q9VPJ0	Q9VPJ0|M9PDP6	Dmel\CG11377	FBgn0031217	RE58433p	31.7	52.35	TRUE	Positive	52.35		15.56			1.12172	1.33192									2.80324e-07	2.05457e-08									0.424587	0.430954
A1Z7H8	A1Z7H8	Dmel\CG8738	FBgn0033321	Uncharacterized protein	1.87	84.42	TRUE	Positive	68.93		20.19	18.58	14.95	0.903458	1.3288			0.901265	0.0982443					4.6436e-07	1.03425e-08			3.18184e-07	0.161569			4.10019e-05	0.0102297	0.343808	0.430003			0.446641	0.280892
Q9VFS1	Q9VFS1	Adgf-D	FBgn0038172	Adenosine deaminase-related growth factor D	7.22	331.46	TRUE	Positive	163.86	65.84	77.99	63.68	215.61	0.657522	1.32865	-0.0288551	-0.524552	0.721939	0.159136	0.310923	0.193836	0.484242	0.240977	1.05807e-05	2.29007e-08	0.998983	0.0123692	1.08651e-06	0.0879594	0.0336837	0.0422204	0.00083149	0.0184724	0.252787	0.429956	0.357211	0.304071	0.369745	0.302614	0.565978	0.536215	0.351331	0.4726
Q9VWC8	Q9VWC8|M9PF96	Pmp70	FBgn0031069	LD11581p	40.7	96.24	FALSE	NA	41.04	21.84	38.86	48.85	34.7	0.66492	1.32821	0.0289126	-0.072849	0.455056	0.269413	-0.0985012	-0.495352	0.0637796	0.07454	0.000391535	1.33605e-06	0.998983	0.262451	2.57355e-05	0.0259734	0.255137	0.000594208	0.0866189	0.0933208	0.255525	0.429822	0.376763	0.398892	0.255303	0.341954	0.341427	0.222102	0.183241	0.378422
P30432-2	P30432-2|P30432|E1JJL4|E1JJL5	Fur2	FBgn0004598	Isoform A of Furin-like protease 2	1.46	140.64	TRUE	Positive	132.37	12.78	58.27	21.14	23.99	0.603359	1.32717			0.717518	0.790532	0.476867	0.324136	0.520035	0.322237	2.14993e-06	4.87803e-09			1.36536e-07	1.74677e-06	0.00346062	0.00473349	7.14393e-05	0.00313202	0.232741	0.429507			0.367849	0.527857	0.65699	0.595602	0.36564	0.518581
Q9VIC9	Q9VIC9	Dmel\CG8665	FBgn0032945	10-formyltetrahydrofolate dehydrogenase	17.5	441.83	FALSE	NA	84.88	139.25	133.02	254.77	340.83	0.492177	1.32177	0.0010754	-0.362739	0.495805	0.11896	0.18071	0.254288	0.254524	0.431439	0.000330277	1.72557e-07	0.998983	0.0276796	2.62199e-05	0.135166	0.124147	0.0153746	0.00564489	0.000599801	0.191593	0.427858	0.367341	0.338039	0.272777	0.288282	0.494562	0.563767	0.259495	0.580373
Q95SI7	Q95SI7	Dmel\CG6028	FBgn0038924	GH23390p	630	376.47	FALSE	Negative	254.05	308.71	294.14	315.8	359.55	0.727878	1.31933	-0.0732864	-0.627136	0.625809	0.250875	-0.0158803	-0.154454	0.367081	0.333499	0.0021787	2.99072e-05	0.998983	0.0142759	3.73666e-06	0.0381138	0.478992	0.0502561	0.00123182	0.00340959	0.278826	0.427115	0.342172	0.282537	0.328524	0.335341	0.386741	0.377474	0.304493	0.524953
Q9VZ37	Q9VZ37	Dmel\CG15203	FBgn0030261	Uncharacterized protein, isoform A	NA	68.79	TRUE	Positive	36.85	41.12		16.22	67.64	0.801014	1.31361	0.296752	-0.611519					0.470333	0.537512	2.21779e-05	1.73949e-07	0.998983	0.0117711					0.00042704	0.000257946	0.305893	0.42537	0.467416	0.285815					0.34577	0.640393
Q7K3B7	Q7K3B7	Hacl	FBgn0034488	LD40177p	174	151.23	FALSE	NA	44.21	31.55	53.63	57.63	112.7	0.399598	1.31209	0.0854387	-0.246862	0.357831	0.145617	0.313505	0.281933	0.286094	0.262544	0.00013773	1.59066e-08	0.998983	0.0620885	6.00239e-05	0.0817096	0.0244193	0.0099035	0.00412238	0.00802106	0.157329	0.424908	0.395895	0.362363	0.213613	0.297791	0.567394	0.576367	0.272116	0.484804
B7YZF1	B7YZF1|Q7JWT7	Dmel\CG42336	FBgn0259238	Uncharacterized protein, isoform D	NA	24.88	FALSE	NA	24.8					0.849391	1.31197									3.98167e-05	4.38168e-07									0.323798	0.424869
A1Z843	A1Z843	Dmel\CG1371	FBgn0033482	Uncharacterized protein	113	583.87	TRUE	Positive	566.43	21.87	270.79	76.25	22.27	1.42355	1.31138			0.953662	0.362304	0.313595	-0.143975	0.0692392	0.0279051	4.28081e-08	1.40303e-08			8.88677e-08	0.00538337	0.0387101	0.0842403	0.0828674	0.141672	0.536295	0.424691			0.469109	0.375092	0.567443	0.38225	0.185423	0.352034
D1FYH5	D1FYH5|Q9VAJ4	Obp99a	FBgn0039678	Odorant-binding protein 99a	51.9	138.45	TRUE	Positive	58.89	136.41	49.9	57.12	90.34	1.10925	1.30744	1.1457	-0.325848	0.888216	0.222591	0.478917	0.185051	0.29406	0.935407	1.07954e-07	9.42844e-09	0.0377398	0.100559	1.00788e-07	0.0347518	0.0141517	0.0706347	0.0028408	5.33149e-08	0.419971	0.42349	0.754754	0.345783	0.441046	0.325251	0.658115	0.532211	0.275301	0.865542
Q0E9F9	Q0E9F9	Dmel\CG2915	FBgn0033241	FI16720p1	205	275.94	TRUE	Positive	100.31	125.96	260.41	134.43	129.31	1.22466	1.3002	0.302942	-0.0939829	0.94412	1.05503	0.270932	0.188106	0.330278	0.331823	1.64481e-07	2.32939e-08	0.998983	0.224018	4.14613e-08	2.18851e-07	0.0229492	0.0232949	0.00216618	0.00362771	0.462684	0.42128	0.469512	0.394456	0.465017	0.622215	0.544044	0.533603	0.28978	0.524005
Q9V396	Q9V396	CAH1	FBgn0027844	Carbonic anhydrase 1	208	125.02	FALSE	Positive	56.76	98.13	64.42	107.13	87	0.344678	1.29694	0.0601122	-0.424222	0.463099	0.0917941	-0.0916368	-0.209805	0.208288	0.179026	0.00504964	2.22718e-06	0.998983	0.0532412	1.12423e-05	0.14624	0.280044	0.0226871	0.0180571	0.0293245	0.137003	0.420286	0.387323	0.325132	0.258752	0.278591	0.345192	0.352246	0.241011	0.437545
Q9VJ39	Q9VJ39|A4V0U4	Dmel\CG10602	FBgn0032721	Leukotriene A(4) hydrolase	249	321.85	FALSE	Positive	124.18	187.04	92.96	88.24	255.81	0.59454	1.29679	0.221436	-0.382731	0.298106	0.0283418	-0.224066	-0.59521	0.643313	0.308982	1.02603e-05	1.47161e-08	0.998983	0.0528881	0.000603001	0.279166	0.0652884	0.000368175	2.57893e-05	0.00567621	0.229477	0.42024	0.441925	0.333842	0.188003	0.255955	0.27256	0.176589	0.414923	0.51108
Q9VDU4	Q9VDU4|Q9VDU3	Dmel\CG6300	FBgn0038730	Uncharacterized protein	6.37	232.71	FALSE	NA	104.68	104.04	102.81	107.3	147.89	0.551795	1.29662	0.225972	0.0594212	0.303954	-0.0921956	-0.115971	-0.414223	0.314963	0.0831341	0.000271558	3.00329e-07	0.998983	0.272776	0.000295992	0.156127	0.257386	0.00263498	0.00253131	0.0812707	0.213657	0.420188	0.44346	0.426658	0.19051	0.212954	0.331846	0.259078	0.283657	0.383285
P61851	P61851|M9PF91	Sod1	FBgn0003462	Superoxide dismutase [Cu-Zn]	1310	178.96	FALSE	Positive	151.49	129.96	132.76	150.86	135.56	0.556439	1.29648	0.0349348	-0.109721	0.293236	0.279846	-0.0213654	-0.226509	0.291117	0.327204	0.00481617	3.16774e-05	0.998983	0.251455	0.000146482	0.0108882	0.467245	0.021061	0.00349634	0.00336388	0.215376	0.420145	0.378801	0.391152	0.185914	0.345676	0.383733	0.344633	0.274124	0.521391
Q9VLB7	Q9VLB7	Gdi	FBgn0004868	Rab GDP dissociation inhibitor	699	354.56	FALSE	Positive	250.17	256.62	260.43	243.76	235.36	0.737392	1.29384	-0.00698453	-0.063187	0.433141	0.139132	-0.0159245	-0.272105	0.175863	0.126297	6.6198e-05	3.37146e-07	0.998983	0.252801	9.52315e-06	0.078204	0.478179	0.00728003	0.0242724	0.0522829	0.282347	0.419342	0.364613	0.40092	0.245906	0.295478	0.386717	0.323852	0.228049	0.407709
Q9VMD9	Q9VMD9|X2JDD7	Tig	FBgn0011722	Tiggrin	42.7	2635.94	TRUE	Positive	1288.01	1717.8	1653.05	941.9	2422.24	0.713624	1.28659	0.405568	-0.628102	0.906471	0.765598	0.50866	0.290784	0.776731	0.443616	9.85836e-05	4.38168e-07	0.998983	0.0143003	1.01006e-07	1.17429e-05	0.0115866	0.0239842	2.85759e-05	0.00310531	0.27355	0.417129	0.504247	0.282334	0.448873	0.518962	0.674427	0.580401	0.468261	0.587263
Q9V3I2	Q9V3I2	Rab5	FBgn0014010	Drab5	311	128.62	FALSE	NA	34.27	91.08	71.44	48.65	110.3	0.567716	1.28646	-0.0299606	-0.293226	0.569606	0.198037	-0.118158	-0.348804	0.368095	0.217906	0.00184524	6.3593e-06	0.998983	0.0593286	9.41857e-06	0.0676215	0.203152	0.00238293	0.000950558	0.0118952	0.21955	0.417091	0.356836	0.352631	0.304423	0.316491	0.330646	0.288894	0.304898	0.459545
O97069	O97069	Ass	FBgn0026565	Argininosuccinate synthase	NA	128.43	FALSE	Positive	46.26	72.27	44.84	37.88	88.78	0.937602	1.28297	0.103577	-0.292209	0.480501	0.125824	-0.134395	-0.397805	0.27033	0.198755	0.000358603	1.13441e-05	0.998983	0.0960833	2.3155e-05	0.119312	0.172412	0.00128934	0.00531818	0.0179134	0.356444	0.416028	0.402034	0.352844	0.266215	0.29073	0.321741	0.266561	0.265814	0.448709
Q9NHB0	Q9NHB0	GNBP1	FBgn0040323	Gram-negative bacteria-binding protein 1	1.01	26.44	TRUE	NA	26.44					0.804788	1.2741									7.9932e-07	1.06973e-08									0.30729	0.413322
Q9VBV5	Q9VBV5	CG10420	FBgn0039296	Nucleotide exchange factor SIL1	34.8	136.78	TRUE	NA	134.47		52.88			0.814816	1.27225			0.787933	0.38107					4.31022e-06	4.79674e-08			1.08353e-06	0.0100693					0.311001	0.412759			0.398043	0.381786
Q9VB96	Q9VB96|A0A0B4K6I6	150697_at	FBgn0051075	Uncharacterized protein, isoform A	735	344.62	FALSE	Positive	88.52	152.93	165.51	209.21	314.11	0.582629	1.27095	-0.0281459	-0.922812	0.521056	0.0581541	0.128476	0.0395401	0.439324	0.438839	5.85652e-05	7.81673e-08	0.998983	0.00947625	4.29954e-06	0.202862	0.18905	0.201576	0.000407871	0.000734648	0.225069	0.412361	0.357451	0.220468	0.283605	0.26659	0.465914	0.465891	0.333373	0.58456
A1Z6V5	A1Z6V5	Spn43Ab	FBgn0024293	FI01422p	57.7	495.68	TRUE	Positive	225.94	275.03	169.04	236.95	418.39	0.588401	1.2685	-0.62196	-1.09853	0.245801	-0.0879076	-0.105364	-0.424269	0.432325	-0.529315	0.000307042	6.08866e-07	0.140961	0.0044598	0.000980992	0.165803	0.342714	0.00866912	0.00132463	0.000683564	0.227205	0.411614	0.156466	0.183581	0.165574	0.214484	0.337663	0.254499	0.330576	0.0367327
Q9V3W0	Q9V3W0	UK114	FBgn0086691	RutC family protein UK114	689	161.16	FALSE	Positive	77.89	70.31	56.68	68.22	133.12	0.461534	1.26246	0.105202	-0.680278	0.104948	0.0733745	-0.140204	-0.500275	0.586534	0.19775	0.00559163	1.80441e-05	0.998983	0.014829	0.0158115	0.221651	0.122689	0.000309719	0.000227258	0.0292062	0.180251	0.409773	0.402584	0.271381	0.105175	0.27202	0.318555	0.219858	0.392224	0.44814
Q9VFD0	Q9VFD0	Dmel\CG3984	FBgn0038291	Uncharacterized protein	NA	77.02	TRUE	NA	30.97	66.54	66.55	31.21	75.61	0.770613	1.26235	0.00762958	-0.349016	0.722491	0.256264	0.168564	0.168461	0.229398	0.259205	3.19623e-05	2.48721e-07	0.998983	0.0346691	1.00081e-06	0.0330289	0.0895068	0.0284634	0.00823795	0.0073281	0.294642	0.40974	0.369559	0.340919	0.369982	0.337263	0.4879	0.52465	0.24945	0.482914
Q24276	Q24276	Cdc37	FBgn0011573	Hsp90 co-chaperone Cdc37	331	150.36	FALSE	Negative	18.68	79.16	24.14	70.01	133.92	0.85635	1.26216	-0.233518	-0.470094	0.380264	0.154297	-0.144283	-0.250227	0.168527	0.189239	8.94761e-05	1.4131e-06	0.998983	0.0222988	8.59296e-05	0.0879594	0.195284	0.0190597	0.0270359	0.0226789	0.326373	0.409681	0.28794	0.315503	0.223232	0.300888	0.316318	0.333823	0.225116	0.443324
Q9VXI1	Q9VXI1	Had1	FBgn0286508	RH68464p	478	435.3	FALSE	NA	257.41	306.2	304.64	326.65	357.01	0.84577	1.26178	0.0307026	0.0850185	0.612355	0.154828	-0.0465578	-0.338874	0.153123	0.142465	0.000300596	5.56128e-06	0.998983	0.214354	9.11153e-07	0.0676657	0.406846	0.00444373	0.0305124	0.0397338	0.322458	0.409564	0.377369	0.432032	0.322755	0.301077	0.369916	0.29342	0.218958	0.416857
Q7KTW9	Q7KTW9	AsnS	FBgn0270926	Asparagine synthetase	1.95	157.17	FALSE	NA	42.89	45.72	61.18	70.24	142.98	0.501434	1.26135	-0.0428903	-0.430378	0.628665	0.220209	0.159071	0.063316	0.305811	0.225646	0.000903254	1.07603e-06	0.998983	0.0212823	1.36522e-05	0.0730056	0.122323	0.155881	0.0031228	0.012294	0.195019	0.409433	0.35246	0.32384	0.329748	0.324401	0.482693	0.476727	0.279998	0.463925
A4V1N8	A4V1N8|P35415	Prm	FBgn0003149	FI03688p	195	268.31	FALSE	Negative	265.18	35.91	42.61	28.05	7.74	0.470967	1.26077	-0.110696	-0.508393	0.215287	0.35463	-0.118788	-0.468679			0.0011621	1.07603e-06	0.998983	0.0174292	0.00486682	0.0317148	0.283955	0.00274886			0.183743	0.409256	0.32951	0.307463	0.152489	0.372354	0.330301	0.234258
Q9V434	Q9V434	AsnRS	FBgn0086443	Asparaginyl-tRNA synthetase, isoform A	435	345.5	FALSE	Positive	100.05	152.57	170.78	184.72	236.85	0.8974	1.26031	-0.115961	-0.523293	0.758471	0.210304	0.134564	-0.0116828	0.267366	0.255736	9.75727e-05	2.09088e-06	0.998983	0.0203703	1.01556e-06	0.0592608	0.164738	0.251791	0.00557922	0.00893997	0.341566	0.409118	0.327728	0.304335	0.38541	0.320868	0.469253	0.442545	0.264629	0.480952
Q8IQZ1	Q8IQZ1|Q9VX03|X2JCE7	Gss2	FBgn0030882	Glutathione synthetase	80.2	346.15	FALSE	Positive	116.13	192.18	240.62	245.95	259.9	0.8457	1.25952	-0.0302579	-0.3527	0.537495	0.343431	-0.0142979	-0.203079	0.343552	0.21402	2.95684e-05	4.11909e-07	0.998983	0.0393616	7.88049e-06	0.00968169	0.483828	0.023882	0.00157058	0.0133034	0.322431	0.408877	0.356736	0.340146	0.290654	0.368359	0.387609	0.355312	0.295086	0.457347
Q9VVP9	Q9VVP9	Dmel\CG4306	FBgn0036787	RE30433p	57.1	183.97	TRUE	Positive	87	51.1	81.45	48.42	152.87	0.669965	1.25818	0.27882	-0.547986	0.713469	0.456063	0.274576	0.083728	0.496966	0.223941	8.00034e-05	2.73165e-07	0.998983	0.0210738	3.74541e-07	0.000659493	0.0310859	0.12794	0.000308841	0.0155389	0.257392	0.408466	0.461347	0.299152	0.366113	0.408539	0.546043	0.486031	0.356417	0.46296
Q10714	Q10714|X2J8C3	Ance	FBgn0012037	Angiotensin-converting enzyme	71.3	515.99	TRUE	Positive	418.39	91.78	332.57	238.3	304.17	1.85651	1.25452	0.930795	-0.123244	0.744586	1.52801	0.758417	0.54427	1.42285	0.603749	2.31635e-08	1.51184e-08	0.0140909	0.16747	3.03001e-07	2.36453e-08	0.000193515	0.000495652	1.0426e-10	2.21387e-05	0.696531	0.407351	0.682017	0.388313	0.379456	0.790943	0.811408	0.695933	0.726561	0.677874
Q9VVK2	Q9VVK2	Dmel\CG6034	FBgn0036750	Uncharacterized protein	1.62	381.28	FALSE	Positive	43.6	160.63	175.02	65.72	332.02	0.277449	1.25357	0.399667	0.0547496	0.979474	0.383663	0.745873	0.407574	0.966936	0.350682	0.00113354	3.95182e-08	0.909383	0.279876	4.41836e-06	0.0430474	0.00186593	0.00767956	2.98082e-08	0.00236273	0.112121	0.40706	0.50225	0.425678	0.480178	0.382711	0.804528	0.633631	0.544299	0.534677
Q9VAW3	Q9VAW3	Gfat2	FBgn0039580	GH12731p	126	395.42	FALSE	NA	80.25	270.51	230.04	271.74	303.89	1.00228	1.25328	-0.0244975	-0.106889	0.734238	0.247977	0.281297	-0.178974	0.253748	0.235922	0.000119554	5.21599e-06	0.998983	0.20916	1.02541e-06	0.037625	0.232446	0.150152	0.00640001	0.0103669	0.380383	0.406973	0.358685	0.391746	0.375019	0.334307	0.549729	0.366298	0.259185	0.46974
O97182	O97182	Arpc1	FBgn0001961	Actin-related protein 2/3 complex subunit	139	74.67	FALSE	Positive	29.42	25.89	13.79	31.68	44.28	0.538652	1.2529	0.0672898	-0.227507			-0.0582966	-0.368561	0.278211	0.183072	0.000879413	1.68386e-06	0.998983	0.125458			0.386362	0.00363281	0.00389485	0.019536	0.208793	0.406856	0.389752	0.366426			0.363478	0.279889	0.268965	0.439835
Q9VKZ8	Q9VKZ8	Usp14	FBgn0032216	LP08774p	230	170.23	FALSE	Positive	23.96	28.89	44.56	76.26	124.49	0.556762	1.25073	0.198967	0.153778	0.425101	0.207717	0.078989	0.0713381	0.24371	0.240402	3.07483e-05	3.35754e-08	0.998983	0.25204	3.1328e-05	0.0484675	0.40327	0.198552	0.00960206	0.0118371	0.215495	0.406196	0.43432	0.446465	0.242459	0.319945	0.438772	0.480384	0.255172	0.472275
Q8I725	Q8I725	Dmel\CG1236	FBgn0037370	Uncharacterized protein	189	102.13	FALSE	Positive	65.76	57.28	74.07	70.74	85.07	0.454759	1.2489	0.0257974	-0.211335	0.593973	0.281504	0.0254444	-0.372549	0.408488	-0.250245	0.00127285	1.07708e-06	0.998983	0.100559	2.98263e-06	0.0204056	0.46591	0.00495083	0.000533333	0.00862555	0.177744	0.405636	0.375708	0.369821	0.314872	0.346267	0.409406	0.278072	0.321046	0.194643
A1Z7H7	A1Z7H7	Dmel\CG8586	FBgn0033320	FI19801p1	19.6	86.17	TRUE	Positive	71.34		18.73		30.51	0.723316	1.24815							0.436005	0.0404483	3.11488e-06	1.85111e-08			1.04096e-07	0.00524108			0.00036924	0.124968	0.277137	0.40541							0.332047	0.359131
Q9VJ68	Q9VJ68	CG15163	FBgn0086909	FI20105p1	30.9	80.21	FALSE	NA	29.81	51.5	56.67	27.25	52.68	0.720139	1.24798	0.17561	-0.0286049	0.20552	0.0783914	-0.00736625	-0.2447	0.389331	0.248238	2.91304e-05	1.64911e-07	0.998983	0.303041	0.000649479	0.145212	0.500757	0.0120262	0.000752973	0.00895285	0.275961	0.405357	0.426414	0.40818	0.148301	0.273809	0.39141	0.336342	0.313388	0.476709
Q9VAC1	Q9VAC1	Dmel\CG7920	FBgn0039737	GM14349p	712	394.47	FALSE	Negative	282.65	267.17	301.47	262.85	346.19	0.445188	1.24287	-0.0748738	-0.483816	0.362909	0.0455366	-0.0841704	-0.313137	0.266947	0.0769967	0.00266659	3.57158e-06	0.998983	0.0276269	9.74597e-05	0.234815	0.265264	0.00258799	0.00532317	0.0873422	0.174202	0.403798	0.341635	0.312622	0.21579	0.262089	0.349287	0.30515	0.264462	0.379812
Q8IQS4	Q8IQS4	CG5584	FBgn0052191	MIP05773p	2.75	145.44	TRUE	Positive	145.44					0.515262	1.2415									2.43534e-05	1.67596e-08									0.200136	0.403382
Q9U1L2	Q9U1L2	EG:BACR7A4.14	FBgn0040349	EG:BACR7A4.14 protein	339	230.98	FALSE	NA	25.56	90.96	112.61	124.81	199.61	0.747379	1.24112	0.192786	-0.083342	0.478041	0.210513	-0.110466	-0.291874	0.211612	0.308873	0.0026951	6.673e-05	0.998983	0.258607	2.42075e-05	0.0564055	0.263506	0.0108964	0.0123484	0.00452999	0.286043	0.403265	0.432228	0.396689	0.26516	0.320942	0.334865	0.314841	0.24234	0.511019
Q9V3N1	Q9V3N1	Spn27A	FBgn0028990	Serine protease inhibitor 27A	16	260.69	TRUE	Positive	156.35	130.62	170.62	125.75	120.01	1.25631	1.24064	0.333746	-0.0279271	0.727886	0.71778	0.145387	-0.0283742	0.50963	0.286528	3.249e-07	7.71199e-08	0.998983	0.310117	2.71153e-07	1.02731e-05	0.135341	0.217227	0.000112478	0.00567621	0.474398	0.403118	0.479938	0.408322	0.372295	0.501904	0.475189	0.434937	0.36148	0.498375
Q9VME2	Q9VME2	Nepl6	FBgn0259716	LP16634p	NA	379.1	FALSE	NA	250.22	144.42	157.62	114.15	236.68	0.483974	1.24014	-0.0997359	-0.615217	0.613454	0.0292033	0.420185	0.133029	0.600124	0.248921	2.06323e-05	1.12075e-08	0.998983	0.0123692	8.04846e-06	0.279833	0.0261991	0.118466	3.90901e-05	0.00994272	0.188557	0.402966	0.33322	0.285039	0.323226	0.256262	0.625903	0.508501	0.397657	0.477095
A0A0B4LHX9	A0A0B4LHX9|C0HKF7|C0HKF8|Q9VRS8|Q7JX43	Jon99Ciii	FBgn0003357	Jonah 99Ciii, isoform B	94.2	161.6	TRUE	Positive	123.34	100.58	97.37	92.13	48.07	0.847847	1.23689	0.00635962	-0.324192	0.398064	0.18251	-0.149604	-0.290245	-0.15963	0.0216078	3.62802e-05	5.85074e-07	0.998983	0.0422141	3.80617e-05	0.0586957	0.135341	0.00498241	0.0310161	0.148275	0.323226	0.401976	0.369129	0.34613	0.230865	0.310953	0.3134	0.315584	0.093927	0.348471
Q9VFV9	Q9VFV9	Droj2	FBgn0038145	DnaJ-like-2, isoform A	628	339.62	FALSE	NA	67.26	231.01	164.27	149.75	292.75	0.723778	1.2361	-0.012887	-0.508499	0.642556	0.218615	0.178436	-0.0695375	0.400401	0.170466	0.00214771	3.99654e-05	0.998983	0.014847	4.18771e-06	0.0582321	0.119015	0.156513	0.00131184	0.0325122	0.277308	0.401733	0.362615	0.307441	0.335705	0.323832	0.493314	0.416176	0.317813	0.432701
Q8MT58	Q8MT58|A0A0B4LEQ0	Dmel\CG17337	FBgn0259979	RE11562p	614	398.95	FALSE	Positive	125.61	286.82	202.33	265.42	301.12	0.419713	1.23586	0.178332	-0.432503	0.316588	0.0327639	0.154887	-0.130902	0.45193	0.150258	0.00187254	1.36482e-06	0.998983	0.0493521	0.000276342	0.265859	0.186599	0.0921245	0.000380893	0.0360471	0.164773	0.40166	0.427336	0.323394	0.195928	0.257532	0.480399	0.388208	0.338413	0.421267
Q9VFD1	Q9VFD1	Dmel\CG6912	FBgn0038290	LD45181p	4.49	172.42	TRUE	NA	124.9	87.67	61.02	62.34	115.08	0.307653	1.23452	-0.154428	-0.272365	0.565271	-0.12961	-0.117346	-0.138247	0.0617454	0.034568	0.000762782	4.509e-08	0.998983	0.107803	5.61833e-06	0.111578	0.183739	0.0488932	0.0863109	0.133154	0.1233	0.401254	0.314709	0.35701	0.302564	0.199607	0.331092	0.384861	0.182427	0.355804
Q9VQB4	Q9VQB4	Dmel\CG3609	FBgn0031418	LD06553p	557	422.66	FALSE	NA	223.58	292.81	349.36	307.61	367.83	0.480361	1.23407	-0.0375957	-0.0987768	0.502326	-0.0831365	-0.132178	-0.312979	0.17758	0.184162	0.00115685	1.38636e-06	0.998983	0.194064	3.6211e-06	0.150734	0.206073	0.00684374	0.0214435	0.0215352	0.187219	0.401116	0.354252	0.393449	0.275573	0.216186	0.322957	0.305222	0.228735	0.440451
P11046	P11046	LanB1	FBgn0261800	Laminin subunit beta-1	38	1453.8	TRUE	Positive	550.76	285.7	1440.4	367.84	402.18	1.11008	1.23351	0.375796	-0.449553	1.07337	1.55303	0.30497	0.350269	0.599808	0.516416	1.16201e-05	1.05993e-06	0.707275	0.0180522	9.12139e-08	8.50021e-08	0.0120503	0.0014685	2.59363e-05	0.000153859	0.42028	0.400944	0.49417	0.319815	0.520442	0.799869	0.562713	0.607513	0.397531	0.628457
Q9VZ35	Q9VZ35	Vago	FBgn0030262	Vago, isoform B	2.09	112.52	TRUE	Positive	51.65	36.96	73.6	75.41	108.68	0.391841	1.23254	0.280686	-0.432199	0.214563	0.209222	-0.132019	-0.445266	0.74869	0.393722	0.00305469	2.22522e-06	0.998983	0.0530451	0.00189321	0.0553014	0.265488	0.00420782	1.41338e-05	0.003184	0.154458	0.400648	0.461979	0.323458	0.152178	0.320482	0.323044	0.244929	0.45705	0.55903
Q9W1G7	Q9W1G7	Nap1	FBgn0015268	LD21576p	525	325.1	FALSE	Positive	125.05	161.95	207.29	201.42	292.24	0.755175	1.23112	-0.11032	-0.593778	0.865766	0.097632	-0.25248	-0.418738	0.158082	0.0481588	3.33793e-05	2.66581e-07	0.998983	0.0171476	2.95932e-07	0.156007	0.0520341	0.00172871	0.0263633	0.116269	0.288928	0.400214	0.329638	0.289539	0.431419	0.280673	0.256977	0.25702	0.22094	0.363494
Q9W0S7	Q9W0S7	Tudor-SN	FBgn0035121	Staphylococcal nuclease domain-containing protein 1	862	1031.08	FALSE	Positive	532.39	582.24	694.13	678.89	865.52	0.645003	1.23095	-0.0625723	-0.37443	0.718359	0.124134	0.00623177	-0.136579	0.273151	0.226529	0.000181762	6.58266e-07	0.998983	0.0296003	3.65272e-07	0.0991199	0.502085	0.0620548	0.00441803	0.0109551	0.248153	0.400162	0.345798	0.335584	0.36821	0.290128	0.398868	0.385621	0.266942	0.464425
P47949	P47949|X2JCI6	TpnC73F	FBgn0010424	Troponin C, isoform 3	185	136	FALSE	NA	100.04	97.15	96.44	83.61	111.03	0.44938	1.2305	-0.0935792	-0.613989	0.388153	0.0770128	-0.119062	-0.311341	0.38551	0.204634	0.00337703	6.21055e-06	0.998983	0.014847	0.000191386	0.200676	0.195284	0.00367669	0.00132118	0.0192035	0.175753	0.400026	0.335304	0.285296	0.226615	0.273318	0.330151	0.305969	0.31186	0.452036
Q9VXR9	Q9VXR9	Dmel\CG8128	FBgn0030668	FI03680p	27.8	91.24	FALSE	Negative	29.6	33.66	47.87	34.05	81.97	0.620281	1.22978	0.0780914	-0.240804	0.195389	0.190322	-0.143943	-0.409753	0.339677	0.208889	0.00597618	0.000114413	0.998983	0.132981	0.00347702	0.0765488	0.164859	0.00136708	0.00165791	0.0143074	0.239004	0.399806	0.393408	0.363635	0.143956	0.313739	0.316504	0.261115	0.293537	0.454443
Q9VCK6	Q9VCK6	Dmel\CG10184	FBgn0039094	LD34157p	145	500.49	FALSE	NA	116.76	265.41	302.79	337.55	451.6	0.780356	1.2288	-0.179948	-0.69315	0.655388	0.0242586	-0.253507	-0.407266	0.157732	0.355962	0.000241467	3.12686e-06	0.998983	0.0129104	6.33123e-06	0.288809	0.0429433	0.00155364	0.0269446	0.00254042	0.298247	0.399508	0.306071	0.268679	0.341207	0.254498	0.256413	0.262249	0.2208	0.537664
M9PCE8	M9PCE8|Q9VLJ6	Acer	FBgn0016122	Angiotensin-converting enzyme	16.7	607.34	TRUE	Positive	224.07	380.33	521.09	344.52	514.78	0.622692	1.22786	-0.0140329	-0.543096	0.977063	0.219436	0.0382997	-0.112831	0.39676	0.254775	0.00102577	5.66909e-06	0.998983	0.0154285	6.30482e-08	0.037625	0.41325	0.0805058	0.00083149	0.00916994	0.239896	0.399221	0.362227	0.300178	0.479144	0.324125	0.416456	0.396444	0.316358	0.480408
A0A0B4LGZ5	A0A0B4LGZ5|P46222	RpL11	FBgn0013325	Ribosomal protein L11, isoform B	995	252.85	FALSE	Negative	89.64	135.06	126.41	147.16	194.91	0.426129	1.22509	-0.506998	-1.3019	1.14446	0.110056	-0.240172	-0.276756	0.103665	0.24213	0.00166359	1.27253e-06	0.998983	0.0123692	5.12489e-07	0.187233	0.161906	0.0414737	0.0704852	0.0191499	0.167148	0.398378	0.195377	0.140891	0.550926	0.285105	0.263727	0.321732	0.199186	0.473252
Q9W266	Q9W266	wdp	FBgn0034718	Protein windpipe	31.9	119.19	TRUE	NA	68.08	96.35	99.75	68.59	89.43	1.36829	1.22489	0.155055	-0.933907	1.1803	0.0161718	0.34154	0.099832	0.564879	0.245425	2.40051e-07	1.03149e-07	0.998983	0.0117711	9.1503e-08	0.303122	0.11918	0.185311	0.000793382	0.0255132	0.515842	0.398316	0.419457	0.218139	0.566293	0.251613	0.58277	0.49337	0.383567	0.475117
A1ZBE9	A1ZBE9	MetRS	FBgn0034401	Methionyl-tRNA synthetase	266	960.09	FALSE	NA	24.1	645.43	371.52	233.09	888.91	0.880999	1.2242	0.0639579	-0.742469	1.10155	0.100649	0.46176	0.134048	0.728498	0.295472	2.56519e-05	5.58188e-07	0.998983	0.019007	4.61237e-08	0.145439	0.0185558	0.116213	2.49187e-05	0.00932676	0.335496	0.398106	0.388624	0.258326	0.532524	0.28175	0.648705	0.508965	0.448978	0.503436
Q9V9W3	Q9V9W3|Q9V9W2	RpL6	FBgn0039857	RE08669p	1190	444.34	FALSE	Negative	175.87	332.79	344.84	311.91	385.26	0.346036	1.22281	-0.713887	-1.50148	1.47484	-0.288587	-0.721028	-0.742736	0.107531	-0.0113882	0.00847168	1.18601e-05	0.998983	0.0177202	1.54042e-07	0.0684163	0.0319973	0.0076619	0.0619362	0.15988	0.137506	0.397683	0.125352	0.0989939	0.692594	0.142894	0	0.10935	0.200731	0.3298
P21187	P21187	pAbp	FBgn0265297	Polyadenylate-binding protein	899	635.66	FALSE	Positive	124.9	284.63	303.04	374.58	505.2	0.677014	1.22274	-0.313076	-0.671469	0.954941	0.0754551	0.0496458	0.0693415	0.0536388	0.186718	0.00101616	9.34321e-06	0.998983	0.0143003	4.62846e-07	0.207222	0.417727	0.176514	0.0959017	0.0243769	0.260001	0.397661	0.261012	0.27323	0.469658	0.272762	0.422679	0.479474	0.179186	0.441898
Q9VNA3	Q9VNA3	Dmel\CG11999	FBgn0037312	GH21273p	308	66.28	TRUE	Positive	66.28		22.19	13.33	15.64	1.44669	1.22198			0.588021	0.283806					3.61417e-08	1.59066e-08			1.82114e-06	0.0140716			0.000193278	0.147941	0.544859	0.397428			0.31232	0.347089
Q9VD68	Q9VD68	Dmel\CG6656	FBgn0038912	GH19849p	1.62	283.69	FALSE	Positive	126.32	70.12	281.04	79.73	86.15	1.20926	1.21989	0.36952	0.433295	1.07117	1.21979	0.841704	0.533987	0.883978	0.495829	6.48898e-08	1.3857e-08	0.249007	0.0123692	3.93846e-08	1.52878e-07	8.62335e-05	0.000495652	9.81582e-08	0.000156391	0.456985	0.39679	0.492046	0.505142	0.519496	0.68099	0.857087	0.691247	0.511135	0.616807
P28668	P28668|P28668-2	GluProRS	FBgn0005674	Bifunctional glutamate/proline--tRNA ligase	188	1735.99	FALSE	Positive	218.07	1080.41	936.59	743.21	1555.08	0.98856	1.21496	-0.222254	-1.15863	1.38861	0.174114	0.391209	0.13706	0.541981	0.242509	4.52952e-06	2.26072e-07	0.998983	0.0123692	4.14613e-08	0.094467	0.0480791	0.126842	0.000480565	0.019268	0.375304	0.395288	0.291752	0.170965	0.655616	0.307957	0.610011	0.510338	0.374413	0.473467
Q09332	Q09332	Ugt	FBgn0014075	UDP-glucose:glycoprotein glucosyltransferase	209	195.3	TRUE	Positive	139.25	6.67	57.21	23.91	39.4	1.16633	1.2141			0.668324	0.417158	0.149872	-0.0368647	0.353211	0.078541	9.83555e-08	1.57688e-08			3.6522e-06	0.00607372	0.099981	0.192396	0.00107878	0.0813196	0.441098	0.395026			0.346754	0.39466	0.477648	0.431068	0.298948	0.380686
Q7KKI0	Q7KKI0|A1Z8U4	CCT5	FBgn0010621	T-complex protein 1 subunit epsilon	682	459.02	FALSE	NA	89.58	334.25	238.4	261.58	358.65	0.810487	1.21201	0.034224	-0.133729	0.615719	0.216554	-0.0125199	-0.138831	0.337328	0.209262	0.000487174	1.00112e-05	0.998983	0.179858	1.58748e-06	0.0394184	0.486749	0.0559325	0.00171164	0.0142157	0.309399	0.394387	0.37856	0.386112	0.324197	0.323097	0.388584	0.384594	0.292598	0.454654
E1JHA4	E1JHA4|P48809	Hrb27C	FBgn0004838	Heterogeneous nuclear ribonucleoprotein at 27C, isoform D	771	138.83	FALSE	NA	31.64	98.35	100.57	60.27	109.95	0.630685	1.21183	-0.206321	-0.665392	0.785546	0.010714	-0.372187	-0.616303	0.175804	0.111859	0.000170187	5.73657e-07	0.998983	0.0147354	6.07656e-07	0.308455	0.0199046	0.000537288	0.0235624	0.0607853	0.242854	0.394333	0.297145	0.274506	0.39702	0.249666	0.191323	0.166975	0.228025	0.399539
Q9VTH0	Q9VTH0	Plod	FBgn0036147	Procollagen-lysine,2-oxoglutarate 5-dioxygenase	95.8	156.12	TRUE	Positive	34.63	9.76	149.17	26.02	11.23	0.921137	1.21022			0.766647	0.49382	0.276256	0.145031			8.80145e-06	2.76358e-07			3.42596e-07	0.00055843	0.0264687	0.0547031	0.00349634	0.0139037	0.350351	0.393843			0.388916	0.422009	0.546964	0.513971
Q9VL78	Q9VL78|X2J5E8	FKBP59	FBgn0029174	FK506-binding protein 59	622	368.19	FALSE	Positive	49.08	198.71	141.76	121.33	306.95	0.772257	1.20978	-0.0744058	-0.448656	0.751881	0.129755	0.221606	0.154519	0.474847	0.322258	0.000243212	3.24323e-06	0.998983	0.0323794	1.0126e-06	0.118274	0.07128	0.0565946	0.000256042	0.00395483	0.29525	0.393707	0.341793	0.320003	0.382584	0.292133	0.516991	0.518295	0.347575	0.518593
A0A0B4K875	A0A0B4K875|Q8MLT0	Dmel\CG30187	FBgn0050187	Uncharacterized protein, isoform D	1.37	98.26	TRUE	NA	65.86	10.95	46.44	30.41	26.79	0.528297	1.20584			0.47504	0.550558	0.0443586	0.00342149	0.413347	0.264051	3.88501e-06	6.0948e-09			1.69182e-05	0.000353029	0.388584	0.266189	0.00062432	0.00801572	0.20496	0.392506			0.263873	0.442249	0.419779	0.449429	0.322989	0.485657
Q9VUY9	Q9VUY9	Pgm	FBgn0003076	Phosphoglucomutase	223	320.28	FALSE	Positive	139.4	116.99	103.36	135.16	279.85	0.628822	1.20482	0.0269973	-0.528407	0.303737	0.17958	-0.0649973	-0.444082	0.49228	0.282176	0.000221853	8.43533e-07	0.998983	0.0188716	0.000553272	0.081821	0.337893	0.000828104	0.000356265	0.00875128	0.242165	0.392194	0.376114	0.303262	0.190417	0.309907	0.359803	0.245469	0.354544	0.495913
A1Z6H7	A1Z6H7	Gp210	FBgn0266580	Glycoprotein 210 kDa, isoform A	37.4	139.49	TRUE	NA	70.17	6.74	117.5		7.84	0.931122	1.20165			0.778524	0.389348					6.15033e-07	2.52316e-08			5.13673e-07	0.00489846					0.354046	0.391229			0.394009	0.38474
Q9V3A6	Q9V3A6	Ero1L	FBgn0261274	Ero1-like protein	54.4	65.29	TRUE	NA	36.81	17.22	35.63			1.67896	1.1998			0.822843	0.40998					2.31635e-08	1.47161e-08	0.998983	0.29789	6.75909e-07	0.00607372					0.63082	0.390664			0.413013	0.3921
A0A0S0WNI0	A0A0S0WNI0	CG7196	FBgn0267689	Uncharacterized protein, isoform D	NA	27.54	FALSE	NA	21.93				14.23	1.06661	1.19942									7.35925e-05	5.86502e-06							0.0527263	0.0334561	0.404189	0.39055
Q9VAN0	Q9VAN0	CG11899	FBgn0014427	Probable phosphoserine aminotransferase	60.9	256.12	FALSE	Positive	114.17	113.69	110.68	169.04	158.35	0.477116	1.19609	0.137762	-0.201736	0.291659	0.0247094	0.118909	0.00805931	0.260246	0.232262	0.000122997	7.53425e-08	0.998983	0.108939	0.000238415	0.276254	0.195284	0.257928	0.00551796	0.0104578	0.186019	0.389532	0.413604	0.371836	0.185238	0.254659	0.460666	0.451543	0.261783	0.467668
A0A0B4K6D2	A0A0B4K6D2|Q9VH95	p23	FBgn0037728	Uncharacterized protein, isoform B	845	125.65	FALSE	Positive	32.61	58.47	63.77	115.9	75.11	0.725448	1.19509	0.0921539	-0.108177	0.178219	0.142544	-0.0225472	-0.193988	0.174749	0.1309	0.000672946	8.69186e-06	0.998983	0.23684	0.00321524	0.0968371	0.458617	0.0235181	0.0206009	0.0434683	0.277926	0.38923	0.398168	0.391476	0.136594	0.296695	0.383084	0.359455	0.227603	0.410313
Q9VG79	Q9VG79	Dip-C	FBgn0000455	Dipeptidase C, isoform A	54.6	129.97	FALSE	Positive	56.26	89.77	63.89	92.47	98.3	0.615245	1.19339	0.193683	-0.0528629	0.348337	0.315263	0.165747	-0.157088	0.449896	0.377227	0.000250279	9.21528e-07	0.998983	0.285921	4.34446e-05	0.00523944	0.137554	0.0538876	0.000399672	0.0022982	0.23714	0.38871	0.432531	0.403088	0.209542	0.358311	0.486355	0.376273	0.3376	0.549697
Q9VP02	Q9VP02	CG14576	FBgn0043783	Aldose 1-epimerase	35.1	142.34	FALSE	NA	67.72	65.79	103.61	87.87	114.66	0.430487	1.19285	-0.00373232	-0.392638	0.379948	0.266377	0.0691094	-0.156758	0.338385	0.157562	0.00524986	1.46288e-05	0.998983	0.0356055	2.23736e-05	0.012042	0.323364	0.0401329	0.00148643	0.0281533	0.168761	0.388546	0.365714	0.331762	0.223097	0.340871	0.433354	0.376424	0.293021	0.4254
Q9VHF0	Q9VHF0|Q7KST5	Srr	FBgn0037684	LP08712p	6.07	218.67	FALSE	NA	30.84	183.52	93.47	113.31	101.64	0.637477	1.19046	-0.173703	-0.20961	0.463965	-0.0758126	-0.247058	-0.427709	0.29357	0.180587	0.000391535	2.02135e-06	0.998983	0.0876225	7.8556e-06	0.166027	0.0549605	0.00155959	0.00367155	0.0223574	0.245368	0.387818	0.308185	0.370183	0.259124	0.218799	0.259951	0.252932	0.275105	0.438428
A0A0B4KG54	A0A0B4KG54|A0A0B4LFH0|Q9V813	Mtap	FBgn0034215	S-methyl-5'-thioadenosine phosphorylase	180	190.84	FALSE	Negative	105.39	145.58	124.1	109.83	144.57	0.553851	1.19006	0.0908158	-0.337793	0.436233	0.168934	0.0193584	-0.128581	0.460378	0.422591	7.95699e-05	1.18593e-07	0.998983	0.0731977	2.27279e-05	0.0688026	0.470984	0.0740237	0.000338792	0.00113786	0.214418	0.387696	0.397715	0.343275	0.247232	0.306109	0.406068	0.389266	0.341791	0.575366
Q9W3C3	Q9W3C3	Dmel\CG2004	FBgn0030060	LD10016p	97.3	173.69	FALSE	NA	75.7	106.65	129.83	162.06	128.64	0.473462	1.18727	0.0789867	0.0356778	0.597733	0.142878	-0.0677461	-0.204181	0.197408	0.115044	0.000165354	1.06744e-07	0.998983	0.294123	1.31122e-06	0.0819071	0.341464	0.0235814	0.0165716	0.0569864	0.184666	0.386842	0.393711	0.421674	0.316484	0.296814	0.358295	0.354809	0.236662	0.401341
Q9VMC9	Q9VMC9|X2J8X6	KFase	FBgn0031821	Kynurenine formamidase	NA	78.49	FALSE	NA	22.87	22.18	12.15	23.62	75.81	0.547483	1.18708	-0.0286571	-0.539355			0.274016	0.194767	0.414273	0.28311	0.000345407	6.81958e-07	0.998983	0.0152432			0.0239446	0.0221976	0.000520146	0.00610694	0.212061	0.386784	0.357278	0.300963			0.545736	0.536639	0.323359	0.496441
Q9VM12	Q9VM12	Dmel\CG5958	FBgn0031913	MIP26555p1	69.8	296.2	FALSE	NA	195.37	194.64	215.47	237.65	221.66	0.482727	1.18653	-0.147488	-0.239667	0.426346	0.0645803	-0.160552	-0.467423	0.200357	0.247086	0.00132494	2.28485e-06	0.998983	0.0868572	1.60049e-05	0.188223	0.133979	0.000872924	0.0151767	0.00949843	0.188095	0.386617	0.317058	0.363874	0.242993	0.268882	0.307395	0.234831	0.237841	0.476057
Q9VSU6	Q9VSU6	Dhpr	FBgn0035964	Dihydropteridine reductase	501	207.93	FALSE	Positive	47.91	97.75	88.7	154.79	147.47	0.677997	1.18578	-0.02366	-0.194881	0.718662	0.120227	-0.021543	-0.141948	0.259587	0.174607	0.00012004	6.82487e-07	0.998983	0.0910325	3.65272e-07	0.103702	0.457308	0.0452398	0.00596645	0.02395	0.260365	0.386389	0.358969	0.373275	0.36834	0.288734	0.383635	0.383173	0.261519	0.435045
A1Z877	A1Z877	Ndg	FBgn0026403	LP19846p	10.7	722.82	TRUE	Positive	19.9	49.45	722.82	22.22	75.1	0.538763	1.18431	0.0931921	0.101582	1.67432	0.0330885	-0.0961629	-0.325713	0.209419	0.299799	0.000206014	3.1415e-07	0.998983	0.200912	3.28718e-08	0.28223	0.262548	0.00372933	0.0124475	0.00496421	0.208834	0.38594	0.398519	0.435509	0.778132	0.257648	0.34271	0.299418	0.241463	0.505884
Q9VMA7	Q9VMA7|X2J786	Tango1	FBgn0031842	Transport and Golgi organization protein 1	52.5	57.79	TRUE	NA	57.79					1.19297	1.18346									4.97002e-08	1.12075e-08									0.450955	0.385682
Q9VIH3	Q9VIH3	Mtp	FBgn0266369	Microsomal triacylglycerol transfer protein	101	128.75	TRUE	Negative	79.96	38.57	28.3	20.83	33.85	0.437189	1.18336	-0.0339357	-0.23394	0.433968	0.0460259	0.190232	0.145852	0.126189	0.0543408	0.000126258	4.71843e-08	0.998983	0.101699	5.64825e-05	0.243132	0.117984	0.0705638	0.058842	0.123814	0.171241	0.38565	0.355491	0.365076	0.246261	0.262263	0.499784	0.514345	0.20819	0.366992
Q9NCC3	Q9NCC3	SH3PX1	FBgn0040475	Sorting nexin	89.1	273.73	FALSE	NA	28.67	153.49	197.32	108.16	199.23	0.425112	1.1797	-0.276158	-0.99068	0.884578	0.278644	-0.232254	-0.479718	0.211865	0.0376919	0.00821876	4.12984e-05	0.998983	0.00986307	1.27564e-06	0.0486202	0.196654	0.010367	0.0163459	0.132699	0.166771	0.384534	0.273508	0.206222	0.439486	0.345247	0.26807	0.229227	0.242441	0.357572
Q9VN21	Q9VN21	lost	FBgn0263594	LD30155p	1260	745.43	FALSE	NA	147.11	464.28	337.79	371.26	644.27	0.931919	1.17917	-0.203176	-0.681529	1.06297	-0.0213009	0.270348	0.0603367	0.452742	0.251886	0.000208961	9.34262e-06	0.998983	0.0142759	1.22042e-07	0.291626	0.0528674	0.181425	0.000362773	0.00937704	0.354341	0.384372	0.298209	0.271118	0.515982	0.238245	0.543724	0.475369	0.338738	0.478773
P91938	P91938|P91938-3|P91938-2|P91938-4|Q9VNT5	Trxr-1	FBgn0020653	Thioredoxin reductase 1, mitochondrial	909	449.29	FALSE	Positive	200.89	271.53	242.41	249.97	370.4	0.563165	1.179	0.0639008	-0.205263	0.345084	0.248455	-0.00342877	-0.163649	0.261002	0.149267	0.000930034	3.48217e-06	0.998983	0.123613	7.01388e-05	0.0220194	0.509071	0.0370803	0.00521578	0.0324927	0.217865	0.384321	0.388605	0.371096	0.208147	0.334478	0.39357	0.373283	0.262085	0.420706
P52029	P52029	Pgi	FBgn0003074	Glucose-6-phosphate isomerase	391	722.43	FALSE	Positive	495.39	528	562.37	578.92	625.44	0.591439	1.17853	-0.107594	-0.626926	0.547801	0.273773	0.101772	0.0577415	0.327814	0.389452	0.00201461	1.56144e-05	0.998983	0.019007	5.58093e-06	0.0226142	0.242446	0.167562	0.00207167	0.00169036	0.228329	0.384177	0.33056	0.282581	0.295073	0.343509	0.451268	0.474187	0.288795	0.556614
P17336	P17336	Cat	FBgn0000261	Catalase	879	719.13	FALSE	Positive	485.84	561.07	556.93	563.24	669.01	0.46088	1.17784	-0.114951	-0.635802	0.49184	0.251144	-0.02503	-0.186655	0.277417	0.396645	0.00604205	3.10802e-05	0.998983	0.0216606	1.4971e-05	0.0330968	0.455568	0.0303616	0.00427392	0.00131515	0.18001	0.383967	0.32807	0.280717	0.271077	0.335437	0.381723	0.362797	0.268647	0.560685
Q9VYV3	Q9VYV3|Q9VYV3-2	prtp	FBgn0030329	Thioredoxin domain-containing protein 5 homolog	676	426.85	TRUE	Positive	243.19	244.71	188.37	155.99	335.38	1.32833	1.17528	-0.229029	-0.635618	0.886012	0.306932	0.0141832	-0.288234	0.250918	0.114532	2.25432e-07	1.04185e-07	0.998983	0.0156663	4.61237e-08	0.0051588	0.478992	0.00414465	0.00744761	0.0574646	0.501053	0.383187	0.289459	0.280756	0.4401	0.355339	0.403229	0.3165	0.258054	0.401051
Q7KN75	Q7KN75	Dp1	FBgn0027835	Dodeca-satellite-binding protein 1, isoform A	630	1496.87	FALSE	NA	156.35	873.88	869.32	508.81	1429.31	0.848298	1.17526	-0.197535	-0.868909	1.24746	0.0287219	0.200182	0.137287	0.37252	0.40827	7.31362e-05	1.68386e-06	0.998983	0.0123692	1.68569e-07	0.287957	0.17175	0.109531	0.00178892	0.00214829	0.323393	0.383181	0.300118	0.231784	0.595094	0.25609	0.505241	0.510441	0.306667	0.567262
A0A0B4KGU4	A0A0B4KGU4|Q9VHP0|M9PBB5|P09052|P26802	bel	FBgn0263231	Belle, isoform B	393	471.97	FALSE	NA	70.43	241.09	240.34	210.58	361.64	0.784322	1.17442	-0.155342	-0.628393	0.825851	0.06538	-0.0886433	-0.183014	0.2025	0.190769	1.30926e-05	1.84175e-07	0.998983	0.0143003	1.62825e-07	0.190328	0.285219	0.0333521	0.0155405	0.0204371	0.299715	0.382924	0.314399	0.282273	0.414303	0.269168	0.346834	0.364457	0.238698	0.44419
P20432	P20432	GstD1	FBgn0001149	Glutathione S-transferase D1	750	308.19	FALSE	NA	233.94	221.73	222.53	229.16	281.28	0.580911	1.17214	0.0194198	-0.26167	0.477532	0.364447	0.00865358	-0.350062	0.344386	0.43829	0.001012	4.88056e-06	0.998983	0.0696619	5.24686e-06	0.00240475	0.494277	0.00153557	0.00143629	0.000547859	0.224433	0.382228	0.37355	0.359255	0.264942	0.375857	0.400197	0.288321	0.29542	0.584249
B7YZQ7	B7YZQ7|O77460|A0A0B4K7G9	Nurf-38	FBgn0016687	Nucleosome remodeling factor - 38kD, isoform B	1307	357.34	FALSE	Negative	249.96	263.58	290.04	267.94	313.16	0.456346	1.17184	-0.0178959	-0.247572	0.504092	0.175797	-0.0740523	-0.263319	0.357396	0.264661	0.00645333	3.50508e-05	0.998983	0.1276	3.21297e-06	0.0511768	0.302282	0.00656828	0.00119836	0.00716922	0.178331	0.382137	0.36092	0.362214	0.276331	0.308558	0.354836	0.327856	0.300621	0.486002
Q7KLV9-2	Q7KLV9-2|A0A0B4K7Z5|Q7KLV9	Rpn6	FBgn0028689	Isoform A of 26S proteasome non-ATPase regulatory subunit 11	284	237.76	FALSE	NA	48.16	100.66	105.2	97.15	213.46	0.7498	1.17159	-0.0202054	-0.471286	0.750027	0.231707	-0.164322	-0.338297	0.230888	0.121029	0.000880764	1.73538e-05	0.998983	0.040854	1.29245e-06	0.0510621	0.160739	0.00559593	0.0101251	0.0532793	0.286939	0.382062	0.360138	0.315252	0.381789	0.328503	0.305327	0.293683	0.250046	0.404728
Q9VPY9	Q9VPY9|M9NCP5	Dmel\CG5001	FBgn0031322	FI02090p	12.7	198.66	FALSE	NA	56.77	155.65	137.17	112.91	180.78	0.432653	1.17133	-0.392223	-1.08441	0.878123	5.16808e-05	0.0597856	-0.0429653	0.104926	0.0401282	0.000604688	3.55829e-07	0.998983	0.0117711	2.46269e-06	0.329144	0.402651	0.212772	0.0598979	0.130006	0.169563	0.381982	0.234224	0.186546	0.436718	0.245863	0.42824	0.428287	0.19969	0.35895
Q9VG09-2	Q9VG09-2|Q9VG09|A0A0B4KHA3|A0A0B4KGZ1	yellow-f	FBgn0041710	Isoform 2 of L-dopachrome tautomerase yellow-f	15.3	114.64	TRUE	Positive	44.35	21.51	100.19	39.29	71.07	1.03559	1.16964	0.029245	-0.42398	0.456033	0.930795	0.715053	0.0736324	0.348049	0.205153	8.34001e-07	7.91169e-08	0.998983	0.0306219	8.9584e-06	1.1993e-06	0.0328807	0.223528	0.00143772	0.0149052	0.392709	0.381467	0.376875	0.325183	0.255723	0.577894	0.787624	0.481429	0.296884	0.452329
Q9VNE2	Q9VNE2	kra	FBgn0250753	Protein krasavietz	306	144.41	FALSE	Positive	43.63	54.34	38.74	77.33	88.27	0.739277	1.1696	0.0834527	-0.0803001	0.368631	0.115521	-0.11076	-0.293964	0.302774	0.0614254	0.00172799	4.25288e-05	0.998983	0.241762	0.000133398	0.131565	0.218187	0.00518967	0.00332688	0.104062	0.283044	0.381455	0.395223	0.397328	0.218244	0.287055	0.334704	0.313889	0.278784	0.371001
Q9VWP2	Q9VWP2	Dmel\CG7322	FBgn0030968	RH57257p	54.3	89.98	FALSE	Positive	35.42			45.92	50.48	0.455374	1.16934					0.358967	0.275001	0.429259	0.357848	9.8995e-05	4.93398e-08					0.0108928	0.00767305	0.000752973	0.00343058	0.177972	0.381377					0.592327	0.573207	0.32935	0.538731
Q9VTK9	Q9VTK9|M9PI17|M9PF61|Q8IQF8	34F4T	FBgn0086254	LD06393p	965	445.46	FALSE	Positive	361.06	309.07	334.21	396.37	406.22	0.440156	1.16877	-0.063331	-0.424592	0.430136	0.145274	-0.00615809	-0.24979	0.371558	0.322707	0.00899305	6.767e-05	0.998983	0.0544742	3.80617e-05	0.0946754	0.502085	0.0102993	0.0010543	0.00367581	0.172339	0.381201	0.345542	0.325054	0.244618	0.297669	0.392073	0.334022	0.306283	0.518847
Q9VFC2	Q9VFC2	Spn88Ea	FBgn0028984	Serine protease inhibitor 88Ea	44.8	291.95	TRUE	Positive	22.15	53.5	13.59	156.27	234.57	1.16165	1.1672	0.581256	0.195216			0.828585	0.280968	1.1438	0.295569	3.15523e-06	5.60619e-07	0.0449814	0.0871564	0.00181968	0.0105797	0.00916656	0.0731957	6.80552e-09	0.0059194	0.439364	0.380723	0.563711	0.455164			0.849892	0.575927	0.615005	0.503491
Q961T9	Q961T9	BG:DS00941.11	FBgn0053307	GH07914p	32.1	210.14	TRUE	NA	123.9	87.57	140.3	83.03	110.53	0.552052	1.16664	0.0500043	-0.302158	0.844494	0.185362	-0.182294	-0.335688	0.381984	0.269119	0.000522655	1.40107e-06	0.998983	0.0692725	1.22042e-07	0.0533164	0.117984	0.00461423	0.0015593	0.00948113	0.213752	0.380553	0.383902	0.350756	0.422297	0.31197	0.29547	0.294872	0.310451	0.488524
Q9VFC8	Q9VFC8|A0A0B4KHJ5|Q9VFC8-2	GlyS	FBgn0266064	Glycogen [starch] synthase	186	171.42	FALSE	Negative	70.69	78.04	105.1	114.56	127.1	0.713122	1.16583	-0.0108657	-0.273538	0.601492	0.305985	0.206769	0.119019	0.0682782	0.0146783	0.000220877	2.22445e-06	0.998983	0.0662061	3.00687e-06	0.015207	0.135454	0.116213	0.0808589	0.154561	0.273364	0.380306	0.363299	0.356764	0.318096	0.355001	0.508854	0.502115	0.185039	0.34455
Q9VTZ6	Q9VTZ6	CG10688	FBgn0036300	Probable phosphomannomutase	235	111.83	FALSE	Negative	65.31	70.31	61.82	76.78	61.17	0.708613	1.16546	0.0828181	-0.0886037	0.482653	0.171267	-0.047374	-0.336942	0.251561	0.145264	2.79201e-05	2.13708e-07	0.998983	0.235928	6.62569e-06	0.0599802	0.408387	0.00555022	0.00629934	0.0353046	0.271696	0.380191	0.395008	0.395585	0.267137	0.306942	0.369468	0.294301	0.258311	0.418441
P41374	P41374|X2JFR6	eIF2alpha	FBgn0261609	Eukaryotic translation initiation factor 2 subunit 1	772	363.64	FALSE	NA	112.23	233.83	237.34	227.93	301.32	0.720414	1.16515	-0.138718	-0.720099	0.829109	0.130137	-0.0282222	-0.189308	0.0969793	-0.0428417	0.000958707	1.61127e-05	0.998983	0.0123692	2.38933e-07	0.103833	0.452797	0.0333521	0.0872941	0.141724	0.276063	0.380098	0.320026	0.263022	0.4157	0.292269	0.379972	0.361588	0.196513	0.312002
Q9W392	Q9W392	CCT2	FBgn0030086	Chaperonin containing TCP1 subunit 2	1052	602.34	FALSE	Positive	37.1	349.5	257.5	350.52	478.32	0.823353	1.16511	0.0693765	-0.329784	0.637383	0.166785	0.0960805	-0.0326129	0.44488	0.285225	0.000125085	2.66242e-06	0.998983	0.0380298	1.52029e-06	0.0721959	0.253702	0.211412	0.00046226	0.00699122	0.314161	0.380086	0.390458	0.344957	0.333487	0.305343	0.448146	0.433006	0.335595	0.497637
Q9VQ75	Q9VQ75	Dmel\CG4259	FBgn0031389	SD22430p	4.3	129.41	TRUE	Positive	79.19		116.41	13.54	41.38	0.411585	1.16457			0.534075	1.02368			0.170324	-0.256323	0.000183691	5.7635e-08			2.54115e-06	4.61161e-07			0.0271851	0.0102297	0.161765	0.37992			0.289187	0.611029			0.225834	0.191204
E6PBV6	E6PBV6|Q8SWU7|Q8SWU7-2	CG1354-RA	FBgn0030151	Obg-like ATPase 1	308	353.99	FALSE	Positive	86.25	146.4	176.69	175.85	302.67	0.711825	1.16451	-0.124531	-0.373254	0.682546	0.0798593	-0.0482337	-0.125094	0.224428	0.282326	0.000181507	1.73132e-06	0.998983	0.0233487	5.12489e-07	0.161076	0.402651	0.0812156	0.00985871	0.00620619	0.272884	0.379902	0.324828	0.335831	0.352853	0.274333	0.368997	0.390855	0.247464	0.495997
A8Y560	A8Y560|O17445	RpL15	FBgn0028697	Ribosomal protein L15	1014	202.49	FALSE	NA	95.92	150.35	157.35	137.6	166.08	0.578129	1.16433	-0.487862	-1.46088	1.25294	0.0659344	-0.252882	-0.320414	0.161082	0.0651771	0.0021787	1.67133e-05	0.998983	0.0123692	1.52152e-07	0.231837	0.154825	0.0303616	0.0381422	0.110974	0.223403	0.379849	0.201853	0.107517	0.597442	0.269366	0.256757	0.301834	0.22214	0.373124
M9PBV1	M9PBV1|P17276|Q59E23|E8NH57	Hn	FBgn0001208	Henna, isoform C	113	131.37	FALSE	NA	32.08		6.4	22.85	94.47	0.534416	1.16407							0.375844	0.393799	0.000467184	1.00573e-06							0.00118725	0.00184529	0.207225	0.379769							0.307996	0.559074
Q0E8P5	Q0E8P5	Dmel\CG5758	FBgn0032666	FI05614p	15.1	66.77	TRUE	NA	27.42		11.45	36.61	30.61	1.15602	1.16316					0.763639	0.259984	0.650831	0.353693	7.07749e-07	1.40037e-07			0.00145603	0.316294	0.000681289	0.0240582	6.29785e-05	0.0050953	0.437282	0.379492					0.814271	0.566363	0.417929	0.53638
Q9VFQ9	Q9VFQ9	Dip-B	FBgn0000454	Dipeptidase B, isoform A	534	614.4	FALSE	Negative	411.79	474.91	499.08	470.59	555.98	0.468192	1.16225	-0.0840608	-0.533745	0.243539	0.0121968	-0.178752	-0.330852	0.00888993	0.238039	0.00821876	7.50707e-05	0.998983	0.0400257	0.00187138	0.308124	0.106315	0.00361911	0.133134	0.0115594	0.182716	0.379214	0.338525	0.302141	0.164604	0.250195	0.297414	0.297076	0.161297	0.470937
Q9VAN7	Q9VAN7	Pglym78	FBgn0014869	Phosphoglycerate mutase	762	290.12	FALSE	Positive	185.78	215.61	152.14	228.61	237.16	0.43931	1.16201	-0.0445259	-0.4355	0.533207	0.127896	0.0218491	-0.206175	0.36647	0.219381	0.00137631	1.56416e-06	0.998983	0.0177466	3.18473e-06	0.0946754	0.459307	0.0184351	0.00165562	0.0155158	0.172026	0.379141	0.351907	0.322765	0.288815	0.29147	0.407434	0.3539	0.304248	0.46038
A0A0B4LHX1	A0A0B4LHX1|O76206	C	FBgn0014930	GEO08148p1	86.6	108.07	FALSE	NA	70.94	56.83	49.71	64.26	84.25	0.620743	1.16134	-0.075182	-0.24253	0.550659	0.198441	-0.0158802	-0.139238	0.274394	0.266255	4.9761e-06	1.7457e-08	0.998983	0.0874641	2.79078e-06	0.044832	0.478179	0.0581538	0.00436045	0.00713537	0.239175	0.378937	0.341531	0.363273	0.296299	0.316636	0.386741	0.384409	0.267439	0.486904
Q9W2M2	Q9W2M2|A4UZR3|Q9W2M2-2|Q9W2M2-3	Treh	FBgn0003748	Trehalase	47.2	42.89	TRUE	Positive	42.89					0.630599	1.16082									1.48637e-05	5.7635e-08									0.242822	0.378777
Q9VGZ3	Q9VGZ3	Irp-1B	FBgn0024957	Iron regulatory protein 1B	262	713.3	FALSE	Positive	462.82	414.06	466.81	430.27	572.55	0.579616	1.16054	-0.037457	-0.0125096	0.485356	0.142235	-0.0186661	-0.113263	0.245835	0.282408	9.41627e-05	2.21518e-07	0.998983	0.328552	8.88869e-06	0.0879594	0.470984	0.0861897	0.00811009	0.00694583	0.223954	0.378692	0.354299	0.411559	0.268297	0.296585	0.385213	0.396248	0.256022	0.496044
Q9V3G7	Q9V3G7	Rpn7	FBgn0028688	26S proteasome non-ATPase regulatory subunit 6	177	173.24	FALSE	NA	40.75	92.49	62.72	91.99	145.15	0.57075	1.15972	-0.00197524	-0.206766	0.665178	0.179442	0.0128767	-0.205201	0.192834	0.119085	0.000128685	2.87788e-07	0.998983	0.103382	6.46259e-07	0.0564055	0.487857	0.0259383	0.0169219	0.0532793	0.220672	0.378441	0.366308	0.37078	0.345405	0.309858	0.402513	0.354345	0.234833	0.403628
Q7JXB5	Q7JXB5|A8DYI3	Pepck2	FBgn0034356	RE12569p	141	208.32	FALSE	Positive	148.8	95.34	79.43	92.39	105.85	0.454711	1.15933	0.0371153	-0.285751	0.413675	-0.0134412	-0.260448	-0.563587	0.370373	0.15031	0.000244337	1.63761e-07	0.998983	0.0588899	7.37631e-05	0.30491	0.0572581	0.000683486	0.00144359	0.0378249	0.177726	0.378324	0.379539	0.3542	0.237559	0.241049	0.252607	0.191002	0.305809	0.421296
Q9VJ86	Q9VJ86	bsf	FBgn0284256	Bicoid stability factor	129	229.54	FALSE	NA	12.79	66.28	72.87	174.24	81.84	0.570409	1.15775	0.0225852	-0.0933272	0.322475	0.0611403	-0.0920649	-0.244703	0.250613	0.116135	0.0018117	1.15686e-05	0.998983	0.260332	0.000248261	0.210038	0.300822	0.0192586	0.00619198	0.0525674	0.220546	0.377841	0.374621	0.394593	0.198452	0.267655	0.344957	0.336341	0.257932	0.401958
Q8SYG3	Q8SYG3|M9PG40|M9PDD4|D3DME9	Dmel\CG40045	FBgn0058045	RE63412p	182	86.6	FALSE	NA	75.47	63.01	43.27	76.58	73.13	0.593148	1.15666	-0.0950414	-0.439572	0.527031	0.030424	-0.103144	-0.322261	0.272218	0.160743	0.0002153	7.1434e-07	0.998983	0.0301588	2.98602e-05	0.279198	0.24581	0.003953	0.00456285	0.0282065	0.228962	0.377508	0.334809	0.32191	0.286167	0.256698	0.338881	0.300992	0.266569	0.4272
Q9VDX9	Q9VDX9	CG3575	FBgn0051245	FI21919p1	NA	22.45	FALSE	NA	22.45				21.27	1.40372	1.1566							-0.165987	-0.260561	0.00417427	0.00175615							0.0866189	0.0709181	0.528956	0.37749							0.0913857	0.188806
Q9VWV5	Q9VWV5|Q9VWV4|Q7KUW2|Q9VWV2	CG6247	FBgn0052549	Uncharacterized protein, isoform G	116	169.64	FALSE	NA	81.21	85.7	85.21	80.74	113.42	0.676607	1.15187	0.0514363	-0.160975	0.393359	0.172894	0.102408	-0.049885	0.281145	0.159278	6.31892e-05	3.89526e-07	0.998983	0.13641	5.02993e-05	0.0676657	0.232446	0.178891	0.00393931	0.0285423	0.25985	0.376049	0.384386	0.380393	0.228847	0.307522	0.451617	0.425133	0.270138	0.426371
Q7JY07	Q7JY07	anon-WO0140519.132	FBgn0034173	Glyceraldehyde-3-phosphate dehydrogenase	7.32	22.14	FALSE	Positive	21.54			17.53	17.91	0.439803	1.15092									0.000820601	7.12855e-07					0.106225	0.113093	0.0537031	0.145751	0.172209	0.375758
Q9VSC3	Q9VSC3	RNaseX25	FBgn0010406	Ribonuclease X25	21.9	115.1	TRUE	Positive	90.49		75.9	13.91		1.60346	1.15069			1.29254	0.32008					2.31635e-08	1.3888e-08			8.88677e-08	0.0343392					0.602878	0.375687			0.614423	0.360029
Q7K738	Q7K738	Ubc10	FBgn0026316	EG:52C10.4 protein	160	66	FALSE	Positive	21.11	51.38	37.36	13.34	57.65	0.687687	1.14902	0.0255857	-0.242319	0.72749	0.155278			0.342694	0.216381	0.000141173	1.10033e-06	0.998983	0.0605073	5.42021e-07	0.0814973			0.00168722	0.013338	0.263951	0.375179	0.375637	0.363317	0.372125	0.301238			0.294743	0.458683
M9PI82	M9PI82|P91891	Mo25	FBgn0017572	Mo25, isoform B	148	142.55	FALSE	NA	28.13	74.67	49.56	92.52	56.85	0.657227	1.1482	0.012861	-0.215455	0.559029	0.186915	0.0728214	-0.15109	0.346511	0.13924	0.000959127	1.04184e-05	0.998983	0.0931405	2.82539e-06	0.0545135	0.312723	0.0447844	0.00148759	0.0389283	0.252677	0.37493	0.37133	0.368956	0.299888	0.312524	0.43539	0.379007	0.296269	0.415032
Q9W0X2	Q9W0X2	Phk-3	FBgn0035089	GEO07322p1	26.2	84.96	TRUE	NA	37.64	23.98	12.68	49.82	59.87	1.23929	1.14785	0.191535	-0.52186			0.542046	0.294433	0.423656	-0.0210627	3.55688e-06	1.05906e-06	0.998983	0.0152432			0.0040798	0.0133119	0.000399672	0.146748	0.468099	0.374823	0.431804	0.304636			0.692738	0.582064	0.32711	0.324326
Q9VVM3	Q9VVM3	Dmel\CG16775	FBgn0036767	Uncharacterized protein	NA	44.28	TRUE	NA	44.28					1.70028	1.14738									2.31635e-08	3.39737e-08									0.638713	0.374679
Q9VC47	Q9VC47	tok	FBgn0004885	Metalloendopeptidase	2.93	306.42	TRUE	Positive	209.84	15.61	95.64	159.14	111.75	1.66456	1.14695			1.01518	0.274821	0.434168	0.628041	0.264065	0.470326	2.31635e-08	2.91869e-08			4.53087e-08	0.0165029	0.00348632	0.000182992	0.00443114	0.000256587	0.625491	0.374549			0.49549	0.343883	0.633572	0.734114	0.26331	0.602376
Q9VKE7	Q9VKE7	Dmel\CG14933	FBgn0040968	GH09228p1	NA	41.42	TRUE	NA	28.59	25.92	12.16	26.64	25.12	1.64167	1.14692	0.555157	-0.180727			-0.116596	-0.655755	0.4468	0.274275	1.81377e-06	3.14175e-06	0.0595696	0.0983819			0.261207	0.000417496	0.000356041	0.00704698	0.61702	0.374539	0.554877	0.376246			0.331503	0.148994	0.336362	0.491442
Q7PLB8	Q7PLB8	FASN3	FBgn0040001	Fatty acid synthase 3	13.9	457.19	FALSE	Positive	46.94	77.73	70.62	175.67	336.95	0.672575	1.1459	0.0674866	-0.420964	0.329355	0.149568	0.461998	0.411906	0.566128	0.441628	5.03909e-06	3.26698e-08	0.998983	0.0173878	0.000455634	0.10975	0.00782867	0.00282489	0.000108055	0.0012265	0.258358	0.374226	0.389819	0.325816	0.201402	0.299201	0.648835	0.635605	0.384067	0.586138
Q9VSW1	Q9VSW1|E1JI91|Q9VSW2|A5XCL5	UGP	FBgn0035978	UTP--glucose-1-phosphate uridylyltransferase	325	403.71	FALSE	Positive	155.99	269.68	332.29	244.91	344.68	0.622219	1.14404	-0.00500717	-0.397397	0.571954	0.130559	-0.010329	-0.231751	0.254369	0.173516	0.000307042	1.66291e-06	0.998983	0.0357078	6.48688e-06	0.114908	0.493129	0.0134151	0.00702958	0.0258644	0.239721	0.373662	0.365282	0.330763	0.30543	0.292419	0.389786	0.342244	0.259434	0.434428
M9PG47	M9PG47|P13008	RpS26	FBgn0261597	40S ribosomal protein S26	1025	80.37	FALSE	NA	41.67	66.32	65.2	65.53	66.39	0.790126	1.14291	-0.313706	-0.634954	1.36497	0.0193457	-0.41469	-0.497873	-0.0263794	0.116484	0.000209444	4.2776e-06	0.998983	0.0173251	1.6855e-07	0.304682	0.059849	0.00914367	0.118727	0.0621319	0.301863	0.373317	0.260799	0.280895	0.645483	0.252746	0.168012	0.220953	0.147197	0.402156
A0A0B4KI10	A0A0B4KI10|A0A0B4KHE9|Q9V3P6|Q9V3P6-2	Rpn2	FBgn0028692	26S proteasome non-ATPase regulatory subunit 1	250	186.53	FALSE	NA	19.77	96.85	69.57	124	85.5	0.755395	1.14199	0.124138	-0.21956	0.545562	0.216657	-0.0260544	-0.232807	0.429291	0.179384	0.00039375	7.12493e-06	0.998983	0.122084	8.34746e-06	0.0511209	0.443843	0.00848432	0.000532356	0.0239456	0.28901	0.373037	0.408993	0.368095	0.294113	0.323134	0.381161	0.341763	0.329363	0.437748
Q9VRL1	Q9VRL1|Q8IQ53	Uev1A	FBgn0035601	GEO06356p1	506	94.48	FALSE	Positive	37.88	73.4	73.33	85.04	74.53	0.651726	1.14125	0.0983849	-0.0283671	0.300427	0.14835	-0.112663	-0.2838	0.305043	0.197999	0.00123123	1.48761e-05	0.998983	0.303041	0.000186652	0.0796091	0.204964	0.00517197	0.00301474	0.0176444	0.250642	0.37281	0.400277	0.40823	0.188998	0.298766	0.33366	0.318521	0.279692	0.448281
Q960D4	Q960D4|O77266	EG:22E5.5	FBgn0025628	SD06560p	229	128.36	FALSE	NA	35.65	60.4	32.34	61.81	77.45	0.570668	1.14102	0.0487703	-0.17484	0.414298	0.08888	0.116012	-0.104956	0.317923	0.186746	0.000556734	2.12947e-06	0.998983	0.133174	4.57658e-05	0.162129	0.193011	0.0862197	0.00216266	0.0191499	0.220642	0.372739	0.383484	0.377482	0.237826	0.277551	0.459078	0.400033	0.284841	0.441913
Q9VXJ0	Q9VXJ0|X2JFD6	Mfe2	FBgn0030731	Peroxisomal multifunctional enzyme type 2	437	302.78	FALSE	Negative	86.02	148.93	169.98	171.27	200.1	0.56512	1.14012	0.0298845	-0.149125	0.488859	0.168628	-0.0307676	-0.229652	0.178545	0.105838	0.000196646	5.13478e-07	0.998983	0.142032	8.69218e-06	0.0673039	0.437253	0.0132115	0.0190428	0.0598535	0.218589	0.372466	0.377092	0.38288	0.269799	0.306	0.378576	0.3432	0.229121	0.396132
Q86B94	Q86B94|Q9VGF0|Q86B95|Q86B96|Q9VGE9|Q86B97|D3DMM4	mfas	FBgn0260745	FI19380p1	51.1	635.08	TRUE	Positive	381.42	308.67	457.38	298.08	461.05	0.917574	1.13937	0.13132	-0.387293	0.693915	0.675622	0.0143106	-0.321198	0.496322	0.0977993	1.94746e-05	8.65504e-07	0.998983	0.0309694	5.92959e-07	3.21762e-05	0.481152	0.00325025	0.000303906	0.0745788	0.349032	0.372237	0.411424	0.332884	0.357728	0.486864	0.403299	0.301476	0.35616	0.391583
A1Z992	A1Z992	AGBE	FBgn0053138	1,4-Alpha-Glucan branching enzyme	123	398.4	FALSE	Positive	240.75	168.07	212.07	232.08	308.97	0.58781	1.13776	-0.090768	-0.390445	0.340914	-0.0148703	0.0522108	-0.164215	0.249322	0.155634	6.00548e-05	1.72183e-07	0.998983	0.0259589	6.35836e-05	0.295131	0.37474	0.0348996	0.00646984	0.0302826	0.226986	0.371747	0.336255	0.332223	0.206359	0.240539	0.424086	0.373025	0.257415	0.424309
Q7KRU8	Q7KRU8|A0A0B4KI27|B8A405|H1UUD2|Q8I0T0	Fer1HCH	FBgn0015222	Ferritin	915	364.23	TRUE	Positive	363.2	221	244.04	139.75	211.78	2.67647	1.13713	0.755758	0.485598	1.55892	1.4092	0.556123	0.435166	1.57503	0.889096	4.80476e-08	1.8453e-06	0.015117	0.0120389	1.06102e-08	3.59734e-08	0.000352817	0.000513931	4.90584e-11	2.51359e-07	1	0.371552	0.622773	0.516121	0.728649	0.74856	0.700459	0.646206	0.787398	0.839336
L0MNA8	L0MNA8|P40945	Arf102F	FBgn0013749	ADP ribosylation factor at 102F, isoform B	281	151.35	FALSE	NA	59.3	80.05	105.82	93.4	69.36	0.498966	1.13583	0.152047	0.067079	0.452216	0.234412	-0.0402522	-0.450126	0.397805	0.268922	6.93513e-05	7.24432e-08	0.998983	0.275111	0.000209791	0.0762546	0.441185	0.00274276	0.00147361	0.0102658	0.194105	0.371156	0.418439	0.428266	0.254086	0.329468	0.373374	0.242714	0.316775	0.488412
Q7KMP8	Q7KMP8	Rpn9	FBgn0028691	26S proteasome regulatory complex subunit p39A	200	177.85	FALSE	NA	30.88	53.46	69.22	67.34	109.12	0.611489	1.13529	0.0349226	-0.342967	0.489472	0.186817	-0.112793	-0.392338	0.325668	0.150245	0.000134188	5.33514e-07	0.998983	0.0888218	5.13648e-05	0.0863989	0.23138	0.00183463	0.00224285	0.0346498	0.23575	0.370991	0.378797	0.342189	0.270062	0.312489	0.333589	0.269053	0.287937	0.42126
P52486	P52486|X2JAX3	Ubc4	FBgn0015321	Ubiquitin-conjugating enzyme E2-22 kDa	124	49.75	FALSE	NA	27.14	15.55		17.86	43.69	0.604996	1.13519							0.300826	0.226989	0.00252161	3.11627e-05					0.20808	0.100723	0.00390307	0.0132093	0.233347	0.370963							0.278006	0.464685
Q9NHA8	Q9NHA8	GNBP3	FBgn0040321	Gram-negative bacteria-binding protein 3	9.8	337.85	TRUE	Positive	87.13	224.69	194.31	115.12	328.4	0.588486	1.13157	0.00128936	-0.832756	0.911144	0.0177418	0.378525	0.218258	0.728034	0.438192	0.000104834	3.15947e-07	0.998983	0.0087767	9.93073e-07	0.302584	0.0610523	0.0738779	0.000203283	0.00567621	0.227236	0.369859	0.367413	0.239373	0.450877	0.252173	0.603054	0.547346	0.448792	0.584193
A0A0B4JCU8	A0A0B4JCU8|Q9V8M5	Dmel\CG15093	FBgn0034390	3-hydroxyisobutyrate dehydrogenase	579	148.11	FALSE	Positive	32.59	84.12	58.26	94.6	97.1	0.498335	1.12916	-0.0157426	-0.333265	0.451489	0.0791018	0.173529	0.120667	0.32299	0.28069	0.000172595	2.11184e-07	0.998983	0.0599235	5.50658e-05	0.191895	0.0890475	0.0671097	0.00259814	0.00709689	0.193872	0.369123	0.361649	0.344226	0.253774	0.274063	0.490623	0.502866	0.286866	0.495072
P05990	P05990|X2JFG0	r	FBgn0003189	CAD protein	65.3	843.91	FALSE	Positive	50.31	336.9	281.22	458.95	611.11	0.650713	1.12822	-0.00062457	-0.204143	0.651219	0.113215	0.0938322	0.043714	0.231692	0.273063	5.68339e-05	3.1274e-07	0.998983	0.123195	4.02613e-06	0.14501	0.252367	0.189511	0.00890555	0.00694323	0.250267	0.368837	0.366766	0.371331	0.33942	0.286232	0.446913	0.467793	0.250367	0.490756
Q9VHE5	Q9VHE5	RpL34b	FBgn0037686	RH48056p	457	143.2	FALSE	NA	77.61	114.55	120.02	120.37	112.31	0.401783	1.12808	-0.678326	-1.62417	1.5469	-0.136357	-0.0627072	-0.105269	0.0341898	0.123684	0.00500797	1.21936e-05	0.998983	0.0156663	8.88677e-08	0.165261	0.436421	0.175639	0.11414	0.0628086	0.158138	0.368793	0.137389	0.0732394	0.723495	0.1972	0.361059	0.399891	0.171411	0.40623
Q7JRC3	Q7JRC3	Jheh1	FBgn0010053	Epoxide hydrolase	14.3	87.5	FALSE	Negative	87.5		112.34	25.95	35.06	1.23769	1.12741									1.7132e-07	6.42524e-08									0.467509	0.36859
A4UZZ4	A4UZZ4|Q9XTL9	GlyP	FBgn0004507	Alpha-1,4 glucan phosphorylase	678	995.82	FALSE	Positive	645.12	724.84	766.4	755.11	851.72	0.802076	1.12739	-0.0853873	-0.393976	0.549674	0.285612	-0.144599	-0.436438	0.194731	0.145156	0.000353557	9.56831e-06	0.998983	0.0292776	4.14101e-06	0.0164579	0.154269	0.000955767	0.0171937	0.038702	0.306286	0.368585	0.338076	0.331481	0.295877	0.347733	0.316144	0.248953	0.235592	0.41838
Q9VSS1	Q9VSS1	pix	FBgn0086706	Pixie, isoform A	190	415.12	FALSE	NA	130.99	174.13	151.72	184.22	376.28	0.483932	1.12725	-0.103676	-0.536965	0.639249	0.117233	0.00839302	-0.116838	0.299357	0.266047	0.00352644	1.70381e-05	0.998983	0.0173251	3.02702e-06	0.13107	0.498483	0.0876116	0.00349384	0.00797165	0.188541	0.36854	0.331887	0.301465	0.334287	0.287666	0.400054	0.394618	0.277418	0.486786
Q9VBT7	Q9VBT7	Dmel\CG10513	FBgn0039311	GH13495p	20.3	123.19	FALSE	NA	47.03	9.46	28.08	90.26	92.23	0.449158	1.12695			0.471611	0.0933115	0.0263359	-0.0695037	0.241532	-0.0710917	0.000413886	3.39117e-07			5.02993e-05	0.175768	0.456244	0.157819	0.00795233	0.0930593	0.175671	0.368448			0.262403	0.279132	0.409895	0.416192	0.254302	0.296017
M9PCE0	M9PCE0|Q01604	Pgk	FBgn0250906	Phosphoglycerate kinase	1105	443.51	FALSE	Positive	303.62	355.99	345.83	330.88	370.84	0.572962	1.12629	-0.0266212	-0.421026	0.575272	0.187908	-0.0386897	-0.213232	0.308541	0.242056	0.00119348	7.23285e-06	0.998983	0.0267272	6.6588e-06	0.0692859	0.413425	0.0175132	0.00304154	0.0102658	0.221491	0.368248	0.357967	0.325803	0.306853	0.312878	0.374231	0.350684	0.28109	0.47321
Q9VWH7	Q9VWH7|X2JED9|Q0KHQ6	Pfrx	FBgn0027621	6-phosphofructo 2-kinase/fructose 2,6-bisphosphatase long form	76.2	181.74	FALSE	NA	18.42	96.97	53.41	89.05	164.89	0.498993	1.12551	-0.0344362	-0.35272	0.540906	0.159058	0.174927	0.118586	0.26117	0.232	0.000229826	3.12417e-07	0.998983	0.0533514	6.95788e-06	0.0837093	0.096524	0.0744973	0.00590148	0.0109551	0.194115	0.368011	0.355322	0.340142	0.292117	0.302586	0.49139	0.501918	0.262152	0.467521
Q9VG04	Q9VG04	dMEMO	FBgn0038110	LP04475p	49.2	85.21	FALSE	NA	28.23	45.62	30.64	40.91	82.16	0.601747	1.1241	-0.00546404	-0.168894	0.311981	0.15343	-0.187553	-0.492171	0.325922	0.217809	0.000474164	2.65005e-06	0.998983	0.157868	0.000510998	0.101998	0.0822133	0.000513931	0.0022662	0.0135057	0.232144	0.367581	0.365128	0.37873	0.193952	0.300578	0.292586	0.223552	0.288038	0.459491
Q9VKB0	Q9VKB0|Q8IP94	ThrRS	FBgn0027081	FI05224p	366	404.81	FALSE	Positive	196.24	324.08	265.76	262.26	233.93	0.514889	1.12352	-0.422269	-0.777883	0.715652	0.150465	-0.110902	-0.294712	0.349184	0.16619	0.000307042	5.62632e-07	0.414047	0.0077565	1.82114e-06	0.102449	0.254719	0.00922947	0.00336132	0.0387645	0.199998	0.367404	0.224054	0.250892	0.367049	0.299521	0.334626	0.313548	0.297338	0.430282
P13706	P13706|B5RIM9|P13706-3|M9PC43|P13706-2|M9PET0|P13706-4	Gpdh	FBgn0001128	Glycerol-3-phosphate dehydrogenase [NAD(+)], cytoplasmic	774	448.4	FALSE	Positive	311.55	380.88	373.52	343.29	383.97	0.526716	1.12119	0.0556787	-0.107236	0.469319	0.144872	-0.138565	-0.386414	0.125994	0.106805	0.00198038	1.0347e-05	0.998983	0.230357	9.52315e-06	0.0828324	0.208343	0.00350996	0.0451525	0.0654051	0.204375	0.366693	0.385822	0.391674	0.26142	0.297526	0.319454	0.271753	0.208112	0.396679
A8DYJ2	A8DYJ2|Q02645|A0A0B4K7A5|Q02645-2|A0A0B4K849|Q02645-4|Q02645-3	hts	FBgn0263391	Hu li tai shao, isoform P	183	187.73	FALSE	NA	63.54	96.32	29.64	78.66	92.99	0.578262	1.11864	0.0660929	-0.228832	0.274449	0.283004	-0.0948354	-0.267345	0.266122	0.15274	0.000427022	1.8646e-06	0.998983	0.0961519	0.000418964	0.0171433	0.350478	0.0326673	0.00530645	0.0325122	0.223452	0.365914	0.389347	0.366148	0.177858	0.346803	0.343438	0.326021	0.264132	0.422672
Q9VM18	Q9VM18	Dmel\CG5177	FBgn0031908	Trehalose 6-phosphate phosphatase	853	523.36	FALSE	NA	229.05	351.16	348.12	374.84	485.75	0.621813	1.11802	-0.0994657	-0.858819	0.730193	0.110195	-0.271951	-0.443005	0.476752	0.303985	0.00408812	8.93555e-05	0.998983	0.0105452	2.48382e-06	0.155581	0.0456097	0.00155959	0.000752973	0.00895285	0.239571	0.365726	0.333311	0.233902	0.373284	0.285155	0.246298	0.24596	0.348336	0.508253
Q9VHE4	Q9VHE4	Dmel\CG8132	FBgn0037687	LD31229p	62.2	77.42	FALSE	Negative	30.75	37.63	37.38	32.5	74.25	0.660415	1.11657	-0.119187	-0.41439	0.55981	0.0910636	0.183464	0.0831597	0.190825	0.162	0.000391535	3.68263e-06	0.998983	0.0299332	2.92603e-06	0.148858	0.179714	0.164733	0.0158868	0.0271074	0.253857	0.365283	0.326637	0.327196	0.300223	0.27833	0.496072	0.485772	0.23403	0.427911
Q9VG42	Q9VG42	Gnmt	FBgn0038074	Glycine N-methyltransferase	91.8	242.51	FALSE	NA	43.52	99.66	80.33	144.13	190.56	0.602532	1.11398	-0.146441	-0.190952	0.561734	0.0565936	-0.114193	-0.435824	0.0763911	0.484858	0.000496237	2.97352e-06	0.998983	0.105284	4.06703e-06	0.212579	0.239866	0.00141859	0.0787674	0.000557868	0.232435	0.364493	0.317412	0.3741	0.301048	0.266033	0.332821	0.249233	0.188282	0.610599
Q95U34	Q95U34	Galk	FBgn0263199	GH11113p	92.6	390.69	FALSE	NA	56.1	146.01	207.47	248.99	312.88	0.599675	1.1133	-0.270709	-0.259905	0.691807	0.192054	-0.0411315	0.0784425	0.0975928	0.210395	0.000874014	6.34809e-06	0.998983	0.0931405	9.6268e-07	0.0586741	0.433641	0.158387	0.0596684	0.0149785	0.231378	0.364288	0.275352	0.359625	0.356824	0.314357	0.372892	0.483622	0.196758	0.455295
Q7K1Z5	Q7K1Z5	Ufc1	FBgn0034061	Ubiquitin-fold modifier-conjugating enzyme 1	153	56.93	FALSE	NA	28.47	46.47	40.94	50.95	53.21	0.61914	1.11256	0.0194819	-0.31509	0.546674	0.186108	0.118331	0.00810999	0.327862	0.28203	0.000232333	1.3255e-06	0.998983	0.0548256	3.83759e-06	0.0569857	0.195047	0.257928	0.00182091	0.00591852	0.238581	0.364059	0.373571	0.348041	0.29459	0.312236	0.460349	0.451566	0.288814	0.49583
M9PBI5	M9PBI5|P13395|M9PGV6|M9PDQ0	alpha-Spec	FBgn0250789	Alpha spectrin, isoform C	428	1554.35	FALSE	Negative	464.61	904.8	595.43	697.82	1180.41	0.612935	1.11166	0.0199234	-0.445424	0.496205	0.171809	0.0391839	-0.183939	0.441732	0.242273	0.000409841	2.57583e-06	0.998983	0.0322991	2.39635e-05	0.0843167	0.407596	0.0240582	0.000468418	0.0106839	0.236285	0.363787	0.37372	0.320681	0.272949	0.307135	0.416941	0.364035	0.334336	0.473334
Q9VFT4	Q9VFT4	rin	FBgn0015778	AT27578p	572	95.55	FALSE	Positive	23.77	33.68	40.2	22.27	66.96	0.393498	1.11163	0.105716	-0.152101	0.537227	0.223129	0.251908	0.0312873	0.500488	0.275457	0.00129815	9.4109e-07	0.998983	0.132244	6.76013e-06	0.0430477	0.05219	0.220513	0.000341104	0.00936508	0.155071	0.363776	0.402758	0.382256	0.290539	0.325443	0.533611	0.46213	0.357825	0.492111
C9QP42	C9QP42|Q02748	eIF4A	FBgn0001942	Eukaryotic translation initiation factor 4A, isoform E	1447	551.84	FALSE	Positive	342.44	351.05	394.98	317.56	466.4	0.610889	1.11056	-0.0303315	-0.178531	0.401649	0.115509	-0.0999801	-0.221743	0.268452	0.238508	0.00231705	3.23656e-05	0.998983	0.14609	9.41528e-05	0.136215	0.247271	0.0162238	0.00573773	0.0107517	0.235528	0.363452	0.356711	0.376707	0.232402	0.287051	0.340616	0.346805	0.265063	0.471203
P42787-5	P42787-5|X2J9Z1|P42787|D3DME3|P42787-7|P42787-4|P42787-3|P42787-8|P42787-2|P42787-6|Q6AWJ5	svr	FBgn0004648	Isoform 5 of Carboxypeptidase D	19	82.19	TRUE	Positive	25.86		60.55	41.08		0.686091	1.11031			0.516315	0.807519	0.289643	0.205377			8.80145e-06	7.71613e-08			2.96599e-06	3.42462e-06	0.0365195	0.0321719			0.26336	0.363376			0.281572	0.533917	0.554306	0.541475
Q9VBT6	Q9VBT6	Dmel\CG10514	FBgn0039312	LP23833p	NA	174.69	FALSE	NA	33.07	60.69	43.91	128.67	115.16	0.44514	1.10993	0.153495	-0.12203	0.260885	0.194745	-0.0635776	-0.292138	0.145519	0.130729	0.00457741	1.95213e-05	0.998983	0.22308	0.00125239	0.0742019	0.386362	0.0135359	0.0411801	0.05581	0.174184	0.363258	0.418929	0.388568	0.172042	0.315317	0.360581	0.314721	0.215918	0.410216
O96553	O96553|A0A0B4K623|O96553-2	pug	FBgn0020385	C-1-tetrahydrofolate synthase, cytoplasmic	78.1	746.18	FALSE	Positive	323.19	384.21	383.9	487.19	682.78	0.556309	1.10979	-0.0680505	-0.192146	0.620868	0.0616436	-0.0655762	-0.283283	0.397737	0.358487	0.000837793	3.93328e-06	0.998983	0.133102	1.8629e-06	0.203123	0.346046	0.00687762	0.000628401	0.00227745	0.215328	0.363217	0.343944	0.373849	0.326405	0.267835	0.359485	0.318757	0.316748	0.539093
Q9VMG0	Q9VMG0	AANATL2	FBgn0031791	Arylalkylamine N-acyltransferase-like 2, isoform A	12.6	55.69	FALSE	NA	43.3	19.49	29.29	44.29	30.9	0.435545	1.10905			0.178918	0.249513	-0.0395761	-0.277946	0.343696	0.0990339	0.00124296	1.66996e-06			0.00320528	0.0332531	0.42679	0.0108964	0.00145904	0.0654051	0.170633	0.362992			0.136894	0.334855	0.373745	0.321189	0.295144	0.392282
Q9VEI6	Q9VEI6	Dmel\CG7587	FBgn0038523	Uncharacterized protein	NA	108.58	TRUE	NA	20.75	38.24	42.72	38.67	90.34	0.429731	1.10828	0.151704	-0.296665	0.658311	0.434873	0.377904	0.686058	0.477333	0.679276	0.000313964	2.06752e-07	0.998983	0.118909	1.89065e-05	0.0143676	0.0165024	0.000320579	0.000256157	7.72012e-06	0.168481	0.362755	0.418323	0.351909	0.342461	0.40098	0.602713	0.760556	0.348569	0.720611
Q9VIC0	Q9VIC0	alpha-Est4	FBgn0015572	Alpha-Esterase-4	NA	157.11	FALSE	Positive	55.03	58.15	63.9	78.54	114.41	0.804094	1.10817	-0.0780414	-0.321019	0.357268	0.17336	0.165484	-0.183215	0.211236	0.108004	0.000214414	5.86502e-06	0.998983	0.0371463	0.00015658	0.078204	0.179247	0.0529502	0.0125948	0.0603687	0.307033	0.362723	0.340563	0.346796	0.213371	0.307688	0.486211	0.364365	0.24219	0.397358
Q868Z9	Q868Z9|Q868Z9-6|Q868Z9-2|Q868Z9-5	Ppn	FBgn0003137	Papilin	16.1	1815.22	TRUE	Positive	236.09	192.93	1805.58	173.99	104.71	0.625907	1.10795	0.35452	0.0550313	0.721562	1.5014	0.0115136	-0.355122	0.544023	0.40273	0.000164093	9.25055e-07	0.998983	0.294555	6.07656e-07	4.19422e-08	0.489342	0.00231187	9.72488e-05	0.00159371	0.241086	0.362655	0.486969	0.425737	0.369583	0.781453	0.401765	0.286015	0.37523	0.564128
Q8MLS2	Q8MLS2	Rpi	FBgn0050410	Ribose-5-phosphate isomerase, isoform B	211	207.51	FALSE	Positive	102.1	100.52	101.51	144.32	172	0.693791	1.10435	-0.0248951	-0.38348	0.474361	0.190579	0.051974	-0.0726891	0.336906	0.319153	3.60338e-05	3.30788e-07	0.998983	0.0371463	1.54406e-05	0.0592119	0.362268	0.124572	0.00180358	0.00395177	0.26621	0.361558	0.358551	0.333685	0.263582	0.313831	0.423956	0.41474	0.292429	0.516836
Q9W330	Q9W330|Q9GNH8	Hex-A	FBgn0001186	Phosphotransferase	196	106.93	FALSE	Positive	31.63	17.96	27.56	74.46	69.56	0.365336	1.10292			-0.0159042	0.0222081	0.170389	0.0623335	0.147123	0.013003	0.0028146	2.45221e-06	0.998983	0.29398	0.0306751	0.28223	0.117211	0.162276	0.03068	0.156209	0.144649	0.361121			0.0533527	0.253767	0.488901	0.47628	0.216559	0.343602
Q8MZ07	Q8MZ07	Obp83g	FBgn0046875	GEO07581p1	97	124.93	TRUE	NA	102.98	14.63	24.73	78.38	63.5	1.58902	1.1027			0.175134	0.0203863	0.517059	0.381741	0.703834	0.265917	2.53707e-08	3.51786e-08			0.00384349	0.290351	0.0109423	0.00922141	4.27927e-06	0.00739415	0.597536	0.361055			0.135271	0.253117	0.679034	0.621857	0.439118	0.486712
Q9VRD4	Q9VRD4	Dmel\CG1532	FBgn0031143	Uncharacterized protein, isoform A	361	210.68	FALSE	Positive	46.95	163.56	140.16	135.98	175.78	0.511465	1.10175	0.017011	0.0628387	0.39859	0.204711	-0.0312403	-0.292005	0.126277	0.165313	0.000354511	7.3573e-07	0.998983	0.272776	2.99981e-05	0.0423472	0.457887	0.017478	0.0459324	0.0317237	0.198731	0.360765	0.372735	0.427376	0.231091	0.318872	0.378317	0.314781	0.208225	0.429786
Q9VG31	Q9VG31|Q9VG32|Q2QBM1	Men	FBgn0002719	Malic enzyme	412	463.15	FALSE	Positive	260.88	334.69	283.54	248.08	358.25	0.583552	1.10077	0.269413	-0.0388195	0.163321	0.100264	0.143819	-0.0973786	0.518939	0.246081	0.000125702	4.38168e-07	0.998983	0.30769	0.0034477	0.136975	0.137554	0.0959165	0.000160085	0.0103669	0.22541	0.360465	0.458163	0.406036	0.130205	0.281612	0.474329	0.403487	0.365202	0.475488
Q9VBG7	Q9VBG7	CG14558	FBgn0051086	Uncharacterized protein, isoform A	525	69.29	FALSE	NA	67.94	62.44	64.4	51.65	61.41	0.53246	1.09969	-0.102924	-0.432074	0.555263	0.0536789	-0.330712	-0.588896	0.243266	0.206587	0.00407687	4.27542e-05	0.998983	0.0605438	1.4269e-06	0.202378	0.0184121	0.00037659	0.0106369	0.019656	0.206501	0.360136	0.332141	0.323484	0.298273	0.264994	0.21407	0.179467	0.254995	0.45314
Q9VF53	Q9VF53|Q8IND5|Q9VF50	AOX1	FBgn0267408	Aldehyde oxidase 1	67	315.04	FALSE	NA	91.77	98.1	130.1	213.45	201.57	0.554139	1.09858	0.0322818	-0.125257	0.251941	0.210875	0.256897	0.14749	0.207522	0.0696598	0.000821894	3.93328e-06	0.998983	0.188762	0.000365897	0.0332531	0.0249725	0.0422204	0.0123987	0.0926729	0.214525	0.359797	0.377903	0.387891	0.168207	0.321071	0.536347	0.515092	0.240705	0.375661
M9NEZ5	M9NEZ5|E1JJF8|P20241|E1JJF9|P20241-2	Nrg	FBgn0264975	Neuroglian, isoform G	92.7	440.62	TRUE	Positive	101.71	25.34	395.61	31.46	87.41	0.875155	1.09717	0.0135866	-0.0708942	1.11647	0.310969	0.132105	-0.0940953	0.786795	0.385921	1.65458e-06	7.71199e-08	0.998983	0.222944	1.06097e-07	0.0259813	0.219952	0.130558	4.72361e-07	0.00119965	0.333333	0.359369	0.371575	0.399302	0.538923	0.356779	0.467904	0.404984	0.472284	0.554616
Q9VBI2	Q9VBI2	Dak1	FBgn0028833	UMP-CMP kinase	439	207.96	FALSE	Positive	47.19	199.29	132.99	85.7	180.53	0.706618	1.09698	-0.0745256	-0.350274	0.930058	0.0375126	-0.122656	-0.351566	0.34867	0.287548	0.000801459	1.56144e-05	0.998983	0.0393616	1.25219e-07	0.254814	0.263506	0.00775912	0.00141817	0.00565314	0.270957	0.359308	0.341753	0.340655	0.458988	0.259226	0.328179	0.287636	0.297132	0.498952
E2QCF1	E2QCF1|Q7KN85|A0A0B4LFH8	ATPCL	FBgn0020236	ATP-citrate synthase	297	1303.9	FALSE	Positive	739.62	780	816.01	932.63	1134.69	0.681484	1.09559	0.0919385	-0.389129	0.331012	0.255353	0.105805	0.0239322	0.327204	0.374405	0.000749835	1.16291e-05	0.998983	0.0817211	0.000595172	0.0518498	0.217988	0.226405	0.00206876	0.0020853	0.261655	0.358885	0.398095	0.332499	0.202112	0.336938	0.45348	0.458777	0.288551	0.5481
A0A0C4DHD8	A0A0C4DHD8|Q0E9L6|Q0E9L7|Q0E9L8|A0A0B4K6Z3|Q0E9L9|A0A0B4K823|Q0E9K8|A0A0B4K824|A0A0B4K7I3|A0A0B4K7T4|A0A0B4K6Z6|A0A0B4K6S2|Q0E9L2|Q0E9M4|A0A0B4K6Q9|Q0E9M2|A0A0B4K7H9|Q0E9M1|A0A0B4K7T8|A0A0B4K6R4|Q0E9L3|A0A0B4K7T5|Q0E9J0|Q0E9I2|A0A0B4K828|Q0E9J9|Q0E9K4|Q0E9K9|Q0E9K5|Q0E9I6|Q0E9I4|Q0E9H6|Q0E9H8|Q0E9J2|Q0E9M0|Q0E9J8|Q0E9H5|Q0E9J5|Q0E9J4|Q0E9K3|Q0E9K1|A0A0B4K827|A0A0B4K6Y9|A1Z6X2|Q0E9L0|A0A0B4K7H7|Q0…	Dscam1	FBgn0033159	Down syndrome cell adhesion molecule 1, isoform BS	19.3	29.89	TRUE	Positive	27.97	8.25	15.64		14.2	0.140215	1.0938									0.00443743	1.71287e-08			0.000186394	0.160995					0.0613311	0.358341
Q9VCI4	Q9VCI4	Dmel\CG10217	FBgn0039113	LD32918p	1.4	132.68	TRUE	NA	59.93			60.18	113.51	1.46532	1.09366					0.430431	0.502132	0.955653	0.618543	2.31635e-08	1.08928e-08					0.00230983	0.000372701	2.98082e-08	1.10979e-05	0.551751	0.358299					0.631522	0.676728	0.539789	0.686245
P23128	P23128|P23128-2	me31B	FBgn0004419	Putative ATP-dependent RNA helicase me31b	201	264.59	FALSE	NA	52.89	73.64	128.86	112.04	191.13	0.757771	1.09307	-0.101754	-0.23761	0.538265	0.202273	0.163135	0.020599	0.200759	0.15481	0.000651064	1.77506e-05	0.998983	0.0922294	1.01526e-05	0.0599802	0.119262	0.235071	0.0143239	0.0311941	0.289889	0.358116	0.332537	0.364306	0.290984	0.318003	0.484922	0.457258	0.238002	0.423843
Q8SXR4	Q8SXR4	Dmel\CG30339	FBgn0050339	RE54230p	4.07	118.75	FALSE	NA	48.63	60.52	44.61	91.38	35.66	0.836665	1.09156	0.0239795	-0.190119	0.238471	0.138378	-0.109822	-0.365235	0.211499	0.0160037	9.76978e-05	3.26974e-06	0.998983	0.110084	0.000706322	0.0892821	0.200008	0.00133733	0.0131332	0.153208	0.319087	0.357657	0.375093	0.374275	0.16243	0.295209	0.335218	0.281405	0.242295	0.3453
O61613	O61613	Nmt	FBgn0020392	Glycylpeptide N-tetradecanoyltransferase	152	230.84	FALSE	NA	79.89	110.97	115.03	143.87	203.98	0.556752	1.09149	-0.163116	-0.482633	0.584323	0.16961	-0.0366374	-0.173566	0.428349	0.271513	3.94096e-05	1.02321e-07	0.998983	0.0181895	1.20374e-05	0.0939245	0.436085	0.0488262	0.000390671	0.00680593	0.215492	0.357636	0.311768	0.312871	0.310734	0.306351	0.375357	0.368763	0.328986	0.489879
Q9VEK7	Q9VEK7|Q8IN97	CREG	FBgn0025456	Cellular repressor of E1A-stimulated genes, isoform A	41.1	130.64	TRUE	Positive	87.75	94.57	113.66		123.57	1.21419	1.08963	0.343318	0.168754	1.15216	0.407767			0.92065	0.454566	9.39394e-07	3.61832e-07	0.753746	0.123341	3.03076e-08	0.00212828			5.36623e-07	0.00123519	0.458811	0.357068	0.483177	0.449609	0.554226	0.39131			0.525795	0.593459
M9PHQ0	M9PHQ0|E1JJA4|X2JE15|A4V4I8|P27619|E1JJA5|M9PJN9|A4V4J0|P27619-2	shi	FBgn0003392	Shibire, isoform N	232	239.02	FALSE	Positive	27.69	128.42	123.09	91.24	141.2	0.681622	1.08837	0.0154971	-0.164895	0.58321	0.194032	0.0378847	-0.102098	0.17848	0.00744164	1.56884e-05	1.50477e-07	0.998983	0.115577	8.88547e-07	0.0373627	0.408387	0.0874346	0.0190428	0.162366	0.261706	0.356684	0.372222	0.37957	0.310257	0.315063	0.416229	0.401336	0.229095	0.340455
Q7K4Q9	Q7K4Q9	Hmgs	FBgn0010611	3-hydroxy-3-methylglutaryl coenzyme A synthase	104	206.22	FALSE	Positive	75.04	145.03	123.76	114.77	160.72	0.689656	1.08811	-0.0506034	-0.151596	0.518904	0.13565	-0.123083	-0.302146	0.22706	0.117248	0.000648362	1.05333e-05	0.998983	0.160944	7.03862e-06	0.0980222	0.194971	0.004842	0.00985871	0.0537432	0.264679	0.356603	0.349849	0.382362	0.282682	0.294236	0.327945	0.31016	0.248516	0.402588
Q9VL89	Q9VL89	und	FBgn0283478	Methionine aminopeptidase 2	345	172.17	FALSE	Negative	31.17	50.04	94.76	83.48	119.9	0.736451	1.08722	-0.0823807	-0.544924	0.426913	0.113168	-0.147931	-0.462456	0.542892	0.268946	1.01163e-05	1.59826e-07	0.998983	0.0127437	0.000160959	0.160233	0.175217	0.00115229	0.000353094	0.0125669	0.281998	0.356333	0.339094	0.299795	0.243236	0.286216	0.314317	0.237095	0.374777	0.488426
Q7JXZ2	Q7JXZ2	Eip55E	FBgn0000566	Eip55E, isoform A	546	64.37	FALSE	NA	35.92	31.69	38.43	47.52	32.32	0.377962	1.08659	-0.11592	-0.226274	0.248211	0.0475663	-0.127271	-0.367909	0.0548091	0.17081	0.000821894	3.93203e-07	0.998983	0.094588	0.000516957	0.221651	0.198706	0.00245836	0.0970187	0.033668	0.149321	0.356141	0.327742	0.366685	0.166607	0.262813	0.325648	0.280187	0.179654	0.432896
A1ZBU8	A1ZBU8	Dmel\CG18067	FBgn0034512	Uncharacterized protein, isoform A	168	145.49	TRUE	Positive	38	114.21		4.23	61.53	1.45603	1.08609	0.698524	-0.171279					0.467488	0.828311	1.77334e-07	2.31336e-07	0.0314718	0.114713					0.000356265	8.06253e-07	0.548313	0.355988	0.603402	0.37823					0.344633	0.804942
Q9W247	Q9W247	Dmel\CG4752	FBgn0034733	FI03324p	50	551.12	FALSE	NA	111.66	244.47	278.41	273.74	434.23	0.580097	1.086	0.0507709	-0.25327	0.403209	0.218473	0.0361583	-0.150021	0.338964	0.290036	0.000556734	3.18913e-06	0.998983	0.0896638	6.31238e-05	0.0484675	0.40882	0.0370035	0.00169139	0.00565314	0.224132	0.355962	0.384161	0.361018	0.233071	0.323782	0.415282	0.379494	0.293252	0.50036
A0A0B4KGP8	A0A0B4KGP8|Q24208|Q24208-2|P45975	eIF2gamma	FBgn0263740	Eukaryotic translation initiation factor 2 subunit gamma, isoform D	621	445.2	FALSE	Negative	185.05	317.91	321.77	286.53	403.25	0.59072	1.08481	-0.146181	-0.605226	0.725212	0.113607	0.117078	-0.0410947	0.408298	0.269984	0.000953223	7.7335e-06	0.998983	0.0123692	1.0484e-06	0.133145	0.229186	0.202922	0.00111601	0.00947776	0.228063	0.3556	0.3175	0.287136	0.371149	0.286372	0.459662	0.42914	0.32097	0.489014
Q9VFC1	Q9VFC1	Spn88Eb	FBgn0038299	CG6687 protein	5.35	115.36	TRUE	Positive	54.48	59.02	25.31	38.48	43.35	0.98427	1.08474	0.351583	-0.141955	0.548425	0.426312	0.692465	0.160934	0.421945	0.0483772	9.93097e-06	9.50145e-07	0.998983	0.213007	0.000141286	0.024729	0.0186364	0.144337	0.000796175	0.120901	0.373716	0.355576	0.485975	0.384386	0.295341	0.397926	0.775236	0.521219	0.326426	0.363618
Q7KW39	Q7KW39|Q7KW39-2	CG17896	FBgn0023537	Probable methylmalonate-semialdehyde dehydrogenase [acylating], mitochondrial	1030	382.31	FALSE	Negative	107.68	217.39	272.41	237.36	316.4	0.625758	1.084	-0.100763	-0.133984	0.531872	0.0253422	-0.111673	-0.233533	0.100273	0.0468137	0.000707388	7.03462e-06	0.998983	0.204791	9.78515e-06	0.281224	0.222127	0.0142206	0.0562312	0.117728	0.241031	0.355353	0.332872	0.386059	0.288243	0.254885	0.334203	0.341432	0.19783	0.362733
A0A0B4KGT8	A0A0B4KGT8|A0A0B4KHN1|Q7KSF4|A0A0B4JCY6|Q9VEN1|B7Z0L2|A4V310|A0A0B4KGB3|Q9VEN1-2	cher	FBgn0014141	Cheerio, isoform M	333	1364.51	FALSE	Positive	593.92	785.11	682.41	745.87	1154.25	0.501918	1.08241	-0.105257	-0.579245	0.470198	0.203966	-0.000800089	-0.171797	0.347487	0.27341	0.00164122	6.97222e-06	0.998983	0.0127437	1.84792e-05	0.0540151	0.514937	0.0368495	0.00228924	0.0089257	0.195197	0.354867	0.331351	0.29259	0.261796	0.318607	0.395012	0.369569	0.29666	0.490952
A0A0B4KFD1	A0A0B4KFD1|A1Z7C4	LRP1	FBgn0053087	LDL receptor protein 1, isoform F	7.8	124.96	TRUE	Positive	124.96		14.14		24.42	0.476396	1.08196							0.338504	0.335414	0.000201574	2.51486e-07							0.00143772	0.00283599	0.185752	0.354731							0.293068	0.526037
Q9VX69	Q9VX69	Dmel\CG5162	FBgn0030828	FI01450p	41.1	353.28	TRUE	Positive	194.37			274.31	317.85	1.75788	1.08154					0.87327	0.506853	0.802459	-0.102503	2.31635e-08	2.77757e-08					0.000145146	0.000927361	3.21893e-06	0.0727677	0.660029	0.354603					0.874399	0.67888	0.478546	0.278243
E1JJM9	E1JJM9|P48149	RpS15Aa	FBgn0010198	GEO07866p1	1205	193.48	FALSE	Positive	110.23	165.98	154.73	138.21	187.59	0.7935	1.07877	-0.125267	-0.354105	0.590517	0.161991	0.0494019	-0.0258147	0.0925772	0.18623	0.000143069	3.94048e-06	0.998983	0.0256759	1.32942e-06	0.0641664	0.403536	0.230858	0.0595479	0.0182183	0.303112	0.353758	0.324579	0.339851	0.31339	0.303633	0.422545	0.436104	0.194753	0.441621
Q9VIE8	Q9VIE8	mAcon1	FBgn0010100	Aconitate hydratase, mitochondrial	1183	462.17	FALSE	Negative	194.01	222.29	247.89	301.77	331.55	0.488985	1.0787	-0.0650583	-0.314955	0.58193	0.127084	0.0263214	-0.145119	0.220819	0.0583505	0.00149052	5.25505e-06	0.998983	0.0400257	1.75563e-06	0.0965531	0.444131	0.0422204	0.00979058	0.104322	0.190411	0.353735	0.344957	0.348069	0.309708	0.29118	0.409887	0.381729	0.246021	0.369261
Q9VD87	Q9VD87|E1JIS5	Dmel\CG5849	FBgn0038897	Aminopeptidase	1.02	48.98	TRUE	Positive	48.98		10.35			1.14882	1.07662									1.23674e-07	3.77656e-08									0.434615	0.353101
Q7K221	Q7K221|A1ZAA5	Got1	FBgn0001124	Glutamate oxaloacetate transaminase 1, isoform A	227	619.33	FALSE	Positive	151.3	313	342.62	367.05	529.12	0.506191	1.07634	-0.0637942	-0.351133	0.53735	0.193535	-0.0241252	-0.126905	0.195285	0.203626	0.0030536	2.1609e-05	0.998983	0.0779798	1.29297e-06	0.0343392	0.458617	0.075762	0.0146504	0.0146253	0.196779	0.353016	0.345385	0.340475	0.290592	0.314886	0.382219	0.39003	0.235813	0.451465
Q9VJG0	Q9VJG0	ApepP	FBgn0026150	Xaa-Pro aminopeptidase ApepP	174	286.97	FALSE	Negative	92.48	166.73	171.85	179.47	226.34	0.525676	1.07591	0.0782925	-0.267974	0.392722	0.124726	0.02689	-0.198186	0.438197	0.29698	8.98647e-05	1.84027e-07	0.998983	0.103288	2.84573e-05	0.097483	0.45533	0.030832	0.000385115	0.00538592	0.203991	0.352884	0.393476	0.357932	0.228574	0.290339	0.410198	0.357542	0.332923	0.504289
Q9VRS4	Q9VRS4	yip7	FBgn0040060	Machete	44.7	142.33	TRUE	Positive	137.62		44.08	45.47	16.53	1.70917	1.0725			0.49741	0.633623	0.22221	-0.0497648			2.31635e-08	1.33711e-08			1.40558e-05	0.000127844	0.0562281	0.182824			0.642003	0.351845			0.273465	0.471882	0.517323	0.425188
Q9VS84	Q9VS84	ltl	FBgn0268063	FI03225p	6.55	333.31	FALSE	Positive	83.27	90.83	328.77	53.2	97.17	0.891602	1.07147	0.487715	-0.0577568	1.18515	0.160924	0.441777	0.183749	0.384457	0.444039	7.07054e-07	4.52428e-08	0.130091	0.254919	1.82478e-07	0.11872	0.00120375	0.0176414	0.000877283	0.000602012	0.33942	0.351531	0.532051	0.40206	0.568375	0.303252	0.637745	0.531617	0.311439	0.587502
Q9VMZ3	Q9VMZ3|Q8T9D0|Q9VB66	Dmel\CG14642	FBgn0037222	Uncharacterized protein, isoform B	2.22	32.11	TRUE	NA	20.88			5.98	11.23	0.544878	1.07091									3.9934e-05	1.02321e-07							1.05825e-05	0.000150662	0.211097	0.35136
A0A0B4LGS4	A0A0B4LGS4|P54611	Vha26	FBgn0283535	Vacuolar H[+]-ATPase 26kD subunit, isoform C	1128	268.38	FALSE	NA	151.2	221.73	200.17	163.11	241.69	0.571239	1.07063	-0.0924947	-0.552952	0.727835	0.0472726	0.013329	-0.201682	0.277618	0.0680117	0.00331046	4.96677e-05	0.998983	0.0183058	5.36477e-07	0.228873	0.487857	0.0274654	0.00498649	0.0974075	0.220853	0.351274	0.335671	0.298109	0.372273	0.262708	0.402761	0.355949	0.268728	0.374728
A4V0N4	A4V0N4|Q27331|Q9VK47	Vha68-2	FBgn0263598	MIP16230p	739	761.3	FALSE	Positive	434.59	527.99	588.2	548.39	597.52	0.631856	1.06957	-0.053585	-0.0726429	0.462708	0.132318	-0.0866208	-0.359047	0.194461	0.0683756	0.000679261	7.52847e-06	0.998983	0.254103	1.69182e-05	0.101998	0.29469	0.00279983	0.0155198	0.0945212	0.243288	0.350952	0.34884	0.398935	0.258585	0.293047	0.347943	0.284226	0.235484	0.374934
L0MQ08	L0MQ08|Q9V498|X2J9E8	Cals	FBgn0039928	Calsyntenin-1, isoform C	6.2	961.9	TRUE	Positive	524.31	154.95	951.2	279.02	472.54	1.61119	1.0692	0.389756	-0.247778	1.62991	0.324861	0.52978	0.408165	0.904163	0.3753	2.31635e-08	2.69761e-08	0.321688	0.0554635	2.27912e-08	0.0263074	0.00120375	0.00128934	1.8422e-07	0.00214829	0.605738	0.350839	0.498895	0.362171	0.75909	0.361735	0.68601	0.6339	0.519204	0.548606
Q9VNF3	Q9VNF3	anon-WO0118547.83	FBgn0037354	RE01652p	332	243.25	FALSE	Negative	99.45	143.26	97.67	148.38	206.31	0.536031	1.06909	0.0906464	-0.0831128	0.489295	0.366129	0.257059	0.149739	0.333717	0.284214	0.000646365	2.6669e-06	0.998983	0.249789	2.2882e-05	0.00912265	0.0365195	0.052837	0.00203819	0.00657256	0.207823	0.350804	0.397657	0.396738	0.269985	0.376457	0.536436	0.516116	0.291155	0.497065
Q9VY92	Q9VY92	Dmel\CG11151	FBgn0030519	GEO07753p1	815	162.72	FALSE	NA	112.13	153.32	112.89	122.3	146.16	0.724429	1.06842	-0.113853	-0.489069	0.666355	0.208446	-0.0566615	-0.259462	0.314956	0.201106	0.00198038	7.68224e-05	0.998983	0.0409493	5.36049e-06	0.0712688	0.386362	0.0138358	0.00293078	0.0181815	0.277549	0.3506	0.328442	0.311519	0.34591	0.320205	0.364374	0.329614	0.283654	0.450039
A0A0B4K7G4	A0A0B4K7G4|P13469	mod	FBgn0002780	Modulo, isoform C	1045	413.34	FALSE	Negative	37.3	266.55	193.84	214.99	357.95	0.489144	1.06628	-0.0206407	-0.465648	0.699942	0.184777	0.236086	0.10544	0.528996	0.310663	4.82347e-05	6.39994e-08	0.998983	0.0422141	2.00382e-05	0.116026	0.0644174	0.108895	0.000159575	0.00565314	0.19047	0.349949	0.359991	0.316436	0.360312	0.311761	0.524933	0.495926	0.369222	0.512032
X2JEY5	X2JEY5|M9MS55|X2JFA0|D0IQK3|Q76NR0|Q9VY76|Q961Q7|Q76NQ9|M9NDW2	AMPdeam	FBgn0052626	AMP deaminase	114	147.23	FALSE	NA	30.92	67.99	47.7	71.09	130.66	0.59695	1.06504	0.150111	-0.393676	0.467697	0.305597	0.212387	0.0277527	0.450971	0.28056	0.000127853	6.51629e-07	0.998983	0.0393616	1.1324e-05	0.0109444	0.0509805	0.217326	0.000354732	0.00680962	0.230369	0.34957	0.417784	0.331544	0.260724	0.354862	0.511935	0.460519	0.33803	0.494998
Q9W2H8	Q9W2H8|E1JGQ5|Q86BS7|Q7KVP4	Dmel\CG9485	FBgn0034618	Uncharacterized protein, isoform B	39.5	340.11	FALSE	Positive	41.5	85.44	166.83	186.7	296.92	0.438281	1.06437	-0.0242064	-0.286195	0.323652	0.135012	0.127774	0.041998	0.221855	0.217829	0.0039332	1.64659e-05	0.998983	0.0596557	0.000166131	0.0971227	0.177008	0.192396	0.00953169	0.011909	0.171646	0.349366	0.358784	0.354107	0.198957	0.294008	0.465529	0.467011	0.246435	0.459502
Q9W1V3	Q9W1V3	Fib	FBgn0003062	rRNA 2'-O-methyltransferase fibrillarin	798	203.29	FALSE	Positive	32.42	135.83	122.58	56.33	189.59	0.657622	1.06423	-0.264463	-0.77585	1.02434	0.0727174	0.0251474	0.151303	0.17445	0.129597	0.0013895	2.75381e-05	0.998983	0.0165584	1.00503e-07	0.195196	0.478221	0.106971	0.0228257	0.0473955	0.252824	0.349321	0.277466	0.251319	0.499418	0.271785	0.409243	0.516829	0.227484	0.409576
E2QCG7	E2QCG7|Q0E940	eIF3b	FBgn0034237	Eukaryotic translation initiation factor 3 subunit B	311	418.15	FALSE	Negative	77.26	259.58	167.34	140.25	374.17	0.705553	1.06403	0.161748	-0.483848	0.574375	0.0970612	0.1802	-0.0488395	0.619234	0.290931	8.00034e-05	1.07913e-06	0.998983	0.0194617	1.05415e-05	0.166605	0.106315	0.187016	6.23772e-05	0.00800886	0.270563	0.349261	0.421723	0.312615	0.306468	0.28047	0.494282	0.42561	0.405297	0.500867
Q95RV5	Q95RV5	Rpe	FBgn0050499	Ribulose-phosphate 3-epimerase	310	85.45	FALSE	NA	32.73	54.34	42.19	32.56	72.74	0.48292	1.06397	-0.0512939	-0.550523	0.733079	0.21401	-0.157945	-0.384839	0.346011	0.320297	0.00178004	7.02931e-06	0.998983	0.0177106	2.19571e-06	0.0648686	0.231925	0.00897492	0.00174417	0.0042869	0.188167	0.349242	0.349616	0.298619	0.374522	0.32219	0.308825	0.27247	0.296069	0.517483
Q9VHG4	Q9VHG4	ATP6AP2	FBgn0037671	LD30634p	104	134.55	TRUE	NA	53.7	54.81	132.25	26.38	29.74	1.73707	1.06392	0.808487	-0.0683314	1.38557	0.398219	0.513991	0.369647	0.968122	0.64491	2.45135e-08	7.48469e-08	0.0153523	0.23684	2.27912e-08	0.00477005	0.00087091	0.00129029	2.98082e-08	7.72012e-06	0.652328	0.349229	0.64062	0.39984	0.654315	0.387904	0.677351	0.616345	0.544773	0.701165
A1ZAE2	A1ZAE2	Dmel\CG8060	FBgn0034113	Uncharacterized protein	1.79	41.84	FALSE	NA	20.53	28.35	21.75	14.32	17.93	2.40443	1.06319	0.0312287	-0.00765995	0.154305	-0.241808					3.30489e-06	6.92118e-05	0.998983	0.334286	0.00738183	0.0564055	0.206434	0.00127515	0.0533317	0.133671	0.899319	0.349006	0.377547	0.412577	0.126339	0.159582
Q9V3G1	Q9V3G1	RpL8	FBgn0261602	60S ribosomal protein L8	1424	397.91	FALSE	Negative	190.98	377.42	339.41	314.96	346.31	0.453093	1.06237	-0.749969	-1.79363	1.80081	-0.357506	-0.00102418	-0.0605913	0.0916307	0.0274441	0.00434769	2.47021e-05	0.998983	0.0176455	4.33614e-07	0.0862034	0.514937	0.205231	0.073726	0.145463	0.177128	0.348755	0.11314	0.0376671	0.832371	0.118308	0.394889	0.420254	0.194375	0.351773
Q9VCA5	Q9VCA5	beta-PheRS	FBgn0039175	Phenylalanine--tRNA ligase beta subunit	114	249.25	FALSE	Negative	90.88	109.37	99.07	145.21	211.93	0.470816	1.06196	0.0392259	-0.248364	0.433544	0.120968	0.124004	0.0382524	0.284862	0.246299	0.00107859	2.76511e-06	0.998983	0.0761705	2.44535e-05	0.112038	0.180143	0.198552	0.00403451	0.00936508	0.183687	0.34863	0.380253	0.362048	0.246079	0.288998	0.463461	0.465304	0.271624	0.475611
Q9VM14	Q9VM14|M9PCG1|Q7KTK9|M9PCU4|M9PCA2	muc	FBgn0283658	AT21758p	192	183.73	FALSE	NA	19.86	156.75	102.66	111.48	126.62	0.399553	1.06037	0.135866	-0.436518	0.538462	0.217482	-0.189058	-0.438962	0.137325	0.0602552	0.00405206	1.05333e-05	0.998983	0.0758977	1.18364e-05	0.055113	0.0930907	0.00106036	0.0321488	0.0999839	0.157312	0.348147	0.412963	0.322551	0.291069	0.323428	0.291761	0.247803	0.212642	0.370339
A1Z8D3	A1Z8D3	Dmel\CG18003	FBgn0061356	Uncharacterized protein	38.5	152.06	FALSE	NA	28.18	47.39	44.77	67.56	149.85	0.651543	1.05779	-0.0550863	-0.00709652	0.64825	0.138533	-0.0315533	-0.236354	0.12608	0.159501	0.00109591	1.8923e-05	0.998983	0.336641	5.46992e-06	0.120131	0.45533	0.0290661	0.0438728	0.0319359	0.250574	0.34736	0.348332	0.412695	0.338146	0.295264	0.378145	0.340146	0.208147	0.426497
Q9VEM6	Q9VEM6	SP96	FBgn0038484	Uncharacterized protein	NA	69.56	TRUE	Positive	26.09	18.43	12.78	29.61	58.63	1.29917	1.05557					0.392701	0.255482	0.411775	0.272562	5.84382e-08	4.33714e-08					0.0226335	0.0276484	0.00148643	0.0107982	0.49026	0.346682					0.610829	0.564311	0.32236	0.490472
P54385	P54385|P54385-2|Q8IMY1|A0A0C4DHE7	Gdh	FBgn0001098	Glutamate dehydrogenase, mitochondrial	759	462.4	FALSE	Positive	246.79	275.85	295.64	297.72	336.87	0.365164	1.05337	-0.251396	-0.307986	0.381741	-0.138047	-0.154349	-0.274337	0.0809562	-0.0122333	0.00145747	1.00573e-06	0.998983	0.0306219	2.82438e-05	0.0820787	0.0947166	0.00357675	0.0673274	0.156451	0.144585	0.346011	0.281889	0.349532	0.223866	0.196597	0.310797	0.322834	0.190107	0.329322
X2JDA5	X2JDA5|P20478|X2JJG8|P20478-2	Gs2	FBgn0001145	Glutamine synthetase	647	310.92	FALSE	Positive	124.65	256.91	188.75	241.84	217.55	1.04957	1.05335	-0.141014	-0.00922684	0.52279	0.100163	-0.301427	-0.398062	0.149681	-0.0316812	0.000143162	2.25753e-05	0.998983	0.330221	9.66513e-06	0.148657	0.0383996	0.00333196	0.0285148	0.134353	0.397883	0.346005	0.319249	0.412248	0.284349	0.281576	0.230131	0.266444	0.217582	0.318317
Q9V3I0	Q9V3I0	Dmel\CG11378	FBgn0040364	EG:BACR42I17.2 protein	11.9	82.9	TRUE	NA	50.61	26.03	29.29	58.29	22.55	1.10596	1.05253	0.134456	-0.0493145	0.304733	0.316343	0.190361	0.151395	0.0137164	-0.0685173	1.31685e-07	3.69434e-08	0.998983	0.273468	0.000170226	0.00802075	0.066515	0.0394999	0.12844	0.0955978	0.418753	0.345755	0.412485	0.403832	0.190844	0.358696	0.499855	0.516871	0.163227	0.297474
Q9VH37	Q9VH37	Dmel\CG12811	FBgn0037779	IP06524p	25.3	88.1	TRUE	NA	27.73	16.84	72.14	22.01	31.86	0.546709	1.05117			0.591428	0.304373			0.266922	0.251671	3.39011e-05	9.99065e-08			1.24688e-06	0.00808906			0.00509466	0.00875128	0.211775	0.345339			0.313781	0.354426			0.264452	0.478651
Q9VZ64	Q9VZ64	CG17333	FBgn0030239	Probable 6-phosphogluconolactonase	213	206.32	FALSE	Positive	65.56	71.34	59.41	132.88	145.53	0.422565	1.04951	-0.126233	-0.518419	0.656306	0.147273	0.225674	0.218792	0.276723	0.289921	0.000880764	1.1146e-06	0.998983	0.0183357	1.11103e-06	0.0865902	0.0430995	0.0137925	0.00425117	0.00556482	0.165829	0.344833	0.324252	0.305358	0.341601	0.298382	0.519222	0.547589	0.26837	0.500295
A0A0B4JD57	A0A0B4JD57|Q59E58|A0A0B4JD95|A0A0B4K7Q4|Q59E59	zip	FBgn0265434	Zipper, isoform F	625	1716.3	FALSE	Positive	686.2	1269.92	1088.21	1116.14	918.01	0.340526	1.04941	-0.490411	-0.859753	0.543007	-0.0775032	-0.529258	-0.772275	0.214387	-0.0921047	0.00443743	5.44349e-06	0.281716	0.00676189	3.89281e-05	0.209168	0.0527777	0.0032648	0.0174114	0.0830673	0.135466	0.344804	0.200991	0.233706	0.293017	0.218196	0.105177	0.0958876	0.24345	0.284127
M9PG62	M9PG62|P25161	Rpn3	FBgn0261396	Regulatory particle non-ATPase 3, isoform B	325	330.88	FALSE	NA	97.33	96.85	91.79	233.2	172.3	0.614766	1.04637	0.129118	-0.206849	0.516929	0.130553	0.0326373	-0.181915	0.247537	0.113531	0.000184627	1.38719e-06	0.998983	0.114656	8.91741e-06	0.106615	0.434614	0.0306553	0.00739775	0.0569333	0.236963	0.343876	0.410679	0.370763	0.281835	0.292418	0.413351	0.364958	0.256702	0.400485
Q9VYD9	Q9VYD9|Q7KV27	ALT	FBgn0030478	AT04676p	397	545.35	FALSE	Positive	259.33	400.86	338.66	453.91	356.76	0.322226	1.04407	-0.0708042	-0.371019	0.17555	-0.0763772	-0.168749	-0.56427	0.338672	0.223874	0.0103827	3.51127e-05	0.998983	0.0681943	0.00190538	0.160995	0.137912	0.000502883	0.00165791	0.0116591	0.128693	0.343176	0.343012	0.3363	0.135449	0.218597	0.302899	0.19069	0.293136	0.462922
Q9VVW8	Q9VVW8	CG10424	FBgn0036848	ATP-dependent (S)-NAD(P)H-hydrate dehydratase	75.5	131.8	FALSE	Negative	50.65	70.47	74.29	82.18	89.21	0.29714	1.04379	-0.0355912	-0.339012	0.424354	0.133671	0.201499	0.109825	0.338202	0.205436	0.00412104	2.11418e-06	0.998983	0.0717106	7.82912e-05	0.118713	0.0600004	0.0799484	0.00173589	0.0153687	0.119409	0.343089	0.354931	0.343019	0.242138	0.29353	0.505963	0.497925	0.292948	0.45249
M9MSL3	M9MSL3|Q9VUC1	Hsc70Cb	FBgn0026418	Hsc70Cb, isoform G	660	703.54	FALSE	Positive	233.46	375.95	359.23	405.4	617.55	0.502602	1.04318	-0.0169395	-0.31286	0.452121	0.104014	-0.0431333	-0.193521	0.404251	0.216147	0.00114268	4.90112e-06	0.998983	0.0475972	1.61959e-05	0.131142	0.402173	0.0211959	0.000580295	0.0127161	0.195451	0.342903	0.361243	0.348509	0.254045	0.28295	0.371794	0.359668	0.319352	0.45855
Q9VTV3	Q9VTV3|Q8IQG9	Adk1	FBgn0022709	AT17975p	108	131.08	FALSE	Positive	27.91	79.88	71.15	17.17	114.62	0.711597	1.0426	-0.0209313	-0.317696	0.793718	0.292869			0.354254	0.217137	0.000300596	6.19987e-06	0.998983	0.0552489	5.42021e-07	0.0219204	0.144143	0.00167043	0.00182031	0.015378	0.2728	0.342726	0.359892	0.347494	0.400524	0.350322			0.299365	0.45911
Q7JR71	Q7JR71|A1Z8K9|Q7JR71-2	Sod3	FBgn0033631	Extracellular superoxide dismutase [Cu-Zn]	2.4	61.25	TRUE	Positive	23.59	40.16	35.98	20.15	40.36	0.485438	1.04137	-0.105365	-0.616759	0.694657	0.154157	-0.207686	-0.421761	0.273027	0.0889078	0.00526466	5.91339e-05	0.998983	0.0123692	5.93592e-07	0.0779845	0.0694736	0.00118237	0.00403451	0.0725202	0.189099	0.342352	0.331315	0.284715	0.358046	0.300838	0.281544	0.255642	0.266892	0.386552
Q9VU13	Q9VU13|X2JCD3	EP3622	FBgn0261674	LD45603p	47.9	33.12	TRUE	NA	28.21				4.91	1.61243	1.0411									2.31635e-08	1.51184e-08									0.606199	0.342269
O62621	O62621	beta'COP	FBgn0025724	Coatomer subunit beta'	291	461.32	FALSE	Negative	211.11	320.52	306.93	385.15	366.46	0.500523	1.04093	-0.164048	-0.625973	0.704376	0.200802	-0.185974	-0.454277	0.141495	0.0789832	0.00300781	2.37295e-05	0.998983	0.0143705	4.6867e-07	0.0443313	0.117259	0.00127515	0.0344401	0.0858266	0.194681	0.342219	0.311452	0.282781	0.362214	0.317478	0.293452	0.240822	0.214309	0.380936
Q27580	Q27580|X2JF40|M9PHN8	Ahcy13	FBgn0014455	Adenosylhomocysteinase	489	238.78	FALSE	Positive	131.15	103.27	135.81	182.39	178.9	0.489351	1.04057	0.0386483	-0.299397	0.224064	0.0387319	-0.0927791	-0.404423	0.362114	0.321512	0.00103487	3.70565e-06	0.998983	0.0807393	0.00180805	0.257236	0.293807	0.00213758	0.0015237	0.00452962	0.190547	0.342107	0.380058	0.351335	0.156253	0.259661	0.344565	0.263545	0.302507	0.518171
Q9VRP4	Q9VRP4	Ppat-Dpck	FBgn0035632	Bifunctional phosphopantetheine adenylyltransferase-Dephospho-CoA kinase	32.3	102.79	FALSE	Negative	35.68	66.03	74.21	48.24	64.21	0.596884	1.03983	0.00129704	-0.191176	0.73884	0.193718	0.138531	0.0280754	0.163543	0.0495896	0.00054037	4.67158e-06	0.998983	0.0990209	5.82282e-07	0.0576534	0.175217	0.222495	0.0272807	0.117328	0.230344	0.341881	0.367416	0.374053	0.376992	0.314951	0.471428	0.460666	0.223123	0.364304
Q9W555	Q9W555|Q7K7G0	deltaCOP	FBgn0028969	Coatomer subunit delta	588	170.44	FALSE	Positive	54.8	99.71	61.2	69.37	135.91	0.599256	1.0389	0.149717	-0.232257	0.360087	0.132485	0.141398	-0.0957806	0.407548	0.243055	0.000119554	7.12855e-07	0.998983	0.0946026	0.000107209	0.103924	0.128372	0.091587	0.000619423	0.00968405	0.231222	0.341597	0.417651	0.365429	0.21458	0.293107	0.473001	0.404215	0.32067	0.473776
Q9VKI8	Q9VKI8	Dmel\CG6287	FBgn0032350	GH03305p	599	248.99	FALSE	Positive	121.15	135.38	164.52	120.07	213.17	0.414996	1.03791	0.227947	0.0396203	0.433349	0.349957	-0.0202174	-0.145943	0.489061	0.41078	0.000462568	4.087e-07	0.998983	0.308749	0.000175867	0.0246637	0.481725	0.095242	0.000224649	0.00132811	0.163028	0.341296	0.444129	0.422502	0.245995	0.370687	0.384362	0.381353	0.353257	0.568682
M9MS76	M9MS76|M9MRY3|H1UUF3|M9MS37|M9MS72	Pka-R1	FBgn0259243	Protein kinase, cAMP-dependent, regulatory subunit type 1, isoform V	26.4	218.21	FALSE	NA	49.85	128.52	82.66	116.85	215.67	0.70229	1.03459	-0.238511	-0.582646	0.628156	-0.011962	0.0936998	0.0706524	0.306369	0.260282	0.000925333	2.58262e-05	0.998983	0.0188716	5.96353e-06	0.308124	0.292033	0.159338	0.0043968	0.0103534	0.269355	0.340283	0.28625	0.291876	0.32953	0.241577	0.446841	0.480071	0.280221	0.483524
A0A0B4JD11	A0A0B4JD11|Q9NJH0	eEF1gamma	FBgn0029176	Eukaryotic translation elongation factor 1 gamma, isoform C	1302	519.4	FALSE	Positive	248.83	276.11	337.1	402.41	423.87	0.519457	1.03337	-0.0585515	-0.275281	0.526602	0.0538035	-0.153302	-0.345258	0.250926	0.208859	0.0016658	1.12949e-05	0.998983	0.0539092	4.30031e-06	0.212006	0.125531	0.00207532	0.00623264	0.0138842	0.201689	0.339912	0.347159	0.356398	0.285983	0.265038	0.311372	0.29051	0.258057	0.454426
Q9VCK0	Q9VCK0	eIF3d1	FBgn0040227	Eukaryotic translation initiation factor 3 subunit D-1	307	262.85	FALSE	Positive	51.25	182.84	140.6	125.66	243.88	0.62687	1.03317	-0.0143498	-0.421527	0.819046	0.146426	0.109689	0.032177	0.394904	0.225369	0.000561546	6.81718e-06	0.998983	0.0256759	3.58489e-07	0.0945203	0.21553	0.211317	0.000944493	0.0130833	0.241442	0.339852	0.36212	0.325698	0.411385	0.29808	0.45561	0.462535	0.315616	0.463768
Q9VKM7	Q9VKM7|Q9VKM8	CG6087	FBgn0053129	AT01533p	221	123.86	FALSE	NA	65.8	102.31	94.67	65.45	102.53	0.609785	1.03308	-0.164766	-0.585041	0.731632	0.0895266	-0.122071	-0.358603	0.189036	-0.0512296	0.000250279	2.11418e-06	0.998983	0.0174292	4.98769e-06	0.194346	0.198221	0.00226252	0.0234769	0.119868	0.235119	0.339824	0.31121	0.291373	0.373901	0.277782	0.3285	0.284428	0.233315	0.307256
Q9Y112	Q9Y112	AKR2E3	FBgn0027552	BcDNA.GH10614	407	226.92	FALSE	Positive	92.9	127.34	160.02	196.17	184.74	0.589198	1.03306	0.108808	-0.39032	0.142038	0.192015	-0.0328114	-0.261105	0.316618	0.176988	0.0046299	0.000128959	0.998983	0.070804	0.00586215	0.0601149	0.422661	0.0057397	0.00244166	0.0231426	0.2275	0.339817	0.403805	0.332249	0.121079	0.314343	0.377455	0.328865	0.284319	0.436392
Q961R8	Q961R8	GlyRS	FBgn0027088	GH09263p	233	360.48	FALSE	Negative	77.09	155.27	175.54	215.31	215.92	0.599277	1.03256	0.0360151	-0.262956	0.602373	0.200694	0.0120412	-0.249857	0.358311	0.260187	0.00136091	1.88261e-05	0.998983	0.0866575	5.11845e-06	0.0629977	0.493274	0.0203818	0.00127763	0.00797165	0.23123	0.339664	0.379167	0.358985	0.318474	0.317439	0.402055	0.333991	0.300987	0.48347
Q9VQ62	Q9VQ62	Npc2a	FBgn0031381	NPC intracellular cholesterol transporter 2 homolog a	128	40.59	TRUE	Positive	30.06		16			0.965763	1.02724									2.56305e-06	3.14057e-07			5.37651e-07	8.49634e-05					0.366867	0.338041
Q8T0L3	Q8T0L3|A0A0B4KF46	Uba1	FBgn0023143	GH24511p	595	634.51	FALSE	Positive	249.55	311.91	295.49	333.99	478.6	0.474769	1.02468	0.0546907	-0.22989	0.335094	0.147401	-0.043505	-0.235341	0.416798	0.301887	0.0018246	8.2539e-06	0.998983	0.098049	0.00030247	0.103702	0.396226	0.00932965	0.000611568	0.00547785	0.18515	0.337262	0.385488	0.365926	0.203863	0.298428	0.37159	0.340608	0.324368	0.507066
P45889	P45889	Arp1	FBgn0011745	Actin-related protein 1	192	196.56	FALSE	Negative	93.71	114.86	135.57	124.38	83.09	0.886302	1.02333	-0.0639745	-0.281772	0.557977	0.22919	-0.00931503	-0.166039	0.153704	0.0253009	0.000385094	3.15088e-05	0.998983	0.087826	8.67993e-06	0.0480247	0.497536	0.0488641	0.0301845	0.143541	0.337458	0.336851	0.345324	0.355035	0.299437	0.327605	0.390342	0.372193	0.21919	0.35056
Q9Y119	Q9Y119	Tps1	FBgn0027560	BcDNA.GH08860	98.9	664.93	FALSE	NA	200.38	443.86	528.49	499.7	534.94	0.63691	1.02226	-0.171789	-0.410012	0.656864	0.0540419	-0.00876922	-0.0487765	0.168335	0.200773	0.00145224	3.0812e-05	0.998983	0.039524	5.90989e-06	0.237342	0.497536	0.18702	0.0242479	0.017329	0.245158	0.336524	0.308833	0.328115	0.34184	0.265123	0.390641	0.425639	0.225039	0.449851
Q9VPX7	Q9VPX7|Q9VPX6	capt	FBgn0261458	Adenylyl cyclase-associated protein	645	325.33	FALSE	Positive	59.49	119.2	105.02	170.77	298.52	0.386473	1.01958	0.0440354	-0.485847	0.342405	0.186219	0.0538152	-0.199627	0.473292	0.258512	0.00118418	1.22821e-06	0.998983	0.0212436	0.000181481	0.0666239	0.355952	0.0153266	0.000307048	0.00922107	0.152471	0.335705	0.381881	0.312196	0.206998	0.312276	0.424966	0.356885	0.346953	0.482522
Q9VB10	Q9VB10	Dmel\CG5590	FBgn0039537	GH01709p	286	204.84	FALSE	Negative	51.99	70.44	107.87	180.45	120.68	0.576537	1.01952	-0.0173796	-0.0583915	0.422341	0.144372	0.0455897	-0.208429	0.167745	0.0175773	0.000522655	4.07524e-06	0.998983	0.271915	2.85202e-05	0.089023	0.402651	0.0208813	0.0223974	0.150399	0.222814	0.335689	0.361095	0.401927	0.241275	0.297347	0.420454	0.352874	0.224803	0.34619
Q9VXN4	Q9VXN4	ArgRS	FBgn0027093	Probable arginine--tRNA ligase, cytoplasmic	93.9	506.75	FALSE	Positive	40.29	288	194.16	159.26	404.77	0.593928	1.01902	0.0720363	-0.671305	0.854129	0.0902598	0.427881	0.216842	0.684056	0.349786	0.000419331	3.71294e-06	0.998983	0.014829	6.93298e-07	0.180312	0.0117572	0.0346842	2.99225e-05	0.00481516	0.22925	0.335535	0.391359	0.273265	0.426429	0.278043	0.630124	0.546701	0.431211	0.534169
Q7K084	Q7K084	Obp44a	FBgn0033268	Odorant-binding protein 44a, isoform A	853	246.65	TRUE	NA	54.32	246.31	116.16	143.65	144.34	1.82879	1.01872	1.87029	-0.589843	1.30825	0.384798	1.00143	0.422177	0.526319	1.15829	2.31635e-08	1.06744e-07	0.00281818	0.0192259	3.13529e-08	0.00711259	8.94363e-06	0.000513931	0.000129369	6.52466e-09	0.686272	0.335446	1	0.290365	0.621157	0.383117	0.944689	0.640286	0.368152	0.991657
Q7K0E6	Q7K0E6	AspRS	FBgn0002069	Aspartyl-tRNA synthetase, isoform A	520	488.11	FALSE	NA	111.1	379.8	263.58	242.45	400.14	0.664784	1.0172	-0.0337707	-0.71034	0.742783	0.213613	0.0754118	-0.102864	0.608155	0.302735	0.000693064	1.39192e-05	0.998983	0.0135125	1.1955e-06	0.057988	0.320216	0.100723	3.29569e-05	0.00560449	0.255474	0.33498	0.355547	0.26507	0.378683	0.322048	0.43681	0.400987	0.400868	0.507546
M9PB52	M9PB52|Q9VMA2	Galt	FBgn0263200	Galactose-1-phosphate uridylyltransferase	34.9	118.55	FALSE	NA	48.59	46.76	71.66	100.56	69.38	0.771099	1.01715	0.0157918	-0.288253	0.471676	0.35395	0.0619818	-0.114986	0.380089	0.375302	0.000277299	1.03491e-05	0.998983	0.0879355	3.30435e-05	0.0115444	0.348835	0.0793482	0.0010543	0.00214829	0.294822	0.334967	0.372322	0.353675	0.26243	0.372112	0.429445	0.395462	0.309693	0.548607
A0A0B4K5Z8	A0A0B4K5Z8|A0A0B4K6T4|Q9VNF8	Sec23	FBgn0262125	Protein transport protein SEC23	298	226.78	FALSE	NA	107.17	87.17	98.44	169.88	131.5	0.505988	1.01649	0.0201687	-0.31214	0.328339	0.218056	0.118816	-0.00819537	0.310348	0.171675	0.000708557	2.97287e-06	0.998983	0.071126	0.000348661	0.0572411	0.19389	0.257928	0.00251543	0.0240393	0.196704	0.334765	0.373803	0.34866	0.200966	0.323633	0.460616	0.444134	0.281812	0.433386
A1ZB48	A1ZB48	Dmel\CG14500	FBgn0034318	FI01427p	NA	63.5	TRUE	NA	57.9				5.6	1.9613	1.01623									5.50225e-07	6.34809e-06									0.735315	0.334685
Q7KT73	Q7KT73	SPH69	FBgn0028864	LP15124p	0.543	58.81	TRUE	Positive	58.81					0.196104	1.0149									0.00960474	1.8646e-06									0.0820158	0.334279
Q9I7S8	Q9I7S8|F0JAN1	ade5	FBgn0020513	Multifunctional protein ADE2	456	335.93	FALSE	Negative	68.7	104.72	135.06	182.81	289.42	0.498294	1.01378	-0.0602428	-0.427848	0.605699	0.0195476	0.222562	0.191336	0.356345	0.374237	0.00097892	4.4198e-06	0.998983	0.0241871	2.54115e-06	0.289264	0.05219	0.0246014	0.00146399	0.00214829	0.193857	0.333938	0.346587	0.324371	0.3199	0.252818	0.517515	0.535075	0.300201	0.548005
Q9VRU1	Q9VRU1	Dmel\CG10467	FBgn0035679	Aldose 1-epimerase	142	200.8	FALSE	NA	85.34	148.09	65.47	121.81	150.84	0.345178	1.01288	0.184766	-0.353761	0.397105	0.145797	0.20318	0.00748485	0.72311	0.220168	0.00212238	1.77511e-06	0.998983	0.0448546	3.53514e-05	0.0840565	0.0610285	0.258607	1.30117e-05	0.0177568	0.137188	0.333664	0.429513	0.339923	0.230454	0.297856	0.506885	0.451281	0.446824	0.460825
Q9VU38	Q9VU38|Q9VU39	AdenoK	FBgn0036337	Adenosine kinase, isoform B	248	150.96	FALSE	NA	78.17	83.36	85.72	79.19	129.48	0.636866	1.01271	0.00512845	-0.403992	0.380259	0.136203	0.152319	0.0984109	0.285635	0.339085	4.31022e-06	4.33714e-08	0.998983	0.0338449	2.53344e-05	0.0818023	0.164738	0.114265	0.00375324	0.00304965	0.245142	0.333611	0.368713	0.329379	0.22323	0.294433	0.478991	0.492723	0.271933	0.528114
Q9VPC4	Q9VPC4	Dmel\CG13252	FBgn0037016	Uncharacterized protein	4.81	48.79	TRUE	Positive	48.79					1.64381	1.01232									4.28081e-08	1.6591e-07									0.617813	0.333494
Q9VIG3	Q9VIG3	Dmel\CG9259	FBgn0032913	IP12580p1	3.51	116.12	FALSE	NA	28.75		72.07	86.44	74.64	0.550723	1.01075			0.242669	0.449912	0.0904336	-0.152744	0.118926	0.128173	0.00216524	2.7587e-05			0.00135078	0.00284231	0.318679	0.072465	0.0544134	0.0567889	0.21326	0.333012			0.164231	0.406345	0.445049	0.378253	0.205287	0.40877
Q9VQR8	Q9VQR8	LeuRS	FBgn0284253	Leucyl-tRNA synthetase, isoform A	142	809.35	FALSE	NA	27.02	351.3	312.96	293.52	700.19	0.437998	1.00953	0.0147612	-0.549489	0.816462	0.339982	0.372021	0.204413	0.609896	0.345928	4.99074e-05	4.67309e-08	0.998983	0.0188716	5.12201e-07	0.0125014	0.0134363	0.0303329	0.000107601	0.00545649	0.171541	0.332643	0.371973	0.298836	0.410277	0.367129	0.599487	0.541036	0.401564	0.531986
Q9V4B8	Q9V4B8	Dmel\CG31999	FBgn0051999	RE68558p	NA	950.49	TRUE	Positive	152.26	72.79	949.94	82.41	253.26	0.956091	1.00864	0.312722	0.141164	1.7697	0.0561384	0.249979	0.030466	0.744252	0.453764	2.94958e-07	4.59324e-08	0.998983	0.199843	3.37943e-08	0.254434	0.0231275	0.207807	1.29389e-06	0.000377031	0.363287	0.33237	0.472822	0.443818	0.819032	0.265871	0.532552	0.461755	0.455276	0.593005
A4V3N7	A4V3N7|Q9VA70	CDase	FBgn0039774	Ceramidase, isoform B	52	113.78	TRUE	Positive	36.51	16.19	94.1	18.84		1.51287	1.00685			0.366155	0.809003					1.08689e-07	2.764e-07	0.998983	0.230031	3.72936e-05	3.42462e-06	0.0353594	0.21468			0.569352	0.331823			0.217182	0.534446
Q9VTZ4	Q9VTZ4	nst	FBgn0036298	Phosphoacetylglucosamine mutase	56.7	151.11	FALSE	NA	18.88	69.87	44.28	48.13	103.03	1.38748	1.0038	0.0637829	-0.215075	0.321913	0.127797	0.0497756	-0.0761491	0.267627	0.190322	3.15523e-06	4.21146e-06	0.998983	0.107101	9.1973e-05	0.0914822	0.385343	0.131605	0.00544471	0.0196205	0.522943	0.330894	0.388565	0.369036	0.198211	0.291434	0.42275	0.413163	0.264733	0.443937
M9PEY7	M9PEY7|M9PHS3|M9PER1|Q9VSF0	Atg18a	FBgn0035850	Autophagy-related 18a, isoform D	33.6	68	FALSE	Negative	22.29	14.99	16.3	26.88	67.57	0.532587	1.00339					-0.0561708	-0.235225	0.357998	0.205115	0.00404249	6.88627e-05					0.400779	0.0247191	0.00173377	0.0182044	0.206548	0.33077					0.364643	0.34066	0.300862	0.452307
Q9VW68	Q9VW68	Gabat	FBgn0036927	Gamma-aminobutyric acid transaminase, isoform A	365	135.24	FALSE	Positive	66.04	59.84	69.82	88.89	94.8	0.522877	1.00087	-0.0291961	-0.147157	0.467738	0.111017	-0.0863298	-0.321628	0.158136	-0.0649744	0.00622586	0.000148032	0.998983	0.135938	2.38195e-05	0.134591	0.273224	0.00297596	0.0264773	0.097925	0.202954	0.330002	0.357095	0.383293	0.260742	0.285448	0.348103	0.30128	0.220962	0.299478
A0A0B4LGL6	A0A0B4LGL6|P10379	uzip	FBgn0004055	Unzipped, isoform B	61.3	78.67	TRUE	NA	51.23	25.77	26.6	35.37	42.88	1.77504	0.998558	0.689099	-0.00142267	0.723465	0.235875	0.464321	0.497069	0.776247	0.673685	2.31635e-08	7.74503e-08	0.0314718	0.33972	2.41583e-05	0.0914822	0.00196054	0.000472263	1.69864e-06	8.93867e-06	0.666381	0.329296	0.600212	0.413886	0.370399	0.32999	0.650109	0.67442	0.468067	0.717446
Q9Y0Y2	Q9Y0Y2	AdSS	FBgn0027493	Adenylosuccinate synthetase	291	222.55	FALSE	Positive	92.03	86.18	97.97	98.9	145.32	0.52947	0.996624	0.130025	-0.176824	0.429163	0.150534	0.122155	0.0777179	0.338901	0.231468	0.000769905	4.88056e-06	0.998983	0.153999	3.9803e-05	0.0914822	0.190352	0.130264	0.00164826	0.0105989	0.205395	0.328706	0.410986	0.377066	0.2442	0.299545	0.462447	0.483291	0.293227	0.467219
Q9VE49	Q9VE49	CT23351	FBgn0038638	LP06937p	NA	113.79	TRUE	Positive	30.75	4.37	94.47		4.45	0.69466	0.995622			1.06406	0.168034					0.000458113	1.17918e-05			5.65269e-07	0.119347					0.266532	0.328401			0.516447	0.305788
Q9W3J5	Q9W3J5	alpha-PheRS	FBgn0030007	Phenylalanine--tRNA ligase alpha subunit	108	249.56	FALSE	Negative	16.65	114.71	79.92	103.26	187.33	0.448394	0.994982	-0.0160098	-0.295798	0.563726	0.160812	-0.0284253	-0.153795	0.245326	0.262293	0.00167428	6.11152e-06	0.998983	0.0683688	5.48611e-06	0.0837093	0.452797	0.0542858	0.00681017	0.00747324	0.175388	0.328205	0.361558	0.352091	0.301902	0.303212	0.379861	0.377774	0.255818	0.484662
P35421	P35421	ade2	FBgn0000052	Phosphoribosylformylglycinamidine synthase	104	133.72	FALSE	Positive	21.81	7.98	14.6	43.34	112.82	0.401992	0.994779					0.198527	0.130372	0.235563	0.240163	0.00136629	2.31237e-06					0.175418	0.117179	0.00788182	0.00939426	0.158215	0.328144					0.504334	0.50729	0.251915	0.472139
M9PGU6	M9PGU6|Q9W0A0|M9PBI3|M9PDW5|Q9W0A0-2|M9NEX8	drpr	FBgn0027594	Draper, isoform E	3.29	32.24	TRUE	Positive	32.24					1.51258	0.992507									2.05253e-07	5.98667e-07									0.569243	0.327451
Q9VMU2	Q9VMU2	Dmel\CG5828	FBgn0031682	Uncharacterized protein, isoform A	5.21	141.5	FALSE	NA	42.97	70.52	63.62	68.39	116.87	0.561203	0.992143	-0.00494453	-0.483004	0.730185	0.162516	-0.24751	-0.498236	0.549042	0.180745	0.000624051	5.15753e-06	0.998983	0.0183357	2.47136e-06	0.0999989	0.0391921	0.000541077	0.000193278	0.0293245	0.217139	0.32734	0.365303	0.312793	0.373281	0.30382	0.259703	0.220787	0.377236	0.438518
P19109	P19109|P19109-2|C7LAE4|P19109-4|E1JJ68|P19109-3|A0A0B4K6T7|A0A0B4K6K1|A0A0B4K6A3|A0A0B4K624	Rm62	FBgn0003261	ATP-dependent RNA helicase p62	392	398.33	FALSE	Positive	33.23	152.72	224.7	206.83	334.97	0.259186	0.99143	-0.194322	-0.580356	0.994587	0.0521037	-0.0619057	-0.0462849	0.0117901	0.146938	0.0126293	2.74741e-05	0.998983	0.0222184	5.20263e-08	0.215754	0.392986	0.20552	0.130489	0.0379205	0.105362	0.327122	0.301206	0.292357	0.486658	0.264432	0.361498	0.426774	0.162456	0.419388
Q9VKW5	Q9VKW5	Dmel\CG5355	FBgn0032242	LP07359p	358	200.39	FALSE	Positive	60.26	113.99	136.34	125.19	98.57	0.462587	0.991204	0.0781175	-0.0720806	0.341025	0.194461	-0.0559264	-0.234752	0.362315	0.280722	0.000627741	1.66996e-06	0.998983	0.236049	0.000206637	0.0629977	0.37474	0.0137604	0.00102153	0.00567621	0.180641	0.327054	0.393417	0.399053	0.206406	0.315216	0.364777	0.340876	0.302587	0.49509
Q9W414	Q9W414	Rpt4	FBgn0028685	Regulatory particle triple-A ATPase 4	607	332.59	FALSE	Negative	83.39	218.45	172.09	144.55	263.89	0.732675	0.990899	0.00546181	-0.295819	0.656892	0.19925	-0.239678	-0.507254	0.262495	0.195498	0.000184627	5.52485e-06	0.998983	0.0712863	2.82539e-06	0.0641664	0.0781955	0.00117421	0.0062383	0.0191429	0.280601	0.326961	0.368826	0.352086	0.341852	0.316924	0.263998	0.216677	0.262682	0.446866
Q0KHZ6	Q0KHZ6	Dmel\CG7834	FBgn0039697	Uncharacterized protein, isoform A	642	197.77	FALSE	Negative	24.41	107.79	39.8	38.97	178.39	0.542847	0.989664	0.129543	-0.279059	0.636157	0.108887	0.0962994	-0.0706612	0.398628	0.19414	0.00116706	1.07104e-05	0.998983	0.0640493	8.72123e-07	0.116401	0.253392	0.142859	0.000779432	0.0190427	0.210345	0.326584	0.410822	0.355605	0.332961	0.284688	0.448266	0.415664	0.317104	0.446097
Q9VT75	Q9VT75	vnc	FBgn0263251	LD19812p	71	100.83	FALSE	NA	45.12	74.72	66.98	62.16	99.44	0.634568	0.98893	-0.238875	-0.443469	0.718333	0.010264	-0.0954299	-0.185148	0.187425	0.110959	0.00117172	2.62491e-05	0.998983	0.0202461	5.12489e-07	0.307942	0.291212	0.0419385	0.016538	0.05581	0.244291	0.32636	0.286126	0.321092	0.368199	0.249506	0.343112	0.363484	0.232671	0.39903
Q9VT33	Q9VT33|M9PHW7|M9PF46|M9PEP5|M9PEY1|Q9VT32	Dmel\CG6767	FBgn0036030	Uncharacterized protein, isoform B	163	164.59	FALSE	NA	66.03	108	116.19	99.88	150.41	0.573986	0.986852	-0.104674	-0.453467	0.525096	0.132729	-0.128237	-0.267145	0.385639	0.354817	0.00069798	7.18387e-06	0.998983	0.034892	1.31485e-05	0.114029	0.23138	0.0161767	0.000836677	0.00256118	0.22187	0.325726	0.331548	0.318993	0.285337	0.293194	0.325118	0.326112	0.311912	0.537016
Q9VCW6	Q9VCW6	Gclm	FBgn0046114	GH03051p	200	277.7	FALSE	NA	112.53	173.43	169.03	213.67	248.87	0.524876	0.986326	0.0707372	-0.174557	0.41629	0.13277	0.0178674	-0.163359	0.220599	0.215216	0.00138332	1.18026e-05	0.998983	0.180637	9.78186e-06	0.0796091	0.471688	0.0397646	0.00979058	0.0124091	0.203694	0.325566	0.390919	0.377542	0.238681	0.293208	0.40525	0.373415	0.245933	0.458024
Q9VVM2	Q9VVM2	BcDNA:LP12049	FBgn0036766	LP12049p	10.8	126.35	TRUE	NA	126.35	22.26	22.86	10.46	15.23	1.98418	0.986136	0.108666	0.109327	0.334846	0.19345					2.31635e-08	1.82336e-07	0.998983	0.187754	0.0002081	0.0624275					0.743784	0.325508	0.403756	0.437135	0.203757	0.314855
Q9VN01	Q9VN01	Nepl11	FBgn0037230	GH23891p	3.44	158.45	TRUE	NA	32.39	19.51	142.94	9.91	7.95	0.586771	0.981963	-0.0550134	-0.278795	0.847452	0.24026					2.06323e-05	1.45341e-07	0.998983	0.0596988	1.39982e-07	0.0276448					0.226602	0.324235	0.348357	0.35566	0.423566	0.331554
Q9V7N5-2	Q9V7N5-2|B7YZI0|Q9V7N5|Q9V7N5-3	Vha44	FBgn0262511	Isoform A of V-type proton ATPase subunit C	159	371.52	FALSE	Negative	107.76	241.06	221.94	280.59	197.1	0.581017	0.981888	-0.0387208	-0.261293	0.660447	0.177698	-0.210077	-0.519474	0.273605	0.142418	0.00331404	8.54313e-05	0.998983	0.0763056	2.29704e-06	0.0763301	0.0930907	0.000872924	0.00444147	0.0368966	0.224472	0.324213	0.353871	0.359334	0.343377	0.309236	0.280233	0.211107	0.267123	0.416831
Q9V429	Q9V429	Trx-2	FBgn0040070	Thioredoxin-2	982	64.58	FALSE	Positive	30.12	40	28.53	58.79	56.78	0.620831	0.981873	-0.0408284	-0.414542	0.366242	0.109977	-0.0831015	-0.407583	0.356168	0.178659	0.000558919	8.57163e-06	0.998983	0.0772643	9.5076e-05	0.130183	0.362343	0.00576408	0.00186708	0.0263115	0.239207	0.324208	0.353158	0.327164	0.21722	0.285077	0.349873	0.262104	0.30013	0.437337
A0A0B4KHJ1	A0A0B4KHJ1|P25867	eff	FBgn0011217	Effete, isoform B	584	67.53	FALSE	Positive	29.65	34.61	37.6	27.09	41.86	0.327662	0.980273	0.0457216	-0.24083	0.0697861	0.151291	-0.0645477	-0.298839	0.282593	0.198696	0.00167029	1.00573e-06	0.998983	0.0930654	0.0177043	0.0939245	0.329402	0.00357675	0.00405109	0.0168227	0.130705	0.32372	0.382452	0.36363	0.0900972	0.299815	0.360049	0.311667	0.270716	0.448675
Q9VJ28	Q9VJ28	L2HGDH	FBgn0032729	FI05204p	167	203.36	FALSE	Negative	18.03	88.61	87.97	150.2	141.98	0.534847	0.977117	0.0135227	-0.179904	0.326331	0.0807762	-0.162482	-0.338795	-0.00797667	-0.0803418	0.000842203	6.62976e-06	0.998983	0.120107	0.000154049	0.168633	0.171073	0.00618093	0.134133	0.0915461	0.207385	0.322758	0.371554	0.376419	0.200105	0.27466	0.306337	0.293456	0.154554	0.290783
A0A0B4KF06	A0A0B4KF06|Q0E993	ValRS	FBgn0027079	Valyl-tRNA synthetase, isoform C	126	387.85	FALSE	NA	100.54	175.97	226.2	259.31	257.72	0.615612	0.976443	0.0194992	-0.240157	0.343155	0.187633	-0.0767765	-0.313148	0.32738	0.247929	0.00107719	2.10625e-05	0.998983	0.0766925	8.04702e-05	0.0516415	0.283955	0.00236208	0.00194452	0.00900737	0.237276	0.322552	0.373577	0.363771	0.20732	0.31278	0.353342	0.305145	0.288621	0.476534
Q9VXR5	Q9VXR5	Dmel\CG9281	FBgn0030672	LD02975p	145	514.02	FALSE	NA	67.87	244.31	314.24	260.19	383.84	0.83293	0.976411	-0.228107	-0.441803	0.935884	0.097191	-0.130638	-0.242001	0.228043	0.223331	0.000465718	3.67429e-05	0.998983	0.0367056	1.44169e-07	0.152879	0.179714	0.0115914	0.0105064	0.0130833	0.317705	0.322543	0.289771	0.321442	0.461486	0.280516	0.323802	0.337572	0.248909	0.462615
Q9VSS2	Q9VSS2	Srp68	FBgn0035947	Signal recognition particle subunit SRP68	86.9	381.03	FALSE	Negative	47.25	229.17	220.59	176.39	331.78	0.614442	0.976229	-0.134858	-0.736718	0.744302	0.181401	0.0410553	-0.0830401	0.371761	0.28264	0.000666734	1.05333e-05	0.998983	0.0123692	1.23961e-06	0.078204	0.416973	0.13297	0.00234592	0.00970875	0.236843	0.322487	0.321332	0.259533	0.379334	0.310557	0.417967	0.410022	0.306364	0.496175
Q9VVA4	Q9VVA4|M9NFH8|M9PCU8	Dmel\CG9674	FBgn0036663	GH26789p	174	1050.28	FALSE	NA	263.3	689.83	521.2	638.8	730.27	0.534074	0.974924	-0.0983119	-0.346191	0.33937	0.0245888	-0.093523	-0.274025	0.265377	0.131584	0.000415892	2.53137e-06	0.998983	0.0421133	9.51079e-05	0.276255	0.247884	0.0054808	0.00517988	0.0434683	0.207099	0.322089	0.333702	0.341512	0.205697	0.254616	0.344157	0.322976	0.263834	0.4107
P18091	P18091|M9PGA7|P18091-3|F0JAG6|M9MS06|P18091-4|P18091-5|P18091-2	Actn	FBgn0000667	Alpha-actinin, sarcomeric	206	666.13	FALSE	Positive	399.3	415.57	315.79	334.6	378.23	0.354861	0.973573	-0.0266245	-0.581822	0.00794751	0.022391	-0.137721	-0.359583	0.276789	0.124033	0.00308083	5.0951e-06	0.998983	0.0211942	0.0332742	0.286717	0.114505	0.000955767	0.00670043	0.0567889	0.140772	0.321677	0.357965	0.292049	0.0635804	0.253832	0.319917	0.283981	0.268396	0.406428
E1JI40	E1JI40|Q9VW31	verm	FBgn0261341	Vermiform, isoform I	33	180.43	TRUE	NA	131.92			110.1	91.73	1.55125	0.972786					0.527875	0.614236	1.10502	0.327577	2.31635e-08	5.98008e-08					0.00413211	0.000513931	9.11012e-09	0.00373386	0.583556	0.321437					0.684966	0.727822	0.599502	0.521602
A0A0B4LF88	A0A0B4LF88|A0A0B4LGC0|Q9V6K1-2|Q9V6K1	TppII	FBgn0020370	Tripeptidyl-peptidase II, isoform E	220	841.14	FALSE	Positive	182.71	377.42	383.4	460.89	705.91	0.608022	0.972603	0.138338	-0.542462	0.57003	0.225621	-0.0185462	-0.223115	0.51182	0.329657	0.00133137	2.75044e-05	0.998983	0.0188716	1.08398e-05	0.0558971	0.46205	0.00914367	0.000300781	0.00554785	0.234467	0.321381	0.413799	0.300311	0.304605	0.326332	0.385279	0.34618	0.362356	0.52278
Q9VU68	Q9VU68|Q9VU68-2	flr	FBgn0260049	Actin-interacting protein 1	431	453.62	FALSE	Negative	232.38	269.63	287.09	285.38	348.78	0.45609	0.971311	0.0148191	-0.388081	0.312692	0.0779022	0.0509299	-0.111252	0.345717	0.203062	0.00056572	1.49525e-06	0.998983	0.0338293	0.000120373	0.16183	0.37474	0.0766464	0.00178892	0.0173658	0.178237	0.320987	0.371993	0.332719	0.194257	0.273635	0.423383	0.397164	0.295952	0.451146
Q8T6I0	Q8T6I0|Q8T8W3	Past1	FBgn0016693	EH domain containing protein	487	548.5	FALSE	Positive	69.22	276.9	274.52	303.95	463.32	0.720487	0.970373	-0.00545873	-0.408411	0.647303	0.126299	0.123781	0.00511949	0.387754	0.238256	0.00080615	3.43498e-05	0.998983	0.0391687	2.36012e-06	0.116816	0.18905	0.263303	0.000873168	0.0103534	0.27609	0.320701	0.365129	0.328451	0.33774	0.2909	0.463339	0.450203	0.312757	0.471061
Q8SYQ4	Q8SYQ4	Dmel\CG31997	FBgn0051997	RE42475p	54.3	122.88	TRUE	Positive	66.45		11.74	42.07	105.58	1.54167	0.968557					0.19679	0.0833383	1.15984	0.231991	4.98605e-08	1.75783e-07					0.114753	0.144335	4.41843e-09	0.0109543	0.580011	0.320147					0.503381	0.485853	0.621416	0.467515
Q7K3J0	Q7K3J0	CCT8	FBgn0284436	Chaperonin containing TCP1 subunit 8	859	527.49	FALSE	Negative	255.4	349.64	459.68	335.99	402.77	0.936616	0.968193	0.06675	-0.170326	0.800447	0.145369	-0.0742809	-0.285506	0.338552	0.18208	2.43534e-05	3.2882e-06	0.998983	0.174803	2.69068e-07	0.0879594	0.319409	0.00631867	0.00184596	0.0219075	0.356079	0.320036	0.389569	0.37843	0.40341	0.297703	0.354711	0.317744	0.293088	0.439273
Q7KMQ0	Q7KMQ0	Rpt1	FBgn0028687	26S proteasome regulatory complex subunit p48B	475	414.24	FALSE	Negative	84.7	285.41	220.23	232.25	304.74	0.885523	0.967636	-0.00122871	-0.219804	0.655884	0.194681	-0.259532	-0.467184	0.229759	0.166472	0.000246582	2.6171e-05	0.998983	0.123613	1.47011e-06	0.0576534	0.0547656	0.00129029	0.00997275	0.028074	0.33717	0.319867	0.366561	0.368043	0.34142	0.315294	0.253109	0.23494	0.249595	0.430442
Q9VXK6	Q9VXK6	eIF5	FBgn0030719	Eukaryotic translation initiation factor 5	170	179.62	FALSE	NA	25.54	50.49	37.15	45.2	168.98	0.543488	0.967347	0.0183894	-0.492066	0.526662	0.270537	-0.0741193	-0.324421	0.555599	0.348666	0.000170755	9.4109e-07	0.998983	0.0165566	1.27149e-05	0.0303214	0.383021	0.0148641	0.000303906	0.00610269	0.210583	0.319779	0.373201	0.31089	0.286009	0.342355	0.3548	0.300007	0.379857	0.533536
O96299	O96299	Sodh-2	FBgn0022359	LD47736p	90.7	152.18	FALSE	Positive	48.3	55.73	57.15	80.62	135.93	0.119252	0.964263	0.196482	-0.10838	0.00839939	0.249999	0.291034	0.367578	0.186775	0.165813	0.0254893	1.92939e-05	0.998983	0.254919	0.0338437	0.0775486	0.025742	0.00243295	0.0152477	0.0235716	0.0535728	0.318838	0.433479	0.391433	0.0637742	0.335028	0.555069	0.615402	0.232411	0.430068
E1JIJ5	E1JIJ5|P31409	Vha55	FBgn0005671	Vacuolar H[+]-ATPase 55kD subunit, isoform C	1406	544.09	FALSE	Negative	333.32	376.43	371.51	296.28	505.42	0.623124	0.964154	-0.0366559	-0.256578	0.562968	0.09959	-0.0554963	-0.25795	0.331614	0.206725	0.000613897	1.09233e-05	0.998983	0.0856012	4.67238e-06	0.145259	0.37474	0.00914367	0.00179003	0.0144651	0.240056	0.318805	0.35457	0.360324	0.301577	0.281372	0.365013	0.330303	0.290314	0.453219
Q01637	Q01637	r-l	FBgn0003257	Uridine 5'-monophosphate synthase	157	95.17	FALSE	NA	29.72	30.94	40.79	42.07	40.98	0.66028	0.964107	-0.0611262	-0.14176	0.551743	0.131113	-0.0300139	-0.169024	0.331887	0.0690185	8.20583e-05	1.36636e-06	0.998983	0.149659	4.06424e-06	0.100367	0.44863	0.0452398	0.00195439	0.0946916	0.253808	0.31879	0.346288	0.384426	0.296764	0.292617	0.378989	0.370833	0.290423	0.375298
M9NE01	M9NE01|Q27889|M9NEL1|Q9VXF1	Pp2B-14D	FBgn0011826	Serine/threonine-protein phosphatase	75.8	102.78	FALSE	NA	30.37	41.9	47.57	34.35	77.69	0.639482	0.963417	0.0020001	-0.355039	0.458986	0.152613	0.152084	0.0538442	0.463214	0.264098	0.0012453	3.44333e-05	0.998983	0.0468904	2.37137e-05	0.089028	0.106315	0.161224	0.000389507	0.00916994	0.24611	0.31858	0.367654	0.339655	0.256989	0.300287	0.478862	0.47241	0.342924	0.485683
Q9W373	Q9W373	SmydA-9	FBgn0030102	SET and MYND domain containing, arthropod-specific, member 9, isoform A	15.2	266.14	FALSE	NA	68.88	182.98	140.1	162.22	243.32	0.661746	0.963233	-0.152695	-0.501198	0.464961	0.349288	-0.0612161	-0.151339	0.330428	0.205344	0.00119126	3.86018e-05	0.998983	0.0183357	4.09882e-05	0.0133641	0.380146	0.0664137	0.00324832	0.0203035	0.25435	0.318524	0.315295	0.308973	0.259551	0.370449	0.361876	0.378894	0.28984	0.452437
M9PC99	M9PC99|Q9VQ94	Sec24CD	FBgn0262126	Secretory 24CD, isoform C	181	250.43	FALSE	Positive	128.63	138.43	141.5	180.83	180.38	0.5612	0.96309	0.0437059	-0.165672	0.369002	0.175827	-0.0687112	-0.332332	0.330698	0.232836	0.000211503	1.56416e-06	0.998983	0.153999	8.59837e-05	0.0676657	0.335353	0.0033748	0.00205095	0.0109551	0.217138	0.31848	0.38177	0.379407	0.218403	0.308568	0.357766	0.296402	0.289948	0.467993
Q00637	Q00637|A0A0B4LGQ1	Sod2	FBgn0010213	Superoxide dismutase [Mn], mitochondrial	381	113.03	FALSE	Positive	30.49	32.19	27.37	86.03	79.26	0.383267	0.963074	0.118928	-0.312033	0.251961	0.198914	-0.0197577	-0.280806	0.288358	0.0971361	0.000198179	1.35104e-07	0.998983	0.100559	0.000603067	0.0493026	0.461987	0.00433226	0.00330046	0.0663622	0.151285	0.318475	0.40723	0.348683	0.168215	0.316805	0.384614	0.319886	0.273021	0.391208
Q9Y143	Q9Y143	Dmel\CG5867	FBgn0027586	BcDNA.GH05536	50.9	161.05	TRUE	Positive	71.07			106	137.5	1.53349	0.962313					0.866266	0.182642	1.20609	0.0124117	4.28081e-08	1.46316e-07					2.49439e-05	0.020116	1.77329e-08	0.158918	0.576982	0.318243					0.870558	0.531113	0.639909	0.343267
O02195	O02195	eIF3i	FBgn0015834	Eukaryotic translation initiation factor 3 subunit I	1014	208.94	FALSE	Positive	25.5	136.18	119.73	126.34	150.48	0.563105	0.962136	0.0413188	-0.0223886	0.498967	0.168854	-0.0490653	-0.210327	0.444077	0.229185	5.01195e-05	3.03168e-07	0.998983	0.310117	3.45386e-06	0.0561505	0.37474	0.0131428	0.000314012	0.0106211	0.217843	0.318189	0.380962	0.409485	0.274133	0.306081	0.36854	0.352008	0.335274	0.465928
Q9VI09	Q9VI09	Dmel\CG17919	FBgn0037433	GH14494p	83.1	57.72	TRUE	Positive	45.63			14.66	31.48	1.5642	0.960316							0.888111	0.342922	2.31635e-08	6.89141e-08							2.39731e-07	0.00318462	0.588347	0.317634							0.512787	0.530285
Q8SZK9	Q8SZK9	Clect27	FBgn0031629	C-type lectin 27kD, isoform A	71.7	158.29	TRUE	NA	89.75	96.75	72.58	102.36	135.01	1.06854	0.958901	0.150785	-0.404516	0.336096	0.269178	0.221559	0.0831634	0.536437	0.262471	6.97668e-06	2.38958e-06	0.998983	0.0338752	0.000457185	0.041834	0.0549895	0.123544	0.000166673	0.00970875	0.404906	0.317203	0.418012	0.329269	0.204293	0.34187	0.516966	0.485773	0.372197	0.484763
Q8SXM8	Q8SXM8|Q9W327	LysRS	FBgn0027084	Lysine--tRNA ligase	229	350.65	FALSE	Positive	76.48	179.94	110.47	138.64	303.89	0.554777	0.958782	-0.0371756	-0.368923	0.509696	0.13758	0.0761642	-0.0951621	0.450668	0.254594	0.000430109	3.70156e-06	0.998983	0.0322481	5.54065e-06	0.0903207	0.302282	0.10284	0.000540238	0.0105538	0.214761	0.317167	0.354394	0.33674	0.278734	0.294924	0.437223	0.404497	0.337909	0.480305
Q9VSA3	Q9VSA3	CG12262	FBgn0035811	Probable medium-chain specific acyl-CoA dehydrogenase, mitochondrial	757	354.59	FALSE	Negative	79.6	268.96	224.2	230.46	312.98	0.877585	0.956483	-0.0542642	-0.133862	0.698948	0.161523	-0.293729	-0.574858	0.146393	0.12278	8.45963e-05	8.11566e-06	0.998983	0.202659	3.94225e-06	0.103702	0.0111833	0.000133202	0.0347094	0.0534827	0.334232	0.316465	0.34861	0.386084	0.359886	0.303466	0.234354	0.185865	0.216267	0.405719
Q9VWG4	Q9VWG4	Dmel\CG14205	FBgn0031034	Uncharacterized protein	NA	24.31	TRUE	NA	24.31					1.27972	0.955649									1.31685e-07	1.72183e-07									0.483061	0.316211
Q7JWX3	Q7JWX3	nec	FBgn0002930	GH10112p	47.3	182.23	TRUE	Positive	19.65	62.99	63.11	30.54	139.88	0.718182	0.953929	0.104801	-0.366845	0.739558	0.298541	0.233086	0.0430016	0.377586	0.219446	2.57024e-06	8.04302e-08	0.998983	0.0332834	9.75035e-07	0.021242	0.0795781	0.20552	0.00115756	0.0138072	0.275237	0.315687	0.402448	0.337177	0.3773	0.352345	0.523287	0.467469	0.308692	0.460417
P17210	P17210	Khc	FBgn0001308	Kinesin heavy chain	295	725.68	FALSE	Positive	159.38	432.01	376.61	438.07	469.42	0.647747	0.953909	-0.0413336	-0.347456	0.619431	0.129611	-0.178593	-0.385363	0.328203	0.243317	0.00173903	6.32033e-05	0.998983	0.0724825	1.61298e-06	0.100614	0.108361	0.00188827	0.00213768	0.00984407	0.249169	0.31568	0.352987	0.341247	0.325789	0.292081	0.297501	0.272231	0.28895	0.473924
Q9V3J1-2	Q9V3J1-2|M9PDK5|Q9V3J1|Q9V3J1-3	VhaSFD	FBgn0027779	Isoform B of V-type proton ATPase subunit H	202	356.82	FALSE	Negative	114.4	225.43	253.18	250.32	278.7	0.446487	0.953626	0.0809014	-0.0800709	0.265592	0.0465701	-0.0668142	-0.298352	0.267482	0.126017	0.00121077	4.54764e-06	0.998983	0.238303	0.000196516	0.21311	0.33004	0.0042259	0.00484313	0.0462227	0.174682	0.315594	0.394359	0.397376	0.17406	0.262458	0.358806	0.311889	0.264676	0.40755
O18413	O18413|Q9VA54	Rpt6	FBgn0020369	26S proteasome regulatory subunit 8	319	300.67	FALSE	Negative	62.31	156.97	175.34	105.62	270.56	0.810231	0.953604	0.0381266	-0.341338	0.774244	0.298803	-0.283582	-0.722296	0.275297	0.196216	0.00041645	3.15064e-05	0.998983	0.0736683	7.00889e-07	0.0214198	0.096524	0.000785284	0.0052582	0.0192026	0.309304	0.315588	0.379881	0.342531	0.392173	0.352439	0.239919	0.118667	0.2678	0.447272
Q9VEJ0	Q9VEJ0	Prx3	FBgn0038519	Peroxiredoxin 3	357	120.21	FALSE	Positive	37.64	85.93	70.98	69.55	87.28	0.340971	0.952472	0.063211	-0.249227	0.248566	0.141766	-0.126946	-0.404245	0.361496	0.164863	0.00702413	2.73299e-05	0.998983	0.135769	0.00195548	0.122148	0.183739	0.0012563	0.00163022	0.0306808	0.135631	0.315242	0.388372	0.361867	0.166759	0.296418	0.325826	0.263626	0.30226	0.429531
Q9VS21	Q9VS21	Acbp6	FBgn0035743	Uncharacterized protein, isoform A	943	156.2	FALSE	NA	59.95	114.93	110.76	126.58	150.16	0.334308	0.951868	-0.0571799	-0.913102	0.604679	-0.0977187	0.0964194	-0.228523	0.459679	0.353117	0.0193612	0.000566275	0.998983	0.0123692	5.97978e-05	0.202684	0.298064	0.0265346	0.00167551	0.00793814	0.133165	0.315058	0.347624	0.222507	0.319463	0.210984	0.448332	0.343715	0.341511	0.536054
Q9VW34	Q9VW34	serp	FBgn0260653	FI03450p	24.3	26.12	TRUE	Positive	26.12					1.28537	0.950931									9.19944e-08	1.22051e-07									0.485155	0.314772
Q8IPQ2	Q8IPQ2|Q9V3N7|Q9VND9	CRMP	FBgn0023023	Collapsin response mediator protein	58.6	75.92	FALSE	Positive	28.6		18.11	31.38	74.8	0.311402	0.950572					0.340395	0.278197	0.293092	0.193572	0.00200188	1.24781e-06					0.0204334	0.0116068	0.00342253	0.0180478	0.124688	0.314663					0.582142	0.574664	0.274914	0.445776
A4V303	A4V303|P48605	CCT3	FBgn0015019	T-complex protein 1 subunit gamma	861	524.82	FALSE	Positive	245.34	378.67	307.13	362.36	442.65	0.811609	0.949838	0.0754995	-0.109752	0.553497	0.199605	-0.195696	-0.418966	0.274228	0.210304	4.43258e-05	2.79373e-06	0.998983	0.207494	5.16192e-06	0.0551132	0.0815724	0.00118611	0.00478237	0.0145183	0.309814	0.314439	0.392531	0.391145	0.297516	0.317051	0.28812	0.256916	0.267372	0.455244
Q9VN25	Q9VN25|Q9VN25-2	eIF3a	FBgn0037249	Eukaryotic translation initiation factor 3 subunit A	436	999.89	FALSE	Negative	138.8	666.97	521.67	457.33	894.92	0.635779	0.949727	0.0161218	-0.693464	0.737923	0.0871978	0.0689031	-0.12201	0.505914	0.252188	0.00016392	2.61755e-06	0.998983	0.0123692	1.11103e-06	0.174141	0.338179	0.0792237	0.000476381	0.0140584	0.24474	0.314405	0.372434	0.268613	0.376599	0.276951	0.433241	0.392261	0.359995	0.478944
M9MRS7	M9MRS7|Q23978	Myo31DF	FBgn0086347	Myosin 31DF, isoform C	38	490.35	NA	NA	21.95	294.07	327.17	230.98	326.57	0.798116	0.949044	-0.114182	-0.485979	0.865952	0.221733	0.0676884	-0.136822	0.288318	0.0896705	0.000170769	1.04482e-05	0.998983	0.0237644	5.36477e-07	0.0586957	0.334383	0.0605117	0.0037746	0.0746394	0.304821	0.314197	0.328331	0.312168	0.431499	0.324945	0.432575	0.38551	0.273005	0.386984
Q7YU01	Q7YU01|A8JRC7|A8JRC4|Q9VBN2|A0A0B4KH38|Q7YTZ6|A0A0B4KGZ9|Q86B77|A0A0B4KHW9|A8JRD1	LpR2	FBgn0051092	LD11117p	NA	85.25	FALSE	Positive	85.05	11.28	14.68	15.58		1.41461	0.948291									4.03554e-08	8.00288e-08			2.12087e-05	9.30999e-07					0.532986	0.313967
P23779	P23779	Cys	FBgn0004629	Cystatin-like protein	278	115.36	FALSE	Positive	75.99	25.73	103.46	25.7	25.86	0.60095	0.94588	0.126007	-0.673702	1.13522	0.598987	0.0326106	-0.264111	0.669327	0.43329	4.44444e-05	4.38168e-07	0.998983	0.10032	8.56636e-08	0.000540317	0.471975	0.0538876	1.65658e-05	0.00119741	0.231849	0.313232	0.409626	0.272761	0.546962	0.459526	0.413336	0.327495	0.425323	0.58142
Q8INP8	Q8INP8|Q8INP9|Q9VHI8	anon-WO0118547.327	FBgn0037652	Uncharacterized protein, isoform B	237	66.65	FALSE	NA	26.1	18.02	34.22	32.94	41.11	0.41682	0.94304			0.466217	0.176747	0.267028	0.181461	0.10673	-0.0174573	0.000201574	2.57155e-07			1.45291e-05	0.0641664	0.0252481	0.0270831	0.0495587	0.150139	0.163703	0.312366			0.26009	0.308897	0.541903	0.530575	0.200411	0.326366
Q7K1W4	Q7K1W4	Jheh3	FBgn0034406	Epoxide hydrolase	3.89	91.96	FALSE	NA	61.14	48.63	45	72.82	20.08	1.24211	0.942773	0.181235	-0.2559	0.093481	0.110561	-0.036397	-0.434958	0.251424	0.147257	1.58854e-05	1.36221e-05	0.998983	0.117638	0.014695	0.152036	0.452797	0.0037191	0.00914883	0.0419845	0.469145	0.312285	0.428318	0.360466	0.100258	0.285286	0.375488	0.249627	0.258256	0.419569
Q9VWI2	Q9VWI2	Naa15-16	FBgn0031020	N(Alpha)-acetyltransferase 15/16, isoform A	158	418.97	FALSE	NA	90.13	245.71	250.28	271.4	330.03	0.603807	0.942199	-0.0834691	-0.2968	0.658466	0.144123	-0.00412104	-0.157435	0.321469	0.155124	0.000117145	1.35077e-06	0.998983	0.0498509	7.38698e-07	0.0828324	0.508438	0.0427276	0.00204001	0.0301676	0.232907	0.31211	0.338726	0.35188	0.342527	0.297258	0.39319	0.376115	0.286258	0.42402
Q0E8C8	Q0E8C8	Spn77Ba	FBgn0262057	Serine protease inhibitor 77Ba	23.4	131.23	TRUE	Positive	52.62	5.84		46.06	78.35	0.923226	0.942174					0.563752	0.113226	0.921491	0.469028	2.51485e-06	3.96616e-07					0.0213331	0.165391	1.11992e-07	0.000405367	0.351124	0.312102					0.704643	0.499475	0.526132	0.601642
Q9VRT2	Q9VRT2	SP78	FBgn0035670	RE65433p	43.3	23.3	TRUE	Positive	23.3					1.01367	0.941905									1.96442e-06	5.78477e-07									0.384596	0.31202
Q9VRP3	Q9VRP3	Txl	FBgn0035631	AT08565p	426	182.19	FALSE	Positive	43.74	128.31	98.98	76.5	161.82	0.678246	0.941691	-0.0940233	-0.302224	0.970269	0.209512	0.101263	0.0832035	0.300156	0.301245	0.000106924	2.52853e-06	0.998983	0.0490069	4.16931e-08	0.0343392	0.264175	0.134603	0.0031404	0.00499382	0.260457	0.311955	0.335153	0.350742	0.47623	0.320585	0.450989	0.485792	0.277738	0.506703
A1ZA47	A1ZA47|A0A0B4LGL0|A0A0B4KEW3|A1ZA47-3|A0A0B4KFR8|G3JX28|G3JX27|G3JX30|G3JX29|A0A126GUN6|A0A0B4KER6|G3JX32|A1ZA47-5|A1ZA47-4|A1ZA47-7|C1C3E7|G3JX31|G3JX25|G3JX33	Zasp52	FBgn0265991	PDZ and LIM domain protein Zasp	71	135.52	FALSE	Positive	34.08	93.43	61.72	27.58	105.07	0.393188	0.941345	-0.208383	-0.598246	0.928406	0.0351551	-0.20048	-0.31927	0.22175	0.0460996	0.0041575	1.99703e-05	0.998983	0.017772	2.0833e-07	0.264591	0.247271	0.0427276	0.012972	0.122671	0.154957	0.311849	0.296447	0.288601	0.458279	0.258385	0.285496	0.302355	0.246393	0.362329
A0A0B4LGZ8	A0A0B4LGZ8|Q8SY61	Obp56d	FBgn0034470	GEO07517p1	216	68.67	TRUE	Positive	44.91	26.06	33	62.64	29.06	1.05279	0.94039	0.355475	0.321126	0.341932	0.618835	0.203734	0.622677	0.426521	0.272253	2.03593e-07	8.71949e-08	0.433455	0.0278567	0.000136872	0.000111576	0.0505621	0.000109678	0.000738623	0.00887088	0.399075	0.311558	0.487292	0.481595	0.206795	0.466606	0.507189	0.731669	0.328255	0.490298
Q9VH72	Q9VH72	Dmel\CG9471	FBgn0037749	TA01656p1	163	93.21	FALSE	NA	33.93	60.66	54.04	54.9	85.81	0.519065	0.938253	-0.0527766	-0.280225	0.603487	0.232608	-0.194965	-0.492224	0.270286	0.233602	0.000924681	8.09069e-06	0.998983	0.0692153	2.33934e-06	0.0351371	0.0807538	0.000582078	0.00463145	0.0102491	0.201544	0.310906	0.349114	0.35536	0.318952	0.328824	0.288521	0.223527	0.265796	0.468427
Q7KB18	Q7KB18	Jheh2	FBgn0034405	Epoxide hydrolase	71.3	195.1	FALSE	NA	136.35		112.34	25.95	35.06	2.008	0.938155			0.984918	0.448319	0.536051	-0.0216804	0.660717	0.366677	2.31635e-08	2.6965e-07			1.01697e-07	0.00204676	0.00218505	0.236905	1.06389e-05	0.00232164	0.752599	0.310876			0.482512	0.405777	0.68945	0.437988	0.421881	0.543727
P52034-3	P52034-3|P52034|P52034-2|A0A0B4K7L1|A0A0B4KFI7	Pfk	FBgn0003071	Isoform C of ATP-dependent 6-phosphofructokinase	208	714.24	FALSE	Negative	372.92	380.51	483.69	462.05	594.3	0.854827	0.93755	-0.11289	-0.313437	0.457463	0.319063	-0.0255488	-0.134687	0.286034	0.280597	0.000358598	3.86018e-05	0.998983	0.0678081	2.59568e-05	0.0138608	0.452797	0.0595737	0.00532852	0.00797165	0.325809	0.310692	0.328768	0.348388	0.256336	0.359666	0.381438	0.386483	0.272092	0.495019
M9PCQ1	M9PCQ1|Q27597|Q8IPJ7	Cpr	FBgn0015623	NADPH--cytochrome P450 reductase	233	221.37	FALSE	Negative	93.47	102.52	102.09	155.55	113.26	0.473461	0.937425	0.00922497	-0.136019	0.33743	0.180152	-0.0473114	-0.292105	0.179924	0.135842	0.00069798	3.15593e-06	0.998983	0.151537	8.11316e-05	0.0549924	0.400779	0.00610033	0.0187357	0.0399124	0.184666	0.310654	0.370099	0.385631	0.204865	0.310111	0.369502	0.314736	0.229672	0.413109
Q8T5S8	Q8T5S8	PH4alphaPV	FBgn0051015	FI23978p1	NA	31.31	TRUE	NA	31.31					1.37229	0.936192									5.9911e-08	1.34476e-07									0.517322	0.310278
A1Z8J8	A1Z8J8|C0HKA2|C0HKA3|C0HKA4|P04814	Dmel\CG30025	FBgn0050025	Uncharacterized protein	3.03	87.78	TRUE	Positive	87.6	40.86	49.41	47.95	40.88	1.30207	0.936153	0.0035276	-0.130873	0.266463	0.287286	-0.0474689	-0.261421	0.126021	0.0434994	1.91572e-06	2.76969e-06	0.998983	0.17199	0.000682143	0.0214336	0.37474	0.00461423	0.0425217	0.12309	0.491333	0.310266	0.368171	0.386712	0.174433	0.34833	0.369416	0.328721	0.208123	0.360858
Q8SXQ1	Q8SXQ1	Dmel\CG9629	FBgn0036857	GH05218p	342	320.95	FALSE	Negative	63.54	193.43	196.7	243.03	275.77	0.424116	0.935941	0.0233587	-0.407283	0.27413	0.136109	-0.106497	-0.336276	0.379982	0.197545	0.00157191	5.66909e-06	0.998983	0.0222988	0.000632026	0.106525	0.183879	0.00127515	0.00101341	0.0179255	0.166403	0.310201	0.374883	0.328688	0.177721	0.294399	0.337042	0.294604	0.30965	0.448024
Q24133	Q24133|Q53ZT0	DnaJ-1	FBgn0263106	DnaJ protein homolog 1	190	143.96	FALSE	Negative	17.36	57.9	25.36	12.01	126.29	0.327889	0.935013	-0.213249	-0.646007	0.824768	0.0206353			0.153613	0.0980939	0.00459464	9.24954e-06	0.998983	0.0123692	1.31422e-06	0.295536			0.0311225	0.0709447	0.13079	0.309918	0.2948	0.278575	0.413839	0.253206			0.219154	0.39175
Q0KHZ9	Q0KHZ9|Q9VAL7	Cnx99A	FBgn0015622	Calnexin 99A, isoform E	NA	35.47	TRUE	Positive	35.47					1.22843	0.934337									6.48898e-08	7.48469e-08									0.464081	0.309712
Q9W1V6	Q9W1V6	PPO3	FBgn0261363	Phenoloxidase 3	27	64.28	FALSE	Positive	63.39	51.73	788.18	903.02	55.79	1.73544	0.933654									1.77726e-07	1.80686e-06									0.651726	0.309504
Q9VVU1	Q9VVU1	CT12987	FBgn0036824	FI09602p	963	404.24	FALSE	Negative	186	271.84	219.41	272	347.19	0.589939	0.933052	-0.170237	-0.169464	0.421403	-0.0292702	-0.223243	-0.411092	0.0228573	0.0270819	0.000831032	1.50097e-05	0.998983	0.130329	2.23736e-05	0.266031	0.035606	0.000739029	0.119717	0.140868	0.227774	0.30932	0.309358	0.378611	0.240873	0.235402	0.273012	0.260505	0.166881	0.351568
A8JNU6	A8JNU6|Q8IQQ0|Q9VVC5	Nc73EF	FBgn0010352	Neural conserved at 73EF, isoform I	436	245.07	FALSE	Negative	41.37	109.81	139.11	166.38	125.5	0.516541	0.932973	0.117136	-0.127536	0.456645	0.111688	-0.0378843	-0.259252	0.200185	0.0875062	0.000330277	2.02087e-06	0.998983	0.198272	2.44908e-05	0.13107	0.441185	0.0203818	0.0131686	0.0739677	0.20061	0.309296	0.406623	0.387412	0.255985	0.285687	0.374673	0.32971	0.237772	0.385759
Q9VL70	Q9VL70	yip2	FBgn0040064	HL08109p	812	327.46	FALSE	Positive	87.81	217.76	195.13	207.98	249.07	0.184469	0.93233	-0.0865006	-0.329132	0.266881	-0.00473005	-0.0615678	-0.292324	0.165594	0.0535347	0.010537	2.94727e-06	0.998983	0.0503669	0.000279104	0.317633	0.330143	0.00327159	0.0228483	0.109864	0.0777095	0.3091	0.3377	0.345093	0.174613	0.244157	0.361683	0.314636	0.223943	0.366536
Q9VRS6	Q9VRS6|Q9VRS3	Jon65Aiv	FBgn0250815	Jonah 65Aiv	28.9	244.13	TRUE	Positive	129.77	172.28	213.03	213.39	125.12	1.40017	0.930393	0.0325185	0.0457806	0.378729	0.323959	0.00838502	-0.25237	0.147564	-0.0113037	1.7132e-07	4.46213e-07	0.998983	0.279064	0.000172097	0.0198832	0.497755	0.0104122	0.0305957	0.158082	0.527642	0.308509	0.377983	0.423795	0.222574	0.361413	0.400049	0.332846	0.216735	0.329848
Q9VD01	Q9VD01	Pebp1	FBgn0038973	LP12095p	1028	158.84	FALSE	Negative	50.39	90.52	137.46	148.48	66.12	0.609559	0.928524	0.123816	0.0418618	0.302391	0.294688	0.0306657	-0.2215	0.149818	0.146816	0.00119102	3.03429e-05	0.998983	0.285514	0.000567636	0.0265246	0.456244	0.0344394	0.0367134	0.0434683	0.235036	0.307939	0.408884	0.422972	0.18984	0.350971	0.412269	0.346916	0.217636	0.419319
Q7K5K3	Q7K5K3|Q8IML6	Pdhb	FBgn0039635	Pyruvate dehydrogenase E1 component subunit beta	525	211.88	FALSE	Negative	54.03	148.55	153.29	135.85	183.92	0.519112	0.928494	0.0358291	-0.150466	0.487101	0.125602	-0.0683554	-0.295255	0.0746642	-0.0318233	5.53247e-05	2.5084e-07	0.998983	0.161363	1.9536e-05	0.118315	0.351286	0.00763915	0.0754195	0.135226	0.201561	0.30793	0.379104	0.382599	0.269045	0.290651	0.357961	0.3133	0.187592	0.318237
Q24114	Q24114|Q53XG2	dally	FBgn0263930	Division abnormally delayed protein	17.3	145.71	TRUE	Positive	57.02		121.74	36.69	37.53	1.64468	0.926748			1.17174	0.23891	0.329503	0.213077	1.03381	0.335282	4.03554e-08	2.32421e-07			2.6771e-08	0.0271135	0.00777259	0.0111023	2.4635e-08	0.00336388	0.618134	0.307398			0.562622	0.331073	0.576168	0.544984	0.571034	0.525962
A1Z7P1	A1Z7P1	Pgm2a	FBgn0033377	Phosphomannomutase 45A	89.2	151.27	FALSE	Positive	43.69	30.62	40.99	66.97	118	0.437064	0.926013	-0.0221018	-0.244452	0.321063	0.112633	-0.166868	-0.43662	0.332127	0.272347	0.00228282	1.35691e-05	0.998983	0.0961519	0.000109234	0.111296	0.149618	0.00161869	0.00208757	0.00741198	0.171195	0.307174	0.359496	0.362869	0.197846	0.286025	0.303931	0.24887	0.290519	0.490351
Q9VW09	Q9VW09	Ltn1	FBgn0262517	E3 ubiquitin-protein ligase listerin	14.5	184.65	FALSE	NA	19.83	14.54	18.84	102.38	103.41	0.521192	0.924948	-0.0672281	-0.11241			0.150451	0.0242879	0.216191	0.143648	0.000884093	8.45406e-06	0.998983	0.227018	0.00167746	0.228873	0.145179	0.228496	0.0123359	0.0388161	0.202331	0.306849	0.344223	0.390587			0.477966	0.458939	0.244171	0.417527
O97479	O97479	Sodh-1	FBgn0024289	FI05212p	60.8	184.81	FALSE	Positive	48.3	82.32	61.47	149.38	137.73	0.372649	0.924285	0.150657	-0.24857	0.152438	0.146997	0.165795	0.151592	0.258611	0.346631	0.000446546	4.1026e-07	0.998983	0.143176	0.00820389	0.122485	0.128372	0.0540711	0.00611226	0.00300414	0.147355	0.306647	0.417969	0.362005	0.125539	0.298284	0.486381	0.516961	0.261129	0.532384
O77436	O77436	Dmel\CG13360	FBgn0025620	EG:34F3.5 protein	10.3	199.05	FALSE	NA	57.16	89.8	125.94	119.34	148.4	0.731208	0.924088	-0.0323817	-0.102416	0.561513	0.18851	0.0260505	-0.0683456	0.16702	0.176134	0.00043007	2.22475e-05	0.998983	0.227018	7.1694e-06	0.0676215	0.452797	0.147734	0.0231242	0.0223586	0.280058	0.306587	0.356017	0.392685	0.300953	0.313093	0.409738	0.41672	0.224513	0.435909
Q9W374	Q9W374	su(r)	FBgn0086450	Dihydropyrimidine dehydrogenase [NADP(+)]	127	829.77	FALSE	NA	329.83	531.3	478.2	544.77	683.4	0.417869	0.923976	0.083157	-0.439286	0.480059	0.100379	0.211427	0.122084	0.436598	0.392537	0.000672946	1.51783e-06	0.998983	0.0272885	1.25654e-05	0.139862	0.0545148	0.0686198	0.000492396	0.00194105	0.164091	0.306552	0.395123	0.32197	0.266025	0.281653	0.511408	0.503512	0.332284	0.55836
Q9VMR6	Q9VMR6	Dmel\CG12512	FBgn0031703	MIP06029p	55.1	258.92	FALSE	Negative	29.3	171.19	135.93	202.39	136.17	0.74514	0.92105	0.0789267	0.0515997	0.576463	0.125906	-0.0685107	-0.26512	0.127896	0.0447818	0.000574751	3.51127e-05	0.998983	0.283501	4.05934e-06	0.111943	0.320216	0.00627716	0.0478566	0.125599	0.285214	0.30566	0.393691	0.425016	0.307364	0.29076	0.357876	0.327035	0.208873	0.361584
Q9VHN7	Q9VHN7|Q7KSU6|Q9VVP4	Dmel\CG8036	FBgn0037607	LP07963p	1107	945.52	FALSE	Negative	686.36	704	740.38	771.74	865.76	0.286114	0.920817	-0.133462	-0.548565	0.408117	0.233445	-0.064808	-0.189362	0.27584	0.369525	0.0169398	0.000200239	0.998983	0.0528881	7.03695e-05	0.0441238	0.350496	0.0296578	0.00438781	0.0020853	0.115328	0.305589	0.321805	0.29903	0.235176	0.329123	0.359906	0.361564	0.268017	0.545339
Q9U915	Q9U915	Adk2	FBgn0283494	Adenylate kinase	992	245.63	FALSE	Positive	61.28	133.14	160.6	104.5	209.49	0.459574	0.920615	-0.0497135	-0.419068	0.399542	0.138835	-0.230158	-0.495163	0.392586	0.274176	0.000168974	4.29576e-07	0.998983	0.0274967	2.83107e-05	0.0868943	0.0561181	0.000680906	0.000847319	0.00716922	0.179526	0.305528	0.350151	0.326214	0.231499	0.295372	0.26922	0.222188	0.314689	0.491386
Q9VJ44	Q9VJ44	Dmel\CG17597	FBgn0032715	SD06839p	158	313.42	FALSE	Positive	33.83	165.72	228.95	174.65	242.18	0.418647	0.920106	-0.107415	-0.213289	0.478428	0.124806	-0.178299	-0.292514	0.125876	0.11103	0.00220782	1.04184e-05	0.998983	0.123074	1.42559e-05	0.11119	0.0907114	0.00469055	0.0426938	0.0590716	0.164379	0.305372	0.330621	0.369411	0.265326	0.290367	0.297662	0.31455	0.208065	0.39907
O97422	O97422	GlcAT-I	FBgn0066114	Galactosylgalactosylxylosylprotein 3-beta-glucuronosyltransferase I	22.7	21.8	FALSE	NA	21.8		9.31			0.852808	0.919848									9.25602e-07	1.16959e-07									0.325062	0.305294
Q7KSB5	Q7KSB5|Q9VDP9	Dmel\CG4390	FBgn0038771	S-formylglutathione hydrolase	269	92.91	FALSE	Positive	59.64	43.44	14.44	49.78	66.57	0.454098	0.91961	0.161916	-0.216127			0.16732	-0.0984037	0.355784	0.243507	6.6198e-05	1.44816e-07	0.998983	0.0982045			0.102986	0.0959165	0.00127854	0.00934144	0.177499	0.305221	0.42178	0.368815			0.487218	0.40302	0.299977	0.474031
A0A0C4DHE8	A0A0C4DHE8|Q9VH69	RpS29	FBgn0261599	GEO09636p1	889	27.99	FALSE	NA	27.8	26.21	27.04	27.03	27.74	0.67935	0.919593	-0.31706	-0.446422	0.762863	0.22751	-0.218276	-0.290757	-0.071653	0.185399	0.000393784	1.35247e-05	0.998983	0.0308678	6.66499e-07	0.0447219	0.0847804	0.00990731	0.07692	0.0195582	0.260865	0.305216	0.259664	0.320472	0.387293	0.327006	0.275736	0.315351	0.129098	0.441151
Q9VP68	Q9VP68|Q8IPU0|Q8IPT9	Dmel\CG10512	FBgn0037057	Uncharacterized protein, isoform A	168	274.04	FALSE	Negative	139.32	188.4	106.19	97.77	189.99	0.602696	0.917769	-0.0128786	-0.0500075	0.535029	0.105231	-0.161843	-0.498477	0.174117	0.174434	0.000128285	1.77421e-06	0.998983	0.266412	3.6211e-06	0.123643	0.099535	0.00037659	0.0214808	0.0237	0.232495	0.30466	0.362618	0.403687	0.289597	0.283384	0.306687	0.220677	0.227351	0.434947
Q0KI98	Q0KI98	TrpRS	FBgn0010803	FI06027p	224	248.7	FALSE	Positive	43.93	105.97	60	123.57	168.73	0.708929	0.915925	0.0505966	-0.0331004	0.507552	0.290085	-0.0798098	-0.148772	0.258006	0.245153	0.000353557	1.55258e-05	0.998983	0.296712	1.28978e-05	0.0214037	0.283955	0.0423695	0.00564489	0.00916102	0.271812	0.304097	0.384102	0.407236	0.277814	0.349329	0.351679	0.380063	0.260887	0.474963
Q9V438	Q9V438	CaBP1	FBgn0025678	Protein disulfide-isomerase A6 homolog	1256	280.14	TRUE	Positive	148.85	178.4	212.45	119.83	218.17	1.28912	0.91544	-0.0833951	-0.4353	0.728009	0.26015	0.00769947	-0.276005	0.195989	0.028693	1.62694e-07	2.83051e-07	0.998983	0.0272543	1.16872e-07	0.0097731	0.497963	0.0054808	0.0151459	0.138973	0.486543	0.303949	0.338751	0.322807	0.372348	0.33865	0.399673	0.322074	0.236094	0.35248
Q9VWE0	Q9VWE0	dome	FBgn0043903	Cytokine receptor	5.72	69.49	TRUE	Positive	69.49	11.3		6.51		1.3686	0.91476									3.36386e-08	6.31416e-08									0.515956	0.303742
Q9VAX7	Q9VAX7|Q8MST5	betaTub97EF	FBgn0003890	Tubulin beta chain	NA	406.39	FALSE	Positive	264.74	291.58	307.51	300.11	339.36	0.678566	0.91371	-0.13379	-0.148403	0.559485	0.224034	0.0416739	-0.042944	0.182223	0.14243	0.000232954	7.47211e-06	0.998983	0.157766	6.13817e-06	0.0452424	0.415351	0.198863	0.0196314	0.0387168	0.260575	0.303422	0.321694	0.383032	0.300083	0.325766	0.418307	0.428297	0.230591	0.416838
Q7JR58	Q7JR58	Echs1	FBgn0033879	LD24265p	681	250.72	FALSE	Positive	147.6	190.1	173.48	191.93	202.32	0.347791	0.911085	-0.087388	-0.369027	0.271604	0.0411222	-0.121641	-0.399415	0.12101	-0.0867222	0.00347498	8.4647e-06	0.998983	0.0415992	0.000435971	0.242002	0.233038	0.00251523	0.0525741	0.0871639	0.138155	0.302621	0.337399	0.336719	0.176638	0.260514	0.328736	0.265827	0.20612	0.287172
A1Z7F1	A1Z7F1	Mal-A6	FBgn0050360	Maltase A6, isoform C	4.7	79.14	TRUE	Negative	71.76		7.38			1.25217	0.910247									5.67424e-08	8.28259e-08									0.472866	0.302366
Q9VW54	Q9VW54	Rpn1	FBgn0028695	26S proteasome non-ATPase regulatory subunit 2	160	398.33	FALSE	Positive	129.46	155.07	161.18	221.5	318.97	0.623365	0.909475	0.0892182	-0.28602	0.455673	0.160564	0.00951556	-0.0969032	0.34412	0.222852	0.000976526	2.94037e-05	0.998983	0.0877105	2.33541e-05	0.0820358	0.494167	0.102744	0.00174417	0.0127743	0.240145	0.302131	0.397174	0.354143	0.255568	0.303123	0.400669	0.403704	0.295314	0.462344
Q9VHW4	Q9VHW4	unc-45	FBgn0010812	FI21225p1	8.33	152.47	FALSE	NA	41.34	38.81	50.48	111	95.37	0.823478	0.909414	0.0104022	0.0228491	0.275183	0.184601	-0.140864	-0.3716	0.274177	0.215942	9.41627e-05	8.33128e-06	0.998983	0.313672	0.000543864	0.0648808	0.164625	0.00190106	0.00638164	0.0167902	0.314207	0.302112	0.370498	0.418981	0.178173	0.311698	0.318193	0.278504	0.267352	0.458434
P55824	P55824|A0A0B4K7S0|A0A0B4K6W2|P55824-3	faf	FBgn0005632	Probable ubiquitin carboxyl-terminal hydrolase FAF	14.9	285.24	FALSE	NA	37.14	120.25	87.25	150.57	155.4	0.728889	0.909139	0.00605835	-0.122016	0.570927	0.135598	-0.139261	-0.426687	0.24965	0.199384	9.95283e-05	4.3655e-06	0.998983	0.21323	4.9064e-06	0.103783	0.180143	0.00133015	0.00710954	0.017573	0.2792	0.302028	0.369027	0.388571	0.30499	0.294217	0.319072	0.253397	0.257547	0.449065
O46037	O46037|X2JAB9	Vinc	FBgn0004397	Vinculin	201	384.37	FALSE	Positive	149.41	266.58	167.46	156.6	300.91	0.345175	0.908925	-0.00556696	-0.406453	0.241042	0.185081	-0.207643	-0.481617	0.275792	0.179366	0.00637277	2.97537e-05	0.998983	0.0507634	0.0017666	0.0817096	0.0986219	0.00118237	0.00541235	0.0246046	0.137187	0.301963	0.365093	0.328862	0.163533	0.31187	0.281568	0.228362	0.267998	0.437737
P12982	P12982|Q05547|Q9VQL9|A8QI94	Pp1-87B	FBgn0004103	Serine/threonine-protein phosphatase alpha-2 isoform	168	74.67	FALSE	Positive	28.08	51.45	26.22	62.48	12.57	0.594501	0.907927	-0.0313833	-0.00339445	0.215748	0.119138	-0.149761	-0.381794			0.00237122	8.48316e-05	0.998983	0.338109	0.00133997	0.11442	0.147929	0.00174146			0.229462	0.301658	0.356355	0.413472	0.152687	0.288345	0.313314	0.273858
M9PF16	M9PF16|Q00963|M9PHG4	beta-Spec	FBgn0250788	Spectrin beta chain	244	647.46	FALSE	Positive	137.23	321.54	213.48	316.02	437.37	0.86573	0.907588	0.0188363	-0.361071	0.421889	0.188682	0.0289256	-0.163636	0.594132	0.0999629	0.000122997	1.5064e-05	0.998983	0.0683942	4.43287e-05	0.0633161	0.452797	0.0509264	4.10019e-05	0.0693656	0.329844	0.301555	0.373352	0.338389	0.241081	0.313154	0.411315	0.373289	0.395262	0.392808
M9PBV2	M9PBV2|Q9VQI8|O76268|Q8IPZ6	NTPase	FBgn0024947	NTPase, isoform F	123	171.99	FALSE	Positive	140.61	18.67	77.92	28.37	43.45	1.61138	0.907498			0.584957	0.170312	-0.0926284	-0.46803	0.277268	0.126434	2.31635e-08	1.132e-07			5.61833e-06	0.0819814	0.285342	0.0010018	0.00548844	0.0513857	0.60581	0.301528			0.311006	0.306601	0.344648	0.234554	0.268588	0.407786
A0A0C4DHF6	A0A0C4DHF6|Q8WR08|Q8STB9|A1ZA89	Dg	FBgn0034072	Dystroglycan, isoform D	24.2	168.02	TRUE	Positive	34.56		138.92	9.83	32.93	1.43341	0.906131			0.846191	0.0236401			0.409298	0.384546	2.31635e-08	5.47489e-08			2.71153e-07	0.282794			0.000520146	0.00155313	0.539944	0.301111			0.423025	0.254278			0.32137	0.553838
A1ZAB5	A1ZAB5|A0A0B4KEX0	clu	FBgn0034087	Protein clueless	85.7	543.18	FALSE	Negative	137.98	338.97	292.46	291.82	481.97	0.511568	0.905227	-0.196111	-0.416993	0.65869	0.168711	0.109527	-0.070495	0.351553	0.186279	0.000864631	8.24649e-06	0.998983	0.0249354	1.4269e-06	0.0741834	0.212724	0.139251	0.00164826	0.0213651	0.198769	0.300835	0.300601	0.32665	0.342623	0.30603	0.455521	0.41574	0.298285	0.441649
Q7K3W4	Q7K3W4	qsm	FBgn0028622	GH08941p	28.7	68.07	TRUE	NA	24.54				61.32	1.42675	0.903068							1.05661	0.151278	2.31635e-08	2.8683e-08							2.98082e-08	0.037252	0.53748	0.300177							0.58015	0.421844
Q9VI25	Q9VI25	Neurochondrin	FBgn0037447	Neurochondrin homolog	31.4	213.37	FALSE	NA	93.21	111.65	120.48	146.47	145.89	0.585928	0.902822	0.0540383	-0.142884	0.236004	0.254335	0.00513757	-0.171598	0.37049	0.211938	0.00219571	7.21382e-05	0.998983	0.172207	0.00180284	0.0423472	0.506705	0.0415976	0.00165407	0.0177716	0.22629	0.300101	0.385267	0.384191	0.161373	0.336575	0.398268	0.36966	0.305856	0.456168
Q9VUR3	Q9VUR3|Q8T060	AIMP2	FBgn0036515	Probable aminoacyl tRNA synthase complex-interacting multifunctional protein 2	59.6	219.81	FALSE	Negative	39.64	118.46	123.67	107.22	195.29	0.705507	0.901637	0.0234949	-0.528953	0.578136	0.169001	-0.15121	-0.415515	0.570105	0.227705	0.00126673	8.46954e-05	0.998983	0.0240785	5.65384e-06	0.0817096	0.149231	0.00128934	9.45387e-05	0.0140565	0.270546	0.29974	0.374929	0.303147	0.308081	0.306133	0.312519	0.258489	0.385657	0.46509
Q9VHA1	Q9VHA1|Q9VHA2	SpdS	FBgn0037723	Spermidine synthase, isoform A	121	240.51	FALSE	NA	105.09	82.32	104.55	126.46	218.89	0.467505	0.90012	-0.0722331	-0.544177	0.625033	0.144215	-0.126445	-0.351133	0.332554	0.345306	0.00429366	6.92265e-05	0.998983	0.030499	7.49146e-06	0.116026	0.235638	0.00567358	0.00254319	0.00362771	0.182461	0.299278	0.342529	0.299951	0.328191	0.297291	0.326101	0.287833	0.29069	0.531634
P29613-1	P29613-1|P29613	Tpi	FBgn0086355	Isoform A of Triosephosphate isomerase	1170	411.55	FALSE	Positive	289.94	312.52	307.68	292.8	384.21	0.277082	0.898467	0.0286802	-0.657447	0.377843	0.163443	0.0042571	-0.23393	0.444598	0.341302	0.00894687	2.26071e-05	0.998983	0.0156663	7.01388e-05	0.0765488	0.507011	0.010438	0.000356265	0.00310804	0.111986	0.298773	0.376684	0.276174	0.222194	0.304151	0.397785	0.341251	0.335482	0.529369
Q94522	Q94522	Scsalpha1	FBgn0004888	Succinate--CoA ligase [ADP/GDP-forming] subunit alpha, mitochondrial	1096	124.99	FALSE	Negative	33.37	61.31	64.95	92.92	95.82	0.387909	0.898169	-0.142011	-0.167838	0.474549	0.121732	-0.0806325	-0.361808	0.119441	0.0229919	0.0019908	6.43058e-06	0.998983	0.138867	1.26181e-05	0.11119	0.285219	0.00161982	0.0450142	0.145463	0.153003	0.298683	0.318911	0.378952	0.263662	0.289271	0.351227	0.282967	0.205493	0.349254
X2JEJ0	X2JEJ0|A8JV22|Q9W3F6|A8JV24	Dmel\CG1440	FBgn0030038	Uncharacterized protein, isoform D	196	159.05	FALSE	Positive	22.04	72.67	100.22	87.44	79.76	0.512846	0.897285	0.137096	-0.265546	0.336419	0.24624	-0.127361	-0.385216	0.537634	0.360974	0.00266273	4.95114e-05	0.998983	0.100559	0.000140379	0.0303214	0.175217	0.00127515	7.70078e-05	0.00233465	0.199242	0.298413	0.413379	0.358441	0.204431	0.333688	0.325599	0.272299	0.372676	0.5405
Q9VPH7	Q9VPH7|M9PD27|M9PFR9	eRF1	FBgn0036974	Eukaryotic peptide chain release factor subunit 1	225	82.88	FALSE	Negative	27.68	71.54	9.82	36.76	48.6	0.33226	0.897141	0.0908075	-0.175821			0.127711	-0.0485339	0.277665	0.119362	0.00240111	3.63615e-06	0.998983	0.125593			0.180143	0.182757	0.00423167	0.0511122	0.132407	0.298369	0.397712	0.377276			0.465494	0.425749	0.268746	0.403784
D1YSG0	D1YSG0|Q7KQP6|L0MN91|X2JD89|L0MPZ1	bt	FBgn0005666	Bent, isoform F	71	3232.21	FALSE	NA	702.19	1872.57	1259.14	1525.29	2341.76	0.524298	0.896863	-0.209942	-0.684199	0.429133	0.177781	0.0632342	-0.0590451	0.316011	0.177536	0.000988613	1.22428e-05	0.998983	0.0117711	8.08336e-05	0.0843167	0.370212	0.176331	0.00422943	0.0302956	0.203481	0.298284	0.295919	0.270558	0.244188	0.309266	0.430132	0.420958	0.284076	0.436702
Q9VH77	Q9VH77	Mpi	FBgn0286506	Mannose-6-phosphate isomerase	69.6	165.55	FALSE	NA	55.12	79.6	80.07	98.52	149.82	0.338566	0.894454	0.0166389	-0.337619	0.29721	-0.0854682	0.0188799	-0.143374	0.413308	0.335753	0.00381203	9.56831e-06	0.998983	0.0824251	0.000387346	0.169808	0.46205	0.0403892	0.000539852	0.00313332	0.134741	0.29755	0.372609	0.343312	0.187618	0.215354	0.405805	0.382524	0.322973	0.526229
A0A0B4LFL2	A0A0B4LFL2|A1ZAX1	eIF3c	FBgn0034258	Eukaryotic translation initiation factor 3 subunit C	312	587.49	FALSE	Negative	83.44	323.62	311.5	337.96	477	1.01809	0.893522	-0.00297481	-0.504588	0.646007	0.0923029	0.210136	0.0156236	0.447308	0.225945	1.00571e-05	3.85167e-06	0.998983	0.0183898	9.59717e-07	0.145212	0.0788135	0.246487	0.000434578	0.0130833	0.386234	0.297266	0.36597	0.308262	0.337185	0.278772	0.510701	0.45499	0.336565	0.464094
A0A0B4LIJ0	A0A0B4LIJ0|P48601	Rpt2	FBgn0015282	Regulatory particle triple-A ATPase 2, isoform B	293	273.56	FALSE	Negative	44.63	201.86	120.01	75.57	247.07	0.235924	0.89306	0.000224046	-0.313517	0.792452	0.124071	-0.215493	-0.455438	0.265923	0.200566	0.00145224	1.83275e-07	0.998983	0.0643919	4.38904e-07	0.116077	0.0796929	0.00118744	0.00560057	0.0172936	0.0967532	0.297125	0.367053	0.348371	0.399981	0.290105	0.277263	0.240293	0.264052	0.449734
Q32KD4	Q32KD4|Q7KY08	AGO1	FBgn0262739	Argonaute-1, isoform A	40.7	132.69	FALSE	Positive	21.38	51.6	83.81	45.71	102.16	0.462082	0.892492	-0.2428	-0.80178	0.729803	0.188725	-0.0999427	-0.249	0.19169	0.102583	0.000273414	1.04464e-06	0.998983	0.0123692	5.12489e-07	0.0571747	0.301284	0.0235814	0.0170295	0.0649595	0.180454	0.296952	0.284798	0.245875	0.373117	0.31317	0.340637	0.334382	0.234376	0.39429
Q9W401-2	Q9W401-2|Q9W401	kdn	FBgn0261955	Isoform B of Probable citrate synthase, mitochondrial	885	195.18	FALSE	Positive	155.14	112.46	124.29	162.94	117.68	0.423201	0.892345	0.0917412	-0.183012	0.181203	0.0572234	0.0244118	-0.201615	0.362791	0.0680876	0.00365718	3.13993e-05	0.998983	0.143457	0.00271625	0.211979	0.446429	0.0133603	0.00111452	0.0942626	0.166064	0.296907	0.398028	0.375767	0.137874	0.266258	0.408839	0.355979	0.302778	0.374771
Q9VMF0	Q9VMF0	Dmel\CG9498	FBgn0031801	FI04444p	38.1	163.07	FALSE	NA	21.01	67.84	104.36	90.09	112.44	0.376313	0.891944	0.094269	-0.118246	0.208726	0.115791	0.0381756	-0.433791	0.211682	0.157044	0.0112921	0.000221354	0.998983	0.207494	0.00214884	0.13107	0.433082	0.00166714	0.0122597	0.0304937	0.148711	0.296784	0.398883	0.389362	0.149675	0.287151	0.416388	0.25016	0.242368	0.425107
Q94521	Q94521|Q94521-2	AANAT1	FBgn0019643	Dopamine N-acetyltransferase	17.8	80.44	FALSE	NA	33.31	48.46	34.6	55.73	34.76	0.233648	0.891655	0.122572	-0.154439	0.174449	0.166622	-0.123671	-0.467043	0.376372	0.244228	0.00158597	2.01292e-07	0.998983	0.179505	0.00429418	0.0878261	0.248725	0.00173254	0.0028763	0.0172936	0.0959108	0.296696	0.408463	0.381765	0.134977	0.305284	0.327623	0.235004	0.308207	0.47444
Q9VK85	Q9VK85|M9PD08	eRF3	FBgn0020443	Eukaryotic translation release factor 3, isoform A	279	438.19	FALSE	Negative	76.72	201.83	251.51	243.44	373.17	0.907714	0.891384	-0.17818	-0.331507	0.940999	0.114883	0.139817	0.0432437	0.287161	0.230966	4.13856e-06	8.43533e-07	0.998983	0.0447319	1.57867e-07	0.13107	0.152476	0.190741	0.00372264	0.0107136	0.345383	0.296614	0.306669	0.344595	0.463679	0.286828	0.472134	0.467579	0.272543	0.466935
P13582	P13582|A0A0B4KGQ4	ea	FBgn0000533	Serine protease easter	3.15	226.67	TRUE	Positive	127.17			166.97	170.74	1.4578	0.891147					0.410154	0.763304	1.08954	0.352686	3.40134e-08	1.138e-07					0.00495572	5.84171e-05	1.59181e-08	0.00310804	0.548968	0.296541					0.620401	0.795763	0.593312	0.53581
M9PJP0	M9PJP0|Q9VXK0	Nipsnap	FBgn0030724	Nipsnap, isoform F	76.1	130.33	FALSE	Negative	27.06	78.31	77.62	94	47.94	0.551201	0.890515	0.109792	-0.110253	0.363499	0.222083	-0.0258667	-0.273518	0.0735142	-0.0122011	0.00205409	5.09225e-05	0.998983	0.196659	0.000164228	0.0518503	0.457308	0.0105423	0.0828224	0.158826	0.213437	0.296349	0.404138	0.39104	0.216043	0.32507	0.381264	0.323207	0.187132	0.32934
Q9VZJ8	Q9VZJ8	Dmel\CG11594	FBgn0035484	RH40737p	32.6	267.96	FALSE	NA	101.53	108.95	153.09	134.34	231.47	0.536847	0.890476	-0.182326	-0.660484	0.435644	0.0575534	-0.0626838	-0.35307	0.229744	-0.0725604	0.00144579	2.5512e-05	0.998983	0.0123692	3.85336e-05	0.215857	0.324712	0.00128934	0.00912113	0.0908303	0.208125	0.296337	0.305266	0.275536	0.246979	0.266376	0.361071	0.28695	0.249589	0.295186
Q9VDT5	Q9VDT5	CT14806	FBgn0038738	Carboxypeptidase	282	281.91	TRUE	Positive	106.9	70.29	259.28	35.75	12.14	0.87787	0.886802	0.248545	0.668228	1.35447	0.514983	0.299093	-0.213735			8.8953e-05	1.31289e-05	0.998983	0.00590613	1.42604e-08	0.000260113	0.0252481	0.0234235			0.334338	0.295216	0.4511	0.554459	0.640977	0.429558	0.55949	0.350455
A0A0B4KEJ7	A0A0B4KEJ7|A0A0B4KEU5|Q7JVY0	coro	FBgn0265935	Coronin	378	196.9	FALSE	Positive	73.04	66.46	73.15	85.88	125.56	0.622501	0.886277	0.239319	-0.097776	0.732462	0.269079	0.160041	-0.0038344	0.384937	0.221571	0.00015179	3.20556e-06	0.998983	0.233496	1.52029e-06	0.0343392	0.138451	0.266371	0.00127019	0.0149052	0.239826	0.295056	0.447978	0.393659	0.374257	0.341835	0.483226	0.446122	0.311631	0.461619
A0A0B4KH77	A0A0B4KH77|A8JRD7|A0A0B4K7L8|Q9VBA3	CG5518	FBgn0285963	Uncharacterized protein, isoform D	2.66	153.76	FALSE	NA	80.9	15.99	99.56	9.16	31.02	1.17182	0.885895	0.541927	-0.0975629	0.868471	0.0893656			0.335891	0.0520135	2.19858e-07	2.62057e-07	0.139265	0.213007	4.14261e-07	0.174573			0.00254319	0.116512	0.443128	0.29494	0.550399	0.393704	0.432579	0.277724			0.292024	0.365676
Q2PE22	Q2PE22	BP1064	FBgn0054026	GEO11136p1	NA	56.22	TRUE	NA	56.22					1.37824	0.885494									3.69196e-07	1.25955e-06									0.519525	0.294818
Q9VPZ5	Q9VPZ5	Dmel\CG5397	FBgn0031327	GH04232p	14.7	390.11	TRUE	NA	32.93	28.47	284.08	71.1	308.36	1.55424	0.88474	0.181659	-0.13473	0.604826	1.78776	0.862212	0.2385	1.12832	0.265457	2.60457e-08	1.35671e-07	0.998983	0.165394	1.42417e-06	1.56029e-08	0.00805466	0.0959165	6.2262e-09	0.00771589	0.584664	0.294588	0.428462	0.385902	0.319526	0.883608	0.868334	0.556572	0.608818	0.486452
Q9VA78	Q9VA78	Dmel\CG15533	FBgn0039768	Sphingomyelin phosphodiesterase	7.3	66.88	TRUE	NA	66.88					1.32059	0.884688									1.01153e-07	2.48281e-07									0.49819	0.294572
Q9VVK7	Q9VVK7	NUCB1	FBgn0052190	NUCB1	253	76.84	TRUE	Positive	46.07		45.89		15.13	1.30416	0.883713			0.961204	0.443318					3.69196e-07	8.97406e-07			9.0017e-08	0.00166647					0.492109	0.294274			0.472343	0.403993
Q9VW59	Q9VW59	RhoGDI	FBgn0036921	LD16419p	406	92.36	FALSE	Positive	29.52	21.39	44.68	57.41	5.85	0.410158	0.883686	0.208463	-0.0357405	-0.138475	0.039337	-0.0745866	-0.348219			0.00333127	2.36538e-05	0.998983	0.306575	0.00632198	0.252343	0.348838	0.00520272			0.161237	0.294266	0.437534	0.406682	0.000793473	0.259877	0.354543	0.289161
Q9VBU9	Q9VBU9	RpS27	FBgn0039300	40S ribosomal protein S27	1145	60.11	FALSE	NA	30.18	55.69	57.62	53.14	58.63	0.553877	0.882716	-0.130863	-0.446769	0.986619	0.120359	-0.183991	-0.228482	0.136757	0.220328	0.000874014	1.53472e-05	0.998983	0.0183357	7.8646e-08	0.114926	0.182477	0.0423429	0.0370477	0.0130833	0.214428	0.29397	0.322685	0.320399	0.483241	0.288781	0.29454	0.343734	0.212415	0.460916
Q9VK69	Q9VK69	CCT4	FBgn0032444	T-complex protein 1 subunit delta	794	433.84	FALSE	Positive	103.66	239.18	218.43	254.49	339.94	0.711352	0.878168	-0.00314706	-0.298244	0.474829	0.176543	0.0116317	-0.13398	0.389585	0.243384	0.000300544	1.64552e-05	0.998983	0.0593286	1.90666e-05	0.0711291	0.487857	0.0557654	0.000885479	0.00994272	0.272709	0.292584	0.365912	0.351577	0.263782	0.308824	0.40183	0.386805	0.313489	0.473962
B7Z028	B7Z028|Q9VMD7	LCAD	FBgn0031813	Acyl-coenzyme A oxidase	37.2	336.05	FALSE	NA	100.87	199.64	160.29	197.04	205.73	0.678734	0.877605	-0.131712	-0.452408	0.368143	0.0109974	-0.207066	-0.470215	0.138297	0.00130882	0.000291153	1.22019e-05	0.998983	0.0217369	0.000141368	0.308124	0.0661713	0.000683486	0.0356266	0.170245	0.260637	0.292412	0.322397	0.319215	0.218035	0.249767	0.281884	0.233558	0.213031	0.336984
Q8I0G5-3	Q8I0G5-3|A0A0B4KHL2|Q8I0G5|Q8I0G5-2	gammaCOP	FBgn0028968	Isoform C of Coatomer subunit gamma	223	255.53	FALSE	NA	134	174.33	165.64	182.64	192.47	0.582645	0.87709	-0.0163818	-0.323645	0.454937	0.147913	0.0865693	-0.0726993	0.292726	0.176883	0.00115664	3.09232e-05	0.998983	0.0588899	2.19781e-05	0.0903557	0.264175	0.131832	0.00363332	0.0233128	0.225075	0.292255	0.361432	0.346245	0.255253	0.29861	0.44293	0.414735	0.274767	0.436332
Q9VKW1	Q9VKW1	Wdfy2	FBgn0032246	LD41958p	182	163.27	FALSE	NA	40.15	100.78	61.96	94.53	106.48	0.740651	0.876592	-0.0471607	-0.425885	0.803977	0.259589	-0.0957967	-0.387803	0.33946	0.179298	4.49809e-05	2.66242e-06	0.998983	0.0217369	2.08709e-07	0.0219204	0.279256	0.00216768	0.00141411	0.0198343	0.283553	0.292103	0.351015	0.324783	0.404923	0.33845	0.34291	0.271119	0.29345	0.437699
Q9VP77	Q9VP77	Dmel\CG10565	FBgn0037051	LD23875p	184	366.8	FALSE	Negative	19.41	224.68	171.1	98.93	323.59	0.446721	0.876303	-0.195412	-0.761482	1.10266	0.146009	0.352097	0.202982	0.463508	0.307885	0.00028772	1.00573e-06	0.998983	0.0117711	9.0017e-08	0.108491	0.0252481	0.0423429	0.000755291	0.00797165	0.174769	0.292015	0.300837	0.254335	0.533001	0.297931	0.58856	0.540383	0.343042	0.51046
M9PG22	M9PG22|P61209	Arf79F	FBgn0010348	ADP ribosylation factor at 79F, isoform J	692	201.38	FALSE	NA	141.55	105.96	131.45	80.02	52.1	0.277555	0.87478	0.0808268	-0.0625436	0.190401	0.0921621	-0.0218254	-0.42753	0.273431	0.121648	0.00840265	2.20795e-05	0.998983	0.262451	0.00149712	0.136994	0.466693	0.0015282	0.0066358	0.0569864	0.112161	0.29155	0.394334	0.401055	0.141818	0.278722	0.38348	0.253013	0.267054	0.405078
A4UZW2	A4UZW2|P40320-3|P40320-4|P40320|P40320-2|M9PAY2|E4NKH6	Sam-S	FBgn0005278	S-adenosylmethionine synthase	201	342.88	FALSE	NA	23.8	84.12	191.01	180.77	292.98	0.590283	0.874434	-0.244193	-0.399419	0.822005	0.181661	-0.0843619	-0.0603593	0.0880743	0.305604	0.00547229	0.00037058	0.998983	0.0481913	8.91554e-07	0.0845236	0.324712	0.179824	0.0641496	0.00436986	0.227901	0.291445	0.284326	0.330339	0.412654	0.31065	0.349182	0.420359	0.192953	0.509169
M9PEL1	M9PEL1|Q07327	Rop	FBgn0004574	Ras opposite, isoform B	216	125.24	FALSE	Positive	22.83	70.49	30.42	52.72	63.05	0.578227	0.873438	0.00564249	-0.345532	0.595856	0.0857089	-0.189234	-0.443644	0.399989	0.232337	0.00187733	6.24045e-05	0.998983	0.0371463	2.54359e-06	0.162129	0.0822133	0.000872924	0.000611568	0.0103357	0.22344	0.291141	0.368887	0.341651	0.31568	0.27642	0.291664	0.245669	0.317649	0.467711
Q9VAY2	Q9VAY2	Gp93	FBgn0039562	Glycoprotein 93	1091	615.43	TRUE	Positive	505.36	322.17	331.28	278.48	324.3	0.746333	0.871688	0.0483441	-0.279906	0.70471	0.276956	0.0302571	-0.318915	0.222759	-0.0515348	8.45604e-05	5.37413e-06	0.998983	0.0544742	1.09423e-06	0.0243656	0.452797	0.00740792	0.0188303	0.123462	0.285656	0.290607	0.38334	0.355427	0.362357	0.344645	0.412045	0.302517	0.246797	0.307083
Q9V8R9	Q9V8R9|A0A0B4LG23|A0A0B4LFX4|Q9V8R9-4|Q9V8R9-2|Q9V8R9-3|Q9V8R9-6|Q9V8R9-5	cora	FBgn0010434	Protein 4.1 homolog	303	661.37	FALSE	NA	34.45	178.04	69.99	78.74	636.06	0.477668	0.871491	0.0870891	-0.515369	0.550885	0.145594	0.547395	0.148298	0.781766	0.335011	0.000592362	4.0009e-06	0.998983	0.014829	1.91147e-05	0.114908	0.0134209	0.113889	1.05825e-05	0.0064447	0.186223	0.290547	0.396453	0.305999	0.296396	0.297783	0.695672	0.51546	0.470273	0.525809
B7YZU7	B7YZU7	lectin-22C	FBgn0259230	Lectin-22C	19.4	421.09	TRUE	Positive	109.68	419.74	198.57	210.5	272.83	0.879305	0.870686	0.546593	2.44615	0.624447	0.718184	0.217229	-0.113848	0.738049	0.765515	0.000184627	3.21319e-05	0.138983	1.11754e-05	2.32695e-06	3.59882e-05	0.0426388	0.0707942	6.64265e-06	3.47799e-06	0.334869	0.290302	0.551979	0.927679	0.32794	0.502048	0.514591	0.395981	0.452796	0.769408
B7Z0B9	B7Z0B9|B7Z0B8|B7Z0B7|Q9VRM2|Q86NR7	frm	FBgn0035612	Farmer, isoform H	13	46.26	TRUE	Positive	29.53	8.15	8.13	8.06	36.73	1.25066	0.869809							0.855035	0.308921	8.74141e-08	1.72183e-07							5.51623e-07	0.00547785	0.472309	0.290034							0.499564	0.511046
Q9W171	Q9W171	Dmel\CG4563	FBgn0035006	RE01528p	14.2	217.41	FALSE	NA	80	132.25	154.99	123.22	158.23	0.696926	0.869775	-0.0235588	-0.109357	0.549934	0.134585	-0.0349251	-0.0841097	0.0671609	0.0780242	0.000660371	3.96941e-05	0.998983	0.218503	5.59489e-06	0.102565	0.434976	0.132464	0.0834933	0.0890327	0.26737	0.290024	0.359003	0.391228	0.295988	0.293856	0.376296	0.409535	0.184592	0.380394
Q8INY3	Q8INY3|M9MRL5	ninaD	FBgn0002939	FI02050p	16.2	112.79	FALSE	NA	103.18	31.48	52.41	53.85	59.22	1.34148	0.869116	0.0143238	-0.069659	0.177605	0.297857	-0.00819114	-0.637096	0.0706621	0.0226865	1.2703e-06	3.63615e-06	0.998983	0.262451	0.00650793	0.0418071	0.509071	0.00444617	0.0866189	0.149072	0.505919	0.289823	0.371825	0.399562	0.136331	0.352101	0.390958	0.157498	0.185992	0.349081
Q8IRH1	Q8IRH1|Q8IRH0|Q9W0E4	Psa	FBgn0261243	FI19310p1	224	546.55	FALSE	Positive	169.89	259.57	211.07	345.78	411.95	0.344782	0.868676	-0.0155676	-0.375924	0.521841	0.104654	-0.0305383	-0.187212	0.318102	0.280874	0.00200188	3.9659e-06	0.998983	0.0630939	5.07433e-06	0.128074	0.446983	0.0348718	0.00229924	0.0064447	0.137042	0.289689	0.361708	0.335271	0.283942	0.283178	0.378702	0.362543	0.284912	0.495176
Q9VQX4-2	Q9VQX4-2|M9PEF6|Q9VQX4|M9PC31	Naprt	FBgn0031589	Isoform 2 of Nicotinate phosphoribosyltransferase	40.1	201.44	FALSE	Positive	43.45	82.35	127.59	68.36	114.1	0.771598	0.868016	-0.189084	-0.461915	0.706756	0.192553	0.089354	-0.0262856	0.255412	0.188476	5.85652e-05	4.66951e-06	0.998983	0.0311339	2.54115e-06	0.0765201	0.285219	0.226434	0.00640834	0.0197733	0.295006	0.289488	0.302979	0.31722	0.363234	0.314535	0.444457	0.435889	0.25985	0.442892
Q9VDM7	Q9VDM7	Dmel\CG4335	FBgn0038795	Uncharacterized protein	4.28	149.73	FALSE	NA	42.4	21.92	44.81	20.59	116.56	0.399894	0.866984	0.0815415	-0.313612	0.507155	0.143386	0.376174	0.375967	0.367587	0.380352	0.00116768	3.93328e-06	0.998983	0.0525061	9.28395e-05	0.138213	0.0088905	0.0019232	0.00113424	0.00188345	0.157439	0.289173	0.394576	0.348351	0.277644	0.296995	0.601765	0.619225	0.304695	0.551465
Q9Y102	Q9Y102|M9PFV8	rgn	FBgn0261258	BcDNA.GH11973	21.3	175.39	TRUE	Positive	15.62	42.1	60.74	30.95	144.3	0.876907	0.866681	0.301847	-0.150915	0.646659	0.516605	0.0521809	-0.430992	0.439324	0.284052	0.000430109	8.32834e-05	0.998983	0.192055	9.91794e-06	0.00316355	0.466693	0.0400635	0.000930004	0.00934144	0.333981	0.289081	0.469141	0.382505	0.337464	0.430137	0.424069	0.251435	0.333374	0.496974
Q7KVX1	Q7KVX1|Q9W4H6|Q7YU05	Pdha	FBgn0028325	Pyruvate dehydrogenase E1 component subunit alpha	556	199.13	FALSE	Negative	44.78	123.86	76.27	130.99	145.01	0.378069	0.86625	0.118881	0.0102119	0.455857	0.218224	-0.069356	-0.212696	0.0838057	-0.0232908	0.00323625	1.58142e-05	0.998983	0.335547	7.98342e-05	0.0660553	0.325042	0.017412	0.0673274	0.144646	0.149361	0.288949	0.407214	0.416328	0.255647	0.323693	0.357412	0.350928	0.191246	0.323065
Q9VTU4	Q9VTU4	eIF3l	FBgn0036258	Eukaryotic translation initiation factor 3 subunit L	220	191.38	FALSE	Negative	25.85	96.77	58.23	126.76	85.55	0.460679	0.865281	0.0952248	-0.145807	0.427894	0.143538	-0.0581847	-0.238473	0.457812	0.28444	0.000195924	8.01409e-07	0.998983	0.189273	4.34446e-05	0.0982514	0.358287	0.0110143	0.000290793	0.00612966	0.179935	0.288654	0.399207	0.383577	0.243656	0.29705	0.363539	0.33918	0.340765	0.497193
Q9VRP2	Q9VRP2	Dmel\CG10576	FBgn0035630	Uncharacterized protein, isoform A	1007	223.89	FALSE	Positive	55.23	104.48	87.99	123.18	183.59	0.391752	0.864814	0.0270064	-0.501308	0.412577	0.102085	-0.168114	-0.411806	0.467456	0.24939	0.0066764	8.48837e-05	0.998983	0.0220915	0.000184507	0.173296	0.117573	0.00127515	0.000322721	0.00983218	0.154425	0.288511	0.376118	0.30895	0.237088	0.282262	0.303248	0.26018	0.34462	0.477361
Q9VJQ3	Q9VJQ3	yellow-c	FBgn0041713	RH54244p	45.5	101.59	TRUE	NA	34.04	21.51			92.49	1.16867	0.864316							1.08598	0.299338	2.96545e-07	4.15286e-07							7.74569e-09	0.00481406	0.441963	0.288359							0.59189	0.505624
P16620	P16620|P16620-2	Ptp69D	FBgn0014007	Tyrosine-protein phosphatase 69D	17	33.22	TRUE	Positive	27.87		16.43			1.42778	0.864154									4.19873e-08	1.64911e-07			6.32976e-08	0.000424635					0.537861	0.28831
Q9VRM8	Q9VRM8	Alp10	FBgn0035619	RE25175p	17.2	158.89	TRUE	Positive	142.18			37.31	19.22	1.34923	0.861893					0.804026	-0.33198			6.29921e-08	2.10986e-07					0.00196054	0.0224629	0.00205853	0.00914198	0.508787	0.28762					0.836422	0.296562
Q24253	Q24253	AP-1-2beta	FBgn0010380	AP complex subunit beta	211	310.1	FALSE	Positive	19.78	134.11	59.87	125.53	230.27	0.435195	0.860695	-0.0243431	-0.439056	0.29435	0.126651	0.18871	-0.0812525	0.547776	0.259626	0.00159998	1.09633e-05	0.998983	0.0173551	0.000503661	0.119312	0.107063	0.13846	0.000229988	0.0118371	0.170503	0.287255	0.358738	0.322018	0.186392	0.291026	0.498949	0.410837	0.37673	0.483153
Q9W370	Q9W370	Dmel\CG15369	FBgn0030105	GEO12084p1	507	155.6	TRUE	NA	31.37	114.97	56.8	77.59	137.21	0.658183	0.858022	0.135604	-0.799397	0.536366	0.261187	0.316779	0.0521739	0.766118	0.331712	0.00069798	3.4016e-05	0.998983	0.0120389	3.18172e-05	0.0490655	0.0391921	0.19814	4.80213e-05	0.00945738	0.253031	0.28644	0.412874	0.246376	0.29017	0.33902	0.569189	0.471649	0.464018	0.523942
Q9VPG5	Q9VPG5|Q9NHN2|M9NDE0|Q9VPG4|Q8I0S6|D8FT20	fbl	FBgn0011205	Fumble, isoform B	36.1	93.07	FALSE	NA	32.99	23.1	60.37	16.97	55.06	0.76434	0.855962	0.0234029	-0.21433	0.448851	0.173353			0.247456	0.163722	3.50837e-06	3.1274e-07	0.998983	0.103215	1.52706e-05	0.0629977	0.0815736	0.000811874	0.00646984	0.026305	0.29232	0.285812	0.374898	0.369193	0.252643	0.307686			0.25667	0.428886
A4V391	A4V391|P12613	CCT1	FBgn0003676	Chaperonin containing TCP1 subunit 1, isoform B	672	455.13	FALSE	NA	152.2	326.38	292.81	323.87	359.58	0.540347	0.855308	0.00322214	-0.204826	0.744593	0.216242	0.0458589	-0.113176	0.326138	0.206385	0.000305741	3.99424e-06	0.998983	0.0896998	4.02052e-07	0.0395681	0.424237	0.116213	0.00217965	0.0155869	0.20942	0.285612	0.368067	0.371188	0.379459	0.322986	0.420602	0.396287	0.288125	0.453026
P41572	P41572|M9PIS3	Pgd	FBgn0004654	6-phosphogluconate dehydrogenase, decarboxylating	235	314.53	FALSE	Positive	181.37	211.36	195.03	208.13	263.88	0.428554	0.855124	0.0201962	0.0669944	0.432138	0.24282	0.0618494	-0.0172852	0.206759	0.24462	0.000273414	8.50659e-07	0.998983	0.262451	5.79942e-05	0.0430028	0.360763	0.242361	0.0125462	0.00917411	0.168046	0.285556	0.373813	0.428248	0.245476	0.332467	0.429372	0.439991	0.2404	0.474662
Q9W2H2	Q9W2H2	cv-2	FBgn0000395	Crossveinless 2	2.16	48.98	TRUE	Positive	24.21		35.68	4.34		1.27049	0.8536			1.02885	0.373324					5.15301e-08	1.22051e-07			3.03076e-08	0.00183262					0.479646	0.285091			0.50135	0.379023
Q7JZB1	Q7JZB1	Dmel\CG12338	FBgn0033543	RE49860p	17.8	189.4	TRUE	Positive	42.55	60.77	81.24	134.98	82.79	0.705092	0.85318	-0.177612	-0.263333	0.324815	0.248991	-0.0412764	-0.121703	-0.0287944	-0.0795507	0.00017196	9.56831e-06	0.998983	0.0923995	0.000303115	0.0383776	0.404641	0.0695041	0.113355	0.081407	0.270392	0.284963	0.306862	0.358906	0.199455	0.334669	0.372812	0.392401	0.146232	0.29123
P54397	P54397	FK506-bp1	FBgn0013269	39 kDa FK506-binding nuclear protein	1005	128.87	FALSE	Negative	27.14	66.18	65.49	66.94	121.08	0.547326	0.853018	-0.265917	-0.497832	0.32412	-0.160357	-0.00125427	-0.0389285	0.13924	0.101267	0.000795441	1.52175e-05	0.998983	0.0278567	0.00231688	0.151888	0.513563	0.205587	0.0370961	0.0681082	0.212003	0.284914	0.276974	0.30968	0.199157	0.188639	0.394763	0.430127	0.213408	0.393546
A0A0B4LHS1	A0A0B4LHS1|P06742|P06742-2	Mlc1	FBgn0002772	Myosin alkali light chain 1, isoform D	1015	74.12	FALSE	Positive	44.45	66.56	58.93	47.13	58.18	-0.0127908	0.852518	-0.384061	-0.890081	0.285693	-0.0916864	-0.3434	-0.584735	0.224604	0.0544977	0.0380716	9.20434e-08	0.998983	0.00987675	0.00341073	0.216125	0.0694736	0.00243544	0.0131961	0.114626	0.00470368	0.284761	0.236986	0.227339	0.18268	0.213136	0.207111	0.181363	0.247534	0.367081
D2NUK9	D2NUK9|Q9U3Z7	hoip	FBgn0286786	Hoi-polloi, isoform B	1194	68.32	FALSE	Negative	22.67	17.52	16.07	57.02	17.9	0.266058	0.851884					0.0211288	-0.0612806			0.00469493	4.93254e-06	0.998983	0.266412	0.0001842	0.108491	0.478778	0.190198			0.107906	0.284568					0.407039	0.41994
Q9VIF2	Q9VIF2	Dmel\CG9248	FBgn0032923	GM01519p	46.9	79.14	FALSE	Positive	79.14				5.48	1.301	0.847283									5.73298e-08	1.70285e-07									0.490937	0.283165
P12370	P12370	Pka-C1	FBgn0000273	cAMP-dependent protein kinase catalytic subunit 1	125	193.34	FALSE	NA	35.39	97.73	63.91	71.32	150.52	0.439035	0.846182	-0.220685	-0.544748	0.562136	0.0880828	0.0812911	-0.0720224	0.0224721	-0.0722217	0.00144221	1.08411e-05	0.998983	0.0120389	1.05954e-05	0.177599	0.326789	0.159327	0.120157	0.0919608	0.171925	0.282829	0.292283	0.299831	0.30122	0.277267	0.440035	0.415044	0.166727	0.295377
A0A0B4KFZ9	A0A0B4KFZ9|P84040	His4r	FBgn0013981	Histone H4	170	232	FALSE	Positive	165.63	170.02	141.84	180.11	144.18	0.266769	0.845553	-0.130576	-0.576089	0.736741	0.141722	0.237242	-0.209027	0.229896	-0.026604	0.00473331	5.31608e-06	0.998983	0.0188716	3.44278e-07	0.0862034	0.210427	0.0984362	0.017249	0.146593	0.108169	0.282638	0.322782	0.293252	0.376092	0.296402	0.525567	0.352601	0.24965	0.32119
A1Z784	A1Z784|A8DY67	ACC	FBgn0033246	Acetyl-CoA carboxylase, isoform A	122	4663.85	FALSE	NA	3048.97	3829.45	3335.05	3631.28	4222.23	1.18823	0.845491	0.126281	-0.00362052	0.680983	-0.0124516	-0.0650337	-0.117987	0.302021	0.333355	0.000168974	0.000159357	0.998983	0.337944	4.68158e-06	0.308124	0.357658	0.0886141	0.00304763	0.00322886	0.449202	0.282619	0.409718	0.413425	0.352183	0.241402	0.359783	0.394095	0.278483	0.524872
P29742	P29742|X2JC31	Chc	FBgn0000319	Clathrin heavy chain	405	1309.28	FALSE	Positive	274.65	674.57	735.59	838.8	940.03	0.594345	0.84453	-0.0842947	-0.288798	0.635821	0.109195	-0.0324729	-0.1971	0.242561	0.142008	0.000590666	1.6955e-05	0.998983	0.0683942	1.0629e-06	0.119347	0.433179	0.0221747	0.0081486	0.0394199	0.229405	0.282326	0.338446	0.35356	0.332817	0.284798	0.377641	0.358037	0.254713	0.416599
M9PHG8	M9PHG8|M9PBQ0|M9PE73|P37276-2|M9PBQ3|M9PEN4|M9PEC8|P37276	Dhc64C	FBgn0261797	Dynein heavy chain 64C, isoform H	83.2	1845.32	FALSE	Negative	248.06	1023.78	878.33	1036.99	1268.35	0.740326	0.844475	0.0332248	-0.155817	0.58222	0.178763	-0.0434244	-0.257009	0.259236	0.118864	0.000238771	1.9746e-05	0.998983	0.177775	3.2863e-06	0.0655018	0.406846	0.0105423	0.00614777	0.0532793	0.283432	0.282309	0.378222	0.381476	0.309833	0.309616	0.371634	0.330732	0.261379	0.403503
A4V448	A4V448|Q9W3K5	Gclc	FBgn0040319	Glutamate-cysteine ligase catalytic subunit, isoform B	28.7	306.79	FALSE	Positive	89.18	210.63	202.56	201.47	175.73	0.718806	0.844371	-0.0566215	-0.26586	0.416192	0.195826	-0.06589	-0.377808	0.218752	0.0599343	0.000300596	2.17679e-05	0.998983	0.100612	2.00382e-05	0.0451685	0.341464	0.00172772	0.00992658	0.102033	0.275468	0.282277	0.347813	0.358375	0.238638	0.315703	0.359313	0.275675	0.245195	0.370158
Q9VLH9	Q9VLH9	LManVI	FBgn0032069	Alpha-mannosidase	186	793.45	TRUE	Positive	647.96	132.47	156.2	667.96	196.11	1.76508	0.842187	0.0657512	-0.120605	0.206396	-0.0637131	0.802262	-0.511267	0.181224	0.195848	2.31635e-08	1.47467e-07	0.998983	0.181056	0.0013831	0.194346	0.000969693	0.00237257	0.0232337	0.021112	0.662696	0.281611	0.389231	0.388867	0.148676	0.223115	0.835455	0.214848	0.230192	0.447064
Q9VIQ1	Q9VIQ1	AANATL3	FBgn0032839	IP07705p	NA	21.17	FALSE	NA	21.17		9.18	5.25		0.293528	0.841998									0.00304339	3.83509e-06									0.118072	0.281553
P46150-4	P46150-4|C7LAH9|P46150-3|M9PHG2|M9NG50|P46150|P46150-2|P46150-5	Moe	FBgn0011661	Isoform B of Moesin/ezrin/radixin homolog 1	789	491.69	FALSE	Positive	210.08	339.6	255.21	235.45	400.93	0.435587	0.841785	0.0303434	-0.418714	0.38924	0.10634	0.0312455	-0.265485	0.356096	0.0467563	0.000756012	4.01886e-06	0.998983	0.0188716	0.000137604	0.152374	0.433641	0.00654056	0.0019991	0.122682	0.170649	0.281488	0.377247	0.326288	0.227081	0.28378	0.412587	0.326869	0.300101	0.362701
D1Z3A1	D1Z3A1|Q9VZS5	RpL28	FBgn0035422	MIP15344p	1246	209.84	FALSE	Negative	134.82	145.65	160.27	162.02	166.86	0.0567156	0.841583	-0.0812847	-0.721968	0.37322	-0.0139419	-0.0913225	-0.245736	0.290965	0.159157	0.0362946	0.000111811	0.998983	0.0117711	0.000495204	0.308124	0.283955	0.0140411	0.00469874	0.0339655	0.030428	0.281427	0.339465	0.262629	0.220212	0.240871	0.345364	0.33587	0.274063	0.426302
Q9VCC6	Q9VCC6	FACL	FBgn0039156	GM05240p	169	158.58	FALSE	NA	49.53	99.59	105.3	97.65	81.43	0.67971	0.840795	-0.169934	-0.371379	0.202038	0.125202	0.0101762	-0.143849	0.0428141	-0.076624	0.000182036	9.03503e-06	0.998983	0.0403179	0.00266887	0.123054	0.493129	0.0519857	0.101154	0.0860617	0.260998	0.281187	0.309461	0.336225	0.146808	0.290509	0.401032	0.382307	0.174859	0.292886
Q9VN44	Q9VN44	Karybeta3	FBgn0087013	FI07923p	289	364.54	FALSE	Negative	102.7	214.7	178.28	205.98	283.92	0.505736	0.840354	0.0580483	-0.309965	0.32113	0.117223	0.0111266	-0.178737	0.403285	0.281121	0.00191253	3.86018e-05	0.998983	0.0692725	0.000130553	0.109779	0.489342	0.0292104	0.000650622	0.0064447	0.196611	0.281052	0.386624	0.349117	0.197875	0.287662	0.401553	0.366406	0.318966	0.495315
Q9VWV6	Q9VWV6	Tsf1	FBgn0022355	Transferrin	599	1061.76	TRUE	Positive	431.71	796.66	642.93	577.56	955.37	0.988508	0.838562	0.101913	-0.896366	0.775972	0.0579418	0.131899	-0.0468634	0.643823	0.351597	1.03787e-06	5.75317e-07	0.998983	0.0044598	4.21874e-07	0.211979	0.232061	0.202922	3.95891e-05	0.00420343	0.375285	0.280506	0.401471	0.22602	0.392915	0.266514	0.467791	0.426511	0.415127	0.535194
P52905	P52905	iotaTry	FBgn0015001	Trypsin iota	3.18	130.84	TRUE	Positive	102.1			58.18	10.85	1.84005	0.835605					0.63609	-0.245128			2.31635e-08	1.12648e-07					0.00333146	0.0349056			0.690441	0.279604					0.744317	0.336147
Q9XYZ9	Q9XYZ9	GstE12	FBgn0027590	Glutathione S transferase E12, isoform A	840	191.7	FALSE	NA	56.52	116.55	133.18	85.29	137.02	0.127445	0.834671	0.0160926	-0.46054	0.428506	0.112185	0.016512	-0.109283	0.324865	0.285832	0.0307026	0.000341097	0.998983	0.0460048	0.000140696	0.158711	0.473959	0.0831439	0.00233884	0.00649477	0.0566049	0.279319	0.372424	0.317508	0.243919	0.285865	0.404507	0.398062	0.287616	0.497981
P24014-3	P24014-3|A0A0B4KES0|P24014|P24014-2	sli	FBgn0264089	Isoform B of Protein slit	1.57	509.85	TRUE	NA	26.78	259.31	281.4	86.05	437.62	0.696278	0.828573	-0.112458	-0.594979	0.930987	0.197669	0.301432	0.170263	0.382179	0.180928	1.16201e-05	6.85105e-07	0.998983	0.0123692	1.60844e-07	0.0601149	0.0426388	0.0613503	0.00193219	0.0305807	0.26713	0.27746	0.328914	0.289287	0.459386	0.31636	0.560772	0.525471	0.310529	0.438622
Q9VFX0	Q9VFX0|Q8INH6|Q8INH5	Dmel\CG8773	FBgn0038135	Aminopeptidase	36.4	363.6	FALSE	Positive	352.32	5.49		116.12	29.56	1.86538	0.823744					0.783782	-0.587088	0.481848	-0.24189	2.31635e-08	2.32164e-07					0.0229492	0.0183564	0.000300781	0.0111117	0.699815	0.275987					0.825319	0.180291	0.350374	0.199371
Q9VFC9	Q9VFC9	Dmel\CG3987	FBgn0038292	GH09123p	2.48	67.16	TRUE	NA	52.49	7.45	6.2		23.51	1.39898	0.823527							0.172386	0.190328	3.00524e-07	1.80686e-06							0.0227338	0.0195582	0.527199	0.275921							0.226659	0.44394
Q0E8R1	Q0E8R1|Q8SXD5|M9PFQ2	vir-1	FBgn0043841	FI07211p	106	20.66	TRUE	NA	20.16	4.26		8.86	4.53	0.607142	0.823338									0.000693064	2.72913e-05									0.234141	0.275863
Q9W2L6	Q9W2L6	anon-EST:Posey227	FBgn0034588	RH02475p	33.5	96.78	TRUE	NA	96.78					1.36578	0.817858									5.82483e-08	2.82995e-07									0.514914	0.274192
Q9VSJ1	Q9VSJ1|Q9VSJ2	Jon66Ci	FBgn0035886	Jonah 66Ci	6.9	119.34	TRUE	Positive	105.1	23.6	39.41	51.16	12.49	1.54131	0.817504									1.23674e-07	1.3188e-06									0.579876	0.274084
Q9I7U4-3	Q9I7U4-3|Q9I7U4-2|M9NDX0|B7Z0I1|Q9VC75	sls	FBgn0086906	Isoform B of Titin	30.6	738.18	FALSE	Negative	121.69	397.83	285.06	215.35	408.11	0.716267	0.815664	-0.0527176	-1.15525	0.945148	0.0936097	0.0824194	-0.0626539	0.728164	0.182882	0.000305741	2.64958e-05	0.998983	0.0087767	4.38949e-07	0.180312	0.302282	0.163913	0.000266808	0.0537432	0.274528	0.273523	0.349134	0.171674	0.465458	0.279238	0.440654	0.419314	0.448844	0.439727
Q9VC48	Q9VC48	MAP1A	FBgn0039219	Methionine aminopeptidase	108	153.76	FALSE	NA	26.75	59.84	38.24	70.94	146.93	0.509708	0.815395	-0.18055	-0.424064	0.668385	0.192831	-0.10646	-0.202307	0.265645	0.239599	0.000277299	3.37012e-06	0.998983	0.0239428	5.00421e-07	0.0441338	0.283514	0.0400381	0.00515331	0.00971233	0.198081	0.273441	0.305867	0.325165	0.34678	0.314634	0.337062	0.355664	0.263941	0.471821
P48591	P48591	RnrL	FBgn0011703	Ribonucleoside-diphosphate reductase large subunit	266	148.31	FALSE	NA	31.4	37.05	79.58	65.9	106.33	0.622514	0.815087	-0.0796676	-0.172663	0.621752	0.225558	0.224613	0.190771	0.205499	0.192008	0.000705293	3.37057e-05	0.998983	0.151537	1.74663e-06	0.037625	0.0440223	0.0221123	0.0131087	0.0182183	0.23983	0.273347	0.340012	0.377939	0.326784	0.326309	0.51864	0.534818	0.239896	0.444891
A0A0B4LGZ3	A0A0B4LGZ3|P36872|P36872-2	tws	FBgn0004889	Serine/threonine-protein phosphatase 2A 55 kDa regulatory subunit B	111	95.96	FALSE	NA	22.87	6.74	21.29	19.44	82.82	0.402783	0.812297			0.616675	0.16232			0.235961	0.177503	0.00136629	7.7335e-06			1.90144e-06	0.0762546	0.098914	0.0887538	0.00792248	0.0216656	0.158508	0.272496			0.324607	0.30375			0.252074	0.436684
Q9W0B8	Q9W0B8	alphaCOP	FBgn0025725	Coatomer subunit alpha	254	683.28	FALSE	Positive	177.09	344.88	353.72	451.15	497.06	0.477485	0.811848	-0.163095	-0.407144	0.586577	0.172655	-0.0847554	-0.286057	0.0811998	0.0378523	0.00315177	7.58941e-05	0.998983	0.0307143	1.44783e-06	0.0582321	0.283563	0.00556048	0.0709009	0.128917	0.186155	0.272359	0.311775	0.328717	0.311701	0.307437	0.348966	0.317492	0.190205	0.357663
Q9VGA1	Q9VGA1	GstD10	FBgn0042206	Glutathione S transferase D10, isoform A	3.37	180.56	FALSE	NA	39.89	70.53	74	116.96	157.77	0.420573	0.810903	-0.0319337	-0.218053	0.461865	0.253172	-0.148567	-0.693812	0.161396	0.309698	0.00296136	3.45462e-05	0.998983	0.0890273	3.38025e-06	0.0115444	0.131938	9.0949e-05	0.0253055	0.00429514	0.165092	0.272071	0.356169	0.368411	0.258223	0.33616	0.313968	0.131649	0.222265	0.511486
Q9VHL2	Q9VHL2	CCT7	FBgn0037632	T-complex protein 1 subunit eta	807	441.01	FALSE	Positive	90.58	242.9	276.16	265.15	328.85	0.582709	0.809882	0.0461688	-0.11731	0.481282	0.247378	-0.227944	-0.481794	0.355877	0.216793	0.000424684	1.28299e-05	0.998983	0.199843	2.14199e-05	0.0369565	0.0577546	0.000779302	0.00140198	0.0132461	0.225098	0.27176	0.382603	0.389559	0.266549	0.334093	0.270434	0.228281	0.300014	0.458915
A1ZAU4	A1ZAU4|Q7K5N8	Dmel\CG4847	FBgn0034229	RH39096p	189	185.33	FALSE	Positive	123.64	113.96	67.22	64.87	96.87	1.44124	0.808303	0.264681	-0.175298	0.466213	0.17186	0.52584	0.178833	0.783454	0.288506	8.28542e-08	6.0846e-07	0.998983	0.211948	4.09121e-05	0.0865902	0.0167526	0.0921245	1.69864e-06	0.00654162	0.542841	0.271278	0.456562	0.377386	0.260088	0.307153	0.68385	0.529377	0.470948	0.499494
Q9W494	Q9W494	cv	FBgn0000394	Crossveinless	6.8	22.93	TRUE	Positive	22.93					1.3428	0.808006									1.31685e-07	6.51362e-07									0.506408	0.271188
M9MRT6	M9MRT6|P08645	Rap1	FBgn0004636	Rap1 GTPase, isoform B	629	44.4	FALSE	Positive	34.17	35.19	40.63	12.69	37.34	0.313762	0.807173	0.0273154	-0.03288	0.294666	0.119006			0.287251	0.182178	0.000325454	2.17372e-07	0.998983	0.28654	9.7744e-05	0.0906671			0.0036416	0.0204981	0.125561	0.270934	0.376222	0.407282	0.186527	0.288298			0.272579	0.439329
Q9VLI1	Q9VLI1	LManIV	FBgn0032067	Alpha-mannosidase	2.9	83.89	TRUE	Positive	48.5			46.45		1.44752	0.80612					0.735411	-0.763815			2.31635e-08	8.67241e-08					0.00087091	0.000300933			0.545167	0.270613					0.79879	0.0997436
Q9VEP6	Q9VEP6	AdSL	FBgn0038467	Adenylosuccinate lyase	115	160.84	FALSE	NA	30.45	40.81	42.6	83.85	114.07	0.167667	0.80501	0.0906413	-0.136341	0.327131	0.073343	-0.0191668	-0.0954284	0.345062	0.266892	0.0105421	3.98828e-06	0.998983	0.195738	0.0002081	0.187899	0.463577	0.0940494	0.00178302	0.00797165	0.0714912	0.270274	0.397656	0.385564	0.200448	0.272008	0.384938	0.404376	0.29569	0.487264
M9NDE3	M9NDE3|M9NDE3-2	bark	FBgn0031571	Protein bark beetle	2.29	166.82	TRUE	NA	166.82					1.24674	0.80284									4.28081e-08	1.18444e-07									0.470857	0.269612
Q9VGT3	Q9VGT3	Ugt302C1	FBgn0040259	GM04645p	25.8	61.38	TRUE	NA	51.34			7.84	8.45	1.15022	0.80231									1.62694e-07	3.1415e-07									0.435133	0.269451
Q9VLI0	Q9VLI0	LManV	FBgn0032068	Alpha-mannosidase	119	1007.81	TRUE	Positive	870.84	94.75	98.12	706.51	140.06	1.93954	0.801248	-0.00772083	-0.137358	0.108683	-0.0220032	0.85956	-0.578311	0.33327	0.0999519	2.57294e-08	9.43805e-07	0.998983	0.12725	0.00730128	0.278032	0.000648724	0.00136708	0.00231245	0.0697488	0.727263	0.269127	0.364364	0.38535	0.106776	0.237995	0.86688	0.184291	0.290976	0.392801
Q9VVV1	Q9VVV1	CT12789	FBgn0036833	RE59221p	NA	109.51	TRUE	NA	101	8.51	6.54			1.44986	0.800795									4.03554e-08	2.59849e-07									0.546033	0.268989
Q9W259	Q9W259	Dmel\CG13506	FBgn0034723	FI23916p1	25.5	87.9	TRUE	Positive	57.57		66.16	28.42		1.2958	0.799515			0.736467	0.170541	0.298984	-0.158062			5.10723e-08	2.01292e-07			3.65272e-07	0.0629977	0.0143194	0.0356218			0.489012	0.268598			0.375975	0.306683	0.559429	0.375829
Q7KUH2	Q7KUH2	Muc68Ca	FBgn0036181	Mucin 68Ca	2.06	139.13	TRUE	Positive	116.93	108.99	8.31	25.18	9.92	1.61589	0.799255	0.924149	-0.167387			0.282558	0.0400899			2.8982e-08	3.43795e-07	0.0196417	0.142632			0.0625072	0.217227			0.607479	0.268519	0.679768	0.379047			0.550421	0.466141
P36951	P36951	Gip	FBgn0011770	Putative hydroxypyruvate isomerase	151	123	FALSE	Negative	21.2	47.83	49.53	70.63	36.58	0.639601	0.797222	0.0403756	-0.0556129	0.350825	0.191616	-0.0293969	-0.278238	0.422822	0.254103	5.13983e-05	2.22445e-06	0.998983	0.267464	7.17062e-05	0.0493053	0.44361	0.0063709	0.000528484	0.00900737	0.246154	0.267899	0.380643	0.40251	0.210609	0.314201	0.379328	0.321056	0.326776	0.480027
Q9VVU9	Q9VVU9	Dmel\CG6839	FBgn0036831	Uncharacterized protein	2.22	178.44	TRUE	NA	178.44					1.88212	0.792729									2.31635e-08	1.73949e-07									0.70601	0.266529
Q7JV69	Q7JV69	Spn55B	FBgn0028983	SD11922p	72.7	177.26	FALSE	Positive	57.44	120.28	123.07	119.43	46.94	0.225847	0.791634	0.0325668	-0.0118654	0.144653	-0.0858085	-0.17535	-0.388919	-0.171382	-0.511193	0.00169448	3.73608e-07	0.998983	0.330039	0.00577944	0.168772	0.0929877	0.00127515	0.0251681	0.00029116	0.0930236	0.266195	0.378	0.411694	0.122201	0.215233	0.299279	0.270611	0.0892288	0.0469866
Q9VY04	Q9VY04	fiz	FBgn0030594	Uncharacterized protein, isoform A	0.943	213.35	FALSE	NA	209.26			30.1	8.55	1.52504	0.789017					0.76752	-0.30031			2.57294e-08	2.33854e-07					0.000979502	0.0184948			0.573855	0.265397					0.8164	0.310997
B7Z0B2	B7Z0B2	FBpp0072995	FBgn0035452	Uncharacterized protein, isoform E	21.1	389.9	TRUE	Positive	18.94		389.67	36.46	102.53	1.22879	0.788948			1.20488	0.143082	0.567859	0.334636	0.663998	0.626646	5.43113e-08	1.73949e-07			4.16931e-08	0.103422	0.00120217	0.00427961	0.000269728	0.000683564	0.464215	0.265376			0.576832	0.296887	0.706895	0.600388	0.423193	0.69083
G7H7Y5	G7H7Y5	CG42822-RA	FBgn0262004	RT08037p2	NA	31.29	TRUE	NA	20.81			14.74	16.55	1.71953	0.788923									2.57294e-08	4.7675e-07									0.645836	0.265368
Q9VY87	Q9VY87	CtsB1	FBgn0030521	Cathepsin B1, isoform A	153	141.05	TRUE	Positive	90.83	9.94	102.6	16.91	5.16	1.35127	0.786704			1.27311	0.632539					2.31635e-08	9.29412e-08			4.14613e-08	0.00028173	0.0190639	0.179908			0.509544	0.264692			0.606093	0.471495
Q8MLZ7	Q8MLZ7|X2JA18	Idgf3	FBgn0020414	Chitinase-like protein Idgf3	242	133.31	TRUE	Positive	92.24	56.25	99.27	26.52	61.18	0.342375	0.784957	0.238694	-0.22941	0.43282	0.375576	0.314676	0.195998	0.22917	0.00209294	0.00582419	5.13993e-05	0.998983	0.115881	2.93492e-05	0.00489764	0.0141824	0.0218482	0.00859418	0.169159	0.136151	0.264159	0.447766	0.366027	0.245769	0.379826	0.568036	0.5372	0.249359	0.337428
Q9VY78	Q9VY78	Clic	FBgn0030529	Chloride intracellular channel, isoform A	495	230.95	FALSE	Positive	25.88	124.85	108.75	133.79	177.15	0.425009	0.780818	-0.329797	-0.516147	0.410238	0.195175	-0.150935	-0.391225	0.20856	0.142114	0.0054431	0.000138966	0.998983	0.0183357	2.60118e-05	0.048533	0.19389	0.0037191	0.013248	0.0387645	0.166733	0.262897	0.255353	0.305835	0.236085	0.315471	0.312669	0.26956	0.24112	0.416659
Q86BP1	Q86BP1|Q960K8	CT16187	FBgn0038326	3-hydroxyisobutyryl-CoA hydrolase, mitochondrial	243	88.8	FALSE	Negative	22.24	17.1		46.54	40.2	0.258512	0.780322					-0.118284	-0.384092	0.467697	0.139307	0.000879706	3.21788e-07					0.204537	0.00159431	0.000561437	0.0496679	0.105113	0.262746					0.330577	0.272811	0.344717	0.41507
Q9VNL0	Q9VNL0|A8JQU3	Gasp	FBgn0026077	Gasp, isoform A	66.7	254.91	TRUE	Positive	155.91			50.29	232.63	1.83955	0.779221					0.738874	0.25286	1.45259	0.0179195	2.31635e-08	3.98112e-07					0.00115658	0.0306464	1.10475e-09	0.15335	0.690257	0.26241					0.800689	0.563116	0.73845	0.346384
P06604	P06604	alphaTub85E	FBgn0003886	Tubulin alpha-2 chain	629	355.76	FALSE	Positive	306.81	329.04	311.58	460.15	438.02	0.291215	0.776732	-0.0885416	-0.0240212	0.558672	0.255125					0.00189506	2.57583e-06	0.998983	0.30016	1.11263e-05	0.0395681					0.117216	0.261651	0.337009	0.409142	0.299735	0.336857
P23696	P23696|X2JDI1	mts	FBgn0004177	Serine/threonine-protein phosphatase PP2A	309	103.4	FALSE	NA	34.75	55.69	49.6	34.99	60.34	0.323503	0.776385	0.0751778	-0.120587	0.0467733	0.0639065	0.180836	0.0880252	0.285328	0.186724	0.00664291	5.43315e-05	0.998983	0.219741	0.0218191	0.196891	0.0911151	0.114423	0.00442814	0.0213588	0.129166	0.261545	0.392422	0.388871	0.0802292	0.268642	0.494631	0.487989	0.27181	0.441901
Q9W5U8	Q9W5U8	38C.22	FBgn0259998	Uncharacterized protein, isoform A	4.44	94.56	TRUE	Positive	94.56		6.8	9		1.66956	0.776373									4.03554e-08	7.78444e-07									0.627343	0.261541
Q9VYW4	Q9VYW4	Dmel\CG1703	FBgn0030321	LD04461p	159	454.02	FALSE	NA	31.37	170.92	144.51	88.1	407.72	0.238929	0.775971	-0.190226	-0.795508	0.764723	0.163992	0.349118	0.235772	0.553207	0.272491	0.00779658	1.53472e-05	0.998983	0.0127437	4.17677e-07	0.0758082	0.0109118	0.0130257	0.000356265	0.0129213	0.0978653	0.261419	0.302592	0.247192	0.388091	0.304346	0.586926	0.555328	0.378901	0.490432
P05661-21	P05661-21|P05661-3|E1JHJ4|P05661-2|E1JHJ5|P05661-25|P05661-26	Mhc	FBgn0264695	Isoform H of Myosin heavy chain, muscle	1403	1297.48	FALSE	Positive	526.79	815.09	783	841.21	762.09	0.322371	0.772694	-0.325985	-0.675849	0.273948	-0.0191967	-0.161427	-0.400189	0.17553	0.0311985	0.00738682	6.94587e-05	0.998983	0.0120389	0.00120942	0.297094	0.196654	0.004842	0.0256759	0.139139	0.128747	0.260419	0.256643	0.272311	0.177643	0.238996	0.306915	0.265474	0.227915	0.353897
Q9W122	Q9W122|A0A0B4JDA7|A0A0B4JCU7|Q8MLN6|A0A0B4JD53|A0A0B4K7H5	Mmp1	FBgn0035049	Matrix metalloproteinase 1, isoform C	13.3	62.52	TRUE	Positive	27.79	28.68	23.87	19.43	22.37	0.167328	0.771523	-0.174405	-0.436696	0.0943836	0.0901903			0.336641	0.272929	0.00944584	3.54003e-06	0.998983	0.0528881	0.0218342	0.233239	0.150545	0.0826246	0.00274389	0.00905062	0.0713658	0.260062	0.307947	0.322514	0.100645	0.278019			0.292324	0.49068
Q23979	Q23979|Q23979-3|Q23979-2	Myo61F	FBgn0010246	Myosin-IB	94.3	646.85	FALSE	Negative	174.17	408.56	365.62	362.02	417.94	0.63031	0.771087	-0.118199	-0.415111	0.582704	0.185825	-0.203256	-0.360091	0.146948	-0.0226913	0.00015857	8.1259e-06	0.998983	0.0228406	3.62604e-06	0.0629395	0.0705004	0.00206366	0.0296316	0.145078	0.242716	0.259929	0.326971	0.327045	0.31004	0.312135	0.283974	0.28375	0.216489	0.323404
Q7KN62	Q7KN62|Q7KN62-3|A0A0B4LFZ4|Q7KN62-2	TER94	FBgn0261014	Transitional endoplasmic reticulum ATPase TER94	1390	755.85	FALSE	Positive	363.84	497.24	409.52	490.66	513.67	0.351913	0.770507	0.0647288	-0.302918	0.37152	0.146965	0.141062	-0.0641167	0.401274	0.277643	0.00318669	1.97972e-05	0.998983	0.0443976	3.92509e-05	0.0773854	0.132276	0.144341	0.00070191	0.00683952	0.139681	0.259752	0.388885	0.350596	0.219483	0.298272	0.472817	0.418647	0.318162	0.493347
Q9V3F8	Q9V3F8	P5cr	FBgn0015781	Pyrroline-5-carboxylate reductase	38.1	94.31	FALSE	NA	36.84	55.49	51.66	83.34	47.28	0.224221	0.768545	-0.149772	-0.703805	0.358191	-0.0103751	-0.147425	-0.335361	0.251329	0.177494	0.0190568	0.000247171	0.998983	0.0127437	0.000623142	0.314241	0.146842	0.0028266	0.00735218	0.0243769	0.0924218	0.259154	0.316284	0.266442	0.213767	0.242143	0.314595	0.295021	0.258218	0.436678
Q9VLI2	Q9VLI2	LManIII	FBgn0032066	Alpha-mannosidase	17.3	586.94	TRUE	Positive	463.5	115.74	62.16	321.78	259.8	1.29031	0.766073	-0.154991	-0.451392	0.154817	-0.205395	0.250777	-0.536374	0.11144	0.0533888	2.64633e-07	1.44454e-06	0.998983	0.0242957	0.00329248	0.0389904	0.0222786	0.000239908	0.0528613	0.113989	0.486983	0.2584	0.314518	0.319429	0.126559	0.172572	0.53299	0.203405	0.202294	0.366454
Q9VT25	Q9VT25|Q9VT24	SP151	FBgn0036024	Uncharacterized protein	294	104.79	TRUE	Positive	82.07	59.24	55.25	69.84	51.2	0.683116	0.765855	0.028798	-0.235683	0.360185	0.195148	-0.0496361	-0.226687	0.0817142	0.0187973	5.94318e-06	5.17479e-07	0.998983	0.110749	4.93812e-05	0.0441589	0.40343	0.0221123	0.0693382	0.149305	0.262259	0.258334	0.376724	0.36471	0.214622	0.315461	0.368227	0.344552	0.19041	0.34688
Q0KHY3	Q0KHY3|Q0KHY3-1|A0A0B4LHZ4|Q0KHY3-2	mesh	FBgn0051004	Protein mesh	13.7	268.51	TRUE	Positive	268.51	18.17			18.92	2.10278	0.765605									6.64776e-08	7.02931e-06									0.787678	0.258258
Q9W1G0	Q9W1G0	Taldo	FBgn0023477	Probable transaldolase	543	158.81	FALSE	Negative	38.38	97.34	105.9	70.74	110.24	0.231759	0.764298	-0.0431195	-0.185791	0.356102	0.193936	0.157684	0.114933	0.21341	0.243816	0.00163879	5.19348e-07	0.998983	0.119987	0.00011936	0.0586957	0.125531	0.0805816	0.0138692	0.0107136	0.0952116	0.257859	0.352383	0.375183	0.212871	0.315028	0.481933	0.500253	0.243059	0.474206
P36188-3	P36188-3|M9PJQ5|M9NH88|P36188-2|P36188|A4V4Q6|P36188-7|P36188-5|P36188-9	wupA	FBgn0283471	Isoform 2 of Troponin I	355	206.27	FALSE	NA	96.89	126.8	188.77	120.97	110.06	0.381011	0.761547	0.0209311	-0.326527	1.2003	0.028853	-0.0284144	-0.135894	0.307729	0.0828632	0.000762782	3.39195e-06	0.998983	0.0214096	4.04522e-08	0.27426	0.459307	0.0895908	0.00444063	0.0890591	0.15045	0.25702	0.374061	0.34564	0.57487	0.256137	0.379867	0.385933	0.280765	0.383132
A8DZ29	A8DZ29|O61380	eIF4G1	FBgn0023213	Eukaryotic translation initiation factor 4G1, isoform B	219	672.81	FALSE	Positive	86.58	278.07	268.58	305.48	491.05	1.13146	0.76017	0.199877	-0.38763	0.510657	-0.0194303	0.140207	-0.273668	0.369405	0.175922	2.90023e-07	7.50431e-07	0.998983	0.0500622	6.95788e-06	0.288152	0.281141	0.0366284	0.00108949	0.0230823	0.42819	0.2566	0.434628	0.332814	0.279146	0.238913	0.472348	0.323139	0.305422	0.435789
Q9VRS7	Q9VRS7	Jon65Aiii	FBgn0035665	GH01508p	7.63	91.22	TRUE	Positive	90.83	172.28	213.03	213.39	125.12	1.41757	0.759495									2.004e-07	2.04338e-06									0.534082	0.256395
Q9VXQ5	Q9VXQ5	CCT6	FBgn0027329	Chaperonin containing TCP1 subunit 6	662	507.97	FALSE	Positive	123.24	325.35	299.53	236.25	399.35	0.690534	0.758966	0.0195956	-0.0942127	0.554711	0.226246	-0.0999325	-0.286742	0.193101	0.123715	0.000879706	0.000112372	0.998983	0.228202	3.07667e-06	0.0338116	0.259018	0.00728093	0.0157395	0.0482655	0.265004	0.256233	0.373609	0.394407	0.298037	0.326555	0.340642	0.31718	0.23494	0.406248
Q9V405	Q9V405|Q9VH79	Rpt3	FBgn0028686	26S proteasome regulatory complex subunit p48A	530	357.18	FALSE	Negative	55.18	232.49	233.87	138.99	263.55	0.706126	0.757336	0.0297746	-0.285267	0.641516	0.145028	0.121933	0.0233182	0.255763	0.193493	0.000592183	7.7671e-05	0.998983	0.0786956	3.39866e-06	0.103783	0.204537	0.231521	0.00660945	0.0191157	0.270775	0.255736	0.377055	0.354302	0.335259	0.297581	0.462325	0.458497	0.259991	0.445731
M9NCS8	M9NCS8|P33438	Glt	FBgn0001114	Glutactin, isoform D	97.4	292.52	TRUE	Positive	114.9	163.39	94.38	67.11	237.12	0.336211	0.75489	0.201101	-0.30166	0.383667	0.632755	0.0917107	-0.100335	0.538297	0.267081	0.00202793	8.01096e-06	0.998983	0.0773816	7.37714e-05	0.000109183	0.247006	0.0884156	0.000105525	0.00800886	0.13387	0.25499	0.435042	0.35086	0.224692	0.471572	0.44575	0.402139	0.37294	0.487371
M9MQH9	M9MQH9|P36179|H5V8B8|M9NDI6	Pp2A-29B	FBgn0260439	Protein phosphatase 2A at 29B, isoform C	310	321.47	FALSE	Positive	33.6	193.26	166.74	179.7	248.17	0.654552	0.750396	0.0452906	-0.14901	0.356098	0.269418	-0.188686	-0.407939	0.424417	0.239041	2.73031e-05	1.98286e-06	0.998983	0.150055	5.70489e-05	0.01581	0.0895068	0.00128934	0.000480719	0.0101368	0.251687	0.25362	0.382306	0.382904	0.21287	0.341956	0.291965	0.261942	0.327414	0.471505
Q9Y0Z0	Q9Y0Z0|Q8IPJ6	mmy	FBgn0259749	LD24639p	20.9	166.84	FALSE	NA	28.81	52.27	44.72	52.92	130.5	0.455901	0.749658	0.0626158	-0.248726	0.638783	0.312256	-0.246177	-0.622577	0.208224	0.214331	0.00135833	2.42976e-05	0.998983	0.0951029	6.21917e-06	0.0257555	0.0895068	0.000691842	0.0151459	0.0158226	0.178167	0.253395	0.38817	0.361972	0.334087	0.357238	0.260434	0.164116	0.240986	0.457522
Q9XYZ5	Q9XYZ5	pic	FBgn0260962	DNA damage-binding protein 1	116	106.02	FALSE	Positive	25.53	39.8	15.11	43.66	77.7	0.37783	0.74921	-0.0916989	-0.337729			0.0294233	-0.0429919	0.205251	0.0887993	0.00041645	1.53885e-06	0.998983	0.0474888	0.000373986	0.0351824	0.440062	0.190273	0.0135687	0.0755102	0.149273	0.253258	0.33594	0.343289			0.411588	0.428275	0.239797	0.386491
Q7K5M0	Q7K5M0	scaf	FBgn0033033	Inactive serine protease scarface	1.69	144.65	TRUE	Positive	52.29	121.04		5.37	46.28	1.74466	0.742322	0.79897	-0.390446					0.847602	0.470469	4.97002e-08	1.96324e-06	0.0449814	0.0387933					2.61701e-07	0.000342467	0.655139	0.251158	0.637399	0.332222					0.496593	0.602458
Q9VXP8	Q9VXP8	Dmel\CG8952	FBgn0030688	Uncharacterized protein	6.22	51	TRUE	Positive	50.55	31.38	21.84	34.25	17.4	1.25152	0.740853	-0.030631	-0.298394	0.757108	0.174323	0.0298311	0.0731214			6.06109e-08	3.15947e-07	0.998983	0.0393616	2.26043e-05	0.137841	0.454934	0.161305			0.472625	0.250709	0.356609	0.351546	0.384825	0.308032	0.411812	0.481196
A0A0B4KH68	A0A0B4KH68|B7Z0Q8|Q8IMR1|Q8IMR0	Lerp	FBgn0051072	Lysosomal enzyme receptor protein, isoform E	8.21	27.21	TRUE	Positive	27.21					1.65456	0.739934									5.65227e-07	1.5384e-05									0.621789	0.250429
Q9V491	Q9V491|H9XVP3|Q0KIF1	PlexA	FBgn0025741	Plexin A, isoform A	29.8	172.89	TRUE	Positive	39.08	6.43	159.15		5.85	0.845008	0.737892			1.00767	0.315577					9.25602e-07	4.21138e-07			4.16931e-08	0.0074051					0.322175	0.249806			0.492267	0.358423
Q9V3Z4	Q9V3Z4	Rpn5	FBgn0028690	GH11341p	250	148.45	FALSE	NA	34.5	92.99	58.8	80.97	80.74	0.593394	0.737775	-0.0119706	-0.148481	0.482907	0.207662	-0.0414387	-0.241611	0.218797	0.144647	0.000184627	9.00172e-06	0.998983	0.161053	1.15828e-05	0.0471889	0.408387	0.0120584	0.0116951	0.0381246	0.229053	0.249771	0.362925	0.383016	0.267247	0.319925	0.372723	0.33775	0.245212	0.418092
Q9VGS9	Q9VGS9	Ugt35A1	FBgn0026315	LD21102p	12.4	27.62	TRUE	NA	20.53		14.28	10.68		0.493994	0.737339									2.73031e-05	3.72776e-07			0.000307978	0.141987					0.192265	0.249638
Q9VWQ7	Q9VWQ7|Q8IQX5	Dmel\CG6891	FBgn0030955	GEO10539p1	236	165.59	FALSE	Positive	65.01	134.24	107.1	130.69	131.91	0.0288169	0.736821	-0.0846259	-0.47811	0.360278	-0.464465	-0.174423	-0.41127	0.292748	0.0818349	0.0361669	5.02605e-06	0.998983	0.0438164	0.000340019	0.00472792	0.0895068	0.000955767	0.00412095	0.0851627	0.0201027	0.24948	0.338334	0.31382	0.214662	0.0801517	0.299787	0.260424	0.274776	0.38255
P32234	P32234	128up	FBgn0010339	GTP-binding protein 128up	287	192.85	FALSE	NA	38.12	131.12	71.62	100.71	153.57	0.511198	0.736784	-0.0866764	-0.250782	0.493232	0.139682	-0.0137385	-0.156715	0.285949	0.1848	2.44754e-05	4.15286e-07	0.998983	0.062569	1.59892e-05	0.102261	0.484573	0.0474431	0.00353066	0.019381	0.198632	0.249469	0.33764	0.36154	0.271674	0.295674	0.387916	0.376443	0.272058	0.440812
Q94915	Q94915	Reg-2	FBgn0016715	Rhythmically expressed gene 2 protein	90.5	236.16	FALSE	Negative	65.87	147.82	134.44	193.79	198.65	0.251587	0.734699	-0.0447485	-0.12532	0.336866	-0.00953342	-0.158347	-0.462646	-0.0806118	-0.0736609	0.0141739	0.000165934	0.998983	0.215757	0.00147272	0.31662	0.242446	0.00506511	0.0907277	0.114355	0.10255	0.248833	0.351831	0.387877	0.204623	0.242443	0.308604	0.237008	0.125517	0.294563
Q94523	Q94523	SdhA	FBgn0261439	Succinate dehydrogenase [ubiquinone] flavoprotein subunit, mitochondrial	357	255.54	FALSE	Positive	94.47	153.2	157.09	139.51	239.63	0.442528	0.733277	-0.0130366	-0.249787	0.379519	0.115889	-0.130145	-0.398839	0.286011	0.103575	0.00184308	3.67215e-05	0.998983	0.0797047	4.59246e-05	0.112183	0.179247	0.00127515	0.00406014	0.0642904	0.173217	0.248399	0.362564	0.361749	0.222913	0.287186	0.324072	0.266089	0.272083	0.394851
A0A0C4FEI8	A0A0C4FEI8|Q9V3D8	grsm	FBgn0040493	Granny smith, isoform F	193	421.13	FALSE	Positive	221.43	231.53	300.34	354.19	364.02	0.392314	0.73302	-0.0642124	-0.422778	0.460616	0.189628	-0.0718871	-0.281798	0.238714	0.131488	0.00362607	5.91339e-05	0.998983	0.0512254	6.6963e-06	0.0439194	0.332808	0.00785255	0.00836853	0.0448747	0.154633	0.248321	0.345243	0.325435	0.257688	0.313492	0.356024	0.319434	0.253175	0.410646
Q7K533	Q7K533	Gbp2	FBgn0034200	GH14572p	117	204.12	TRUE	NA	25.53	154.97	46.98	81.48	196.74	0.633115	0.73116	0.265383	-0.48331	0.740967	0.104478	0.384893	0.236349	0.562169	0.297962	2.85803e-06	2.15559e-07	0.998983	0.0241871	1.74663e-06	0.158062	0.066258	0.0696014	0.000192861	0.00823003	0.243754	0.247754	0.456799	0.312728	0.377904	0.283116	0.606547	0.555591	0.382484	0.504845
Q7K508	Q7K508	Spn47C	FBgn0033574	GH18514p	NA	22.54	FALSE	Positive	22.54					1.07234	0.730325									1.10382e-07	2.45414e-07									0.406312	0.247499
Q9VYT3	Q9VYT3	Nrd1	FBgn0030344	FI23714p1	52.3	98.74	FALSE	NA	24.1	6.96	27.92	22.85	64.91	1.31375	0.728441			0.166729	-0.0834782	0.351988	0.467714	0.421045	0.301824	2.748e-07	2.3135e-06			0.0100321	0.219602	0.014472	0.000988431	0.000480719	0.00488358	0.495657	0.246925			0.131667	0.216064	0.5885	0.661041	0.326066	0.50703
E1JGV6	E1JGV6|O44081|O44081-2|A0A0B4K8B2	Nop60B	FBgn0259937	Nucleolar protein at 60B, isoform C	272	323.96	FALSE	NA	31.82	142.81	110.74	135.69	227.54	0.305775	0.728041	-0.315761	-0.971722	1.12389	0.0801843	0.0496563	-0.0731943	0.203838	0.0442076	0.00113921	2.14509e-06	0.998983	0.0123692	1.01006e-07	0.195053	0.44361	0.192396	0.0238321	0.130457	0.122605	0.246803	0.260103	0.210201	0.542106	0.274449	0.422685	0.41451	0.239232	0.361259
Q9VKI0	Q9VKI0|M9PCX3|M9PD87|M9PFL9	cmet	FBgn0040232	CENP-meta, isoform C	12.9	36.83	FALSE	NA	21.82	16.21	17.54	12.31	13.81	0.530617	0.724752									0.011188	0.00152826	0.998983	0.335485	0.00243633	0.0943497			0.000269728	0.000510987	0.205819	0.2458
A0A0C4DHC8	A0A0C4DHC8|A1Z6Z4|A0A0B4KF99|A0A0B4KEL0|A1Z6Z3|A4UZ69|A0A0C4FEI5|Q7JR61|A0A0B4KEE1	Aldh-III	FBgn0010548	Aldehyde dehydrogenase type III, isoform Q	208	176.25	FALSE	Negative	55.8	81.37	98.51	170.02	115.5	0.281272	0.72413	-0.105373	-0.486452	0.303127	0.196827	-0.0915875	-0.24365	0.149491	0.0293947	0.0127153	0.00021302	0.998983	0.019007	0.000974244	0.0841667	0.285219	0.0150656	0.036207	0.140947	0.113537	0.24561	0.331312	0.312069	0.190155	0.31606	0.345219	0.336821	0.217506	0.352877
Q9V3V6	Q9V3V6	Rpt5	FBgn0028684	26S proteasome regulatory complex subunit p50	620	403.2	FALSE	Negative	89.49	305.23	186.28	170.03	332.93	0.580765	0.716468	0.00592859	-0.277969	0.792775	0.163232	-0.110013	-0.244939	0.288407	0.216346	0.000402761	2.3255e-05	0.998983	0.0738474	5.93592e-07	0.0868576	0.234581	0.0135804	0.00399825	0.0136956	0.224379	0.243273	0.368984	0.355834	0.40012	0.304075	0.335114	0.336233	0.273041	0.458663
Q9VC18	Q9VC18	BEST:GH11240	FBgn0039241	RE29555p	269	320.95	FALSE	Positive	46.51	83.17	58.41	105.28	289.7	0.58201	0.708089	0.0609	-0.439293	0.652995	0.0656896	0.26222	0.166454	0.333089	0.246266	0.000435003	2.78572e-05	0.998983	0.0302283	3.05638e-06	0.209168	0.025742	0.0335834	0.00201672	0.00962082	0.22484	0.240718	0.387589	0.321968	0.340181	0.269278	0.539266	0.523735	0.290903	0.475593
Q9VDV2	Q9VDV2	BEST:GH15838	FBgn0038723	AT06125p	98.2	180.99	FALSE	NA	24.19	126.17	113.75	126.54	174.63	0.47832	0.706294	-0.153352	-0.375042	0.549118	0.18758	0.0168437	-0.0513384	0.232348	0.23621	0.000218245	3.99742e-06	0.998983	0.0256759	6.27696e-06	0.0629977	0.47801	0.1829	0.0095888	0.0107517	0.186464	0.240171	0.315073	0.335456	0.295638	0.312761	0.404689	0.424471	0.25063	0.469903
Q9VSP9	Q9VSP9	Acbp5	FBgn0035926	RE05521p	1101	73.77	FALSE	NA	43.21	54.68	66.28	72.21	30.23	0.383557	0.704393	0.155099	-0.116606	0.183376	0.244906	-0.0378971	-0.181402	0.349462	0.271075	0.000640691	4.2776e-06	0.998983	0.224635	0.00211781	0.0257555	0.419201	0.0317687	0.00121147	0.0064447	0.151392	0.239591	0.419472	0.389707	0.138805	0.333211	0.374666	0.365191	0.297449	0.489631
C0HL66	C0HL66|C0HL67	His3.3A	FBgn0014857	Histone H3.3A	NA	178.75	FALSE	Negative	75.91	95.54	94.92	111	140.43	0.348115	0.700862	-0.206297	-0.604598	0.828506	0.121553	-0.0307184	-0.532744	0.117401	-0.0370559	0.00233455	1.88e-05	0.998983	0.0133766	7.77435e-08	0.0905874	0.49632	0.0453796	0.0513804	0.132632	0.138275	0.238514	0.297153	0.287268	0.415441	0.289207	0.378603	0.205059	0.204677	0.315276
Q7JYW9	Q7JYW9	Hex-C	FBgn0001187	Phosphotransferase	44.5	172.3	FALSE	Positive	27.87	62.03	93.95	115.71	133.45	0.477344	0.699756	-0.0499902	-0.375953	0.423529	0.104561	0.241743	0.231351	0.218372	0.270713	4.87669e-05	7.69435e-07	0.998983	0.0321386	7.50804e-05	0.153468	0.0329441	0.0107883	0.0100785	0.00664906	0.186103	0.238177	0.350057	0.335265	0.241785	0.283145	0.528035	0.553313	0.245042	0.489426
Q9VK60	Q9VK60	Dmel\CG6180	FBgn0032453	GH25425p	1065	135.62	FALSE	Positive	74.93	76.2	79.46	56.29	104.02	0.158407	0.692201	-0.116067	-0.408313	0.265169	0.24422	0.0722459	-0.197164	0.219893	0.12213	0.0256985	0.000429464	0.998983	0.0409887	0.000592676	0.0330968	0.312723	0.0209644	0.0109665	0.0504415	0.0680641	0.235873	0.327692	0.328472	0.173879	0.332967	0.435074	0.358007	0.245651	0.405351
Q9W2D9	Q9W2D9	eIF3k	FBgn0034654	Eukaryotic translation initiation factor 3 subunit K	351	166.87	FALSE	Negative	49.98	100.28	34.23	87.92	122.05	0.0333476	0.691075	0.0286583	-0.24933	0.0642997	0.0903803	-0.160392	-0.398206	0.445746	0.270102	0.0370407	3.49538e-05	0.998983	0.101432	0.0179197	0.156691	0.131404	0.00150845	0.000415788	0.00794695	0.0217795	0.23553	0.376677	0.361845	0.0877446	0.278086	0.307483	0.266378	0.335941	0.489081
Q24323	Q24323|Q24323-2|Q24323-4|Q24323-3	Sema2a	FBgn0011260	Semaphorin-2A	16.6	197.1	TRUE	Positive	77.81		152.58	24.9	118.23	1.37176	0.690002			1.05575	0.914025	0.654908	0.738341	0.506051	0.742934	2.31635e-08	1.96824e-07			3.93846e-08	1.74989e-06	0.000301284	7.93407e-05	0.000201827	3.47799e-06	0.517127	0.235203			0.512883	0.571912	0.754638	0.784385	0.360049	0.756631
E1JJN1	E1JJN1|P35128	ben	FBgn0000173	Bendless, isoform B	558	68.79	FALSE	NA	46.38	38.14	22.04	10.88	57.61	0.548684	0.686372	0.140318	0.0555871	0.266997	0.199859			0.44121	0.235637	0.000525064	2.98016e-05	0.998983	0.271915	0.00235327	0.0936674			0.000621354	0.0130833	0.212506	0.234096	0.414469	0.425853	0.174663	0.317141			0.334128	0.469578
B5RIV0	B5RIV0|Q9V3S9	bgm	FBgn0027348	Bubblegum, isoform C	52.8	399.53	FALSE	Negative	43.47	248.38	222.29	227.11	299.87	0.437774	0.683764	-0.0277892	-0.388383	0.539493	0.0239537	0.0453589	-0.104108	0.423838	0.355491	0.00124319	2.83176e-05	0.998983	0.0312843	6.17445e-06	0.281313	0.402651	0.0964568	0.000702309	0.00322567	0.171458	0.2333	0.357571	0.332655	0.291511	0.254389	0.420328	0.40042	0.327183	0.537398
Q9VNX4	Q9VNX4	P5CDh1	FBgn0037138	Delta-1-Pyrroline-5-carboxylate dehydrogenase 1, isoform A	598	96.17	FALSE	Negative	29.58		51.04	32.64	51.08	0.608982	0.680996			0.478621	0.266183	0.106894	0.00810108	0.204831	0.0195021	9.00887e-05	7.44032e-06			1.5541e-05	0.0256026	0.196654	0.257248	0.0117371	0.147905	0.234822	0.232456			0.265408	0.340802	0.454077	0.451562	0.239629	0.347279
Q9VXC7	Q9VXC7	Dmel\CG9673	FBgn0030775	RE37738p	140	41.17	TRUE	Positive	41.17					1.31106	0.679278									1.02686e-07	1.27253e-06									0.49466	0.231932
Q9VBT1	Q9VBT1	CG10634	FBgn0051098	Uncharacterized protein	42.9	103.77	FALSE	NA	27.58	16.59	12.54	41.55	60.99	0.350109	0.67918					-0.0455198	-0.417554	0.189327	0.115096	0.000490546	2.19402e-06					0.402651	0.00123881	0.0173885	0.0551934	0.139013	0.231902					0.370485	0.25756	0.233431	0.401371
O77410	O77410	eIF3e	FBgn0025582	Eukaryotic translation initiation factor 3 subunit E	215	253.78	FALSE	NA	32.42	164.35	156.56	180.79	219.21	0.298342	0.678971	-0.00514609	-0.608201	0.748779	0.130794	-0.0744896	-0.280744	0.365972	0.175347	0.0132353	0.000404302	0.998983	0.0180522	5.73844e-07	0.106588	0.330062	0.00870187	0.00149273	0.026305	0.119854	0.231839	0.365235	0.286511	0.381254	0.292504	0.354596	0.319914	0.304049	0.435463
A0A0B4LF52	A0A0B4LF52|P35004	betaTry	FBgn0010357	BetaTrypsin, isoform B	6.63	68.95	TRUE	Positive	33.74	16.42	52.11	36.55	36.11	0.805345	0.675266			0.310505	0.108437	-0.00181324	-0.194627	0.0353853	-0.267033	0.000181461	7.56992e-05			0.000520481	0.15195	0.512589	0.0152199	0.107964	0.00710361	0.307496	0.230709			0.193319	0.284528	0.394456	0.359164	0.171889	0.185144
A1ZB24	A1ZB24	Muc55B	FBgn0034294	Mucin 55B, isoform A	28.7	80.59	TRUE	Positive	80.59		9.87			1.64385	0.674837									5.34024e-08	2.71617e-06									0.617828	0.230578
P61857	P61857	betaTub85D	FBgn0003889	Tubulin beta-2 chain	706	393.58	FALSE	Negative	334.2	340.75	308.12	216.77	479.4	0.355762	0.673411	0.0322462	-0.00726385	0.312521	0.127282	0.216552	0.0632009			0.000458113	2.31274e-06	0.998983	0.332586	0.000119388	0.0936674	0.0989838	0.177831			0.141105	0.230143	0.377891	0.41266	0.194184	0.29125	0.514219	0.476675
Q9VR79	Q9VR79	obst-A	FBgn0031097	LD43683p	50.5	48.36	TRUE	Positive	47.37	22.54	25.52	21.44	10.2	1.1222	0.673058	0.0766588	0.0539775	0.466609	0.425561	0.138566	0.0182261			4.28081e-08	1.84175e-07	0.998983	0.266412	1.52424e-05	0.00192994	0.208449	0.245197			0.424765	0.230036	0.392923	0.425515	0.260258	0.397658	0.471448	0.456177
A1Z9E3	A1Z9E3	mEFTu1	FBgn0024556	Elongation factor Tu	615	286.09	FALSE	Negative	21.44	167.55	162.17	179.76	198.52	0.394107	0.670853	0.0789451	0.08652	0.365683	0.0887221	-0.0570775	-0.288426	0.0762234	-0.0369524	0.00281153	6.22979e-05	0.998983	0.249501	0.000202828	0.177635	0.402651	0.0153339	0.0826343	0.135312	0.155297	0.229363	0.393697	0.432347	0.21698	0.277495	0.364146	0.316413	0.188215	0.315334
Q9VVI4	Q9VVI4	Jon74E	FBgn0023197	Jonah 74E, isoform A	5.09	77.51	FALSE	Positive	53.44	172.28	213.03	213.39	125.12	1.40852	0.670177	0.10339	0.0950221			0.0688082	0.082604			2.31635e-08	3.15947e-07	0.998983	0.22411			0.330143	0.123861			0.530731	0.229157	0.401971	0.434132			0.433189	0.485518
M9PGV7	M9PGV7|M9PGC4|P18431-1|A8JUV9|Q0KHW6|P18431-4|C0PUX5|Q7KVY5	sgg	FBgn0003371	Shaggy, isoform Q	70.7	164.28	FALSE	NA	19.83	110.49	48.65	88.11	130.19	0.349753	0.669767	-0.0415711	-0.1951	0.341325	0.0580418	0.0144537	-0.0872599	0.161256	0.0575093	0.000686739	3.71043e-06	0.998983	0.0931405	0.00013057	0.210038	0.483828	0.124491	0.0335893	0.114355	0.138881	0.229032	0.352907	0.373229	0.206535	0.26655	0.403378	0.408099	0.222209	0.368785
Q9VJ80	Q9VJ80	Dmel\CG10211	FBgn0032685	LD42267p	6.26	61.21	TRUE	Positive	29.11				44.22	0.578335	0.668615							0.825012	0.158666	5.22376e-05	3.57279e-06							2.79905e-07	0.0273582	0.22348	0.228681							0.487562	0.426025
Q86B44	Q86B44|Q1RL06	Gss2	FBgn0030882	Glutathione synthetase	80.2	329.79	FALSE	Positive	116.13	192.18	240.62	245.95	259.9	0.582378	0.667604									2.7889e-05	2.02087e-06									0.224976	0.228372
Q9VF15	Q9VF15|Q8T0T2	glob1	FBgn0027657	GEO09476p1	278	110.18	FALSE	NA	32.75	35.25	28.74	25.59	101.65	0.634954	0.665181	0.0144183	-0.294199	0.251164	0.158152	0.0892316	-0.281034	0.349509	0.28352	2.05938e-05	2.6046e-06	0.998983	0.0747288	0.00442067	0.14624	0.402528	0.0553332	0.00170651	0.0068481	0.244434	0.227633	0.371857	0.352427	0.167873	0.302263	0.44439	0.319782	0.297468	0.496673
Q24186	Q24186|X2JKU5|Q9VFE4|A0A0B4K683	RpS5a	FBgn0002590	40S ribosomal protein S5a	1019	209.04	FALSE	Positive	142.5	141.3	147.2	141.33	183.57	0.341827	0.662787	-0.188548	-0.519256	0.795918	0.155808	-0.0681166	-0.10391	0.20073	0.275032	0.000756379	3.97896e-06	0.998983	0.0163038	4.17506e-07	0.0867606	0.384169	0.130678	0.0222868	0.0103907	0.135948	0.226903	0.30316	0.305183	0.401468	0.301427	0.358092	0.40051	0.23799	0.49187
Q9VW95	Q9VW95	Dmel\CG17145	FBgn0036953	FI03257p	NA	37.88	TRUE	Positive	37.88					1.56176	0.662148									4.03554e-08	1.32399e-06									0.587444	0.226709
A0A0B4LFD2	A0A0B4LFD2|P29845	Hsc70-5	FBgn0001220	Heat shock protein cognate 5, isoform B	1236	448.7	FALSE	Positive	77.35	293.8	254.69	291.78	337.23	0.281604	0.656663	0.0168219	-0.165512	0.37648	0.0522676	-0.0851275	-0.218091	0.249887	0.155643	0.00183065	5.29124e-06	0.998983	0.123195	2.62302e-05	0.205501	0.238351	0.0082325	0.00605545	0.0291378	0.113659	0.225036	0.37267	0.37944	0.22161	0.26449	0.348762	0.34847	0.257642	0.424314
Q9VXC5	Q9VXC5	Dmel\CG9672	FBgn0030777	GH16384p	NA	78.66	TRUE	NA	78.54	6.13	6.02	8.59		1.77141	0.655268									4.97002e-08	4.50629e-06									0.665036	0.22461
M9PE65	M9PE65|M9NFN0|M9PBP8|M9NF15|Q9VZ96	axo	FBgn0262870	Axotactin, isoform C	2.71	58.66	TRUE	Positive	53.45		5.21	9.18		0.591078	0.649757									3.02791e-06	3.04643e-07									0.228196	0.22293
P40417	P40417|P40417-2|P40417-1|A8Y4W5	rl	FBgn0003256	Mitogen-activated protein kinase ERK-A	100	91.34	FALSE	Negative	22.88	27.76	5.23	27.6	38.31	0.470107	0.648049	0.00627349	-0.242102			0.208221	0.222477	0.283825	0.216616	0.000246843	7.03462e-06	0.998983	0.0999892			0.0433773	0.00951549	0.0040727	0.0131939	0.183424	0.222409	0.3691	0.363363			0.50965	0.549269	0.271209	0.458816
Q8IRI8	Q8IRI8	Dmel\CG32483	FBgn0052483	Uncharacterized protein	10.5	91.31	TRUE	Positive	70.26	10.1	20.78	9.09		1.69162	0.645636			0.2666	0.0143286					2.57294e-08	1.57643e-06			0.00216944	0.308124					0.635506	0.221673			0.174492	0.250956
Q86B61	Q86B61|X2JIW9	Tbh	FBgn0010329	Tyramine beta-hydroxylase	2.07	114.73	FALSE	Positive	21.86			63.51	57.54	1.33841	0.644284					0.528698	0.837632	0.300901	0.839844	2.90023e-07	5.66909e-06					0.0201865	0.000686074	0.00241781	2.51359e-07	0.504785	0.221261					0.685417	0.82964	0.278036	0.811468
Q9W0N8	Q9W0N8	hiro	FBgn0035154	GH21114p	12.8	130.43	TRUE	Positive	130.43		8.33	17.77		1.66754	0.643199									2.31635e-08	6.7657e-07					0.478992	0.0707942			0.626595	0.22093
Q9VRM9	Q9VRM9	Alp9	FBgn0035620	GH04680p	9.96	35.28	TRUE	Positive	35.28					1.52093	0.642268									3.34893e-08	1.07603e-06									0.572333	0.220646
Q9VQI7	Q9VQI7	Prx6005	FBgn0031479	Peroxiredoxin 6005	227	66.82	FALSE	Positive	24.77	23.34	14.14	15.13	59.96	0.20395	0.640132	-0.0126095	-0.0403557					0.421362	0.0696219	0.000924945	2.76358e-07	0.998983	0.28094					0.0009306	0.100907	0.0849196	0.219995	0.362709	0.405713					0.326193	0.375639
Q8IQ80	Q8IQ80|Q8IQ82	pst	FBgn0035770	GH06117p	13.8	131.28	FALSE	NA	21.65	67.26	83.44	68.37	111.37	0.478238	0.639464	-0.0678356	-0.380976	0.489959	0.0573853	0.0270352	-0.0576889	0.235329	0.3147	0.000865891	3.93915e-05	0.998983	0.0325086	5.35333e-06	0.201332	0.443843	0.158387	0.0089159	0.00438876	0.186434	0.219791	0.344017	0.33421	0.27027	0.266316	0.410278	0.421577	0.251822	0.514316
Q9VH32	Q9VH32	Npc2d	FBgn0037782	Niemann-Pick type C-2d	NA	25.6	TRUE	Positive	25.6			15.51		1.46095	0.638729									3.76605e-08	1.00573e-06									0.550137	0.219567
Q8IPB7	Q8IPB7	LManII	FBgn0027611	Alpha-mannosidase	81.3	639.5	TRUE	Positive	604.89	78.37	268.42	283.78	88.61	1.63827	0.634015									9.32763e-08	6.62976e-06									0.615761	0.21813
Q9VGC5	Q9VGC5	Dmel\CG4830	FBgn0037996	RE54693p	89	487.93	FALSE	NA	207.65	297.16	310.8	294.19	365.82	0.413883	0.632232	-0.188229	-0.426316	0.255952	0.0160107	-0.195774	-0.339266	0.100844	0.115303	0.00657818	0.000441947	0.998983	0.0374453	0.00305116	0.307271	0.11918	0.00617612	0.0590598	0.0575193	0.162616	0.217586	0.303268	0.324693	0.169927	0.251556	0.288078	0.293241	0.198058	0.401488
M9PGG4	M9PGG4|P18824|P18824-2	arm	FBgn0000117	Armadillo, isoform F	14.7	28.32	FALSE	Negative	24.09	26.33	26.05	15.4	23.22	0.13706	0.627679	0.218399	-0.138126	0.429721	0.240159			0.356879	-0.126625	0.0204271	8.82555e-05	0.998983	0.194064	0.000461827	0.0837093			0.00419361	0.0665786	0.0601637	0.216197	0.440897	0.385189	0.24444	0.331518			0.300414	0.264594
P48148	P48148	Rho1	FBgn0014020	Ras-like GTP-binding protein Rho1	1124	120.64	FALSE	Positive	21.11	74.54	68.37	15.33	46.11	0.288439	0.625891	0.0497408	-0.036787	0.364596	0.115549			0.249224	0.202661	0.00435165	3.7599e-05	0.998983	0.277026	2.18129e-05	0.093325	0.260434	0.00717929	0.00702247	0.016458	0.116189	0.215652	0.383812	0.406462	0.216514	0.287065			0.257376	0.450919
M9PBA3	M9PBA3	CG31758	FBgn0264750	Uncharacterized protein, isoform A	NA	64.32	TRUE	NA	64.32	34.01	23.06	56.39	33.19	2.354	0.624573	-0.0188095	-0.505492	0.167798	-0.145447	0.150376	-0.102384	0.275797	-0.0193426	1.15745e-06	0.000366963	0.998983	0.014829	0.00419569	0.0982085	0.147929	0.0999529	0.00490401	0.149323	0.880654	0.21525	0.360611	0.308072	0.132125	0.193958	0.477925	0.401206	0.268	0.325299
P32392	P32392	Arp3	FBgn0262716	Actin-related protein 3	275	86.41	FALSE	Positive	30.55	35.55	27.33	70.25	54.05	0.205555	0.622952	-0.0611759	-0.627376	0.221751	0.0689733	-0.0763023	-0.180467	0.332038	0.189227	0.00254762	2.01616e-06	0.998983	0.0123692	0.00193094	0.203123	0.356282	0.0543608	0.00207094	0.0201133	0.0855136	0.214756	0.346271	0.282486	0.155261	0.27045	0.353602	0.365618	0.290484	0.443317
Q8IQZ7	Q8IQZ7|O61604|Q8IQZ8	Fim	FBgn0024238	FI19014p1	227	272.96	FALSE	Positive	100.32	189.72	181.45	192.65	185.15	0.310471	0.620741	0.0368871	-0.165917	0.226217	0.026635	-0.107312	-0.416996	0.298751	0.0751408	0.00202765	1.55258e-05	0.998983	0.127821	0.000604418	0.266281	0.213947	0.000937358	0.00313851	0.0883892	0.124343	0.214082	0.379462	0.379355	0.157176	0.255346	0.336595	0.257814	0.277176	0.378762
O18332	O18332|O15971|Q9W5X0|P25228|Q9VC31|O18334|X2J5T3|Q9W2S9|Q8IRK8|Q8IRK9|Q9VZ47|Q8IPT6|B5RJ70|Q9VP48|M9PG39|Q9V3C2|O18339|Q9W3Q0|Q7KY04|F0JAF7	Rab1	FBgn0285937	FI01544p	1138	162.47	FALSE	NA	65.53	112.3	128.64	121.66	99.95	0.409488	0.618883	0.0739481	-0.157138	0.380057	0.176818	-0.0538335	-0.437874	0.302538	0.158791	0.00131183	3.63431e-05	0.998983	0.133174	7.05449e-05	0.0671277	0.379091	0.000955767	0.00283567	0.0290336	0.160989	0.213515	0.392006	0.381198	0.223144	0.308922	0.365925	0.248298	0.27869	0.426095
Q7KT70	Q7KT70	Gli	FBgn0001987	FI18641p1	6.76	39.86	TRUE	Positive	39.86					1.20769	0.615321									8.72128e-07	1.06114e-05									0.456406	0.212429
Q9VM97	Q9VM97|Q8T0I9	Tsp	FBgn0031850	Thrombospondin, isoform A	1.71	59.47	TRUE	Positive	32.23	26.8	16.72		39.44	0.870768	0.597174	0.357566	0.183666					0.512642	0.249623	0.000119554	0.000138049	0.998983	0.137669					0.000107975	0.00875128	0.331709	0.206895	0.488	0.45274					0.362684	0.477492
P06754-5	P06754-5|A0A0B4K6Y8	Tm1	FBgn0003721	Isoform L of Tropomyosin-1, isoforms 9A/A/B	1391	286.07	FALSE	Positive	117.44	180.44	151.84	140.73	183.79	0.26695	0.596863	0.0935044	-0.213172	0.135587	0.0850126	-0.0600226	-0.477082	0.403256	0.163578	0.00787367	0.000114612	0.998983	0.0751459	0.00532839	0.156853	0.406846	0.0028266	0.00125427	0.0356809	0.108236	0.2068	0.398625	0.369436	0.118313	0.276171	0.362531	0.230429	0.318955	0.428804
Q9VQE0	Q9VQE0	Drp1	FBgn0026479	Dynamin related protein 1, isoform A	141	192.13	FALSE	Positive	19.02	93.76	85.21	70.34	150.02	0.458533	0.594893	0.00623247	-0.124008	0.614239	0.241727	-0.0628788	-0.348623	0.242958	0.093517	0.00082373	4.33711e-05	0.998983	0.207494	2.44908e-05	0.0682098	0.37474	0.00459459	0.00797037	0.0727677	0.179141	0.206199	0.369086	0.388153	0.323563	0.332078	0.360964	0.288977	0.254872	0.38916
Q27268	Q27268|M9PC90	Hel25E	FBgn0014189	ATP-dependent RNA helicase WM6	491	227.56	FALSE	Negative	65.49	122.18	169.92	136.56	158	0.262829	0.594065	0.0139137	-0.0279392	0.292948	0.232241	0.0506887	-0.0695261	0.252032	0.146265	0.00429366	2.95245e-05	0.998983	0.307117	0.00025531	0.0326594	0.401742	0.158387	0.00702247	0.0373049	0.106711	0.205947	0.371686	0.40832	0.185791	0.328694	0.423251	0.416181	0.258499	0.419008
Q9VDK7	Q9VDK7	Srp72	FBgn0038810	Signal recognition particle subunit SRP72	151	622.86	FALSE	Negative	43.8	281.18	367.22	185.19	472.56	0.633605	0.584466	-0.230386	-0.848969	1.10598	0.169889	-0.0363287	-0.0981509	0.298242	0.246098	7.31362e-05	1.80918e-05	0.998983	0.0123692	1.01697e-07	0.0916817	0.447047	0.135419	0.00531209	0.0127161	0.243935	0.20302	0.289	0.23597	0.534425	0.30645	0.375526	0.403135	0.276972	0.475498
A1ZBJ2	A1ZBJ2	cg7461	FBgn0034432	Uncharacterized protein, isoform B	371	121.79	FALSE	Negative	26.26	23.86	58.05	94.73	51.3	0.168679	0.579163	0.178224	-0.311905	0.175218	0.137334	-0.0854858	-0.497199	0.190185	0.0780595	0.0210829	0.000393002	0.998983	0.0840112	0.0031631	0.0983442	0.342456	0.00167043	0.0190048	0.088907	0.0718657	0.201403	0.427299	0.34871	0.135307	0.294836	0.348566	0.22126	0.233774	0.380414
Q9VPN8	Q9VPN8	Dmel\CG11911	FBgn0031249	Uncharacterized protein	35.5	59.03	TRUE	Positive	59.03					1.42765	0.576643									9.19944e-08	5.07297e-06									0.537811	0.200634
Q9VD29	Q9VD29	Sar1	FBgn0038947	RE74312p	754	62.22	FALSE	Negative	23.38	40.6	49.07	30.79	32.68	0.363968	0.575321	-0.0187722	-0.179365	0.385165	0.116973	-0.0715242	-0.411808	0.215617	0.105447	0.00124319	2.65492e-05	0.998983	0.122514	2.85065e-05	0.103702	0.330062	0.00131142	0.0138692	0.0665873	0.144142	0.200231	0.360623	0.376532	0.225334	0.287573	0.356223	0.260179	0.243941	0.395911
Q8MSW0	Q8MSW0	IleRS	FBgn0027086	Isoleucyl-tRNA synthetase, isoform A	159	997.35	FALSE	NA	169.04	614.56	536.49	577.76	848.63	0.288115	0.571769	-0.0250839	-0.541237	0.58407	0.062506	0.43686	0.195343	0.58083	0.27863	0.000966887	5.02605e-06	0.998983	0.0217369	3.01562e-06	0.202378	0.0111833	0.0462427	0.000152758	0.0099356	0.116069	0.199148	0.358487	0.300568	0.310626	0.268142	0.635048	0.536902	0.389944	0.493906
Q7K4Y0	Q7K4Y0|Q9VG68	Desat1	FBgn0086687	Desaturase 1, isoform A	56	69.06	FALSE	NA	21.91	35.85	24.45	43.03	24.29	0.385851	0.567685	-0.0192767	-0.216986	0.240561	0.021762	-0.269961	-0.629327	0.126326	-0.0217196	0.00531654	0.000365019	0.998983	0.123142	0.00227991	0.294025	0.0693418	0.000652144	0.0409568	0.146605	0.152241	0.197902	0.360452	0.368635	0.163327	0.253608	0.247389	0.161039	0.208245	0.323954
M9PGK1	M9PGK1|Q9V3U1	RE126B2	FBgn0040397	Uncharacterized protein, isoform C	0.699	41.45	FALSE	NA	35.33					1.27361	0.567366									4.45633e-08	1.27842e-06									0.4808	0.197805
Q9VPN7	Q9VPN7	Dmel\CG11912	FBgn0031248	Uncharacterized protein	NA	22.26	TRUE	Positive	22.26				6.75	1.44778	0.561704									1.20145e-07	8.24649e-06									0.545262	0.196079
Q9V3P4	Q9V3P4	Dmel\CG7953	FBgn0028533	CG7953 protein	3.8	122.92	TRUE	NA	97.33	34.17	34.95	51.36	45.87	1.22888	0.554052	-0.205417	-0.506572	0.23858	-0.165805	-0.280102	-0.838457	0.21061	0.108335	4.97928e-06	8.54313e-05	0.998983	0.0165566	0.00699415	0.158809	0.0456563	0.000106168	0.0151767	0.0649595	0.464248	0.193745	0.297451	0.307845	0.162477	0.186695	0.241827	0.0657236	0.24194	0.397545
Q9W2F1	Q9W2F1	Dmel\CG15674	FBgn0034642	Uncharacterized protein, isoform A	NA	96.35	TRUE	NA	96.35					0.966439	0.551151									4.6133e-06	2.30117e-05									0.367117	0.19286
Q9VBS6	Q9VBS6	CG10551	FBgn0051087	Uncharacterized protein, isoform A	4.8	243.4	FALSE	NA	51.57	130.48	89.97	118.63	174	0.745721	0.544244	-0.0141302	-0.291089	0.446733	0.103458	-0.236699	-0.337279	0.295108	0.28257	0.000624051	0.00047475	0.998983	0.0809917	6.30038e-05	0.158445	0.0550841	0.00388841	0.00350615	0.0064447	0.285429	0.190754	0.362194	0.353079	0.251734	0.282752	0.265632	0.294147	0.27572	0.496136
Q9VW94	Q9VW94|Q8IQV7|Q8MR04	Dmel\CG6933	FBgn0036952	RE22940p	NA	54.87	TRUE	Positive	54.87				19.49	1.69168	0.543164									2.31635e-08	1.8646e-06									0.635528	0.190425
Q9VV75	Q9VV75	UQCR-C2	FBgn0250814	AT02348p	1115	447.39	FALSE	Negative	20.19	261.01	327.46	197.98	363.01	0.261098	0.532916	-0.0652879	-0.233378	0.499373	0.0298303	-0.104491	-0.391267	0.148549	-0.089555	0.00759202	0.000165522	0.998983	0.0823148	9.31679e-06	0.267812	0.206073	0.000955767	0.0297155	0.0735202	0.10607	0.1873	0.344879	0.365194	0.274307	0.256486	0.338142	0.269541	0.217129	0.285569
Q9VDG4	Q9VDG4	Alp5	FBgn0038845	Alkaline phosphatase	88	144.39	TRUE	Positive	144.39					1.17806	0.529964									4.28081e-08	1.06314e-06									0.445436	0.1864
A0A0B4KFE4	A0A0B4KFE4|A1Z7H2|Q8T3L1|A1Z7H3	Acsl	FBgn0263120	Acyl-CoA synthetase long-chain, isoform J	214	194.59	FALSE	Negative	28.81	111.37	161.06	138.74	78.14	0.516418	0.528985	-0.0865062	-0.336409	0.516684	0.173642	-0.131315	-0.410035	0.00798354	0.00414761	0.00167428	0.000341176	0.998983	0.0535882	5.09081e-06	0.0621088	0.185186	0.00134507	0.133447	0.16679	0.200564	0.186101	0.337698	0.343566	0.28173	0.307789	0.32343	0.260987	0.160935	0.338591
Q24298	Q24298	shg	FBgn0003391	DE-cadherin	11.7	72.38	TRUE	Positive	72.38					1.12404	0.523736									1.29921e-07	3.04381e-06									0.425447	0.1845
M9PB30	M9PB30|M9PBZ0|M9PC41|M9PC45|M9PEI1|M9PEH5|M9PB32|M9PCJ6|M9PC48|M9PBZ4|M9PEI7|M9NER8|M9NCR4|M9PCJ8|M9PB31|M9NE82	dpy	FBgn0053196	Dumpy, isoform Q	0.37	52.62	TRUE	Positive	47.67	4.86		4.95		0.85559	0.52068									6.40295e-05	0.000143904									0.326092	0.183568
Q9VSD6	Q9VSD6	msk	FBgn0026252	D-Importin 7/RanBP7	130	192.98	FALSE	Positive	60.84	112.86	117.96	131.7	101.45	0.336638	0.518543	-0.136421	-0.410383	0.350133	0.178338	-0.206557	0.105645	0.185424	0.0856296	0.00826863	0.000632281	0.998983	0.0277845	3.2986e-05	0.0443313	0.107708	0.117405	0.0174156	0.0769461	0.134027	0.182917	0.320803	0.328037	0.210312	0.309464	0.282164	0.49602	0.231871	0.384697
Q9VNW6	Q9VNW6	Dmel\CG7470	FBgn0037146	Delta-1-pyrroline-5-carboxylate synthase	218	620.96	FALSE	Negative	89.81	408.84	407.44	370.97	564.36	0.43462	0.506389	0.0147781	-0.0414657	0.598387	0.135283	-0.172225	-0.370159	0.0712978	-0.106768	0.00899305	0.00167569	0.998983	0.318804	0.00038563	0.199677	0.292033	0.0324077	0.0968257	0.0910117	0.17029	0.17921	0.371979	0.40548	0.316765	0.294105	0.300993	0.279161	0.186246	0.27583
P25723	P25723	tld	FBgn0003719	Dorsal-ventral patterning protein tolloid	1.18	134.25	TRUE	Positive	53.15	27.66	12.94	65.05	63.35	1.356	0.501219	-0.019597	-0.450942			0.166072	0.410569	0.325623	0.280646	7.90885e-07	5.73489e-05	0.998983	0.0130632			0.106315	0.00100756	0.00394852	0.00934144	0.511293	0.177634	0.360344	0.319523			0.486533	0.634996	0.287919	0.495047
A0A0B4LGF8	A0A0B4LGF8|P53777|B7YZP9	Mlp60A	FBgn0259209	Muscle LIM protein at 60A, isoform F	88.3	89.95	FALSE	Positive	41.23	58.83	75.37	44.33	74.56	0.62391	0.497331	-0.0713584	-0.0118375	0.532307	0.0963198	-0.290931	-0.404995	0.134727	0.186825	0.00327221	0.00155259	0.998983	0.335628	1.55063e-06	0.119347	0.070503	0.00627716	0.0365527	0.0195582	0.240347	0.176448	0.342825	0.4117	0.288429	0.280205	0.235888	0.263284	0.211603	0.441958
A8JNJ6	A8JNJ6|M9PBL6|Q7KV70|Q7KV69|Q9VZQ3	kst	FBgn0004167	Karst, isoform E	146	628.65	FALSE	NA	26.76	218.23	23.4	116.86	502.02	0.633852	0.497092	0.0527139	-0.391692	0.624658	0.246321	0.125021	-0.116882	0.496981	0.260836	0.00426973	0.00201034	0.998983	0.0307178	4.97669e-06	0.0439603	0.175217	0.071814	0.000180589	0.00830355	0.244027	0.176375	0.384819	0.331961	0.32803	0.333716	0.464019	0.394598	0.356423	0.483838
Q7JWP9	Q7JWP9	tartan	FBgn0034717	RE09008p	NA	113.34	TRUE	Positive	113.34					1.2306	0.495155									1.48139e-06	5.91181e-05									0.464884	0.175784
P46415	P46415	Fdh	FBgn0011768	Alcohol dehydrogenase class-3	554	119.04	FALSE	Positive	27.94	44.68	53	82.08	71.22	0.234716	0.489913	0.0438517	-0.319218	0.185779	-0.0152624	0.297739	0.185651	0.34684	0.140715	0.00239608	1.59749e-05	0.998983	0.0283419	0.0010613	0.290187	0.0213777	0.0301052	0.0015106	0.0386466	0.0963061	0.174186	0.381819	0.347174	0.139836	0.240399	0.558747	0.532484	0.296401	0.415867
O17452	O17452|E3CTR7	Peritrophin-A	FBgn0022770	LD20793p	9.07	120.31	TRUE	Positive	23.29			24.86	108.44	1.03608	0.489886					0.880606	0.109021	0.884092	0.172627	7.55338e-06	9.26535e-05					0.0120503	0.194907	5.2335e-07	0.0289779	0.392892	0.174178					0.878422	0.497558	0.51118	0.433925
Q9VB20	Q9VB20	dsd	FBgn0039528	Distracted, isoform B	1.18	41.25	TRUE	Positive	41.25					1.13131	0.479939									2.748e-07	1.09659e-05									0.428135	0.171145
Q9VVA6	Q9VVA6	nudC	FBgn0021768	Nuclear migration protein NudC	115	159.41	FALSE	NA	14	43.8	31.74	41.42	140.24	0.797628	0.472885	-0.17845	0.0541003	0.638435	0.0159069	-0.0601798	-0.478678	0.206724	0.146739	0.000139551	0.000310206	0.998983	0.250578	1.19285e-06	0.295227	0.358287	0.000646721	0.0124668	0.0340723	0.30464	0.168993	0.306578	0.425541	0.333938	0.251519	0.362445	0.229701	0.240386	0.419276
Q7KKH3	Q7KKH3	Mys45A	FBgn0033379	Protein SDA1 homolog	24.2	115.89	FALSE	Negative	23.43	30.55	7.75	44.27	55.22	2.10963	0.469636	0.00381419	-0.162417			0.336036	0.197257	0.324842	0.267477	4.80476e-08	7.23618e-05	0.998983	0.0932186			0.0110167	0.0213226	0.00276341	0.00875128	0.790211	0.168002	0.368268	0.38009			0.579751	0.537774	0.287607	0.487595
Q24572	Q24572|E1JIL4	Caf1	FBgn0263979	Probable histone-binding protein Caf1	326	76.62	FALSE	Negative	37.1	74.07	51.16			0.233756	0.467328	0.0659898	0.00141122	0.109618	0.0227905					0.00068035	2.84841e-06	0.998983	0.33972	0.00581063	0.271013					0.0959509	0.167299	0.389312	0.414481	0.107177	0.253974
Q9VHS6	Q9VHS6	Ctr1B	FBgn0062412	Copper transporter 1B	13.4	32.91	FALSE	NA	32.91	23.66	27.74	26.85	31.31	1.06364	0.464778	-0.0843524	-0.15252	0.3144	0.00609278	-0.0477907	-0.433417	0.171672	-0.104253	7.26258e-05	0.000635211	0.998983	0.133102	8.59837e-05	0.315103	0.392986	0.000955767	0.0226501	0.0634086	0.403092	0.166521	0.338427	0.382168	0.194989	0.248018	0.36924	0.25033	0.226373	0.277253
Q8MRM6	Q8MRM6|Q9W3D6	Dmel\CG12065	FBgn0030052	GH15213p	161	179.91	FALSE	NA	20.75	20.55	58.81	49.56	145.42	0.15387	0.461102	-0.131179	-0.408055	0.168372	-0.0238862	-0.0986153	-0.42075	0.375469	0.175488	0.0224938	0.000851932	0.998983	0.035284	0.00264209	0.276391	0.298064	0.00259927	0.0011525	0.0247486	0.0663849	0.1654	0.322578	0.328526	0.132372	0.237323	0.341365	0.256103	0.307846	0.435543
Q9VFF0	Q9VFF0	UQCR-C1	FBgn0038271	GH01077p	1094	225	FALSE	Negative	59.6	153.63	172.8	140.96	201.9	0.171417	0.461095	0.0333316	-0.19943	0.231364	0.00726162	-0.0579203	-0.281409	0.318658	0.0702289	0.0185053	0.000586701	0.998983	0.141562	0.000940404	0.314241	0.328171	0.00273066	0.0025962	0.0946916	0.0728791	0.165398	0.378258	0.37232	0.159383	0.248435	0.363684	0.319611	0.285134	0.375983
Q9VAX8	Q9VAX8	Snu114	FBgn0039566	LD28793p	97.2	103.48	FALSE	Negative	27.99	46.23	67.2	21.14	68.32	0.137118	0.457581	-0.0313811	-0.100182	0.280431	0.168476	0.209147	-0.363189	0.29477	0.350811	0.00873602	1.803e-05	0.998983	0.16747	0.000171031	0.0551094	0.272608	0.0450277	0.00390927	0.00310804	0.060185	0.164326	0.356356	0.393154	0.180423	0.305946	0.510158	0.282338	0.275585	0.534749
A1Z8U0	A1Z8U0	Prp8	FBgn0033688	Pre-mRNA processing factor 8	56	206.03	FALSE	NA	9.43	126.78	67.11	52.37	69.96	0.368463	0.457576	-0.00606233	-0.13474	0.48117	-0.101629	0.0718904	-0.117189	0.348368	0.21886	0.0116957	0.00204667	0.998983	0.127718	0.000250527	0.198438	0.310797	0.072465	0.00173377	0.0138842	0.145806	0.164325	0.364925	0.3859	0.266501	0.209589	0.434879	0.394458	0.297012	0.460085
Q24400	Q24400	Mlp84B	FBgn0014863	Muscle LIM protein Mlp84B	54.7	73.16	FALSE	Positive	21.21	31.46	48.12	27.65	37.28	0.618401	0.457209	-0.0668615	-0.0315086	0.525204	0.0721915	-0.291975	-0.424009	0.133013	0.184368	0.00403609	0.00218347	0.998983	0.318824	1.8927e-06	0.163015	0.0796929	0.00619383	0.0372533	0.0201133	0.238308	0.164213	0.344347	0.40757	0.285384	0.271598	0.235316	0.254618	0.210918	0.440568
M9MRD1	M9MRD1|M9PC84|M9MRD6|M9MRF5|M9PCM8|M9MRD4|M9PC23|Q8T9A8	Msp300	FBgn0261836	Muscle-specific protein 300 kDa, isoform D	38.1	442.12	FALSE	Negative	22.38	43.4	58.46	96.84	315.61	0.2264	0.456327	-0.0241469	-0.403071	0.440572	0.108803	-0.19092	-0.389927	0.338837	0.189663	0.00408812	4.95113e-05	0.998983	0.0274967	2.23736e-05	0.12716	0.0609097	0.000955767	0.0019991	0.0205559	0.0932285	0.163944	0.358804	0.329572	0.249093	0.284658	0.29074	0.270151	0.293202	0.443564
Q9W0J9	Q9W0J9	Dmel\CG9119	FBgn0035189	GH07301p	191	81.99	FALSE	Positive	28.78	45.47	43.5	70.61	45.9	0.339955	0.454881	0.304149	0.201415	0.33831	0.427001	0.31924	0.185572	0.466473	0.29382	0.00028772	9.92257e-06	0.998983	0.112126	0.000145166	0.00204676	0.0827457	0.0866014	0.000266123	0.00561916	0.135255	0.163503	0.46992	0.456466	0.205242	0.398172	0.570539	0.532448	0.344227	0.502501
Q9V7Y2	Q9V7Y2	Sply	FBgn0010591	Sphingosine-1-phosphate lyase	114	250.98	FALSE	Negative	33.38	192.05	207.82	166.18	187.58	0.387935	0.447956	-0.27397	-0.514268	0.553899	0.0680827	-0.234868	-0.471277	0.0309446	-0.132567	0.00640382	0.00111261	0.998983	0.0201081	9.52315e-06	0.203929	0.0661792	0.00115931	0.11414	0.0491254	0.153013	0.161391	0.274248	0.30623	0.297688	0.270132	0.266636	0.233074	0.170114	0.261231
Q9V9A7	Q9V9A7	l(2)04524	FBgn0042083	Probable methylcrotonoyl-CoA carboxylase beta chain, mitochondrial	147	378.02	FALSE	Negative	89.43	257.59	184.76	307.84	255.4	0.273674	0.444965	0.0126407	-0.592184	0.330618	-0.253922	-0.0889151	-0.396317	0.0484624	-0.0903868	0.0165147	0.00191779	0.998983	0.0189619	0.0002723	0.0359087	0.250111	0.000937358	0.0975587	0.0755102	0.110724	0.160479	0.371255	0.289874	0.201944	0.155261	0.346685	0.267239	0.177117	0.285099
Q9VJS5	Q9VJS5	BcDNA:AT16033	FBgn0028913	AT16033p	8.39	24.42	FALSE	NA	20.99	22.73	22.04			0.172556	0.441809	0.0814739	0.0604153	0.19478	0.145068					0.00180736	2.97935e-06	0.998983	0.258451	0.00363462	0.111943					0.0733007	0.159517	0.394553	0.426867	0.143695	0.297595
O62530	O62530	AP-2mu	FBgn0263351	Adaptor protein complex 2, mu subunit, isoform A	122	246.5	FALSE	Negative	36.34	159.03	156.56	136.11	183.25	-0.0238827	0.433769	-0.156152	-0.655712	0.719381	0.110829	0.176657	-0.0658194	0.323797	0.0606394	0.0398332	0.0007877	0.998983	0.0117711	5.92959e-07	0.123834	0.176753	0.18257	0.00319047	0.108669	0.00059859	0.157065	0.314125	0.276538	0.368648	0.285381	0.492339	0.417871	0.287189	0.370557
A0A0B4KG38	A0A0B4KG38|Q29QV5|A1ZAF5	Sema2b	FBgn0264273	Semaphorin 2b, isoform D	0.737	92.25	FALSE	Positive	70.85		152.58	19.31	39.2	0.785539	0.432971							0.267844	0.196627	3.16551e-05	0.000132805					0.170059	0.093799	0.00836853	0.0240393	0.300166	0.156822							0.26482	0.447505
A0A0B4KHF0	A0A0B4KHF0|Q9VA83	Fer2LCH	FBgn0015221	Ferritin	943	439.26	TRUE	Positive	437.25	254.39	336.35	292.83	296.68	2.44096	0.426318	0.705854	0.40484	1.43706	1.32555	0.62052	0.462309	1.41709	0.789626	2.66176e-07	0.000757593	0.0192352	0.0142542	1.06102e-08	3.56299e-08	0.000185664	0.000391121	1.4779e-10	8.06253e-07	0.912837	0.154793	0.605883	0.499168	0.676394	0.71872	0.735777	0.658578	0.72426	0.783051
Q7KSQ0	Q7KSQ0	sea	FBgn0037912	LD46175p	103	124.66	FALSE	Negative	22.62	84.53	78.47	70.83	47.75	0.210534	0.421685	-0.100423	-0.172937	0.326071	0.102501	-0.194853	-0.500714	0.0226378	-0.252807	0.0191572	0.00161543	0.998983	0.144017	0.000306206	0.152374	0.0694736	0.000449612	0.120331	0.00936508	0.0873563	0.15338	0.332987	0.377882	0.199994	0.28241	0.288582	0.219658	0.166793	0.193194
Q7KN94	Q7KN94	wal	FBgn0010516	Walrus, isoform A	1390	283.21	FALSE	Negative	50.91	118.13	107.13	122.17	250.07	0.378437	0.417518	0.0863691	-0.156024	0.628759	0.164515	0.0938463	-0.00973744	0.264185	0.114343	0.00186532	0.000284171	0.998983	0.182875	8.54601e-07	0.0629395	0.283365	0.257253	0.0069306	0.0602782	0.149497	0.152109	0.39621	0.381432	0.329789	0.304533	0.446921	0.443432	0.263358	0.400945
P45437	P45437	betaCOP	FBgn0008635	Coatomer subunit beta	265	390.56	FALSE	Negative	125.11	187.85	240.84	250.49	285.45	0.364137	0.406684	-0.0462602	-0.355062	0.539323	0.212944	-0.100287	-0.321053	0.272876	0.184625	0.00547472	0.00101681	0.998983	0.0373559	1.31775e-05	0.0586957	0.255137	0.00429059	0.00504795	0.0212153	0.144205	0.148806	0.35132	0.33965	0.291438	0.32181	0.340448	0.301542	0.266832	0.440713
Q76NQ0	Q76NQ0	OST	FBgn0053303	Dolichyl-diphosphooligosaccharide--protein glycosyltransferase subunit 1	255	26.31	TRUE	Negative	20.21	17.03	13.25	14.27		0.34595	0.399132									0.000463799	3.96941e-05	0.998983	0.0306219							0.137474	0.146502
Q8IPP8	Q8IPP8	CG2907	FBgn0051548	Uncharacterized protein	127	172	FALSE	Negative	64.12	76.5	55.63	106.35	113.74	0.426429	0.387373	0.0590023	-0.160993	0.376088	0.116845	0.0770803	0.0684887	0.31726	0.295804	0.000658236	0.000199269	0.998983	0.195428	0.000142921	0.134662	0.411872	0.206325	0.00405892	0.00771589	0.167259	0.142917	0.386947	0.380389	0.221442	0.287527	0.437726	0.479085	0.284576	0.503624
M9PIG4	M9PIG4|Q9VP27	Glg1	FBgn0264561	Golgi complex-localized glycoprotein 1, isoform B	45.2	40.38	TRUE	NA	20.3	7.23	26	6.18	12.41	0.758653	0.373577			0.292825	0.253125					0.00114731	0.00233235			0.00409921	0.0973766			0.00264726	0.0124338	0.290215	0.138709			0.185738	0.336143
A0A0B4KHI4	A0A0B4KHI4|A0A0B4KHH8|A0A0B4KHT5|Q9VDI8|A0A0B4KH24|A0A0B4KH21|Q8IN48|Q8IN47|A8JR54|A0A0B4KGK5	Syp	FBgn0038826	Syncrip, isoform Q	48.4	391.87	FALSE	Positive	10.16	152.49	105.96	37.06	335.9	0.491587	0.356787	-0.227674	-0.853651	1.09731	0.0387582	0.438618	0.279583	0.541698	0.319214	0.000101071	8.93555e-05	0.998983	0.0117711	7.05357e-08	0.25688	0.0108715	0.015582	0.000353094	0.00794695	0.191374	0.133589	0.289918	0.234987	0.530708	0.259671	0.636013	0.575296	0.3743	0.51687
Q9VPN5	Q9VPN5	Stip1	FBgn0024352	LD03220p	1006	255.31	FALSE	Positive	20.44	56.66	61.81	73.93	232.11	0.207552	0.35449	-0.097342	-0.330486	0.65856	0.179595	0.133309	-0.0122431	0.446746	0.328562	0.00997085	0.000621256	0.998983	0.0278567	3.02702e-06	0.0794116	0.190305	0.252521	0.000532219	0.00465912	0.0862528	0.132889	0.33403	0.344809	0.342568	0.309913	0.468564	0.44229	0.336341	0.52216
Q0E8E8	Q0E8E8	Mpcp2	FBgn0026409	MIP08013p1	708	193.6	FALSE	Negative	47.17	145.3	125.32	171.89	122.38	0.394366	0.351448	-0.0121993	-0.165843	0.3748	0.159778	-0.102738	-0.327419	0.118718	-0.207029	0.00420449	0.00145255	0.998983	0.151559	0.000181626	0.0959937	0.229981	0.00263391	0.0518794	0.019517	0.155393	0.131962	0.362848	0.379371	0.220889	0.302843	0.339103	0.298641	0.205203	0.219097
Q7KN97	Q7KN97	PCB	FBgn0027580	Pyruvate carboxylase	482	2101.79	FALSE	Negative	1570.57	1727.78	1817.26	1846.5	1910.08	0.464506	0.337899	-0.0568688	0.30361	0.400881	0.00684327	-0.0668959	-0.184391	-0.0693155	-0.0118944	0.00125899	0.00090183	0.998983	0.0277845	3.95843e-05	0.315132	0.323951	0.0234493	0.081484	0.158082	0.181352	0.12783	0.347729	0.477918	0.232073	0.248285	0.358761	0.363829	0.130032	0.329513
Q9VWH4	Q9VWH4|Q9VWH4-2	l(1)G0156	FBgn0027291	Probable isocitrate dehydrogenase [NAD] subunit alpha, mitochondrial	NA	312.5	FALSE	Negative	51.33	216.52	218.76	254.72	193.27	0.210131	0.326686	-0.0585836	0.0112785	0.395717	0.165738	-0.139576	-0.393177	0.0882546	-0.0512915	0.0178242	0.00244854	0.998983	0.334574	6.32839e-05	0.078682	0.240141	0.00576408	0.0731527	0.12038	0.0872071	0.12441	0.347149	0.416552	0.229859	0.304969	0.318899	0.26867	0.193025	0.307221
M9PBU2	M9PBU2|P48554	Rac2	FBgn0014011	Rac2, isoform B	104	98.03	FALSE	NA	56.99	60.97	70.04	30.5		0.200212	0.326592	-0.0071674	-0.0216904	0.193181	0.261445	0.162175	-0.0770286			0.00321534	9.64622e-05	0.998983	0.307302	0.0010397	0.0119146	0.148983	0.145972			0.0835362	0.124382	0.364551	0.409631	0.14301	0.339112	0.484396	0.412762
Q9VJE5	Q9VJE5|Q9VJE5-2|E1JHJ9|Q9VJE5-3|B7YZW8|Q7KT48|E1JHK0|M9PG37|B7YZW7|Q0E8Q1|Q0E8Q0|X2JAQ4|M9PDB4|M9PBC9	CLIP-190	FBgn0020503	Restin homolog	61.6	166.66	FALSE	Positive	13.71	24.55	7.53	23.46	128.89	0.29222	0.323246	-0.0140748	-0.0656664			0.427851	0.307903	0.433234	0.288979	0.000416301	4.35917e-05	0.998983	0.225104			0.00494334	0.00488247	0.000423361	0.00592646	0.117588	0.123361	0.362213	0.4004			0.630107	0.588203	0.330939	0.499762
Q7KN90	Q7KN90	CysRS	FBgn0027091	Cysteine--tRNA ligase, cytoplasmic	108	77.62	FALSE	Negative	22.82	12.67	20.14	14.5	67.14	0.443905	0.294121			0.43521	0.12561			0.379457	0.274489	0.00873602	0.00450287			9.60071e-06	0.0908862	0.0040798	0.000955767	0.001146	0.00755489	0.173727	0.11448			0.246794	0.290654			0.30944	0.491563
Q8T4D6	Q8T4D6	mAcon2	FBgn0037862	Aconitate hydratase, mitochondrial	24	76.95	FALSE	Positive	60.08	31.33	34.62	301.77	331.55	0.0579003	0.279405	-0.0771588	-0.24613	0.349246	0.05427					0.0197192	5.55889e-05	0.998983	0.0438164	4.40538e-05	0.202378					0.0308665	0.109992	0.340861	0.362517	0.209931	0.265204
Q7JVZ8	Q7JVZ8	GstE11	FBgn0034354	Glutathione S transferase E11, isoform A	146	77.22	FALSE	NA	28.9	25.64	39.16	39.13	47.85	0.383991	0.267576	-0.0659335	-0.188985	0.321492	0.0432088	-0.213947	-0.44399	0.267672	0.196021	0.00436254	0.00262535	0.998983	0.116618	0.000136542	0.233548	0.0827324	0.00133015	0.00507491	0.0175734	0.151553	0.106385	0.344661	0.374513	0.19803	0.261258	0.27811	0.245511	0.264751	0.447162
Q9VHS8	Q9VHS8	CG7483	FBgn0037573	Eukaryotic initiation factor 4A-III	146	220.61	FALSE	Negative	67.07	168	133.73	87.24	106.65	0.154373	0.25048	-0.0184202	-0.112026	0.320735	0.0958885	0.0410711	-0.197246	0.257316	0.158603	0.00480519	0.000200638	0.998983	0.160944	6.15676e-05	0.120483	0.430326	0.0397565	0.00617537	0.0302506	0.0665709	0.101171	0.360742	0.390668	0.197706	0.280051	0.417976	0.35797	0.260611	0.425989
Q7K3X8	Q7K3X8	Alp6	FBgn0033423	Alkaline phosphatase	110	36.71	TRUE	Positive	31.92			4.32	4.79	1.16595	0.250043									2.36251e-07	0.000324131									0.440956	0.101038
Q8MLT4	Q8MLT4|Q24007|A0A0B4LGB0	Gp150	FBgn0013272	Gp150, isoform D	60.4	28.15	FALSE	Positive	26.67	6.88	6.11			0.180338	0.246229									0.00167428	8.82555e-05									0.0761808	0.0998753
Q9XYU1	Q9XYU1|X2JAI4	Mcm3	FBgn0284442	DNA replication licensing factor Mcm3	163	142.98	FALSE	Negative	16.81	98.89	34.96		40.57	0.175655	0.243627	-0.0174328	-0.0591906	0.167326	0.0449272			0.184358	0.163926	0.00186919	9.58444e-05	0.998983	0.238013	0.00350671	0.235058			0.0189532	0.0282365	0.0744476	0.0990815	0.361077	0.401759	0.131923	0.261871			0.231445	0.429001
Q9VJ24	Q9VJ24|X2J957	Dmel\CG15170	FBgn0032733	Uncharacterized protein, isoform A	NA	47.95	TRUE	NA	47.95					1.3961	0.2375									1.62694e-07	0.000623476									0.526135	0.0972131
Q9VII9	Q9VII9|X2J9A5	Dmel\CG31673	FBgn0051673	LD14730p	41.1	105.26	FALSE	Positive	53.71	8.77	21.82	62.37	97.61	0.054879	0.221473			0.351846	0.141486	0.062156	0.0584804	0.0264063	0.0753338	0.0227608	0.000295297			3.88776e-05	0.0745357	0.370212	0.175639	0.116567	0.0892577	0.0297483	0.0923259			0.211046	0.296318	0.42954	0.474523	0.1683	0.378871
Q9VTT0	Q9VTT0|Q7YU67	Sema5c	FBgn0284221	Semaphorin 5c, isoform A	0.424	27.74	TRUE	NA	22.44	5.3				0.803239	0.193217									9.41137e-07	0.000478135									0.306717	0.0837094
A1Z8H4	A1Z8H4	Cpr47Ec	FBgn0033600	Cuticular protein 47Ec	1273	197.94	TRUE	NA	45.39	16.66	9.15	29	189.97	1.85874	0.18474					-0.301627	-0.702496	2.10683	-0.0295436	1.22216e-05	0.00622718					0.0895068	0.000955767	8.79335e-13	0.140489	0.697358	0.0811243					0.230022	0.127691	1	0.319527
Q4AB57	Q4AB57|P84051	His2A:CG33859	FBgn0053853	Histone H2A	164	159.57	FALSE	Negative	119.88	100.95	91.16	100.54	58.49	-0.0255	0.167646	0.0142527	-0.0200724	0.0234394	0.0124994	0.514092	-0.226085	-0.0258726	-0.209874	0.0319968	0.000523001	0.998983	0.307527	0.0266316	0.295737	0.128372	0.146291	0.117292	0.0154394	0	0.0759115	0.371801	0.409971	0.0702235	0.250303	0.677406	0.344826	0.1474	0.217487
A8JTM7	A8JTM7	mgl	FBgn0261260	Megalin, isoform A	27.4	25.7	FALSE	Positive	25.56	7.08	6.81	7.18	7.29	0.13775	0.166296									0.00963783	0.00167842									0.0604191	0.0754997
P29843	P29843|Q8I0E9	Hsc70-1	FBgn0001216	Heat shock 70 kDa protein cognate 1	137	217.32	FALSE	Positive	149.27	192.97	189.27			0.030174	0.163234	0.0249179	0.00907021	0.0711055	0.0469982					0.031877	0.000974345	0.998983	0.330039	0.0139412	0.215754					0.020605	0.0745661	0.375411	0.416089	0.090663	0.26261
P02283	P02283	His2B	FBgn0001198	Histone H2B	166	223.56	FALSE	Negative	96.79	121.36	113.5	175.9	89.42	-0.0110195	0.144845	-0.0725352	-0.0832345	0.0836517	0.00915647	0.18508	-0.658245	0.0695581	-0.0574381	0.0383842	0.000802363	0.998983	0.198062	0.0100353	0.306084	0.403874	0.0453796	0.082303	0.110119	0.00535925	0.0689583	0.342426	0.396712	0.0960429	0.249111	0.496959	0.147859	0.185551	0.303743
Q9V9T5	Q9V9T5|Q8I0S9	Mccc1	FBgn0039877	GM14617p	76.3	786.93	FALSE	Negative	324.26	622.53	604.27	570.43	600.21	0.178162	0.0543549	-0.2307	0.128784	0.437787	-0.285435	-0.11333	-0.370168	-0.196012	-0.0877072	0.0100903	0.00846281	0.998983	0.134034	9.41528e-05	0.0347518	0.216453	0.00191908	0.014075	0.0738474	0.0753756	0.0413636	0.288893	0.441219	0.247898	0.144019	0.333294	0.279157	0.0793826	0.286615
P19351-11	P19351-11|M9PHR2|P19351-3|P19351|P19351-5|M9PHJ0|P19351-2|P19351-4|M9NH07|P19351-13|P19351-7|P19351-12|M9PJM6|P19351-8|E1JJP0|P19351-9|P19351-6|B9EQV5|P19351-10|X2JBP9	up	FBgn0004169	Isoform 11 of Troponin T, skeletal muscle	749	86.63	FALSE	Negative	35.21	56.42	28.68	30.46	66.92	0.0971329	0.0498688	0.218413	-0.529003	0.0372179	-0.00373603	-0.18337	-0.596349	0.600249	0.287125	0.00963783	0.00613753	0.998983	0.0380298	0.0227107	0.319452	0.187362	0.00124141	0.00018536	0.0106197	0.0453865	0.0399956	0.440902	0.303137	0.0761318	0.244511	0.294881	0.17607	0.397708	0.498713
Q0E9E2	Q0E9E2	PCB	FBgn0027580	Pyruvate carboxylase	482	2086.77	FALSE	Negative	1557.41	1710.22	1799.82	1826.71	1895.06	0.599579	-0.0547027	-0.176167	0.0938477	0.311949	0.171356	-0.12881	-0.0213331	-0.0413669	-0.317114	0.000745444	0.00943723	0.998983	0.18722	0.00023654	0.0706693	0.176156	0.232287	0.103082	0.00401302	0.231342	0.00810671	0.307351	0.433885	0.193938	0.306973	0.324804	0.438147	0.141206	0.156806
Q8MKJ5	Q8MKJ5	BcDNA:RE05231	FBgn0050197	GEO08105p1	68	50.68	TRUE	Positive	24.02	40.33	13.66	12.38	35.03	1.22792	-0.0812867	0.548194	-0.0682223					0.672392	0.368955	1.48632e-06	0.00662322	0.0654272	0.237385					7.96701e-06	0.00214829	0.463889	0	0.55252	0.399863					0.426548	0.545016
Q99323-4	Q99323-4|Q99323-2|Q99323|Q99323-1	zip	FBgn0265434	Isoform 4 of Myosin heavy chain, non-muscle	625	1668.31	FALSE	Positive	686.2	1238.34	1088.21	1116.14	917.25			-0.519258	-0.824585					0.219081	-0.0264456			0.17345	0.00676189					0.0176555	0.145782			0.191227	0.241088					0.245326	0.32128
E1JI93	E1JI93	teq	FBgn0023479	Tequila, isoform F	9.27	1629.91	TRUE	Positive	611.28	768.8	786.71	627.75	1454.33									0.477425	0.337576									0.000650622	0.006145									0.348605	0.52726
P05661-22	P05661-22|P05661-17|M9ND95	Mhc	FBgn0264695	Isoform I of Myosin heavy chain, muscle	1403	1293	FALSE	Positive	526.79	815.09	783	841.21	762.09			-0.178477	-0.459814	0.383684	0.0764229	-0.14594	-0.361552	0.258422	0.203495			0.998983	0.0317433	0.00047518	0.215857	0.189916	0.00431256	0.00818323	0.0196999			0.306569	0.317661	0.224699	0.273107	0.315409	0.283084	0.261054	0.451391
P05661-18	P05661-18|P05661-23|E1JHJ3|P05661-20|M9NCU7|P05661-12|A0A0S0WIH4|M9NF46|P05661-10	Mhc	FBgn0264695	Isoform E of Myosin heavy chain, muscle	1403	1286.45	FALSE	Positive	526.79	842.3	775.28	826.31	757.31			0.0323418	-0.35107	0.642859	0.147399	-0.131858	-0.352946	0.185631	0.0607093			0.998983	0.0540248	2.66238e-06	0.097483	0.211294	0.00442652	0.0214435	0.107454			0.377923	0.340488	0.335835	0.298427	0.323132	0.287007	0.231954	0.370596
M9PGF7	M9PGF7|O61307-2|O61307	Ten-m	FBgn0004449	Tenascin major, isoform E	27.3	1242.46	FALSE	Positive	10.34	26.14	1231.25	46.09	259.6			0.148766	-0.243616	0.908226	0.955269	0.463902	0.14882	0.695777	0.235803			0.998983	0.0620885	6.30482e-08	8.85002e-07	0.01086	0.0843559	7.10636e-06	0.0109228			0.417329	0.363045	0.449626	0.586625	0.64988	0.515698	0.435897	0.469672
Q7PLL6	Q7PLL6|D2A6J9	Dmel\CG17514	FBgn0039959	Uncharacterized protein, isoform A	37.6	881.55	FALSE	NA	11.48	292.89	385.64	514.33	615.81			-0.0362103	-0.239222	0.512195	0.0804241	-0.00350186	-0.0643136	0.243815	0.229056			0.998983	0.0866575	1.45475e-05	0.181571	0.509071	0.152987	0.00706262	0.0107517			0.354721	0.363967	0.279805	0.274535	0.39353	0.418557	0.255214	0.465855
A1Z9J3	A1Z9J3|E1JH63|A1Z9J1|B7YZG5|B7YZG6|A0A0B4K788|A0A0B4K867|E1JH65|A0A0B4K7Y9|A0A0B4K7P8|A1Z9I8|E1JH62|A1Z9I9|B7YZG2|B7YZG3|B7YZG4|A1Z9J0|E1JH64|A1Z9J2|A0A0B4K718	shot	FBgn0013733	Short stop, isoform H	41	737.08	FALSE	Negative		236.29	74.25	91.54	641.93			-0.116353	-0.641419	0.710748	0.195538	0.230687	0.0272444	0.404035	0.20271			0.998983	0.0123692	5.92959e-07	0.0526302	0.0594902	0.225999	0.00100967	0.019536			0.327596	0.279538	0.364946	0.3156	0.521972	0.460287	0.319266	0.450947
P15348	P15348	Top2	FBgn0284220	DNA topoisomerase 2	380	616.71	FALSE	Negative	11.34	277.38	97.92	108.79	564.07			-0.0278404	-0.630698	0.866197	0.179581	0.402276	0.202191	0.409411	0.206343			0.998983	0.0174292	2.42822e-07	0.0692859	0.0088905	0.0290661	0.000728814	0.0168227			0.357554	0.281789	0.431604	0.309908	0.616081	0.540023	0.321415	0.453002
P53501	P53501	Act57B	FBgn0000044	Actin-57B	974	566.32	FALSE	Positive	432.95	424.57	448.2	399.44	440.22							-0.237002	-0.540229									0.0440223	0.000384085									0.265466	0.201648
Q9VBX1	Q9VBX1	Clbn	FBgn0259152	Nuclear export mediator factor NEMF homolog	35.9	561.61	FALSE	Negative		329.91	129.07	62.18	526.93			-0.104152	-0.839744	1.1361	0.171541	0.533056	0.244055	0.683902	0.307351			0.998983	0.0180522	2.8134e-07	0.112408	0.00950302	0.0392143	8.68012e-05	0.00984407			0.331725	0.237906	0.54734	0.30704	0.687807	0.559103	0.43115	0.510157
A1ZAW0	A1ZAW0|A0A0B4LFK8	Dcr-2	FBgn0034246	Dicer-2, isoform A	32	559.64	FALSE	NA	4.45	288.29	174.26	232.44	370.61			-0.154916	-0.573633	0.861112	0.0704305	0.241886	0.114269	0.328368	0.168848			0.998983	0.0123692	4.83809e-07	0.204464	0.0693363	0.104753	0.0027617	0.030075			0.314544	0.293768	0.429423	0.270969	0.528114	0.49995	0.289016	0.431786
A0A0B4LH50	A0A0B4LH50|P10981|P83967|M9PFZ6|P02574	Act87E	FBgn0000046	Actin 87E, isoform C	866	557.81	FALSE	Positive	432.96	422.42	447.73	385.49	445.1									0.254199	0.0993271									0.00829933	0.0725132									0.259365	0.392448
M9PB68	M9PB68|Q9VLT5|Q9VLT5-2	poe	FBgn0011230	Purity of essence, isoform B	36.3	542.66	FALSE	NA	4.15	132.94	158.36	273.72	411.09			-0.261208	-0.781126	1.02243	-0.0208463	-0.14435	-0.331408	0.143762	0.225681			0.998983	0.0123692	2.6491e-07	0.295131	0.185815	0.00558556	0.0309042	0.0107136			0.278568	0.250211	0.498596	0.238408	0.316281	0.296823	0.215215	0.463945
Q9W0T7	Q9W0T7|Q8IRJ7	Dis3l2	FBgn0035111	Dis3 like 3'-5' exoribonuclease 2, isoform A	38	538.04	FALSE	NA		225.37	214.71	56.33	486.83			0.444042	-0.399412	1.09193	0.0752782	0.185354	-0.245812	0.381807	0.220309			0.998983	0.124621	1.97847e-07	0.209275	0.182251	0.0358052	0.00143772	0.0159789			0.517269	0.33034	0.528399	0.272699	0.497109	0.335835	0.31038	0.460905
Q9VWZ7	Q9VWZ7	Dmel\CG6867	FBgn0030887	FI21454p1	0.903	532.75	FALSE	Positive			532.75	41.43	95.37					1.80864	-0.0124029	0.453296	0.539552	0.406399	0.493404					2.27912e-08	0.310224	0.00539134	0.000594208	0.000514968	0.000190392					0.83573	0.24142	0.644062	0.693783	0.320211	0.615435
Q9VUQ5-2	Q9VUQ5-2|Q9VUQ5|M9PFK7	AGO2	FBgn0087035	Isoform C of Protein argonaute-2	186	500.76	FALSE	Negative	15.56	205.69	219.55	115.46	414.76			-0.128798	-0.769698	0.986618	0.299347	0.266542	0.139223	0.431291	0.283205			0.998983	0.0127437	8.01048e-08	0.0154104	0.0243901	0.0520072	0.000720314	0.00797165			0.323383	0.25261	0.483241	0.352633	0.541637	0.511324	0.330162	0.496495
P25823	P25823|A0A0B4LG05	tud	FBgn0003891	Maternal protein tudor	10.8	456.8	FALSE	Negative		138.38	95.74	90.63	401.97			-0.0423909	-0.501311	0.623881	0.134764	0.169815	-0.0325108	0.380029	0.271501			0.998983	0.0183357	1.25616e-06	0.0926336	0.13223	0.217326	0.000982023	0.0071907			0.352629	0.30895	0.327697	0.293919	0.488586	0.433052	0.309669	0.489872
Q9Y105	Q9Y105	Aats-gln	FBgn0027090	Probable glutamine--tRNA ligase	104	451.44	FALSE	NA	7.77	203.87	106.93	135.26	417.91			0.00631093	-0.644816	0.927432	0.220615	0.571566	0.298794	0.660912	0.338529			0.998983	0.0135972	1.67737e-07	0.0486202	0.00452609	0.0165232	3.95891e-05	0.00547785			0.369113	0.278825	0.457862	0.324546	0.708928	0.584052	0.421959	0.5278
Q9V3D9	Q9V3D9	Srp54k	FBgn0010747	Signal recognition particle 54 kDa protein	178	443.43	FALSE	Negative	14.54	192.12	157.8	227.64	346.39			-0.247967	-0.707334	0.658688	0.236488	0.268459	0.181544	0.301165	0.293119			0.998983	0.0123692	1.81185e-06	0.0392067	0.0577731	0.0519857	0.00551796	0.00843628			0.283049	0.265701	0.342622	0.330209	0.542688	0.530612	0.278141	0.502105
Q8I0D4	Q8I0D4|Q9VFR2	Dmel\CG9297	FBgn0038181	RE20510p	111	418.56	TRUE	NA			418.56		16.44					1.36907	-0.430415									7.73457e-06	0.0775486									0.647237	0.0922985
M9PHP7	M9PHP7|Q9VS89	frac	FBgn0035798	Faulty attraction, isoform F	1.27	412.19	TRUE	Positive	12.78	23.21	402.08	27.06	56.37			0.318423	-0.20257	1.50331	0.160075	0.431026	0.373586	0.537741	0.354267			0.934713	0.0951029	3.13529e-08	0.108491	0.0108715	0.00455473	0.00018951	0.00381265			0.474752	0.371661	0.704802	0.302949	0.631848	0.61814	0.372718	0.536705
M9PH73	M9PH73|Q24025	sog	FBgn0003463	Dorsal-ventral patterning protein Sog	NA	397.13	FALSE	Positive			397.13	15.97	9.01					1.49361	0.0496508									4.14613e-08	0.253049	0.0503948	0.0427441							0.700641	0.263557
Q9VSL8	Q9VSL8|M9PBW9|M9PEJ8|M9NDM3	rhea	FBgn0260442	Rhea, isoform B	104	387.47	FALSE	Positive		105.75	22.69	88.39	316.26			0.030062	-0.265721	0.636245	0.246187	0.0556524	-0.0814291	0.360351	0.219058			0.998983	0.0885769	2.04727e-06	0.0335046	0.353621	0.113576	0.00148543	0.0138842			0.377152	0.358405	0.332999	0.333669	0.425973	0.410756	0.301802	0.460197
M9NE05	M9NE05|M9PGA2|M9NGD9|M9NEJ8|Q9VNP2|Q0E8B8	nrm	FBgn0262509	Neuromusculin, isoform E	1.42	385.37	TRUE	Negative			385.37							1.28635	-0.0576491									3.35852e-07	0.25688									0.611768	0.225279
A0A0B4K7Y7	A0A0B4K7Y7|Q9VAW5|A0A0B4K6K9|Q9VAW5-1|Q9VAW5-2	larp	FBgn0261618	La related protein, isoform G	125	382.97	FALSE	Positive	8.13	133.28	17.59	44.72	361.79			0.0992829	-0.51833			0.136316	-0.146763	0.739504	0.398568			0.998983	0.0197275	6.51679e-05	0.18148	0.385343	0.172814	1.41338e-05	0.00300414			0.400581	0.305377			0.470213	0.380979	0.453378	0.561773
B7Z0B3	B7Z0B3	AAF47782	FBgn0035452	Uncharacterized protein, isoform G	NA	373.28	TRUE	Positive	18.94		373.05	36.46	102.53					1.47015	-0.152091									3.03076e-08	0.109716									0.690584	0.191587
Q9VJN0	Q9VJN0	BG:DS00365.3	FBgn0051821	Carboxypeptidase	5.71	365.74	TRUE	Positive	13.34		365.74	49.7	132.04					1.94913	-0.190865	0.55371	1.12094	0.300688	0.844966					2.84345e-08	0.11442	0.0317849	0.000417496	0.00324832	3.48882e-07					0.895974	0.177755	0.699135	0.958763	0.27795	0.814365
P41375	P41375	eIF2beta	FBgn0004926	Eukaryotic translation initiation factor 2 subunit 2	268	355.99	FALSE	NA	20.77	141.03	167.68	135.6	289.47			-0.162883	-0.780788	0.89961	0.111407	-0.0690068	-0.208075	0.64067	0.42106			0.998983	0.0163038	4.52381e-07	0.15195	0.354407	0.0284634	3.32921e-05	0.00170126			0.311847	0.250282	0.445931	0.285587	0.357603	0.353035	0.413867	0.5745
Q9VFE2	Q9VFE2	Sdr	FBgn0038279	FI18055p1	NA	354.32	TRUE	NA		101.82	354.32	18.82	61.51			0.711544	-0.227706	1.32048	0.189452			0.246791	0.685331			0.0314718	0.0747288	3.03076e-08	0.0692859	0.000440019	0.00495083	0.0069306	5.14708e-06			0.607808	0.366385	0.626405	0.313429			0.256404	0.724037
A0A0B4LEY9	A0A0B4LEY9|Q9V411	Non1	FBgn0028473	Nucleolar GTP-binding protein 1	46.5	346.21	FALSE	Negative		87.52	86.24	73.03	324.66			-0.213389	-0.676675	1.0703	0.0867011	0.00525884	-0.0197948	0.203144	0.217451			0.998983	0.0127437	9.43668e-08	0.178588	0.509071	0.249499	0.0190048	0.0178928			0.294752	0.272137	0.519123	0.276774	0.398335	0.438848	0.238955	0.459288
Q0KHU2	Q0KHU2|Q9VZ69	Imp	FBgn0285926	IGF-II mRNA-binding protein, isoform K	317	342.47	FALSE	Negative		258.29	251.27	156.39	271.48			-0.142564	-0.694635	1.10597	0.265203	0.165487	0.186828	0.341126	0.193693			0.998983	0.0123692	7.96598e-08	0.0347518	0.215964	0.0700079	0.00250592	0.0224173			0.318724	0.268367	0.534419	0.340452	0.486213	0.533021	0.294117	0.445844
Q9NFV8	Q9NFV8	Tep1	FBgn0041183	TEP1 protein	1.6	329.66	TRUE	Positive		101.11	173.46	28.51	233.07			0.150454	-0.480604	1.04442	0.127851	0.432014	0.18112	0.654919	0.187398			0.998983	0.0123692	8.56636e-08	0.116816	0.0172934	0.0669227	2.85434e-05	0.0248426			0.4179	0.313296	0.508029	0.291453	0.63239	0.530419	0.419563	0.442282
Q9VJ43	Q9VJ43	ScpX	FBgn0015808	LD10783p	270	325.38	FALSE	Positive	33.83	134.25	254.16	227.03	228.64			-0.1395	-0.342587	0.632014	0.230789	-0.0323214	-0.173837	0.0620219	0.13093			0.998983	0.0593286	2.02136e-06	0.0392067	0.430619	0.0294649	0.0837478	0.0421407			0.319761	0.342269	0.331184	0.328176	0.377724	0.36864	0.182538	0.41033
Q9VI58	Q9VI58|A0A0B4KGN4|Q86BP3	Tailor	FBgn0037470	Terminal uridylyltransferase Tailor	76.6	316.61	FALSE	Negative	13.88	162.71	158.16	96.78	304.94			-0.300626	-1.03679	1.33891	-0.0331235	0.298582	0.188473	0.198498	0.200954			0.998983	0.0123692	1.18276e-07	0.283063	0.0930907	0.0817179	0.0204784	0.0218816			0.265226	0.196542	0.634308	0.234028	0.559209	0.533771	0.237098	0.449953
A0A0B4KFG0	A0A0B4KFG0|Q24451	alpha-Man-IIa	FBgn0011740	Alpha-mannosidase	20.3	314.87	FALSE	Positive	15.6		311.88							1.19293	0.483852									3.03076e-08	0.000724589									0.57171	0.418453
Q9VAS1	Q9VAS1	Nepl19	FBgn0039612	Uncharacterized protein	6.56	309.79	TRUE	NA			309.79							0.407685	1.08168									0.000146167	4.08547e-06									0.234991	0.631722
A0A0B4LFB3	A0A0B4LFB3|Q7JVI3	eIF3m	FBgn0033902	Eukaryotic translation initiation factor 3 subunit M	339	306.33	FALSE	Negative	10.5	99.98	158.53	180.6	249.98			0.0807539	-0.318902	0.343809	0.157895	-0.0415032	-0.241365	0.524394	0.299966			0.998983	0.0736683	0.000261527	0.0945203	0.403536	0.00947555	0.000303906	0.00797165			0.394309	0.347241	0.2076	0.302171	0.372688	0.337862	0.367382	0.505979
Q8MT06	Q8MT06	Ns1	FBgn0038473	Guanine nucleotide-binding protein-like 3 homolog	76.1	304.87	FALSE	Negative		122.36	134.4	35.16	289.94			-0.186864	-0.630353	1.0045	0.0822522	0.263305	0.153528	0.265387	0.203696			0.998983	0.0163315	5.37923e-07	0.205501	0.0456563	0.0601988	0.00605835	0.0173658			0.30373	0.281861	0.490908	0.275187	0.539861	0.517843	0.263838	0.451505
P91926	P91926|P91926-2	AP-2alpha	FBgn0264855	AP-2 complex subunit alpha	171	304.77	FALSE	Negative	22.44	137.86	74.58	120.18	257.23			-0.0278173	-0.465535	0.73869	0.147295	0.102005	-0.136938	0.480016	0.207556			0.998983	0.0171743	6.46259e-07	0.0914822	0.253702	0.0668757	0.000389507	0.019517			0.357562	0.31646	0.376928	0.29839	0.451396	0.385457	0.349641	0.453689
Q03043	Q03043|Q03043-2|A0A1W5Q0S1|Q03043-3|Q03043-4|P32023|E1JHR9|P32023-2	for	FBgn0000721	cGMP-dependent protein kinase, isozyme 2 forms cD4/T1/T3A/T3B	16	304.05	FALSE	NA		85.11	143.97	143.99	249.89			-0.0966361	-0.294799	0.664864	0.245852	0.0538927	-0.0416167	0.298535	0.228402			0.998983	0.0605438	2.81683e-06	0.0425384	0.37474	0.194437	0.00367094	0.0122336			0.334269	0.352301	0.345271	0.333549	0.425008	0.428902	0.27709	0.465485
Q960Y8	Q960Y8|Q9VEH0	alt	FBgn0038535	Aluminum tubes, isoform G	435	304.03	FALSE	Positive	10.34	134.7	107.6		265.65			-0.0901465	-0.434806	0.751619	0.201087			0.308819	0.217762			0.998983	0.0183058	1.29297e-06	0.0669277			0.00488178	0.0188883			0.336466	0.32291	0.382472	0.31758			0.281201	0.459464
Q7PLC6	Q7PLC6|A8Y599|A8Y5A0|E8NHS9|Q7PLC5|A8Y5A1	Gfat1	FBgn0027341	Glutamine:fructose-6-phosphate aminotransferase 1, isoform D	30.7	293.4	FALSE	NA	42.4	174.23	142.05	91.37	271.66			0.138435	-0.175759	0.891296	0.340977	0.20821	0.223706	0.26534	0.36664			0.998983	0.136903	2.38933e-07	0.0113714	0.0890475	0.0224013	0.00640001	0.00278026			0.413832	0.377289	0.442366	0.367484	0.509644	0.549829	0.263819	0.543706
A0A0S0WNN6	A0A0S0WNN6|Q9TVM2	emb	FBgn0020497	Embargoed, isoform B	119	291.51	FALSE	Positive	9.81	73.95	83.57	138.11	177.19			0.0299647	-0.0889259	0.236502	0.0541727	-0.0250883	-0.191086	0.370138	0.243572			0.998983	0.215688	0.00105228	0.218425	0.452797	0.0234493	0.00123182	0.0101368			0.377119	0.395517	0.161586	0.26517	0.381691	0.360778	0.305715	0.474068
Q9VYN8-2	Q9VYN8-2|B7Z145|M9NF26|M9PJK5|Q9VYN8|E1JJM6	Ten-a	FBgn0267001	Isoform 2 of Teneurin-a	2.34	291.21	FALSE	Positive	5.56	9.93	268.68		12.59			-0.219809	-0.0795206	0.735499	0.0402321							0.998983	0.256993	1.92613e-06	0.260007							0.29258	0.397492	0.375559	0.260197
Q9VMC6	Q9VMC6	Dmel\CG9547	FBgn0031824	GH06693p	67.5	290.04	FALSE	Negative	6.38	111.08	204.28	129.91	226.31			-0.0931966	0.244159	0.54706	0.466949	-0.17199	0.0495425	-0.0859738	0.0190859			0.998983	0.0908616	7.29329e-05	0.010943	0.230571	0.215747	0.0706546	0.150399			0.335433	0.465438	0.294756	0.412423	0.301122	0.47045	0.123373	0.347044
Q0KIE7	Q0KIE7|X2JGD3|A8JNM4|Q7KU95|M9PHP8|Q9NCP8|Q3KN55|M9PBV0	Ank	FBgn0011747	Ankyrin, isoform B	40.7	289.79	FALSE	Positive		172.97	132.1	187.8	206.02			-0.0890293	-0.285339	0.447192	0.134574	-0.0823782	-0.273944	0.223675	0.0889945			0.998983	0.0602953	3.40901e-05	0.108491	0.29783	0.00770663	0.00989246	0.0745788			0.336844	0.354286	0.251932	0.293852	0.35027	0.323014	0.247163	0.386601
Q7JXU4	Q7JXU4	Ns2	FBgn0034243	Nucleolar GTP-binding protein 2	55.6	285.48	FALSE	Negative	16.13	127.33	94.33	61.75	252.26			-0.140817	-0.706213	0.989505	0.172681	0.133198	0.0487757	0.386816	0.247085			0.998983	0.0143215	2.54593e-07	0.0914822	0.243972	0.204136	0.00170651	0.0130833			0.319315	0.265937	0.484479	0.307446	0.468503	0.4701	0.312382	0.476056
Q5U124	Q5U124|Q8T0N3	Mal-A5	FBgn0050359	LP11544p	31.4	282.45	TRUE	Negative	8.68		278.02							1.175	0.049378									3.4017e-08	0.227756									0.564022	0.263459
A0A0B4KI38	A0A0B4KI38|Q9V9X4	Dmel\CG11334	FBgn0039849	Methylthioribose-1-phosphate isomerase	230	280.53	FALSE	Negative	22.23	103.86	131.06	139	249.93			-0.00729807	-0.415218	1.04561	0.116898	0.288168	0.195267	0.334767	0.293811			0.998983	0.0256759	2.23457e-07	0.152036	0.0248141	0.0266795	0.00165791	0.00505757			0.364507	0.327022	0.508536	0.287546	0.553498	0.536867	0.291574	0.502496
P29310-2	P29310-2	14-3-3zeta	FBgn0004907	Isoform VI' of 14-3-3 protein zeta	NA	280.24	FALSE	Positive	209.74	169.13	181.28	186.86	165.13					0.354251	0.293387	0.162816	-0.14366							0.00047649	0.0389975	0.120187	0.0542508							0.212078	0.350507	0.484748	0.382393
Q9VBL3	Q9VBL3	Dmel\CG5886	FBgn0039379	GH01188p	71.4	279.77	FALSE	NA		144.11	62.35		265.96			-0.18911	-0.909468	1.09804	-0.000637428			0.494232	0.33571			0.998983	0.0117711	2.99723e-07	0.328353			0.000327773	0.00469881			0.30297	0.22327	0.53102	0.245617			0.355324	0.526204
Q9VIE7	Q9VIE7	bur	FBgn0000239	Burgundy, isoform B	132	278.6	FALSE	NA		41.42	33.19	64.5	232.81			-0.0269911	-0.347009	0.971742	0.241265	0.244221	0.308903	0.30804	0.296561			0.998983	0.0407344	1.82114e-06	0.0821132	0.0427285	0.00461423	0.0030619	0.00567621			0.357841	0.341341	0.476862	0.331912	0.529394	0.588659	0.28089	0.504052
Q9VLU4	Q9VLU4	Spn28Dc	FBgn0031973	Serine protease inhibitor 28Dc	4.35	278.47	TRUE	Positive	21.99	26.25	51.57	48.32	231.5			0.117358	-0.153377	0.39317	0.31984	0.58028	0.236002	0.762656	0.281712			0.998983	0.13595	9.20308e-05	0.01581	0.00538086	0.0384252	2.21384e-06	0.00693448			0.406698	0.381988	0.228766	0.359943	0.713708	0.555433	0.462634	0.49565
Q9VV60	Q9VV60	TyrRS	FBgn0027080	Tyrosine--tRNA ligase	213	276.5	FALSE	Positive	17.73	115.8	117.33	134.74	188.81			-0.00309488	-0.262437	0.493595	0.151246	0.0319296	-0.108965	0.387868	0.24308			0.998983	0.0595083	8.49432e-06	0.0820358	0.428256	0.0780338	0.000852642	0.00970875			0.365929	0.359094	0.271829	0.2998	0.412962	0.398206	0.312803	0.47379
M9MRJ4	M9MRJ4|M9PEP8|M9MSG3	Msp300	FBgn0261836	Muscle-specific protein 300 kDa, isoform G	38.1	274.85	FALSE	Negative	22.38	43.4	58.46	96.84	190.1			-0.0228002	-0.135809					0.400406	0.268002			0.998983	0.133174					0.00117368	0.00941003			0.35926	0.385676					0.317815	0.487892
Q9VLW1	Q9VLW1	lectin-28C	FBgn0040099	Lectin type C	22.2	270.36	TRUE	Positive	12.79		270.36							0.668499	2.11403									4.30451e-06	1.85141e-08									0.34683	1
P29310-3	P29310-3	14-3-3zeta	FBgn0004907	Isoform C of 14-3-3 protein zeta	NA	267.83	FALSE	Positive	209.74	162.92	168.87	167.19	172.2			-0.106704	-0.303089	0.389579	0.213254	0.195638	-0.109868	0.324746	0.0232018			0.998983	0.0290651	3.96087e-05	0.0395668	0.0895068	0.094548	0.00332832	0.147063			0.330862	0.35056	0.227227	0.32192	0.502749	0.397795	0.287568	0.349373
P08841	P08841|A0A0B4LGH1	betaTub60D	FBgn0003888	Tubulin beta-3 chain	708	263.34	FALSE	Positive	164.05	180.93	178.56	176.4	215.76			-0.0585106	-0.0879201	0.0953239	0.0443052	0.233471	0.135186	0.34201	0.155712			0.998983	0.194064	0.0099853	0.227593	0.0423873	0.0579601	0.00147882	0.0295127			0.347173	0.395728	0.101048	0.26165	0.523499	0.509484	0.29447	0.424353
A1Z909	A1Z909	Nol1Nt	FBgn0033741	LD11307p	164	262.25	FALSE	Negative		80.91	35.05	47.7	194.53			-0.0391412	-0.319524	0.638655	0.0211505	0.368055	0.265965	0.368836	0.264625			0.998983	0.040854	7.23269e-05	0.304586	0.00777259	0.00722651	0.00122574	0.00797165			0.353729	0.34711	0.334032	0.253389	0.597312	0.569089	0.305194	0.485981
Q9Y125	Q9Y125|Q8IMH4	Sap-r	FBgn0000416	BcDNA.GH08312	281	261.97	TRUE	Positive		29.83	261.02		33.75			-0.0927184	-0.140072	0.802416	0.063958			0.5679	0.299082			0.998983	0.118743	6.46259e-07	0.211883			0.000256402	0.00932676			0.335595	0.384781	0.404254	0.26866			0.384775	0.505479
Q967S0	Q967S0|Q9VRZ1	Prat2	FBgn0041194	Amidophosphoribosyltransferase	29.3	258.19	FALSE	NA		84.58	102.4	54.39	255.68			-0.130901	-0.573416	0.667203	0.231171	0.0019268	-0.0581304	0.304	0.380496			0.998983	0.0123692	3.66785e-06	0.0545135	0.512825	0.166886	0.00329667	0.0020853			0.322672	0.293814	0.346274	0.328312	0.396507	0.421375	0.279275	0.551546
M9PD18	M9PD18|P48602	Vha68-1	FBgn0265262	Vacuolar H[+] ATPase 68kD subunit 1, isoform B	240	255.77	FALSE	Positive	434.59	527.99	216.07	548.39	597.52					0.0748527	0.0361021									0.0202541	0.276254									0.0922698	0.258723
P41073	P41073|M9NG39|P41073-3|P41073-2	Pep	FBgn0004401	Zinc finger protein on ecdysone puffs	704	255.39	FALSE	Negative		85.03	86.89	26.88	197.7			-0.0989086	-0.500445	1.12101	0.165377			0.642607	0.250696			0.998983	0.0222988	1.80619e-07	0.107387			0.000434578	0.026271			0.3335	0.309131	0.540867	0.304841			0.414641	0.478099
Q9Y109	Q9Y109|M9PBV6	Nulp1	FBgn0027549	BcDNA.GH11023	6.4	254.14	FALSE	NA		131.45	108.54	60.22	242.85			-0.172369	-0.638096	0.996348	0.385003	0.40255	0.22589	0.449733	0.27788			0.998983	0.0138503	2.47136e-06	0.0356435	0.0298102	0.0503406	0.000799068	0.00983218			0.308636	0.280236	0.487413	0.38319	0.616231	0.550824	0.337535	0.493481
Q9W1H8	Q9W1H8	Thiolase	FBgn0025352	GH13256p	435	253	FALSE	Negative	11.84	135.29	123.92	133.86	187.85			0.00745534	-0.186064	0.506955	0.0862966	-0.151414	-0.592642	0.113879	0.0211088			0.998983	0.170979	4.80707e-05	0.192726	0.179714	0.000495652	0.0560827	0.149497			0.3695	0.375126	0.277558	0.27663	0.312407	0.177759	0.203269	0.348188
A1Z6P2	A1Z6P2|A0A0B4K7H1|A0A0B4K819|E1JGY7|E1JGY6|Q0E9N2|Q9V9A9|E1JGY5|Q0E9N3	l(2)01289	FBgn0010482	Lethal (2) 01289, isoform A	53.9	252.1	TRUE	Positive	9.41	38.06	235.2	55.94	99.37			-0.315617	-0.622262	1.23041	0.11673	0.0264311	-0.0986996	0.0730381	-0.106886			0.998983	0.0143003	2.71153e-07	0.177599	0.457414	0.117416	0.0825416	0.0694708			0.260152	0.28356	0.587781	0.287486	0.409947	0.402885	0.186942	0.275763
B4F5C5	B4F5C5|Q9VXT7	Dmel\CG7860	FBgn0030653	CG7860-PA	96.8	249.69	FALSE	NA	17.08	143.38	140.67	76.71	246.62			0.0508534	-0.878085	0.762076	-0.163396	-0.687984	-0.98266	0.692716	0.23198			0.998983	0.00579992	8.70615e-07	0.0878261	0.000681289	5.05627e-05	2.97173e-05	0.0168227			0.384189	0.229858	0.386956	0.187554	0.0181228	0	0.434673	0.467509
Q9VCV4	Q9VCV4	Irp-1A	FBgn0024958	Iron regulatory protein 1A	108	249.59	FALSE	Positive	462.82	120.38	173.76	191.01	170.38			-0.0461148	-0.274614	0.286976	0.0276783	0.297404	0.22618	0.16763	0.121882			0.998983	0.0592315	0.000376119	0.274011	0.0185558	0.0137604	0.0226501	0.0488813			0.351369	0.356538	0.18323	0.255718	0.558563	0.550957	0.224757	0.405211
Q9VIX7	Q9VIX7|M9PDP3|Q8INW9	fon	FBgn0032773	Fondue, isoform B	398	248.71	TRUE	NA		187.42	24.02	58.52	236.08			0.454219	-0.384473	0.754317	0.400735	0.806071	0.386307	0.831122	0.356163			0.998983	0.0652276	3.6211e-06	0.0139225	0.00614852	0.0270059	1.05378e-05	0.0064447			0.520713	0.333476	0.383629	0.388802	0.837543	0.623938	0.490005	0.537778
Q7K511	Q7K511	D2hgdh	FBgn0023507	CG3835-RA	165	248.44	FALSE	Negative	22.37	158.07	116.42	114.7	129.97			0.116465	0.223434	0.268682	0.0433879	-0.0671582	-0.232329	0.151259	0.134212			0.998983	0.124157	0.00101221	0.25256	0.403536	0.0481443	0.0390222	0.0541915			0.406396	0.461088	0.175385	0.261322	0.358617	0.34198	0.218213	0.412187
X2J516	X2J516|P00967|P00967-2|Q59DZ6	Gart	FBgn0000053	Trifunctional purine biosynthetic protein adenosine-3	62.6	243.96	FALSE	Positive		34.78	64.62	118.47	170.67			-0.0661976	-0.297542	0.645554	0.277109	0.118739	0.0837927	0.300845	0.300113			0.998983	0.041362	1.17012e-06	0.0177459	0.193011	0.118037	0.00307458	0.00500548			0.344571	0.351725	0.336991	0.3447	0.460573	0.48606	0.278013	0.506062
O97125	O97125	Hsp68	FBgn0001230	Heat shock protein 68	167	243.57	FALSE	Positive	94.69	156.04	146.93	116.19	188.47			-0.0915437	-0.273062	0.514335	0.200975	0.326329	0.138079	0.371142	0.136078			0.998983	0.0605438	2.23103e-06	0.0336086	0.02608	0.0806603	0.00092182	0.0392456			0.335993	0.356864	0.280723	0.31754	0.574427	0.510802	0.306116	0.413243
B7Z098	B7Z098|Q9VNX8|M9MS45	Dmel\CG7414	FBgn0037135	Eukaryotic translation initiation factor 2A	77.2	237.06	FALSE	NA	15.62	70.23	62.03	87.67	197.8			0.0250591	-0.170693	0.351248	0.0917448	0.315376	0.214325	0.728657	0.558042			0.998983	0.115372	5.94227e-05	0.139862	0.0172934	0.019383	4.41844e-05	0.000709232			0.375458	0.378353	0.21079	0.278573	0.56842	0.545553	0.449042	0.652011
Q9W3C4	Q9W3C4	Hexo2	FBgn0041629	Beta-hexosaminidase	25.9	236.59	TRUE	Positive	12.96	51.24	236.59	7.6	10.02			0.147832	0.245342	0.630901	1.01382							0.998983	0.0605073	6.78389e-07	4.61161e-07							0.417013	0.465687	0.330707	0.607514
Q9W4X7	Q9W4X7	eIF3g1	FBgn0029629	Eukaryotic translation initiation factor 3 subunit G-1	324	233.14	FALSE	Negative	12.55	122.23	99.31	66.94	227.94			-0.0427107	-0.682273	1.13841	-0.0244886	0.425985	0.260519	0.491775	0.293672			0.998983	0.0127437	1.68569e-07	0.290579	0.016121	0.0249505	0.000540238	0.00925265			0.352521	0.270962	0.548332	0.237108	0.629084	0.566607	0.354342	0.502417
Q8IGY1	Q8IGY1	Tm1	FBgn0003721	RE08101p	1391	231.54	FALSE	Positive	117.44	180.44	151.76	140.73	162.5			0.0702412	-0.767309									0.998983	0.0212436									0.390751	0.253112
A0A0B4KGX1	A0A0B4KGX1|Q01989-2|H1UUJ8|Q01989|A0A0B4LHV4|Q01989-3	jar	FBgn0011225	Jaguar, isoform L	51	231.34	FALSE	NA		76.2	57.5	48.46	202.77			-0.101016	-0.0971452	0.719036	0.137093	0.158101	0.0790792	0.291378	0.177916			0.998983	0.181056	6.49969e-07	0.0971227	0.146846	0.13846	0.00403188	0.0240393			0.332787	0.393792	0.3685	0.29475	0.482162	0.483912	0.274229	0.436917
Q9U9Q4	Q9U9Q4	eIF3h	FBgn0022023	Eukaryotic translation initiation factor 3 subunit H	413	229.05	FALSE	Negative	21.01	157.16	88.92	108.12	171.93			0.00302573	-0.651287	0.862141	0.136061	-0.239443	-0.524764	0.535275	0.235488			0.998983	0.0161193	6.38502e-07	0.121761	0.0480791	0.000503452	0.000204493	0.0140168			0.368001	0.277467	0.429865	0.294382	0.264127	0.208696	0.371732	0.469494
M9PB90	M9PB90|Q9VKY2	Cand1	FBgn0027568	Cullin-associated and neddylation-dissociated 1, isoform B	117	227.86	FALSE	Positive		127.68	113.25	51.9	142.26			-0.0164684	-0.219594	0.549353	0.146021	-0.0241854	-0.195651	0.297046	0.236486			0.998983	0.0987927	4.3516e-06	0.0879988	0.452854	0.0203668	0.00357523	0.0107268			0.361403	0.368088	0.295739	0.297936	0.382186	0.358697	0.276494	0.470059
Q9VJ04	Q9VJ04	Dmel\CG10702	FBgn0032752	LD35811p	0.726	227.63	TRUE	NA	5.98		227.63	12.11	12.33					1.29804	0.32315									3.28718e-08	0.0165029			0.00249958	6.05674e-06					0.616781	0.361124
M9PB21	M9PB21|Q9VQL6	FASN2	FBgn0042627	Fatty acid synthase 2, isoform B	14.5	227.16	FALSE	Positive	2601.43	2417.69	2568.55	2768.69	171.36									0.411342	0.327825									0.000534485	0.00332577									0.322187	0.521743
Q9VLX0	Q9VLX0	LKRSDH	FBgn0286198	Lysine ketoglutarate reductase/saccharopine dehydrogenase, isoform A	283	225.68	FALSE	NA		123.32	96.61	134.82	88.32			0.00547928	-0.16337	0.283968	0.00978827	-0.0252988	-0.126412	0.00545537	-0.166956			0.998983	0.171131	0.000545984	0.310224	0.456392	0.0772976	0.135962	0.031917			0.368831	0.37989	0.18194	0.249336	0.381575	0.390255	0.159924	0.241772
A1Z7K8	A1Z7K8	AIMP1	FBgn0033351	AaRS-interacting multifunctional protein 1	231	225.12	FALSE	Positive		94.76	45.25	62.65	195.52			0.0338803	-0.675528	1.22989	0.130255	0.535901	0.37461	0.683869	0.38685			0.998983	0.0143003	4.16931e-08	0.119312	0.00267242	0.00357774	4.28158e-05	0.00373386			0.378444	0.272378	0.58756	0.292311	0.689368	0.618607	0.431136	0.555142
Q9VXE3	Q9VXE3|X2JC83|X2JKQ8|X2JE40	Rok	FBgn0026181	Rho-associated protein kinase	15.9	219.77	FALSE	Positive		55.34	48.65	11.11	182.63			-0.126192	-0.528585	0.920412	0.228925			0.219664	0.149499			0.998983	0.0123692	5.88539e-07	0.0629977			0.0111724	0.0346498			0.324266	0.303224	0.454852	0.327511			0.245559	0.420837
Q9V3W7	Q9V3W7	SF2	FBgn0283477	LD40489p	490	218.85	FALSE	NA	10.46	154.6	106.51	65.69	193.13			-0.255776	-0.720083	0.846823	0.135534	0.135395	0.0534123	0.270389	0.200124			0.998983	0.0133375	7.68718e-07	0.123309	0.19637	0.185311	0.00744262	0.0216909			0.280406	0.263025	0.423296	0.294194	0.469708	0.472214	0.265838	0.449483
Q9VF87	Q9VF87	Sra-1	FBgn0038320	Cytoplasmic FMR1-interacting protein	54.2	218.51	FALSE	Negative	5.51	119.38	54.11	82.69	180.49			-0.121561	-0.68833	0.944184	0.125554	0.345206	0.116922	0.354869	0.157071			0.998983	0.0123692	4.14261e-07	0.138213	0.0356578	0.119976	0.00204319	0.0366389			0.325833	0.269691	0.465045	0.290634	0.58478	0.50116	0.299611	0.425122
Q9VW19	Q9VW19	SP34	FBgn0036891	RE17417p	16.3	217.57	TRUE	NA	20.99		215.95	7.58	131.81					0.516597	1.42906			0.787193	0.127075					6.03708e-06	4.46475e-08			6.91467e-07	0.0449669					0.281693	0.755644			0.472443	0.408149
A1Z9M5	A1Z9M5|A0A0B4LFX8|Q9NDJ2|Q8MLW2|Q9NDJ2-2	Dmel\CG30069	FBgn0050069	Uncharacterized protein	30.5	215.94	FALSE	NA		59.49	21.38	17.7	207.19			0.0281142	-0.607185	0.562319	0.204072			0.477604	0.302411			0.998983	0.0134454	1.37414e-05	0.0682098	0.00392636	0.015582	0.000227273	0.00500548			0.376493	0.286725	0.301299	0.318645			0.348677	0.507362
Q9VPA7	Q9VPA7|P16905|P16905-2|P16905-4|P16905-3	Pka-R1	FBgn0259243	Protein kinase, cAMP-dependent, regulatory subunit type 1, isoform O	26.4	213.68	FALSE	NA	44.43	125.21	77.63	113.15	211.8			-0.220353	-0.570371	0.640047	0.0279416	0.239936	0.247764	0.128384	0.0670851			0.998983	0.0246868	6.00771e-06	0.282009	0.0753895	0.0209644	0.0451525	0.101477			0.292396	0.294453	0.334629	0.255812	0.527045	0.560794	0.209068	0.374204
Q9VUG1	Q9VUG1|Q7KUL1	dlp	FBgn0041604	Dally-like, isoform A	6.13	212.7	FALSE	Positive			212.7							1.15556	0.157389									4.32692e-08	0.0879594									0.555684	0.301991
Q9W3N9	Q9W3N9	Dmel\CG10932	FBgn0029969	LD24105p	475	212.35	FALSE	Negative		143.3	151	110.02	185.16			-0.118823	-0.298296	0.395929	-0.259914	-0.208132	-0.293283	0.0339539	-0.0144252			0.998983	0.101887	9.89839e-05	0.0347518	0.0762013	0.00654056	0.111902	0.155843			0.32676	0.351566	0.22995	0.153123	0.2813	0.314199	0.171317	0.328081
Q9V470	Q9V470	ScsbetaG	FBgn0029118	Succinate--CoA ligase [GDP-forming] subunit beta, mitochondrial	472	210.45	FALSE	Negative	18.47	114.93	93.87	145.29	164.05			0.0398415	-0.224427	0.49472	-0.100215	-0.0243254	-0.319382	-0.0162986	-0.131498			0.998983	0.151932	0.000157997	0.194346	0.482767	0.0285884	0.129616	0.0665873			0.380462	0.367073	0.272312	0.210094	0.382109	0.302304	0.151227	0.261836
A0A0B4KFR6	A0A0B4KFR6|A0A0B4KGU0|Q9VGK7	Elp1	FBgn0037926	Elongator complex protein 1	25.7	210.26	FALSE	Negative	5.4	70.64	43.4	103.68	144.49			-0.0438458	-0.411341	0.624496	0.075916	0.122314	0.00504103	0.294711	0.102006			0.998983	0.0439266	7.43056e-06	0.202225	0.178908	0.263303	0.00364948	0.0658389			0.352137	0.327836	0.327961	0.272926	0.462534	0.450167	0.275561	0.393964
Q9VBX3	Q9VBX3|Q960D3|D2A6L8|A0A0S0X2W5	vig2	FBgn0046214	Vig2, isoform B	625	207.24	FALSE	NA	4.6	38.93	26.07	16.58	185.6			0.114476	-0.8227	0.37767	-0.689144			0.736779	0.41243			0.998983	0.0165584	0.0147643	0.0914822	0.0199914	0.0260759	2.49187e-05	0.00310804			0.405723	0.241484	0.22212	0			0.452289	0.569616
A0A0B4KH28	A0A0B4KH28|Q9VDI1	Synd	FBgn0053094	Syndapin, isoform C	162	204.07	FALSE	NA	7.73	163.72	53.4	51.27	116.91			-0.292064	-0.835691	0.602867	-0.0116159	-0.304377	-0.65143	0.419399	0.119128			0.998983	0.0117711	5.58093e-06	0.308124	0.106315	0.00186732	0.00139207	0.0657616			0.268124	0.238757	0.318686	0.2417	0.228514	0.150966	0.325408	0.403652
Q9VM69	Q9VM69	nop5	FBgn0026196	CG10206-PA	344	204	FALSE	Negative	6.95	96.19	51.81	47.82	159.13			-0.0728076	-0.538774	0.516308	0.0318893	0.153848	0.0483432	0.399037	0.264767			0.998983	0.0174837	0.000140074	0.286717	0.143056	0.186876	0.000919688	0.00875128			0.342334	0.301085	0.281569	0.25722	0.479829	0.469903	0.317268	0.486061
Q9VE00	Q9VE00|Q9VE01	Cyp12a4	FBgn0038681	Probable cytochrome P450 12a4, mitochondrial	82.9	203.58	FALSE	Negative	11.29	119.39	119.7	90.55	103.57			-0.159029	-0.309139	0.353856	0.126232	-0.0876923	-0.300836	0.108554	-0.203438			0.998983	0.0307143	4.02285e-05	0.0896803	0.263179	0.00360501	0.0493552	0.0142157			0.313151	0.34929	0.211908	0.290876	0.347355	0.310757	0.20114	0.221129
Q9VDE2	Q9VDE2	FBgn0038858	FBgn0038858	Uncharacterized protein, isoform B	47.5	202.89	FALSE	Negative	23.53	86.38	63.02	162.79	168.75			-0.0437785	-0.466227	0.456536	0.209989	0.0724109	0.0553123	0.203717	0.325112			0.998983	0.0163603	2.17647e-05	0.049249	0.313064	0.167948	0.013432	0.00343058			0.352159	0.316315	0.255938	0.320755	0.435165	0.473079	0.239184	0.520208
A1Z7X8	A1Z7X8	Dmel\CG12926	FBgn0033437	FI02944p	5.19	202.43	FALSE	NA	13.06	65.82	57.52	68.95	157.22			-0.104619	-0.221133	0.538013	0.116898	-0.0602285	-0.280241	0.162307	0.114643			0.998983	0.0746717	2.96799e-06	0.106851	0.37474	0.00947555	0.025621	0.0553204			0.331567	0.367764	0.290876	0.287546	0.362418	0.320143	0.222629	0.401114
Q961N0	Q961N0	alpha-Est2	FBgn0015570	Alpha-Esterase-2, isoform A	13.2	202.04	FALSE	Positive	14.89	73.34	77.55	84.38	148.91			0.0519891	-0.278902	0.502028	0.139226	0.0429014	-0.0512832	0.331801	0.293985			0.998983	0.0910825	2.41415e-05	0.112408	0.411872	0.185311	0.00244166	0.00652892			0.384573	0.355638	0.275446	0.295512	0.41898	0.424496	0.290389	0.502594
Q9V4I1	Q9V4I1	Cyp9b2	FBgn0015039	Cytochrome P450 9b2	36.2	198.11	FALSE	Positive		56.77	147.75	99.24	63.54			-0.186386	-0.475469	0.158763	0.404885	-0.134961	-0.303573	-0.0674475	-0.187702			0.998983	0.0173251	0.00520594	0.00508848	0.185815	0.0061527	0.0817895	0.0201385			0.303892	0.314374	0.128251	0.390282	0.32143	0.309509	0.130779	0.230033
Q9V3E7	Q9V3E7	Ref1	FBgn0010774	LD24793p	593	197.24	FALSE	NA		27.62	4.74		174.76			0.0430519	-0.801056					0.5934	0.419463			0.998983	0.0117711					0.00020738	0.00310804			0.381548	0.246027					0.394969	0.573596
Q9VYQ8	Q9VYQ8|X2JEX7	Usp7	FBgn0030366	Ubiquitin carboxyl-terminal hydrolase 7	60	197.2	FALSE	Negative	11.5	50.05	46.93	92.43	147.52			0.0262029	-0.191467	0.480059	0.077013	-0.0607371	-0.202006	0.360051	0.285012			0.998983	0.123195	1.03229e-05	0.173925	0.360252	0.0234934	0.00122063	0.00594406			0.375846	0.373992	0.266025	0.273318	0.362139	0.355801	0.301682	0.497517
Q9W2J5	Q9W2J5|A0A0B4LH29	CG9480	FBgn0265180	Uncharacterized protein, isoform A	NA	195.58	FALSE	NA		155.39	70.98	10.11	114.32			0.330663	-0.314445	0.837244	0.196669			0.512445	0.28564			0.998983	0.0871823	2.79556e-07	0.0582321			0.000260102	0.00797165			0.478894	0.348176	0.419189	0.316003			0.362606	0.497873
Q95U38	Q95U38|Q9VHJ8|A0A126GUR6|A0A0B4JCW4	ScsbetaA	FBgn0037643	Succinate--CoA ligase [ADP-forming] subunit beta, mitochondrial	842	194.7	FALSE	Negative	15.47	153.1	95.06	72.83	159.53			0.0571275	-0.17375	0.520166	0.0358632	-0.0333364	-0.290032	0.276995	0.0852739			0.998983	0.18722	1.84299e-05	0.265188	0.457308	0.0212362	0.00643947	0.0860617			0.386312	0.377711	0.283223	0.258638	0.377167	0.315681	0.268479	0.384496
Q9W3W5	Q9W3W5|X2JED7|X2JAQ0	shf	FBgn0003390	Protein shifted	NA	193.67	TRUE	Positive		61.07	138.95	52.9	162.28			-0.214796	-0.706603	0.933149	0.179448	0.303582	0.167448	0.396716	0.136091			0.998983	0.0228406	2.7838e-07	0.0820358	0.0338816	0.0563365	0.00203165	0.0566272			0.294276	0.265855	0.460313	0.30986	0.561951	0.524188	0.31634	0.413251
E1JGN9	E1JGN9|P28750	exu	FBgn0000615	AT02443p	33.2	192.77	FALSE	NA		36.33	36.88	30.71	166.31			-0.135061	-0.353683	0.498866	0.159191	0.378462	0.143253	0.653028	0.52791			0.998983	0.0914623	1.72034e-05	0.088705	0.00734336	0.052954	7.49973e-06	8.49811e-05			0.321264	0.33994	0.27409	0.302634	0.60302	0.513161	0.418807	0.634961
O97477	O97477	Inos	FBgn0025885	Inositol-3-phosphate synthase	558	191.02	FALSE	Negative	14.73	19.45		21.51	169.51			0.0767296	-0.132901			0.318781	0.2816	0.452494	0.320434			0.998983	0.156997			0.0120503	0.00495083	0.000339969	0.00401302			0.392947	0.386286			0.570287	0.576215	0.338638	0.51756
Q9W1K4	Q9W1K4	egl	FBgn0000562	Egalitarian, isoform B	12.5	189.26	FALSE	NA		72.97	19	27.02	163.64			0.0127016	-0.683819			0.416257	0.251379	0.358401	0.25301			0.998983	0.0123692	4.94989e-05	0.113081	0.0141824	0.0236824	0.00239733	0.0119592			0.371276	0.270638			0.623748	0.562441	0.301023	0.479409
Q8SZ72	Q8SZ72	Dmel\CG8646	FBgn0033763	RE14504p	NA	188.52	TRUE	Positive		188.52						-0.0783011	0.614383									0.998983	0.00739478									0.340475	0.543155
Q95WY3	Q95WY3	Nop56	FBgn0038964	FI04781p	328	185.42	FALSE	Negative		112.56	79.02	97.14	145.47			-0.177489	-0.538368	0.671409	0.108238	-0.187373	-0.373655	0.223903	0.0938378			0.998983	0.0196849	2.41974e-05	0.187899	0.119139	0.00330042	0.0123337	0.0755102			0.306904	0.301171	0.348077	0.284457	0.292685	0.277568	0.247254	0.389342
Q9W179	Q9W179|B7YZQ1|A4UZU8|Q59E61|Q8MLP1	Slik	FBgn0035001	Sterile20-like kinase, isoform B	40.5	182.21	FALSE	Positive		87.97	59.8	20.37	106.98			-0.20114	-0.803319	1.12552	0.29628	0.192973	0.0640781	0.385773	0.157519			0.998983	0.0117711	8.81268e-08	0.0276785	0.103298	0.166825	0.00149273	0.0378989			0.298898	0.245552	0.542803	0.351539	0.501287	0.477075	0.311965	0.425375
Q7K209	Q7K209	Dera	FBgn0033735	LD25963p	35.7	181.11	FALSE	NA	7.02	44.26	37.83	43.08	171.62			0.0936126	-0.312818	0.596505	0.0635684	0.41736	0.317672	0.517958	0.414635			0.998983	0.0608562	1.90055e-05	0.227756	0.00439259	0.00350996	0.000131698	0.00119741			0.398661	0.348518	0.315958	0.268521	0.624353	0.592656	0.364809	0.570864
Q9VGQ1	Q9VGQ1	alpha-KGDHC	FBgn0037891	GM01350p	339	181.04	FALSE	Negative	5.65	108.45	118.68	111.88	128.25			0.12922	-0.2446	0.55609	0.231555	0.139371	0.012359	0.393383	0.190535			0.998983	0.172207	1.95441e-05	0.0586957	0.255581	0.257928	0.000560958	0.0168227			0.410713	0.362838	0.298628	0.328449	0.471889	0.453503	0.315008	0.444058
Q9VKH6	Q9VKH6	Ppt2	FBgn0032358	Lysosomal thioesterase PPT2 homolog	NA	177.99	TRUE	Positive		7.4	177.99		19.12					1.26115	0.0625431									4.08465e-08	0.21311			0.0729846	0.0854782					0.600963	0.268156
Q9VXY7	Q9VXY7|X2JKC1|Q0KHS7|Q0KHS6	Lsd-2	FBgn0030608	Lipid storage droplets surface-binding protein 2	193	177	FALSE	Negative		21.68	91.37	90.13	123.65			0.166239	-0.0821789	0.572679	0.235576	-0.0426955	-0.271149	0.227481	0.183746			0.998983	0.251216	2.0523e-05	0.0604487	0.406846	0.00765961	0.0112621	0.0234355			0.423243	0.396934	0.305741	0.329883	0.372034	0.324287	0.248684	0.440216
M9PFR6	M9PFR6|Q9XZ03	mbf1	FBgn0262732	Multiprotein bridging factor 1, isoform E	60.3	175.92	FALSE	Negative	12.68	90.26	29.35	32.46	155.27			-0.132828	-0.605221	0.747759	0.133156	0.300614	0.267497	0.367921	0.341891			0.998983	0.0143215	6.07018e-07	0.105038	0.0480791	0.0208738	0.00161222	0.00388583			0.322019	0.287137	0.380817	0.293346	0.560324	0.569787	0.304829	0.529702
Q8IQU1	Q8IQU1	verm	FBgn0261341	LD36620p	NA	175.7	TRUE	NA	131.92			110.1	93.04									0.75727	0.264149									2.54544e-06	0.00844575									0.46048	0.485712
Q7JR69	Q7JR69|A0A0B4LG85|Q960H8|A0A0B4LF74|E1JH44	Cpr49Ac	FBgn0033725	Cuticular protein 49Ac, isoform C	17	174.25	TRUE	NA		45.83	9.03	11.58	173.33			0.224514	-0.900842					0.901168	0.331033			0.998983	0.00737041					1.50178e-05	0.0106839			0.442967	0.22508					0.518007	0.523558
Q9W0Z1	Q9W0Z1	Ance-5	FBgn0035076	Angiotensin-converting enzyme	NA	172.99	TRUE	Positive			172.99							0.681654	1.11507									4.50015e-07	2.35742e-07									0.35247	0.643632
Q3ZAL6	Q3ZAL6	CG17740	FBgn0050203	IP13257p	NA	172.65	TRUE	Positive		172.65			7.45			0.657285	-0.347285									0.0449814	0.0307143									0.589444	0.341283
H0RNN8	H0RNN8|Q9VLK2	CG13096-RA	FBgn0032050	FI17503p1	205	171.26	FALSE	NA	4.41	82.88	31.99	48.98	112.01			-0.0806641	-0.627191	0.921734	0.193386	0.223658	0.148368	0.194707	0.171012			0.998983	0.014847	4.47472e-07	0.0797701	0.0804659	0.0686198	0.0173538	0.0269126			0.339675	0.282525	0.455419	0.314832	0.518117	0.515492	0.235582	0.433011
M9NCX1	M9NCX1|P08111|P08111-3|M9PBJ2|P08111-4|P08111-2	l(2)gl	FBgn0002121	Lethal (2) giant larvae, isoform G	63	171.08	FALSE	Positive		78.53	68.55	81.36	109.56			0.0704348	-0.227334	0.594058	0.145148	0.16657	-0.0912496	0.276818	0.117311			0.998983	0.0989196	8.46007e-07	0.0707471	0.104859	0.106291	0.00429923	0.0526163			0.390816	0.366463	0.314909	0.297624	0.486806	0.406281	0.268408	0.402624
Q9VQI5	Q9VQI5	CG3098	FBgn0051694	LP04564p	97.3	170.81	FALSE	NA		78.19	37.8	87.34	165.76			-0.260807	-0.555358	0.432865	0.105263	0.208984	0.065243	0.399981	0.136929			0.998983	0.0256948	0.000260162	0.181757	0.0830267	0.16404	0.000817742	0.0433725			0.278703	0.297604	0.245788	0.283396	0.510069	0.477606	0.317645	0.413725
Q9VD58	Q9VD58	Idh3b	FBgn0038922	GH26270p	643	170.52	FALSE	Negative	7.82	129.7	128.1	113.72	123.84			-0.000491043	0.0301905	0.471816	0.0724956	-0.180617	-0.402609	0.0387319	-0.0457347			0.998983	0.312104	3.39049e-05	0.199026	0.128372	0.00233085	0.110605	0.126968			0.366811	0.420522	0.26249	0.271706	0.29639	0.264372	0.173227	0.310365
Q7KR04	Q7KR04	RpS15Ab	FBgn0033555	40S ribosomal protein S15Ab	481	170.31	FALSE	Positive	110.23	146.73	106.95	138.21	128.18			-0.0993302	-0.240105	0.387571	0.205068			-0.0598812	0.118013			0.998983	0.0560256	2.00382e-05	0.0333931			0.0878171	0.0544981			0.333357	0.363782	0.226366	0.319			0.133804	0.403021
Q9W457	Q9W457|B7Z0X1	Shmt	FBgn0029823	Serine hydroxymethyltransferase	599	169.53	FALSE	Positive		65.7	38.91	64.08	107.52			0.00913117	-0.0919386	0.241216	0.126985	0.00250415	-0.0790111	0.234326	0.262199			0.998983	0.204621	0.000417667	0.0887375	0.512348	0.13187	0.00844229	0.00779551			0.370067	0.394885	0.163607	0.291145	0.396824	0.411858	0.251421	0.484609
Q9VT19	Q9VT19	Q9VT19	FBgn0036018	Uncharacterized protein	15.6	169.34	FALSE	NA		11.58		14.3	155.04									0.346435	0.233311									0.00275069	0.0149025									0.296239	0.468262
Q9W5B5	Q9W5B5	Dmel\CG14630	FBgn0014903	Uncharacterized protein	15	169.03	FALSE	Negative	7.18	34.62	18.71	64.08	146.06			-0.0673807	-0.396011			-0.124907	-0.436364	0.209828	0.110835			0.998983	0.042256	4.9205e-05	0.25688	0.180143	0.00083074	0.0121007	0.0566377			0.344171	0.331054			0.326945	0.248987	0.241627	0.39896
Q95U54	Q95U54	Mms19	FBgn0037301	GH06271p	45.8	168.77	FALSE	Negative		24.31	19.35	133.7	63.02			0.117447	-0.166217			-0.0652776	-0.314417	0.305972	0.222191			0.998983	0.181873	0.00513927	0.17304	0.355274	0.00519578	0.00294757	0.0125015			0.406728	0.379292			0.359649	0.304567	0.280063	0.46197
Q9V455	Q9V455	Kap-alpha3	FBgn0027338	Importin subunit alpha	231	168.23	FALSE	NA	7.2	81.16	75.19	75.93	145.66			-0.0429869	-0.366035	0.700318	0.141627	-0.232607	-0.530007	0.382843	0.26185			0.998983	0.0311314	1.90144e-06	0.108491	0.0494493	0.000452104	0.00139207	0.00966788			0.352427	0.337347	0.360474	0.296368	0.267876	0.206307	0.310794	0.484411
Q8MQJ8	Q8MQJ8|Q86BS5	Hip1	FBgn0036309	Huntingtin interacting protein 1	9.9	167.79	FALSE	NA	8.2	59.11	21.38	54.52	111.68			-0.0693175	-0.469837	0.508672	0.15452	-0.136051	-0.561712	0.223312	0.076588			0.998983	0.019007	0.000185012	0.144813	0.279646	0.00203015	0.00972213	0.0861196			0.343515	0.315557	0.278294	0.300968	0.320833	0.191857	0.247018	0.379581
P55162	P55162	Hem	FBgn0011771	Membrane-associated protein Hem	41.9	167.39	FALSE	Negative		29.87	25.02	44.66	153.89			0.0844805	-0.220082	0.747772	0.300806	0.35397	0.1564	0.371954	0.183998			0.998983	0.100425	2.72327e-06	0.0334677	0.0340856	0.0843821	0.00119494	0.0216909			0.39557	0.367985	0.380822	0.353153	0.589587	0.519152	0.306441	0.440359
Q9VGF1	Q9VGF1|Q9VGF2	Dmel\CG3397	FBgn0037975	GH17980p	65.3	167.14	FALSE	NA		20.58	7.3	32.34	144.59			0.290457	-0.242515			0.538873	0.799462	0.494765	0.787844			0.998983	0.071126			0.0111833	0.000495652	0.000165234	8.06253e-07			0.465286	0.363276			0.690998	0.812243	0.355538	0.782043
Q8T062	Q8T062|Q8T062-2	Nep4	FBgn0038818	Neprilysin-4	1.06	166.75	FALSE	Positive		166.75						0.604679	-0.161409									0.0926001	0.142013									0.571639	0.380302
Q9W5T4	Q9W5T4|A0A0B4LFP2	Dmel\CG12547	FBgn0250830	RE33981p	13.6	165.51	FALSE	NA		27.84	17.01	30.08	134.56			-0.0114074	-0.215416			0.342693	0.290024	0.352768	0.257288			0.998983	0.103326			0.0152583	0.00754869	0.00132118	0.00797165			0.363116	0.368965			0.583402	0.580055	0.298771	0.48183
P07701	P07701	Sgs5	FBgn0003375	Salivary glue protein Sgs-5	40.7	165.09	TRUE	Positive	11.1	130.09	131.07	94.43	154.98			-0.434003	-1.20535	1.16033	0.416887	-0.111312	0.148686	-0.106702	0.183385			0.998983	0.0123692	1.61979e-05	0.0728243	0.342645	0.118221	0.0629889	0.0305492			0.220083	0.161158	0.557732	0.394564	0.334401	0.515637	0.115086	0.440012
M9PB26	M9PB26	Dmel\CG43797	FBgn0264341	Uncharacterized protein	NA	164.42	FALSE	NA			164.42	5.01	28.69					1.71564	0.153676			0.254958	0.623787					4.3695e-08	0.14624			0.0052582	1.00097e-05					0.795852	0.300666			0.259669	0.689212
Q9VRJ4	Q9VRJ4	DHRS4	FBgn0035588	SD02021p	95.1	163.08	FALSE	Negative		98.27	91.34	89.25	129.82			-0.136585	-0.190241	0.471217	0.260511	-0.0392174	-0.210543	0.0749809	0.1132			0.998983	0.101606	1.10727e-05	0.0220223	0.417258	0.0215796	0.0772807	0.0590716			0.320748	0.374249	0.262234	0.338779	0.373942	0.35191	0.187719	0.400298
Q9VH09	Q9VH09	Dmel\CG3999	FBgn0037801	Glycine cleavage system P protein	42.9	163	FALSE	Negative	12.95	64.5	63.71	52.78	122.36			0.0545743	-0.271259	0.496736	0.143351	0.0651194	0.0416393	0.0987922	0.157505			0.998983	0.0975131	1.58762e-05	0.0991372	0.358287	0.201735	0.0595141	0.0319683			0.385448	0.357242	0.273176	0.296983	0.431166	0.466848	0.197238	0.425368
Q9VGU6	Q9VGU6	Adk3	FBgn0042094	GTP:AMP phosphotransferase, mitochondrial	60.3	162.53	FALSE	Negative	11.36	74.98	87.24	100.15	128.57			-0.0575808	-0.431051	0.663307	0.137987	-0.0732254	-0.278522	0.157864	-0.0187412			0.998983	0.0393616	9.40674e-07	0.0922019	0.302282	0.00493785	0.0252269	0.149072			0.347488	0.323699	0.344603	0.295069	0.35529	0.320927	0.220853	0.325639
Q7PLL3	Q7PLL3|L7EEF1|Q8SYL3|Q7PLL1	eIF4B	FBgn0020660	Eukaryotic initiation factor 4B	229	161.85	FALSE	NA		21.26	8.72		161.85			0.0212611	-0.389524					0.51085	0.392206			0.998983	0.0306219					0.000132674	0.00161706			0.374173	0.332416					0.361968	0.558173
Q9VQS3	Q9VQS3	Dmel\CG8852	FBgn0031548	FI03228p	NA	161.11	TRUE	NA			161.11							1.45741	0.0439457									4.16931e-08	0.26196									0.68512	0.261521
M9PDB8	M9PDB8|M9PDL9|P16568|M9NDR2	BicD	FBgn0000183	Bicaudal D, isoform D	62.5	158.92	FALSE	NA				25.76	133.16							0.691877	0.401276	0.547602	0.313557							0.00439259	0.0110071	0.000241379	0.00716334							0.774913	0.630761	0.37666	0.513669
M9PF24	M9PF24|P46824|M9PFG7	Klc	FBgn0010235	Kinesin light chain, isoform B	109	158.43	FALSE	Negative	8.99	67.63	67.36	64.7	115.44			-0.0889031	-0.308614	0.775085	0.243803	-0.305164	-0.50766	0.251695	0.235663			0.998983	0.0882975	2.39755e-06	0.0583201	0.0461124	0.00144641	0.00604682	0.00973822			0.336886	0.349401	0.392534	0.332818	0.228082	0.216492	0.258364	0.469593
P21914	P21914|Q9VWN3	SdhB	FBgn0014028	Succinate dehydrogenase [ubiquinone] iron-sulfur subunit, mitochondrial	105	157.3	FALSE	Negative	9.89	117.87	118.46	89.27	96.02			-0.0636236	-0.342573	0.41159	0.117523	-0.0163759	-0.263954	0.201332	0.0281443			0.998983	0.0628363	5.99017e-05	0.127043	0.476626	0.00804165	0.014075	0.13955			0.345443	0.342272	0.236665	0.287769	0.386469	0.327567	0.23823	0.352169
H8F4T3	H8F4T3|Q9VFG5	smp-30	FBgn0038257	MIP34848p1	347	156.8	FALSE	NA		28.63	61.53	115.24	100.31			-0.0827341	-0.225029	0.463929	0.0349686	-0.0263256	-0.184966	0.148405	0.294925			0.998983	0.0784609	1.41432e-05	0.256653	0.452797	0.0304536	0.0333168	0.0062653			0.338974	0.366947	0.259109	0.258319	0.381012	0.363567	0.217072	0.503126
O18373	O18373	SelD	FBgn0261270	Selenide, water dikinase	379	156.6	FALSE	NA	9.88	62.65	51.85	71.18	122.33			0.0314467	-0.553019	0.530423	0.0827736	-0.0685749	-0.521605	0.279282	0.190282			0.998983	0.0270684	1.9536e-05	0.187995	0.377249	0.00118744	0.00448887	0.0195478			0.37762	0.298095	0.287622	0.275373	0.35784	0.210136	0.269393	0.443915
Q9VG05	Q9VG05|A0A0B4K6G6|Q8INH9|E1JIJ7|A0A0B4K6U2	Dmel\CG7518	FBgn0038108	Uncharacterized protein, isoform H	29.6	156.54	FALSE	Negative	5.73	8.42	26.76	47.7	120.73					0.554682	0.0593134	0.431404	0.271083	0.33261	0.21859					1.17012e-06	0.187658	0.0138162	0.0208585	0.00207094	0.0135054					0.298024	0.267004	0.632056	0.571422	0.290712	0.459933
A4V402	A4V402|P49071	MAPk-Ak2	FBgn0013987	LD26767p	93.4	156.27	FALSE	NA	13.2	80.04	44.19	84.21	103			-0.0264973	-0.125128	0.670543	0.29239	-0.115876	-0.337905	0.347272	0.276278			0.998983	0.176737	4.16406e-05	0.0656265	0.185934	0.00187811	0.00150891	0.00673248			0.358009	0.387918	0.347706	0.350151	0.331898	0.293862	0.296574	0.492575
Q9VK89	Q9VK89	CG6388	FBgn0032430	Probable tRNA (guanine(26)-N(2))-dimethyltransferase	69.5	155.65	FALSE	NA	6.82	79.21	59.67	34.01	151.22			-0.11958	-0.725184	0.950875	0.106664	-0.230729	-0.417371	0.341075	0.263812			0.998983	0.0135125	3.13034e-07	0.157617	0.182945	0.0137168	0.00266957	0.0099262			0.326504	0.261954	0.467914	0.283895	0.268906	0.257643	0.294096	0.485521
Q9VJZ6	Q9VJZ6	Grx4	FBgn0032509	LD40224p	534	155.59	FALSE	NA		39.76	41.24	41.63	149.5			-0.148452	-0.506667	0.861444	0.181073	-0.428945	-0.583817	0.364388	0.306274			0.998983	0.0217369	6.46259e-07	0.0862034	0.0291469	0.00199375	0.00132118	0.00500548			0.316731	0.307825	0.429566	0.31044	0.160194	0.181782	0.303416	0.509548
Q8IQV1	Q8IQV1|Q7KUT8|Q961A8	Papss	FBgn0020389	PAPS synthetase, isoform D	26.5	155.2	FALSE	NA		35.16	15.11	27.37	133			0.0134559	-0.0328996			0.133791	-0.0139953	0.380914	0.325942			0.998983	0.284998			0.180143	0.248414	0.000930004	0.0036263			0.371531	0.407278			0.468829	0.441491	0.310023	0.520677
Q8SXU3	Q8SXU3	Dmel\CG8207	FBgn0034035	RE21160p	37.7	154.72	FALSE	NA	6.02	45.25	56.88	87.33	101.5			-0.0894855	-0.248918	0.681636	0.250782	0.127444	0.0328414	0.221613	0.192838			0.998983	0.0951029	7.647e-07	0.0257555	0.172075	0.207509	0.00984016	0.017573			0.336689	0.361932	0.352463	0.335308	0.465348	0.462838	0.246338	0.445361
Q9VW13	Q9VW13	Dmel\CG9330	FBgn0036888	FI01412p	136	153.64	FALSE	NA		28.19	72.34	50.27	102.18			0.0850287	-0.00578683	0.568615	0.275482	0.275874	0.193304	0.327032	0.29945			0.998983	0.33666	2.8272e-06	0.0176884	0.0213541	0.021095	0.00165791	0.00426601			0.395756	0.41297	0.303998	0.344119	0.546755	0.535972	0.288482	0.505687
A0A0B4KFE9	A0A0B4KFE9|A1Z8P9	Mtor	FBgn0013756	Megator, isoform B	222	151.61	FALSE	NA	8.78	21.27		19.96	129.67									0.395714	0.334549							0.405699	0.069724	0.000919688	0.00373635									0.31594	0.525548
Q9W3K9	Q9W3K9	Ldsdh1	FBgn0029994	FI02989p	81.4	151.33	FALSE	Positive	11.88	98.63	107.56	145.44	71			0.00612189	-0.362133	0.0785032	0.0617689	-0.224974	-0.639812	0.139061	0.0976225			0.998983	0.0588899	0.0165332	0.214952	0.0822133	0.00037659	0.0358561	0.0694588			0.369049	0.338166	0.0938352	0.26788	0.272063	0.156261	0.213336	0.391483
Q9V677	Q9V677	CG8858	FBgn0033698	Proteasome-associated protein ECM29 homolog	33.8	151.31	FALSE	Negative	10.61	28.21	22.37	86.99	94.28			-0.0234619	-0.301415	0.552871	0.175029	0.1295	0.0297205	0.177056	0.0952035			0.998983	0.0747288	7.015e-06	0.0747711	0.180143	0.217227	0.0211758	0.0709817			0.359036	0.350912	0.297247	0.308284	0.466476	0.461415	0.228526	0.390115
Q9V9Q4	Q9V9Q4	Dmel\CG1416	FBgn0032961	LD43819p	301	150.57	FALSE	NA	10.77	86.59	68.94	82.36	119.51			-0.155996	-0.411852	0.378359	0.00449741	-0.0406789	-0.152954	0.205698	0.105566			0.998983	0.0256426	0.00018396	0.32078	0.422661	0.0607852	0.0125462	0.0599967			0.314178	0.327729	0.222415	0.247449	0.37314	0.378157	0.239976	0.395978
Q7KK54	Q7KK54	Sema1b	FBgn0016059	MIP07328p	9.35	149.99	FALSE	Positive			143.97	39.37	30.71					1.05102	0.301643	0.71941	0.442486	0.344941	0.227891					4.14613e-08	0.0111706	0.00100336	0.00299812	0.00143433	0.0107136					0.510857	0.353452	0.790014	0.649543	0.295642	0.465195
Q9VZ55	Q9VZ55	Dmel\CG1582	FBgn0030246	GH07148p	12.8	149.26	FALSE	NA		31.96	12.13	40.68	132.02			-0.19751	-0.469431			0.0253205	-0.0838251	0.273976	0.188472			0.998983	0.0512668			0.45533	0.126993	0.00447203	0.019091			0.300127	0.315642			0.409338	0.409664	0.267272	0.44289
Q9VUN9	Q9VUN9	Q9VUN9	FBgn0026738	FI09629p	79.8	148.88	FALSE	NA		17.67		10.27	138.61			-0.324583	-1.30035					0.526422	0.295756			0.998983	0.0149996					0.000262535	0.00797165			0.257117	0.141216					0.368193	0.503596
Q7KTW5	Q7KTW5	IMP	FBgn0037063	Inositol-1-monophosphatase	494	148.47	FALSE	NA	13.43	20.58	48.58	78.49	97.7			-0.00877661	-0.34539	0.575863	0.218894	0.0679557	-0.0188251	0.346895	0.232164			0.998983	0.0455109	4.5702e-06	0.0468147	0.324712	0.236298	0.00144392	0.0104061			0.364006	0.341681	0.307106	0.323932	0.432721	0.43929	0.296423	0.467613
Q0E931	Q0E931	Dgp-1	FBgn0027836	Dgp-1, isoform A	37.4	148.35	FALSE	NA		60.61	80.06	23.57	135.06			-0.21075	-0.871562	1.1248	0.146679	0.271422	0.133804	0.306332	0.227525			0.998983	0.0117711	4.35283e-08	0.0936674	0.0675839	0.0978633	0.00379819	0.0136219			0.295646	0.231227	0.542494	0.29817	0.544313	0.508854	0.280207	0.464988
E1JI22	E1JI22|Q9VWA1	Clc	FBgn0024814	Clathrin light chain	555	147.9	FALSE	Positive	4.25	61.39	47.78	41.63	133.02			0.019227	-0.531975	0.629754	0.149156	-0.263113	-0.612502	0.527433	0.254083			0.998983	0.014829	1.63876e-06	0.0863989	0.0354312	0.000289236	0.00046444	0.0154655			0.373485	0.302513	0.330215	0.299054	0.251145	0.168708	0.368597	0.480016
Q9V400	Q9V400	Ilk	FBgn0028427	Integrin linked kinase, isoform A	39.9	147.87	FALSE	Positive		82.14	77.58	96.72	128.69			0.0277802	-0.395642	0.686104	0.376738	-0.176236	-0.352356	0.238231	0.293805			0.998983	0.134477	0.000126329	0.0586957	0.2279	0.0177496	0.0147845	0.00934362			0.376379	0.331132	0.354378	0.380241	0.298793	0.287275	0.252982	0.502492
A1ZA51	A1ZA51	HDC06631	FBgn0053465	Uncharacterized protein	NA	147.8	TRUE	NA	12.02	12.83	147.8	8.96	12.87					0.440052	1.35563									8.26371e-06	3.19344e-08									0.24887	0.729449
Q7K0A2	Q7K0A2	Cpr47Eb	FBgn0033598	Cuticular protein 47Eb	68.3	146.7	TRUE	NA				14.17	146.7									1.68358	0.0623266									9.37467e-11	0.110448									0.830797	0.371511
Q9I7J0	Q9I7J0	Dmel\CG5023	FBgn0038774	GH21596p	466	146.57	FALSE	NA		103.2	70.65	29.62	122.29			0.00963298	-0.458323	0.668881	0.198052	-0.0534963	-0.32548	0.54871	0.13848			0.998983	0.0127437	1.04666e-06	0.0526302	0.378452	0.00333196	0.000293579	0.0544882			0.370237	0.317974	0.346993	0.316497	0.36611	0.299525	0.377103	0.414603
Q9W3Z3	Q9W3Z3	Spat	FBgn0014031	Serine--pyruvate aminotransferase	32.3	146.1	FALSE	Positive		81.52	85.21	96.58	116.92			-0.172692	-0.284074	0.657823	0.163775	-0.0320669	-0.146632	0.162477	0.176523			0.998983	0.0800284	1.63876e-06	0.0802306	0.446125	0.0669227	0.0321626	0.0302956			0.308527	0.354552	0.342251	0.304269	0.377863	0.381039	0.222697	0.436129
Q9NFU0	Q9NFU0|A0A126GUS7|Q9NFU0-2|Q9NFU0-4|A0A0B4K618|A0A0B4KGP6|B3LF78|Q9NFU0-3|A0A0B4KFN9	Fmr1	FBgn0028734	Synaptic functional regulator FMR1	240	145.96	FALSE	Negative		19.6		4.45	145.96			0.074263	-0.207253					0.360314	0.268867			0.998983	0.115881					0.00148643	0.00797165			0.392112	0.370678					0.301788	0.488381
Q9VZU7	Q9VZU7	Usp5	FBgn0035402	Ubiquitin carboxyl-terminal hydrolase	163	145.4	FALSE	Positive		51.81	56.48	31.98	121.52			0.0261663	-0.33089	0.719705	0.186189	-0.190704	-0.443484	0.295907	0.260511			0.998983	0.03961	2.54115e-06	0.0826749	0.111616	0.00141384	0.00382277	0.00875128			0.375833	0.344724	0.368787	0.312265	0.290858	0.245742	0.276039	0.483654
Q9VGP4	Q9VGP4	Ranbp9	FBgn0037894	LP08082p	72	145.39	FALSE	NA		34.94	53.11	68.03	103.12			0.0939829	-0.233425	0.474462	0.102739	-0.0308928	-0.247173	0.335957	0.206648			0.998983	0.103382	6.71786e-05	0.168772	0.437821	0.0103669	0.00170364	0.0145223			0.398787	0.365184	0.263625	0.282495	0.378507	0.335215	0.29205	0.453175
Q8MT18	Q8MT18|A8JRC1|A8JRB8	Dmel\CG5028	FBgn0039358	RH49423p	612	144.52	FALSE	Positive	12.72	56.23	48.54	57.51	112.09			-0.107532	-0.131334	0.441512	0.0967912	-0.217693	-0.415124	0.18353	-0.0177947			0.998983	0.199124	3.08188e-05	0.152233	0.0479155	0.00091788	0.0180625	0.150399			0.330581	0.386615	0.249496	0.280373	0.276056	0.258667	0.231114	0.326175
Q9VUV9	Q9VUV9	l(3)72Ab	FBgn0263599	Putative U5 small nuclear ribonucleoprotein 200 kDa helicase	71.8	144.35	FALSE	Negative	7.73	23.76	39.57	27.7	116.9			0.138673	-0.218748	0.489825	0.163311	0.262191	0.258633	0.255547	0.191908			0.998983	0.118528	6.03708e-06	0.0656265	0.0261399	0.00755178	0.00670043	0.0196022			0.413912	0.368265	0.270213	0.304104	0.53925	0.565748	0.259904	0.444834
Q9VEJ1	Q9VEJ1|A0A0B4KG60|A0A0B4KGU8	SF1	FBgn0025571	LD36095p	57.9	143.46	FALSE	Negative		21.4			143.46									0.442354	0.338427									0.000341104	0.00310531									0.334585	0.527742
C9QPE7	C9QPE7|Q9VM19	CG5171-RC	FBgn0031907	Trehalose 6-phosphate phosphatase	83.7	143.32	TRUE	NA		14.79	121.46	8.6	82.11					1.26722	-0.0693653			0.475704	0.20945					7.96598e-08	0.216782			0.000366632	0.0182044					0.603566	0.221099			0.347917	0.454761
Q9V3W9	Q9V3W9|Q8IMB7	Rad23	FBgn0026777	DNA repair protein Rad23	489	142.84	FALSE	Positive		52.35		8.66	133.15			-0.00384918	-0.489552					0.476355	0.346687			0.998983	0.0147617					0.000260102	0.00310804			0.365674	0.311418					0.348177	0.532416
O01666	O01666	ATPsyngamma	FBgn0020235	ATP synthase subunit gamma, mitochondrial	923	142.54	FALSE	Negative	13.28	95.58	126.19	50.09	52.48			-0.0139894	-0.0931217	0.447082	0.113842	0.0203182	-0.402512	0.146674	-0.0311021			0.998983	0.215315	1.29061e-05	0.112286	0.479816	0.00506511	0.0296037	0.134899			0.362242	0.394637	0.251884	0.286456	0.406594	0.264415	0.21638	0.318645
Q7KVR8	Q7KVR8|Q7KVR7|Q86B59|Q9W388	AP-1gamma	FBgn0030089	AP-1 complex subunit gamma	45.6	142.1	FALSE	NA	16.08	50.24	75.33	87.03	30.57			0.15962	0.0751659	0.275223	0.0953674	0.0545684	-0.200987	0.235633	0.0861116			0.998983	0.255113	0.000601177	0.156127	0.370212	0.0200825	0.007591	0.0756184			0.421002	0.429963	0.17819	0.279865	0.425379	0.356265	0.251943	0.38497
Q9VH07	Q9VH07	pont	FBgn0040078	RuvB-like helicase 1	386	142.09	FALSE	Positive		65.48	47.43	104.91	120.42			0.00209264	-0.355702	0.469277	0.159304	-0.0999538	-0.264996	0.445943	0.23659			0.998983	0.0533514	2.97694e-05	0.090374	0.262548	0.0105423	0.000562206	0.0128313			0.367685	0.339516	0.261402	0.302674	0.34063	0.327092	0.33602	0.470118
A1Z713	A1Z713	Vps13	FBgn0033194	Vacuolar protein sorting-associated protein 13	40.6	141.68	FALSE	Negative		11.3	5.54	87.03	54.65			-0.0562161	-0.457136			0.135593	0.112511	0.232429	0.162799			0.998983	0.0187338			0.197333	0.0999529	0.00985871	0.0300914			0.34795	0.318223			0.469817	0.499149	0.250662	0.428363
Q9V771	Q9V771	Cyp6a23	FBgn0033978	Probable cytochrome P450 6a23	102	141.67	FALSE	NA	15.3	84.33	74.94	121.91	65.38			-0.190126	-0.318304	0.344175	-0.0907303	-0.07323	-0.429851	0.155061	-0.130004			0.998983	0.0554311	0.000204831	0.166605	0.323951	0.00111249	0.0277801	0.0444989			0.302626	0.347366	0.207757	0.213477	0.355287	0.251955	0.219733	0.262682
A0A0B4LEZ3	A0A0B4LEZ3|A8DY81|A8DY80|E2QCN4|A8DY82	Not1	FBgn0085436	Not1, isoform H	45.7	141.43	FALSE	Negative		6.72	14.46	64.41	86.17							0.0582152	-0.0747785	0.122371	0.0204956					0.00195222	0.204531	0.325729	0.112903	0.0403958	0.146824							0.427379	0.413788	0.206664	0.347841
Q8SYG2	Q8SYG2	CSN3	FBgn0027055	COP9 signalosome complex subunit 3	47.2	141.24	FALSE	Negative		37.24	39.09	71.65	104.41			0.0127357	-0.394932	0.479677	0.17535	0.227016	0.0234093	0.3871	0.228592			0.998983	0.0330191	1.97612e-05	0.0742682	0.0563007	0.231297	0.00102153	0.0123295			0.371287	0.331281	0.265861	0.308398	0.519958	0.458539	0.312496	0.465592
A0A0B4LH53	A0A0B4LH53|P54351|M9PH10|P46461	Nsf2	FBgn0266464	N-ethylmaleimide-sensitive factor 2, isoform B	79.7	140.96	FALSE	Negative	14.64	32.71	43.24	21.09	114.17			-0.00266064	-0.0807732	0.353524	0.174688	0.144144	0.0603851	0.358496	0.311194			0.998983	0.213007	7.75557e-05	0.0621088	0.175217	0.170519	0.00150937	0.00493993			0.366076	0.397229	0.211766	0.308162	0.474507	0.475391	0.301061	0.512332
Q9W1A2	Q9W1A2|Q9W1A2-2	Naa35	FBgn0034982	N-alpha-acetyltransferase 35, NatC auxiliary subunit homolog	13.8	140.33	FALSE	Negative		47.55	45.79	18.79	119.57			-0.119223	-0.48009	0.765914	0.370118			0.540871	0.302355			0.998983	0.0188716	8.55322e-07	0.00854585			0.000187006	0.00699122			0.326624	0.313404	0.388602	0.377879			0.37397	0.507331
Q9VEQ0	Q9VEQ0	Dmel\CG3534	FBgn0038463	LD23605p	16	140.13	FALSE	NA	9.82	9.69		16.82	129.31									0.193213	0.257516							0.210427	0.00767956	0.0145943	0.00741198									0.234985	0.481958
Q9Y134	Q9Y134	Mtr4	FBgn0001986	L.2.35Df	71.5	140.08	FALSE	NA		24.62	27.7	49.59	91.28			0.188105	-0.471993	0.687321	0.176454	0.11801	-0.0124779	0.719654	0.412987			0.998983	0.0189619	1.82114e-06	0.078204	0.21706	0.251959	4.10019e-05	0.00340959			0.430644	0.315104	0.354901	0.308792	0.460174	0.442183	0.445443	0.569932
Q9VB05	Q9VB05	ALiX	FBgn0086346	ALG-2 interacting protein X	134	139.92	FALSE	NA	14.12	42.24	22.25	53.73	105.47			-0.172866	-0.476001	-0.0348691	-0.320841	0.111952	-0.0539153	0.401547	0.277113			0.998983	0.0151769	0.0321561	0.136215	0.213947	0.173249	0.000779098	0.00712129			0.308468	0.314263	0.0452204	0.131388	0.456851	0.423296	0.318272	0.493047
Q960M4	Q960M4	Prx5	FBgn0038570	LD45324p	855	139.61	FALSE	Positive		75.19	57.42	30.77	133.71			-0.00122825	-0.233366	0.975424	0.0552753	0.148261	0.147209	0.324127	0.297186			0.998983	0.0989196	4.14261e-07	0.238368	0.158355	0.0566472	0.00190121	0.00478687			0.366561	0.365197	0.478441	0.265563	0.476765	0.514964	0.287321	0.504406
Q7JWE2	Q7JWE2	CG6183	FBgn0261989	GH09427p	NA	138.87	TRUE	NA		51.52	92.21		111.54			0.16878	-0.324845	0.85989	0.952838			0.638782	0.35912			0.998983	0.0392692	2.7469e-07	3.7113e-06			0.000211269	0.0071907			0.424103	0.345993	0.428899	0.585758			0.413112	0.539451
Q9VBV1	Q9VBV1	Dmel\CG11854	FBgn0039299	Uncharacterized protein	30.4	138.85	TRUE	Positive	14.86	42.25	10.18	25.69	127.35			0.103796	-0.18232			0.366109	0.119856	0.646004	0.12423			0.998983	0.15593			0.099981	0.166831	2.57893e-05	0.0539181			0.402108	0.375912			0.596245	0.502497	0.415999	0.406539
Q9VI66	Q9VI66	CG2640	FBgn0051248	GH28833p	4.92	138.09	FALSE	NA		73.38	103.11	93.82	96.26			-0.046804	-0.252299	0.721258	0.11268	-0.0846241	-0.157409	0.206176	0.26649			0.998983	0.0688735	6.80559e-07	0.124769	0.298064	0.0500959	0.0123987	0.00699122			0.351135	0.361222	0.369453	0.286041	0.349038	0.376127	0.240167	0.487036
Q9VBP9	Q9VBP9|Q9VBP9-2	Npl4	FBgn0039348	Nuclear protein localization protein 4 homolog	134	136.72	FALSE	NA	9.51	19.58	21.89	17.32	117.29			-0.0284081	-0.309525	0.412956	0.219377			0.328098	0.23135			0.998983	0.0717106	3.28643e-05	0.0395681	0.210427	0.00214708	0.00174724	0.0101368			0.357362	0.349209	0.237251	0.324104			0.288908	0.467153
Q9VZ20	Q9VZ20|Q8IR93	Dlic	FBgn0030276	Dynein light intermediate chain, isoform A	75.6	136.61	FALSE	Negative		55.02	20.48	52.99	70.17			0.068597	-0.0881484	0.322527	0.162668	0.0469311	-0.139915	0.36102	0.148042			0.998983	0.242545	0.000242522	0.0821132	0.402651	0.0623486	0.00130472	0.0353046			0.390194	0.39568	0.198474	0.303874	0.42119	0.3841	0.30207	0.420013
Q9W1Q8	Q9W1Q8|Q0E8X6	eIF2Bdelta	FBgn0034858	Eukaryotic translation initiation factor 2B subunit delta, isoform A	86.3	136.55	FALSE	NA		64.1	35.64	17.15	122.34			-0.158807	-0.557905	0.916557	0.0171714			0.413251	0.287213			0.998983	0.0210738	2.93137e-07	0.2985	0.0610285	0.00162274	0.00123935	0.00893109			0.313226	0.297069	0.453199	0.25197			0.32295	0.498763
Q9VGW7	Q9VGW7	Art1	FBgn0037834	Arginine methyltransferase 1	212	136.52	FALSE	NA		17.93	48.19	85.5	77.06					0.296164	0.141883	-0.149628	-0.330018	0.115486	0.0608061					0.000254011	0.0892137	0.137276	0.00282489	0.0648757	0.118452					0.18717	0.296459	0.313386	0.297456	0.203912	0.370651
Q86BY9	Q86BY9	rig	FBgn0250850	Protein rigor mortis	29.8	136.27	FALSE	Positive		36.49	47.81	11.07	114.56			-0.153229	-0.526255	1.29002	-0.061766			0.140665	0.0749611			0.998983	0.0168093	4.61237e-08	0.222597			0.0361938	0.0909725			0.315115	0.303713	0.613342	0.22381			0.213977	0.37866
Q9W4C1	Q9W4C1	Dmel\CG15784	FBgn0029766	IP13321p	331	136.11	FALSE	Positive	21.08	52.93	74.04	78.36	91.74			-0.248562	0.0770327	0.254751	0.229298	0.0553189	-0.146538	-0.0120332	-0.0696442			0.998983	0.232144	0.00120876	0.0516474	0.413427	0.0949407	0.13092	0.100829			0.282848	0.430355	0.169412	0.327643	0.42579	0.381081	0.152932	0.296836
Q9VZI3	Q9VZI3	Fit1	FBgn0035498	Unc-112-related protein	61.7	135.42	FALSE	Positive	7.72	96.51	59.93	87.97	91.62			-0.037534	-0.247478	0.653163	0.178429	0.115787	-0.0149407	0.221181	0.0869315			0.998983	0.0726334	9.67711e-07	0.0599802	0.215964	0.246534	0.0103187	0.0764674			0.354273	0.362234	0.340253	0.309497	0.458954	0.44106	0.246166	0.385434
Q9V3Z2	Q9V3Z2	Sp7	FBgn0037515	Serine protease 7	5.06	135.42	TRUE	NA	13.3	88.11	11.73	17.79	129.13			0.261886	-0.0640517					0.326341	0.2595	2.20751e-05	2.33805e-07	0.998983	0.258451	8.84817e-05	0.329144	0.471085	0.201576	0.00161048	0.00696053			0.455616	0.400739					0.288206	0.483082
Q9W0U0	Q9W0U0|Q8IRJ9	Gk1	FBgn0025592	GH12641p	23.2	135.24	FALSE	Negative	23.09	53.27	60.54	55.31	101.44			0.0591711	-0.128365	0.544167	0.0751146	-0.150433	-0.351088	0.33709	0.229878			0.998983	0.199843	5.45559e-06	0.18148	0.175217	0.00411433	0.00164826	0.0106211			0.387004	0.387238	0.293515	0.27264	0.312945	0.287853	0.292503	0.46632
Q59E34	Q59E34|E1JI46|O97159|M9PIA6	Mi-2	FBgn0262519	Mi-2, isoform B	99.9	134.98	FALSE	Negative	6.86	67.66	9.53	12.74	103.17			-0.0254723	-0.254698					0.374529	0.19778			0.998983	0.0509297					0.00104123	0.0173903			0.358355	0.360718					0.30747	0.448157
Q9W004	Q9W004|M9ND26|Q7KV95|Q7KV91	c62E-15	FBgn0035348	Purine nucleoside phosphorylase	31.4	134.68	FALSE	Positive				25.45	133.11							-0.338472	-0.449196	0.200515	0.354054							0.0143194	0.000984442	0.0144478	0.00258873							0.209814	0.243138	0.237904	0.536584
Q9VKQ3	Q9VKQ3|M9PB96	CG6724	FBgn0032298	Ribosome biogenesis protein WDR12 homolog	39.7	134.08	FALSE	Negative		39.66		21.72	123.65			-0.120654	-0.548388			0.123039	-0.0420756	0.310036	0.184851			0.998983	0.0144872			0.185934	0.193218	0.00412238	0.0260263			0.32614	0.299067			0.462932	0.428693	0.281688	0.440841
A0A0B4K7J2	A0A0B4K7J2|A0A0B4K7J2-2	Nup358	FBgn0039302	E3 SUMO-protein ligase RanBP2	196	133.65	FALSE	NA	6.18	52.83	20.7	94.12	73.07			0.0998631	-0.258376	0.515415	0.208037	0.0744218	-0.194421	0.241959	0.19668			0.998983	0.102997	7.22573e-06	0.0471889	0.293807	0.0184351	0.00819983	0.0183747			0.400777	0.359946	0.281186	0.320059	0.436268	0.359258	0.254472	0.447535
Q9VFM9	Q9VFM9	twf	FBgn0038206	Twinfilin	112	133.23	FALSE	Negative	11.09	21.54	37.74	32.38	82.18			-0.109028	-0.42131	0.456339	0.245257	0.358253	0.222208	0.267443	0.120408	0.000184627	1.89883e-05	0.998983	0.0185646	3.92509e-05	0.0418071	0.00976152	0.0160602	0.00479186	0.0496679			0.330075	0.325743	0.255854	0.333337	0.591936	0.549146	0.26466	0.404376
Q9VKK1	Q9VKK1	Ge-1	FBgn0283682	Enhancer of mRNA-decapping protein 4 homolog	40.1	132.7	FALSE	Negative	4.62	31.33	4.52	14.91	119.59			0.00598984	-0.3084					0.357161	0.262728			0.998983	0.0777558			0.0252481	0.0177496	0.00178892	0.00925378			0.369004	0.349446					0.300527	0.484908
Q8MZI3	Q8MZI3|Q7KU78	p90	FBgn0035720	GH10652p	80.1	132.55	FALSE	Positive	70.43	53.51	46.22	43.34	85.99			-0.0674796	-0.33041	0.336241	0.266279	0.177228	0.0475546	0.150398	0.125745			0.998983	0.0450291	7.50385e-05	0.0156555	0.128326	0.194437	0.0289345	0.0462227			0.344138	0.344825	0.204355	0.340836	0.492652	0.469544	0.217868	0.407396
Q7KRW4	Q7KRW4|Q9VAP0	Dmel\CG14516	FBgn0039640	Aminopeptidase	3.62	131.61	FALSE	Positive			131.61							1.15479	0.184007									1.00503e-07	0.0871205									0.555356	0.311486
Q7K0P0	Q7K0P0	JhI-26	FBgn0028424	Juvenile hormone-inducible protein 26	41.4	131.34	FALSE	NA	12.72	61.04	59.94	90.5	91.77			-0.00282658	-0.221765	0.22558	0.0767982	-0.00899333	-0.275038	0.234328	0.185493	0.0418922	0.00582121	0.998983	0.108379	0.000549642	0.156127	0.500215	0.0149926	0.00819812	0.0195582			0.36602	0.367632	0.156903	0.273241	0.390518	0.322515	0.251421	0.441205
Q2M1E6	Q2M1E6|A0A0C4DHA1	Cdep	FBgn0265082	Chondrocyte-derived ezrin-like domain containing protein, isoform E	12.9	130.96	FALSE	NA		26.87	56.17	45.17	95.64									0.422242	0.285786									0.000582338	0.00673248									0.326545	0.497955
A0A0B4KF69	A0A0B4KF69|Q0E965|A1ZA05	SRPK	FBgn0026370	SR protein kinase, isoform D	75.7	129.74	FALSE	NA		62.78	33.57	35.29	104.63			-0.328449	-0.945726	1.0735	0.155975	0.289868	0.235751	0.279835	0.225906			0.998983	0.0123692	8.55855e-08	0.0942866	0.0291469	0.0174807	0.00553385	0.0139037			0.255809	0.215658	0.520497	0.301486	0.55443	0.555319	0.269614	0.464072
Q9VHC7	Q9VHC7|A0A0B4K6Z1	rump	FBgn0267790	FI21236p1	435	129.53	FALSE	NA	12.44	73.27			128.81			0.144577	-0.441283					0.495485	0.253963			0.998983	0.0380298					0.000609263	0.0145833			0.415911	0.321551					0.355825	0.479948
O62602	O62602	lic	FBgn0261524	Licorne	73.1	129.52	FALSE	Positive	5.75	44.98	37.26	26.57	84.27			-0.167315	-0.372329	0.636125	0.121316	0.286367	0.136457	0.0254961	0.107144			0.998983	0.0768276	0.00018396	0.203919	0.0387101	0.0792239	0.120331	0.0725132			0.310347	0.336025	0.332947	0.289122	0.55251	0.510063	0.167936	0.396871
Q9W3C2	Q9W3C2	CG1785	FBgn0030061	Ribosome biogenesis protein NOP53	122	129.19	FALSE	Negative		45.13			122.9			-0.673749	-1.54348					0.219585	0.224945			0.998983	0.0123692					0.013351	0.0141155			0.138937	0.0901775					0.245528	0.463528
Q9V426	Q9V426	vig	FBgn0024183	LD07162p	610	128.59	FALSE	NA		50.3		7.08	112.29			0.160253	-0.453989					0.670125	0.457496			0.998983	0.0308678					3.33523e-05	0.00131515			0.421217	0.318883					0.425642	0.595117
Q9W0X8	Q9W0X8	Dmel\CG2790	FBgn0027599	LD43587p	9.18	128.46	FALSE	Negative		37.69	49.6	26.73	121.25			-0.262272	-0.524892	1.065	0.336166	0.34679	0.213644	0.324937	0.213296			0.998983	0.0173251	4.70488e-07	0.0338621	0.0243098	0.0344019	0.00367094	0.0190529			0.278208	0.304	0.516854	0.365767	0.585649	0.545243	0.287644	0.456937
P39205	P39205	cin	FBgn0000316	Molybdenum cofactor synthesis protein cinnamon	25.4	128.41	FALSE	NA		38.33	19.74	48.86	108.2			-0.007115	-0.153817			0.234128	0.140772	0.279079	0.225931			0.998983	0.144332			0.0328807	0.0451924	0.00452306	0.0119975			0.364569	0.381895			0.523859	0.51203	0.269312	0.464087
A0A0B4K7X5	A0A0B4K7X5|A0A0B4LG29|Q9W2J6|A0A0B4LFW5|A0A0B4LG72|E1JGQ3	Gyg	FBgn0265191	Glycogenin, isoform D	204	128.17	FALSE	NA		16.45	6.34	66.91	89.44							0.441193	0.51882	0.254864	0.46173			0.998983	0.0156663			0.031043	0.0042235	0.00660767	0.000504284							0.637425	0.684334	0.259631	0.597513
E1JH01	E1JH01|Q9V345	CSN4	FBgn0027054	COP9 signalosome subunit 4, isoform B	93.5	127.65	FALSE	Negative		68.23	66.34	55.64	83.91			0.0132764	-0.332224	0.552561	0.254527	-0.0191288	-0.321542	0.465558	0.298095			0.998983	0.0587291	2.70877e-06	0.0214336	0.476626	0.0068175	0.000336702	0.00595261			0.37147	0.344444	0.297115	0.336644	0.384959	0.301319	0.343861	0.50492
Q9VCY1	Q9VCY1	cg6937	FBgn0038989	Uncharacterized protein	118	126.99	FALSE	Negative		64.42	50.74	19.04	121.58			-0.253974	-0.861739	1.03234	0.403018			0.284129	0.20803			0.998983	0.0117711	4.14613e-08	0.00171073	0.0967909	0.0770823	0.00509466	0.0176273			0.281016	0.233289	0.502848	0.389616			0.271331	0.453957
X2JAH8	X2JAH8|Q0KHV9|Q9W4E2|X2JE60|B7Z0X3|Q9W4E2-6|B7Z0W8	rg	FBgn0266098	Rugose, isoform Q	4.04	126.88	FALSE	NA	8.86	39.48	20.94	52.96	51.57			0.0116184	-0.276094	0.554056	0.274618	0.364239	0.232615	0.279729	0.000454923			0.998983	0.0692725	1.24807e-05	0.0333931	0.00851776	0.0130257	0.00425117	0.171255			0.370909	0.356227	0.297755	0.343811	0.595219	0.553889	0.269572	0.336501
Q9VIW7	Q9VIW7	RtcB	FBgn0032781	tRNA-splicing ligase RtcB homolog	123	126.3	FALSE	NA		18.2	18.28	30.97	110.93							0.319047	0.191649	0.368122	0.239212							0.0117572	0.021095	0.00117897	0.0102297							0.570433	0.535218	0.304909	0.471602
P45888-2	P45888-2|P45888	Arp2	FBgn0011742	Isoform A of Actin-related protein 2	151	125.06	FALSE	Positive	11.73	88.7	49.88	49.91	100.43			0.0519256	-0.185644	-0.140325	0.0633811	-0.00799013	-0.403776	0.475646	0.270316			0.998983	0.101228	0.00521049	0.197332	0.497963	0.00122852	0.000320914	0.00841575			0.384552	0.375214	0	0.268455	0.391068	0.263839	0.347894	0.489202
Q7KVQ0	Q7KVQ0	CG4038	FBgn0011824	Probable H/ACA ribonucleoprotein complex subunit 1	243	125.02	FALSE	Negative		68.64	76.46	26.24	116.57			-0.186165	-0.703548	0.847813	0.14499	0.172581	-0.0168887	0.26593	0.0128765			0.998983	0.0123692	7.38698e-07	0.11442	0.265935	0.257253	0.0135687	0.15984			0.303967	0.266496	0.42372	0.297568	0.490103	0.440172	0.264055	0.34353
P23226	P23226|Q8IMF5|P23226-3|A0A0B4KI71|P23226-2	Map205	FBgn0002645	205 kDa microtubule-associated protein	377	124.97	FALSE	Negative	18.34	59.28	18.44	4.6	112.87			0.102612	-0.191936					0.591548	0.223441	8.21691e-06	1.55698e-05	0.998983	0.0929672	1.8629e-06	0.116077			4.02149e-05	0.0130833			0.401707	0.373893					0.394229	0.462677
Q24179	Q24179	Slh	FBgn0264978	Protein sly1 homolog	42.6	124.8	FALSE	Negative		32.61	64.85	59.2	40.4			0.00319588	-0.220282	0.465931	0.0790336	0.256901	0.253541	0.214546	0.169873			0.998983	0.0914623	0.000157882	0.212756	0.112901	0.0390593	0.0111724	0.024393			0.368059	0.367943	0.259967	0.274038	0.536349	0.563427	0.243513	0.432366
Q8IRG6-2	Q8IRG6-2|Q8IRG6	dre4	FBgn0002183	Isoform A of FACT complex subunit spt16	123	124.61	FALSE	Negative	10.21	33.3	20.51	16.06	88.65			-0.072391	-0.544633	0.968032	0.0177639			0.410618	0.209738			0.998983	0.0198989	3.64664e-07	0.300058	0.0740024	0.133094	0.00120764	0.0201227			0.342475	0.299856	0.475271	0.252181			0.321898	0.454924
P48596	P48596|P48596-3|P48596-2	Pu	FBgn0003162	GTP cyclohydrolase 1	134	124.57	FALSE	NA	6.5	50.8	24.73	73.31	96.06			-0.118517	-0.535071	0.601153	0.187552	0.229028	0.206746	0.324637	0.252675			0.998983	0.0123692	5.36049e-06	0.0716745	0.0528674	0.0218021	0.0022662	0.00909073			0.326863	0.301863	0.317951	0.312751	0.521062	0.542099	0.287525	0.47922
X2JC79	X2JC79|Q7KUX7|Q9VXF8|Q8IR13|X2JE34	eIF4H1	FBgn0262734	Eukaryotic translation initiation factor 4H1, isoform D	397	124.37	FALSE	Positive		28.81	19.09	25.98	116.17			0.246153	-0.385241			0.114345	-0.118944	0.584833	0.353841			0.998983	0.0408344	4.67238e-06	0.191895	0.180143	0.0620007	3.60647e-05	0.00268816			0.450291	0.333315			0.458164	0.393658	0.391544	0.536464
A8DY76	A8DY76|A0A0B4LFX2|A1Z7T3|A1Z7T1|A0A0B4JD07|E1JH15|A0A0B4LEI8|A0A0B4LF03|A0A0B4K727|A0A0B4K6U3|A1Z7T0-2|A1Z7T2|A1Z7T0|A0A0B4LEY5|A1Z7T4	Pkn	FBgn0020621	Protein kinase N, isoform G	21.8	124.32	FALSE	Negative		40.66	45.48	21.05	106.22			-0.271212	-0.748103	0.966408	0.165945	0.161522	0.0947628	0.375162	0.270785			0.998983	0.0123692	2.72457e-07	0.0945203	0.183879	0.136696	0.00108697	0.00737733			0.275181	0.257143	0.474575	0.305043	0.484038	0.49106	0.307723	0.489467
A1ZBL9	A1ZBL9|E1JGN0|A1ZBL5|Q9V8V8|Q963E5|Q7YU80|A1ZBL7|Q6NPA6|Q963E6|E1JGM9	par-1	FBgn0260934	Non-specific serine/threonine protein kinase	76.6	124.14	FALSE	NA	4.33	31.96	5.18	42.44	94.31			0.200304	-0.300797			0.324651	0.182806	0.36834	0.24007			0.998983	0.046682			0.0337946	0.0538876	0.00141817	0.0109551			0.434772	0.351041			0.573506	0.531188	0.304996	0.472087
A0A0B4LHF7	A0A0B4LHF7|Q9VD51	pit	FBgn0266581	Pitchoune, isoform C	90.4	124.04	FALSE	NA	7.05	25.52	25.04	20.45	116.99			-0.148797	-0.648324	0.664226	-0.0378814	-0.167406	-0.285889	0.217046	0.178071			0.998983	0.0143003	3.04972e-06	0.26159	0.222127	0.0274899	0.0142581	0.0269078			0.316615	0.278089	0.344997	0.23233	0.303636	0.317569	0.244512	0.437005
A8JQZ4	A8JQZ4	Dmel\CG11670	FBgn0038114	Uncharacterized protein	NA	123.65	TRUE	NA		95.85		21.47	80.32			0.357048	0.132218					0.40447	0.449806			0.292768	0.130891					0.000476381	0.000377031			0.487825	0.44194					0.31944	0.590765
Q9VZS3	Q9VZS3	eIF1	FBgn0035423	Eukaryotic translation initiation factor eIF1	1481	123.03	FALSE	NA		24.29	32.07		123.03			-0.153132	-0.315654	0.738904	0.186603			0.338815	0.387541			0.998983	0.0683942	2.58646e-06	0.0862553			0.00174571	0.00170126			0.315147	0.347923	0.37702	0.312413			0.293193	0.555533
A8JQT5	A8JQT5|Q9VN68	Cdep	FBgn0265082	Chondrocyte-derived ezrin-like domain containing protein, isoform G	12.9	122.95	FALSE	NA		26.87	56.17	45.17	91.95			0.149546	-0.227541	0.627742	0.112009	-0.356602	-0.596994	0.426877	0.227117			0.998983	0.14609	1.24688e-06	0.117683	0.0141824	0.00037659	0.000434578	0.0111778			0.417593	0.366419	0.329353	0.285802	0.199871	0.175776	0.328398	0.464758
A0A0B4KFP5	A0A0B4KFP5|Q9VH03|A0A0B4KGR1|A0A0B4K707|Q0KI87|A0A0B4K6D8|Q7KSS0	NUAK	FBgn0262617	Uncharacterized protein, isoform I	1.9	122.79	FALSE	NA	6.3	12.53			113.32									0.347436	0.30266			0.998983	0.0306219					0.00220645	0.0064447									0.296639	0.507503
Q9VBK9	Q9VBK9	Dmel\CG5913	FBgn0039385	Uncharacterized protein	40.8	122.53	FALSE	NA		5.41	7.21	19.51	118.79									0.329553	0.114717									0.002671	0.0599967									0.28949	0.401156
Q9VA53	Q9VA53|A0A0B4JDE3|Q8IMI0|A0A0B4JD23|Q7KRU0|A0A0B4KHF5|A0A0B4KHJ3|Q961V3|A0A0B4KHW7	Dmel\CG2246	FBgn0039790	GH23275p	55.2	121.68	FALSE	NA	15.1	62.64	72.03	51.14	98.37			0.0257174	-0.134127	0.586858	0.375752	0.146374	-0.0399018	0.410247	0.358889			0.998983	0.187754	0.000324194	0.0593651	0.147929	0.198552	0.000739079	0.00295778			0.375681	0.386029	0.311821	0.379889	0.47573	0.429683	0.32175	0.53932
Q9W3F1	Q9W3F1	Dmel\CG12116	FBgn0030041	RE21057p	NA	121.66	FALSE	NA				55.42	86.82							0.134345	-0.0272673	0.304606	0.236748							0.279802	0.239867	0.00232292	0.00925265							0.469132	0.435442	0.279517	0.470207
Q7K161	Q7K161|A0A0B4K7D8	Dmel\CG6805	FBgn0034179	LD06095p	33.1	121.53	TRUE	NA			121.53							1.0557	0.379776									7.55174e-08	0.00603689									0.512865	0.381325
Q9Y162	Q9Y162	Vps4	FBgn0283469	BcDNA.GH02678	113	121.18	FALSE	Positive	14.46	36.33	49.27	15.44	96.29			-0.00934097	-0.27963	0.766472	0.147727			0.141025	0.0967584			0.998983	0.0832967	7.48899e-07	0.0982085			0.0329026	0.0675096			0.363815	0.355485	0.388841	0.298544			0.214121	0.390994
Q2MGL9	Q2MGL9	CG1211	FBgn0053965	RT07682p	1.22	120.82	FALSE	NA	4.13	79.33	50.86	71.44	64.57			-0.00789474	-0.450863	0.317311	-0.230823	-0.541702	-0.839918	0.163181	-0.169261			0.998983	0.0165566	0.000367674	0.0480247	0.00787821	0.000289569	0.0274558	0.0281305			0.364305	0.31954	0.196237	0.163501	0.0983517	0.0650579	0.222979	0.240468
Q9VZY0	Q9VZY0	Non2	FBgn0035370	LD45195p	338	120.76	FALSE	NA		67.96	41.01	28.85	100.91			0.0357938	-0.564599	0.716889	0.23038	0.159396	0.0405605	0.499377	0.315313			0.998983	0.0143003	5.2422e-06	0.0676215	0.146846	0.203124	0.000305976	0.00594406			0.379092	0.295664	0.367579	0.328029	0.482872	0.466356	0.357381	0.514663
Q9VA37-2	Q9VA37-2|Q9VA37	dj-1beta	FBgn0039802	Isoform 2 of Protein dj-1beta	420	120.75	FALSE	Positive		54.22	43.27	30.73	107.34			-0.0563203	-0.514249	1.00672	0.226893	-0.175354	-0.436587	0.317676	0.225494			0.998983	0.0165584	1.28065e-07	0.0506087	0.189916	0.0042235	0.002863	0.0130833			0.347915	0.306234	0.491862	0.326786	0.299277	0.248885	0.284742	0.463839
A0A0B4KFH4	A0A0B4KFH4|A0A0B4KGE6|P26270	Rpn8	FBgn0002787	Regulatory particle non-ATPase 8, isoform B	358	120.26	FALSE	NA	13.76	47.85	99.9	45.84	73.31			0.0755693	-0.355965	0.480379	0.252503	0.035681	-0.0973202	0.346272	0.209514			0.998983	0.064956	7.57071e-05	0.0551724	0.437132	0.118934	0.0022662	0.0181837			0.392554	0.339461	0.266162	0.335922	0.41502	0.403514	0.296174	0.454797
P22817	P22817	Ide	FBgn0001247	Insulin-degrading enzyme	77.2	119.55	FALSE	Positive		12.15	38.31	61.52	81.04					0.256208	0.168951	0.0753087	-0.129262	0.308382	0.248966					0.000482828	0.0641415	0.331225	0.0789017	0.00252131	0.00875128					0.170036	0.306115	0.436754	0.388955	0.281026	0.477121
Q961L4	Q961L4|Q0E9G4	Drat	FBgn0033188	Death resistor Adh domain containing target, isoform C	229	119.09	FALSE	NA		18.98	43.82	44.49	57.89					0.129791	0.0767014	0.312624	0.196115	0.30686	0.218409			0.998983	0.221364	0.0126795	0.21881	0.0167526	0.023882	0.00298708	0.0132461					0.115828	0.273207	0.566911	0.537254	0.280418	0.45983
A8JRF0	A8JRF0	CG16918	FBgn0085466	Uncharacterized protein	1.27	119.07	TRUE	NA			119.07							0.373806	1.41741									6.10829e-05	4.6822e-08									0.220463	0.751488
A1Z9K0	A1Z9K0	Dmel\CG6701	FBgn0033889	Uncharacterized protein, isoform B	14.2	118.74	FALSE	Negative	4.71	44.16	32.35	65.52	81.81			-0.203015	-0.629493	0.839049	0.105261	0.357381	0.227001	0.367198	0.206998			0.998983	0.0173878	1.17012e-06	0.166605	0.0212209	0.0277064	0.00165791	0.0184724			0.298264	0.282042	0.419962	0.283395	0.591458	0.551331	0.30454	0.453373
Q9VG58	Q9VG58|Q8INI8|Q9BIR7|Q9BIS2|P02825|P82910	Hsp70Bbb	FBgn0051354	Major heat shock 70 kDa protein Bbb	34.8	118.34	FALSE	Positive	713.01	86.92	146.93	91.55	188.47							0.20796	-0.0602492									0.318679	0.233932									0.509507	0.42041
Q9VZX9	Q9VZX9	AhcyL1	FBgn0035371	Adenosylhomocysteinase	80.6	118.14	FALSE	NA	12.74	55.39	41.5	94	31.2			0.0641627	-0.115109	0.496837	0.113685	0.0462856	-0.152956	0.379742	0.246188			0.998983	0.184085	9.19317e-05	0.168058	0.389358	0.0401329	0.000852625	0.00904647			0.388694	0.390021	0.273219	0.2864	0.420836	0.378156	0.309554	0.475549
M9PI44	M9PI44|Q9VTZ0|M9PCB7|M9PFB2|M9PF20|M9PF14|M9PFG3|M9PFF9	tral	FBgn0041775	Trailer hitch, isoform F	273	118.11	FALSE	NA		27.25		19.35	95.93			0.0187401	-0.302425					0.362417	0.300236			0.998983	0.0408344			0.0323954	0.023882	0.00171339	0.0064447			0.37332	0.3507					0.302628	0.506131
Q95RE4	Q95RE4|M9NFR5	yps	FBgn0022959	LD37574p	996	117.91	FALSE	Positive		41.93	21.4	20.19	107.38			0.142868	-0.461994	0.887897	0.351857	0.591704	0.354996	0.546585	0.245252			0.998983	0.0241871	6.17609e-07	0.0175057	0.0109118	0.0197447	0.000201827	0.0130833			0.415332	0.317203	0.440909	0.371365	0.719973	0.609667	0.376254	0.475019
O46050	O46050	Nmd3	FBgn0023542	60S ribosomal export protein NMD3	51	117.68	FALSE	Negative		12.59	19.43	45.83	79.17							-0.0854548	-0.259515	0.303801	0.222507					3.40901e-05	0.139862	0.284522	0.00893394	0.002671	0.0114589							0.348583	0.32959	0.279195	0.462149
F2FB81	F2FB81|X2J5L4|H5V8D0|M9NCT2|M9PCP4|Q9VKM2	SCAR	FBgn0041781	MIP02973p	67	117.64	FALSE	Negative		85.9	61.8		117.64			-0.00636001	-0.57792	0.837886	0.212488			0.480698	0.223988			0.998983	0.0163038	4.55019e-06	0.0942866			0.00070245	0.0201465			0.364824	0.292868	0.419464	0.321647			0.349914	0.462987
H8F4T6	H8F4T6|Q9V6U9	CG16935-RA	FBgn0033883	FI19911p1	179	117.55	FALSE	Negative	13.19	25.74	87.19	79.52	59.81			-0.07472	-0.214836	0.450448	0.0529044	0.0154713	-0.156668	0.179493	-0.0426678			0.998983	0.0960248	3.2986e-05	0.226196	0.478179	0.0415976	0.0196023	0.123007			0.341687	0.369086	0.253327	0.264717	0.403936	0.376465	0.2295	0.3121
M9NDI3	M9NDI3|Q9VLQ9	Snx6	FBgn0032005	Sorting nexin 6, isoform B	133	117.35	FALSE	Positive	9.73	54.65	39.49	66.32	99.87			-0.0936796	-0.477095	0.588517	0.218812	-0.248338	-0.510999	0.404034	0.2903			0.998983	0.0189619	6.54635e-06	0.0551724	0.0928877	0.00172139	0.000717128	0.00612358			0.33527	0.314033	0.312533	0.323903	0.259249	0.21497	0.319266	0.500509
Q9VBP6	Q9VBP6	Ssadh	FBgn0039349	GH21316p	211	116.28	FALSE	Negative		89.36	70.26	71.27	108.33			0.0111672	-0.299987	0.388064	0.160096	-0.131963	-0.418937	0.276674	0.216073			0.998983	0.0738474	5.34644e-05	0.0775486	0.180143	0.00118611	0.00443633	0.0130833			0.370757	0.351211	0.226577	0.302957	0.323075	0.256929	0.26835	0.458508
Q9VCF8	Q9VCF8	anon-WO0118547.306	FBgn0039130	LD23561p	207	116.12	FALSE	NA		24.13	32.99	36.28	95.88			-0.00784298	-0.345731	0.465487	0.139129	-0.149404	-0.475767	0.354702	0.276561			0.998983	0.0692725	5.50658e-05	0.118705	0.162409	0.000898239	0.00249248	0.00939426			0.364322	0.341609	0.259776	0.295477	0.31351	0.231028	0.299544	0.492735
Q9VBH8	Q9VBH8	RpL34a	FBgn0039406	FI02850p	393	115.89	FALSE	NA	77.61	101.28	120.02	120.37	96.68			-1.08424	-1.97306					-0.282909	-0.0164984			0.998983	0.0540248					0.0131033	0.157445			0	0					0.0446433	0.326908
Q7JQN4	Q7JQN4	Rs1	FBgn0021995	LD15481p	26.2	115.82	FALSE	NA		22.35	16.34		108.14			-0.144542	-0.572848					0.218309	0.19576			0.998983	0.0127437					0.0115589	0.0183376			0.318055	0.293933					0.245018	0.447014
Q9VG81	Q9VG81	Sccpdh2	FBgn0038038	RH49330p	212	115.66	FALSE	Negative		29.11	27.89	55.87	75.33			0.109841	-0.005269	0.341169	0.0811749	0.0035089	-0.0375292	-0.0192248	-0.0560785			0.998983	0.337106	0.000149269	0.173728	0.509071	0.204361	0.123502	0.110216			0.404154	0.413078	0.206468	0.274802	0.397375	0.430765	0.150057	0.304512
Q9VQZ6	Q9VQZ6	Elp3	FBgn0031604	Probable elongator complex protein 3	24.2	115.64	FALSE	Negative		26.68	19.7	22.86	103			-0.0515642	-0.325149			0.102384	0.00353971	0.353641	0.178333			0.998983	0.0931405	5.83039e-06	0.00958328	0.232377	0.266371	0.00171822	0.0249346			0.349524	0.345929			0.451603	0.449483	0.29912	0.437153
[truncated: 1,422 more rows]

## Sheet: TableS3B
					Tissue source													Localization prediction													Hemolymph prediction						Homology prediction				Disease association		Inter-organ functions
[truncated: 536 more rows]
[truncated: 1 more columns]

[truncated: 6 more sheets: Table S3C, TableS3D, TableS3E, TableS3F, TableS3G, TableS3H]
