# Supplementary material for: Multi-omic mapping of Drosophila protein secretomes reveals tissue-specific origins and inter-organ trafficking
Source: Nat Commun. 2026 Apr 20;17:5425. doi: 10.1038/s41467-026-71763-8 (PMC13280006; doi:10.1038/s41467-026-71763-8)
Supplement: Supplementary file 5 — Supplementary Data 4 [file 41467_2026_71763_MOESM5_ESM.xlsx]

## Sheet: Tab Definitions
Tab	Tab definitions
Supplementary Data 4A	Gene-set enrichment analysis on 535 tissue-secreted proteins using PANGEA
Supplementary Data 4B	Gene-set enrichment analysis by each tissue using PANGEA
Supplementary Data 4C	Gene-set enrichment analysis on 535 tissue-secreted proteins using g:Profiler
Supplementary Data 4D	Human disease enrichment analysis on 535 tissue-secreted proteins using PANGEA

## Sheet: S4A
Gene Set Category	Gene Set ID	Gene Set Name	Gene Set Size	Count Overlap Gene	Percentage Genes in Gene Set	Fold Enrichment	log2 fold	P value	P value calc log_10	Bonferroni	Benjamini & Hochberg	Benjamini & Yekutieli	Overlaping Gene Symbols	Overlapping Gene IDs
Expression annotation AGR	FBbt:00003007	adult head	4722	311	58.131	1.7196	0.782	1e-25	25	2.5e-22	2.77778e-23	2.33374e-22	dome,Ccdc39,Pxn,CG5397,ATP6AP2,CG9953,CG3702,Ect3,Tbh,Est-6,Tep2,Fas1,prtp,CG5506,CG44245,Mtpalpha,ERp44,CG13252,Lsp1gamma,GlnRS,CG7953,Sil1,CG7997,boca,CaBP1,dsd,CG15099,Prx4,CG10702,CG15533,rig,Adi1,CG9257,apolpp,CG13506,Obp44a,scrib,Nepl15,sel,Abcd3,CtsF,Gtpx,Rab5,RpL34b,svr,Prm,slf,CG7966,CG2233,Ptp69D,Spn28Dc,Irc,Nrd1,Grx1,kl-3,Had1,AcCoAS,Dis3l2,CG1371,Spn27A,Ance,CG11893,Sema2a,Spn88Ea,Idg…	FBgn0043903,FBgn0037276,FBgn0011828,FBgn0031327,FBgn0037671,FBgn0035726,FBgn0031590,FBgn0260746,FBgn0010329,FBgn0000592,FBgn0041182,FBgn0285925,FBgn0030329,FBgn0036766,FBgn0265180,FBgn0028479,FBgn0030734,FBgn0037016,FBgn0002564,FBgn0027090,FBgn0028533,FBgn0039296,FBgn0034117,FBgn0004132,FBgn0025678,FBgn0039528,FBgn0034400,FBgn0040308,FBgn0032752,FBgn0039768,FBgn0250850,FBgn0052068,FBgn0032916,FBg…
Expression annotation AGR	GO:0016020	membrane	4597	305	57.009	1.7322	0.793	1e-25	25	2.5e-22	2.77778e-23	2.33374e-22	CG5080,Sodh2,dally,bark,CG9297,RpL7A,CG42709,CG5171,CG4572,Gs2,Uggt,Gdi,SPE,HDAC6,pzg,Zw,CG11999,Ero1L,GCS2alpha,CaBP1,Nepl21,Jheh2,Jheh1,CG10702,mesh,shg,FASN3,Pld3,TotA,l(2)efl,Mal-A5,Spn43Ab,Spn47C,hlk,CG7953,Lerp,Idgf6,CG5397,CG14715,teq,CG3702,Nagk,Tbh,Hml,Tep2,Alp5,prtp,CG18135,Mtpalpha,udt,ERp44,Tsr1,Gale,dome,PEK,QC,CtsK2,c11.1,Idgf2,superdeath,Jheh3,Gba1b,AsnRS,RpL6,CG9394,CG34026,CG8665…	FBgn0031313,FBgn0022359,FBgn0263930,FBgn0031571,FBgn0038181,FBgn0014026,FBgn0261674,FBgn0031907,FBgn0038738,FBgn0001145,FBgn0014075,FBgn0004868,FBgn0039102,FBgn0026428,FBgn0259785,FBgn0004057,FBgn0037312,FBgn0261274,FBgn0027588,FBgn0025678,FBgn0027578,FBgn0034405,FBgn0010053,FBgn0032752,FBgn0051004,FBgn0003391,FBgn0287184,FBgn0032923,FBgn0028396,FBgn0011296,FBgn0050359,FBgn0024293,FBgn0033574,FBg…
GO Cellular Component	GO:0005576	extracellular region	1163	200	37.383	4.4898	2.167	1e-25	25	2.5e-22	2.77778e-23	2.33374e-22	Glt,NimB5,Obp99b,Cpr49Ac,CG46339,ea,Sgs8,lectin-28C,CG15201,Nepl13,CG31997,CG6867,Fer2LCH,Idgf4,lectin-24Db,Jon66Ci,SPH93,serp,Ance-4,CG3505,CtsK2,Nep4,CG10433,amon,CG14990,Fbp2,CG15293,CG15533,Sema2a,cv,Spn27A,CG4306,Prx4,CG2444,CG31145,CG40160,Hayan,cathD,obst-A,frm,CG30197,Est-6,CG18563,Spn77Ba,PPO2,Sdr,Obp56a,tsl,Phm,SPARC,Apoltp,yellow-c,CG11313,fat-spondin,Spn43Ab,svr,verm,Obp83g,Lsp1alpha,…	FBgn0001114,FBgn0028936,FBgn0039685,FBgn0033725,FBgn0285963,FBgn0000533,FBgn0003378,FBgn0040099,FBgn0030272,FBgn0039022,FBgn0051997,FBgn0030887,FBgn0015221,FBgn0026415,FBgn0040102,FBgn0035886,FBgn0032638,FBgn0260653,FBgn0033366,FBgn0038250,FBgn0034229,FBgn0038818,FBgn0034638,FBgn0023179,FBgn0035496,FBgn0000640,FBgn0028526,FBgn0039768,FBgn0011260,FBgn0000394,FBgn0028990,FBgn0036787,FBgn0040308,FBg…
GO Cellular Component	GO:0005615	extracellular space	851	144	26.916	4.4179	2.143	1e-25	25	2.5e-22	2.77778e-23	2.33374e-22	Phk-3,grass,Jon65Aiii,mesh,Jon74E,Spn43Aa,CG17919,Obp83g,ea,nw,CG6656,CG5390,Tep4,Ndg,Tbh,Obp56e,CtsB,ITP,Lsp1beta,Lsp1gamma,superdeath,ltl,betaGlu,NUCB1,Lsp2,Sp7,Erasp,cv-d,CG4408,CG18557,Jhbp14,scaf,Spn47C,Hexo2,Bbd,sog,CG33465,SPE,Pxn,CG11951,PGRP-SD,myo,GNBP1,Spn27A,mfas,CG30091,Fas1,IM33,Ance,CG2915,Qsox1,CG15203,CG16799,CG8952,CG42694,tok,CG10359,Obp99a,RNaseX25,apolpp,CG18135,Spn88Ea,CG877…	FBgn0035089,FBgn0039494,FBgn0035665,FBgn0051004,FBgn0023197,FBgn0024294,FBgn0037433,FBgn0046875,FBgn0000533,FBgn0283508,FBgn0038912,FBgn0032213,FBgn0041180,FBgn0026403,FBgn0010329,FBgn0034471,FBgn0030521,FBgn0035023,FBgn0002563,FBgn0002564,FBgn0039640,FBgn0268063,FBgn0270927,FBgn0052190,FBgn0002565,FBgn0037515,FBgn0050090,FBgn0265048,FBgn0039073,FBgn0031470,FBgn0027586,FBgn0033033,FBgn0033574,FBg…
Expression annotation AGR	FBbt:00003154	adult heart	1222	139	25.981	2.9698	1.57	1e-25	25	2.5e-22	2.77778e-23	2.33374e-22	CG15293,Pld3,Idgf4,CG1371,ERp44,Rab5,Glt,Cnx99A,Ero1L,Fer1HCH,Est-6,Jheh1,CtsF,CREG,Dp1,amon,Fkbp14,UK114,coro,CG15203,Ndg,Had1,NTPase,LManIV,Fer2LCH,LanA,Men,Hml,Obsc,CG11999,Sgs5bis,Jheh2,Hmu,CG13506,CaBP1,ACC,Vago,TpnC47D,if,SerRS,Fbp2,Spn43Ab,RNaseX25,boca,CtsK1,RpL15,Ctr1B,Sgs5,cora,Obp99c,l(2)efl,Gdi,Idgf2,Grp170,Obp44a,prtp,CG42336,wupA,FASN1,cathD,Prm,Spn42Da,CG5506,FASN3,RpL34b,CG4572,Rp…	FBgn0028526,FBgn0032923,FBgn0026415,FBgn0033482,FBgn0030734,FBgn0014010,FBgn0001114,FBgn0015622,FBgn0261274,FBgn0015222,FBgn0000592,FBgn0010053,FBgn0260462,FBgn0025456,FBgn0027835,FBgn0023179,FBgn0010470,FBgn0086691,FBgn0265935,FBgn0030261,FBgn0026403,FBgn0286508,FBgn0024947,FBgn0032067,FBgn0015221,FBgn0002526,FBgn0002719,FBgn0029167,FBgn0053519,FBgn0037312,FBgn0038523,FBgn0034405,FBgn0015737,FBg…
DRSC GLAD Gene Group	GLAD:24586	Glycoproteins	383	116	21.682	7.9075	2.983	1e-25	25	2.5e-22	2.77778e-23	2.33374e-22	CG11951,Hexo2,CG31821,CG8646,verm,CG9953,Phm,CG3505,cathD,CG5397,Gal,CG5758,tsl,Sema1b,GCS2alpha,CDase,yellow-c,CG40160,Qsox1,CG42709,CG5506,trol,Sdr,Hml,CG3246,Glt,CG10211,uzip,Ser7,obst-B,CG4572,PH4alphaEFB,dome,apolpp,Dg,nrm,CG9372,Fas1,CG2233,bark,if,CG2493,Ten-m,CG2918,LManII,Nepl15,Ugt302C1,Mal-A5,26-29-p,CG7997,dally,beta-Man,CG46339,Nep6,CG3702,Gli,CG9331,Jheh1,myo,MP1,udt,CG11378,Mal-A6,…	FBgn0039656,FBgn0041629,FBgn0051821,FBgn0033763,FBgn0261341,FBgn0035726,FBgn0283509,FBgn0038250,FBgn0029093,FBgn0031327,FBgn0001089,FBgn0032666,FBgn0003867,FBgn0016059,FBgn0027588,FBgn0039774,FBgn0041713,FBgn0058160,FBgn0033814,FBgn0261674,FBgn0036766,FBgn0284408,FBgn0038279,FBgn0029167,FBgn0031538,FBgn0001114,FBgn0032685,FBgn0004055,FBgn0019929,FBgn0027600,FBgn0038738,FBgn0039776,FBgn0043903,FBg…
DRSC GLAD Gene Group	GLAD:24602	Secreted proteins	784	111	20.748	3.6965	1.886	1e-25	25	2.5e-22	2.77778e-23	2.33374e-22	Sulf1,CG30025,apolpp,Spn77Ba,CG17919,CG2918,NimB1,ea,CG15203,Ppn,Apoltp,Ten-m,CG18067,Idgf6,Jafrac2,CG30197,Cht10,magu,Adgf-D,Gasp,TotA,Est-6,Vago,Sgs4,scaf,Gel,CG10433,iotaTry,Tep4,CG31997,lectin-22C,dally,CG11852,myo,NimB4,Glt,CG15201,Sgs5,PPO2,RNaseX25,ITP,Hmu,Tep2,CG31999,serp,LanB2,Idgf3,Obp99a,Idgf4,NimB2,LanA,CG2444,Sgs7,CG17739,Fkbp14,PGRP-SD,dlp,NUCB1,mfas,ltl,Idgf2,Obp99b,SPARC,NimB5,Ls…	FBgn0040271,FBgn0050025,FBgn0087002,FBgn0262057,FBgn0037433,FBgn0023529,FBgn0027929,FBgn0000533,FBgn0030261,FBgn0003137,FBgn0032136,FBgn0004449,FBgn0034512,FBgn0013763,FBgn0040308,FBgn0050197,FBgn0250907,FBgn0262169,FBgn0038172,FBgn0026077,FBgn0028396,FBgn0000592,FBgn0030262,FBgn0003374,FBgn0033033,FBgn0010225,FBgn0034638,FBgn0015001,FBgn0041180,FBgn0051997,FBgn0259230,FBgn0263930,FBgn0039297,FBg…
DRSC GLAD Gene Group	GLAD:24591	Matrisome	641	98	18.318	3.9916	1.997	1e-25	25	2.5e-22	2.77778e-23	2.33374e-22	CG31997,LanB1,trol,CG6357,Idgf6,CG6933,amon,Sulf1,SPARC,CG15203,Col4a1,Spn28Dc,sog,ssp7,Spn77Ba,slf,CG4847,Cp1,CG17145,teq,CG7763,fat-spondin,Vago,cv-2,CG5758,tld,26-29-p,magu,Muc55B,Sema1b,Spn88Eb,Spn43Ab,dlp,GCS2alpha,CG15201,Glt,fon,tsl,Cht10,dally,CG14500,vkg,Sgs5bis,Spn43Aa,Cpr60D,obst-B,CG2444,LanA,Spn47C,Ten-m,lectin-22C,CG43797,CG10359,Lectin-galC1,PH4alphaEFB,Gasp,CG30203,Spn88Ea,CtsB1,P…	FBgn0051997,FBgn0261800,FBgn0284408,FBgn0033875,FBgn0013763,FBgn0036952,FBgn0023179,FBgn0040271,FBgn0026562,FBgn0030261,FBgn0000299,FBgn0031973,FBgn0003463,FBgn0052667,FBgn0262057,FBgn0287234,FBgn0034229,FBgn0013770,FBgn0036953,FBgn0023479,FBgn0040503,FBgn0026721,FBgn0030262,FBgn0000395,FBgn0032666,FBgn0003719,FBgn0250848,FBgn0262169,FBgn0034294,FBgn0016059,FBgn0038299,FBgn0024293,FBgn0041604,FBg…
Expression annotation AGR	GO:0005576	extracellular region	144	53	9.907	9.6093	3.264	1e-25	25	2.5e-22	2.77778e-23	2.33374e-22	CG5390,cathD,Prx4,CG2915,PPO1,verm,amon,LManII,cv-2,CG40160,Obp44a,QC,serp,grass,CG15293,Nepl21,Spn27A,PPO2,PGRP-SD,Sp7,Idgf3,CDase,Gel,magu,Sgs8,yellow-f,CG11313,Fer1HCH,fon,Cpr49Ac,Est-6,CG3505,svr,Npc2g,Sgs7,Lectin-galC1,Idgf6,Hml,Sgs5,Sgs4,PPO3,Spn88Ea,CG9331,fat-spondin,CG4306,Nepl13,Idgf4,Fer2LCH,GCS2alpha,scaf,Gbp2,GNBP1,CG31145	FBgn0032213,FBgn0029093,FBgn0040308,FBgn0033241,FBgn0283437,FBgn0261341,FBgn0023179,FBgn0027611,FBgn0000395,FBgn0058160,FBgn0033268,FBgn0052412,FBgn0260653,FBgn0039494,FBgn0028526,FBgn0027578,FBgn0028990,FBgn0033367,FBgn0035806,FBgn0037515,FBgn0020414,FBgn0039774,FBgn0010225,FBgn0262169,FBgn0003378,FBgn0041710,FBgn0039798,FBgn0015222,FBgn0032773,FBgn0033725,FBgn0000592,FBgn0038250,FBgn0004648,FBg…
GO Biological Processes	GO:0006508	proteolysis	917	104	19.439	2.961	1.566	1.71793e-24	23.765	4.29484e-21	4.29484e-22	3.60829e-21	CG30288,Ance-5,Jon66Ci,ea,Nepl15,Nepl21,tld,Spn27A,CG8952,CG18478,Edem2,CG2915,CtsK2,CG30289,hiro,teq,modSP,CG4408,superdeath,CtsK1,CG46339,Spn88Ea,CG9673,CG31821,Cnx99A,CG8738,CG32483,CG14990,Jon74E,CG5246,SPE,CG11951,CtsF,CG8773,sel,CG9672,SPH93,Clbn,Ance-4,CG33459,CG1299,CG9372,CG5863,grass,CG11313,iotaTry,svr,Cul3,CG5390,Hayan,CG18563,Spn42Da,CG33465,yip7,MP1,CG4572,Nep7,cathD,Nepl10,Fur2,Spn…	FBgn0050288,FBgn0035076,FBgn0035886,FBgn0000533,FBgn0039024,FBgn0027578,FBgn0003719,FBgn0028990,FBgn0030688,FBgn0028517,FBgn0032480,FBgn0033241,FBgn0034229,FBgn0050289,FBgn0035154,FBgn0023479,FBgn0051217,FBgn0039073,FBgn0039640,FBgn0250848,FBgn0285963,FBgn0028984,FBgn0030775,FBgn0051821,FBgn0015622,FBgn0033321,FBgn0052483,FBgn0035496,FBgn0023197,FBgn0038484,FBgn0039102,FBgn0039656,FBgn0260462,FBg…
Expression annotation AGR	FBbt:00001704	embryonic/larval fat body	488	69	12.897	3.6916	1.884	1.58559e-21	20.7998	3.96399e-18	3.60362e-19	3.02757e-18	Gtpx,CG1092,prtp,tsl,Col4a1,Npc2g,Idgf3,ninaD,sel,Cpr49Ac,TP53INP,MP1,Lsp1alpha,CG6028,Tig,apolpp,fon,Idgf6,LanA,Tailor,CG15717,Gbp3,Tep2,RpL8,Lectin-galC1,fat-spondin,ltl,CG14715,Lsp1beta,SPE,Glt,ergic53,Tep4,Gbp2,LanB2,CG14629,CG3505,FASN1,SPARC,Apoltp,Lsp2,fbp,Lsp1gamma,Sod1,CG2233,cv-d,CG3246,Nepl18,NimB1,Fer1HCH,CG8665,scf,Est-6,Idgf4,Irc,IM33,Obp99c,CaBP1,DNaseII,ACC,Pxn,Oat,CG15203,CG5849,…	FBgn0035438,FBgn0037228,FBgn0030329,FBgn0003867,FBgn0000299,FBgn0039800,FBgn0020414,FBgn0002939,FBgn0263260,FBgn0033725,FBgn0035542,FBgn0027930,FBgn0002562,FBgn0038924,FBgn0011722,FBgn0087002,FBgn0032773,FBgn0013763,FBgn0002526,FBgn0037470,FBgn0030451,FBgn0039031,FBgn0041182,FBgn0261602,FBgn0016675,FBgn0026721,FBgn0268063,FBgn0037930,FBgn0002563,FBgn0039102,FBgn0001114,FBgn0035909,FBgn0041180,FBg…
Expression annotation AGR	GO:0005615	extracellular space	331	56	10.467	4.4171	2.143	2.41718e-21	20.6167	6.04296e-18	5.0358e-19	4.23081e-18	CtsK2,NUCB1,Sdr,apolpp,Lsp1alpha,nw,Apoltp,Phm,Obp56e,GNBP1,ea,TotA,sog,CG44008,Ance,CG3376,Bbd,CG18135,cv-d,cv,CG5162,Idgf2,Tep4,Lsp1gamma,Fkbp14,serp,Nep4,Lsp2,Peritrophin-A,scaf,ltl,CG10433,Spn77Ba,tsl,Spn42Da,Lsp1beta,PPO2,PGRP-SD,CG17919,tok,Sulf1,Tep2,Qsox1,Est-6,mfas,tld,Grp170,Prx4,Glt,Idgf6,CtsK1,Adgf-D,SPARC,Hexo2,ssp7,Fbp2	FBgn0034229,FBgn0052190,FBgn0038279,FBgn0087002,FBgn0002562,FBgn0283508,FBgn0032136,FBgn0283509,FBgn0034471,FBgn0040323,FBgn0000533,FBgn0028396,FBgn0003463,FBgn0264750,FBgn0012037,FBgn0034997,FBgn0034512,FBgn0036837,FBgn0265048,FBgn0000394,FBgn0030828,FBgn0020415,FBgn0041180,FBgn0002564,FBgn0010470,FBgn0260653,FBgn0038818,FBgn0002565,FBgn0022770,FBgn0033033,FBgn0268063,FBgn0034638,FBgn0262057,FBg…
Expression annotation AGR	FBbt:00001685	embryonic/larval plasmatocyte	121	34	6.355	7.3362	2.875	1.41366e-20	19.8497	3.53414e-17	2.71857e-18	2.284e-17	CtsL1,vkg,Pxn,eater,Idgf6,Col4a1,Gtpx,PH4alphaEFB,fat-spondin,Tep2,LanA,Fer2LCH,Pepck1,svr,Glt,sgl,Fer1HCH,NimC1,Fkbp14,CG14629,Hml,Men,CaBP1,Hexo2,Lsp1gamma,CG1092,Tep4,CG5397,scf,cv-d,sel,Rab5,drpr,SPARC	FBgn0013770,FBgn0016075,FBgn0011828,FBgn0243514,FBgn0013763,FBgn0000299,FBgn0035438,FBgn0039776,FBgn0026721,FBgn0041182,FBgn0002526,FBgn0015221,FBgn0003067,FBgn0004648,FBgn0001114,FBgn0261445,FBgn0015222,FBgn0259896,FBgn0010470,FBgn0040398,FBgn0029167,FBgn0002719,FBgn0025678,FBgn0041629,FBgn0002564,FBgn0037228,FBgn0041180,FBgn0031327,FBgn0025682,FBgn0265048,FBgn0263260,FBgn0014010,FBgn0027594,FBg…
Expression annotation AGR	FBbt:00000057	yolk nucleus	346	56	10.467	4.2256	2.079	2.14691e-20	19.6682	5.36727e-17	3.83376e-18	3.22092e-17	Gs2,Tep2,CG9331,CG10433,tld,Fer1HCH,CG18135,prtp,Apoltp,CG8665,Gale,Nepl18,Men,Oat,CG15717,CG5390,Idgf6,CG9119,Obp99c,Spn42Da,Ctr1B,Yp3,LManII,fat-spondin,Obp99b,CG31313,scf,Sodh2,CtsB,CG31705,Gbp2,mfas,apolpp,ninaD,Gtpx,CG3246,Idgf2,Pepck1,Ect3,Fer2LCH,CG33099,TP53INP,CG14629,bark,CG5888,Jheh2,Irc,cathD,Est-6,Idgf4,CG5171,Idgf3,Gyg,Acsx1L,Spn27A,CG4306	FBgn0001145,FBgn0041182,FBgn0032889,FBgn0034638,FBgn0003719,FBgn0015222,FBgn0036837,FBgn0030329,FBgn0032136,FBgn0032945,FBgn0035147,FBgn0039611,FBgn0002719,FBgn0022774,FBgn0030451,FBgn0032213,FBgn0013763,FBgn0035189,FBgn0039682,FBgn0265137,FBgn0062412,FBgn0004047,FBgn0027611,FBgn0026721,FBgn0039685,FBgn0051313,FBgn0025682,FBgn0022359,FBgn0030521,FBgn0028490,FBgn0034200,FBgn0260745,FBgn0087002,FBg…
Preferred tissue (modEncode RNA_seq)	Tissue:3	fat_body	236	44	8.224	4.8677	2.283	1.21862e-18	17.9141	3.04654e-15	2.03103e-16	1.70636e-15	PGRP-SD,Tig,CG16704,grass,CG31075,CG8100,Oat,SPH93,Obp99b,CG31778,CG7320,Nepl21,CG18563,lectin-28C,CARPB,Fbp2,TotA,fon,CG4306,CG7763,CG33459,Lsp1alpha,CG15369,CG13962,CG3397,yellow-f,UK114,Lsp1beta,Vago,Ance-4,CG9616,Obp83g,CG43085,Lsp1gamma,Hayan,CG3376,CG3505,CG30091,trol,Lsp2,CG18557,CG14990,Gbp3,Mal-A5	FBgn0035806,FBgn0011722,FBgn0031558,FBgn0039494,FBgn0051075,FBgn0036410,FBgn0022774,FBgn0032638,FBgn0039685,FBgn0051778,FBgn0036782,FBgn0027578,FBgn0032639,FBgn0040099,FBgn0052698,FBgn0000640,FBgn0028396,FBgn0032773,FBgn0036787,FBgn0040503,FBgn0053459,FBgn0002562,FBgn0030105,FBgn0032824,FBgn0037975,FBgn0041710,FBgn0086691,FBgn0002563,FBgn0030262,FBgn0033366,FBgn0038214,FBgn0046875,FBgn0262531,FBg…
GO Biological Processes	GO:0043207	response to external biotic stimulus	608	69	12.897	2.963	1.567	2.71414e-16	15.5664	6.78534e-13	3.99138e-14	3.35334e-13	scaf,PGRP-SC2,CG5246,Bbd,lectin-24A,cathD,Obp99c,Vago,PGRP-SD,CG30283,Hayan,Hf,NimC1,CG5390,Fer2LCH,Rrp6,GNBP1,yip7,Ance,Erasp,drpr,MP1,Fer1HCH,Yp3,Sp7,Jon65Aiv,fon,CG30091,Prx4,CG40160,Nrg,IM33,modSP,Jon65Aiii,Hml,CG33465,dome,Tep4,RhoGEF3,Glt,Phk-3,SPE,eater,Jon66Ci,Spn27A,CG42694,Tep2,Phm,LanA,SPH93,CG17919,grass,Jon74E,Spn28Dc,CG43742,CG16799,CG9372,PPO3,PPO2,TotA,CG8952,Spn88Ea,CG3505,Spn77B…	FBgn0033033,FBgn0043575,FBgn0038484,FBgn0034512,FBgn0040104,FBgn0029093,FBgn0039682,FBgn0030262,FBgn0035806,FBgn0260477,FBgn0030925,FBgn0014000,FBgn0259896,FBgn0032213,FBgn0015221,FBgn0038269,FBgn0040323,FBgn0040060,FBgn0012037,FBgn0050090,FBgn0027594,FBgn0027930,FBgn0015222,FBgn0004047,FBgn0037515,FBgn0250815,FBgn0032773,FBgn0050091,FBgn0040308,FBgn0058160,FBgn0264975,FBgn0031561,FBgn0051217,FBg…
GO Biological Processes	GO:0051707	response to other organism	608	69	12.897	2.963	1.567	2.71414e-16	15.5664	6.78534e-13	3.99138e-14	3.35334e-13	Fer1HCH,Yp3,Sp7,yip7,Ance,Erasp,drpr,MP1,Nrg,IM33,modSP,Jon65Aiv,fon,CG30091,Prx4,CG40160,RhoGEF3,Glt,Phk-3,SPE,Jon65Aiii,Hml,CG33465,dome,Tep4,LanA,SPH93,CG17919,eater,Jon66Ci,Spn27A,Tep2,Phm,CG42694,CG9372,PPO3,PPO2,TotA,grass,Jon74E,Spn28Dc,CG16799,CG43742,Spn88Eb,CtsK1,PPO1,CG8952,Spn88Ea,CG3505,Spn77Ba,NUCB1,Lectin-galC1,Obp99c,Vago,PGRP-SD,scaf,PGRP-SC2,CG5246,Bbd,cathD,lectin-24A,Fer2LCH,R…	FBgn0015222,FBgn0004047,FBgn0037515,FBgn0040060,FBgn0012037,FBgn0050090,FBgn0027594,FBgn0027930,FBgn0264975,FBgn0031561,FBgn0051217,FBgn0250815,FBgn0032773,FBgn0050091,FBgn0040308,FBgn0058160,FBgn0264707,FBgn0001114,FBgn0035089,FBgn0039102,FBgn0035665,FBgn0029167,FBgn0053465,FBgn0043903,FBgn0041180,FBgn0002526,FBgn0032638,FBgn0037433,FBgn0243514,FBgn0035886,FBgn0028990,FBgn0041182,FBgn0283509,FBg…
GO Biological Processes	GO:0009607	response to biotic stimulus	609	69	12.897	2.9581	1.565	2.95634e-16	15.5292	7.39085e-13	4.10603e-14	3.44966e-13	Spn77Ba,NUCB1,Spn88Eb,PPO1,Spn88Ea,Lectin-galC1,CtsK1,CG8952,CG3505,Bbd,cathD,Obp99c,PGRP-SD,PGRP-SC2,CG5246,lectin-24A,Vago,scaf,NimC1,CG5390,Fer2LCH,GNBP1,Hayan,Hf,Rrp6,CG30283,drpr,MP1,Fer1HCH,Sp7,Ance,Erasp,Yp3,yip7,Prx4,CG40160,modSP,fon,CG30091,Nrg,IM33,Jon65Aiv,dome,Tep4,Glt,SPE,Hml,CG33465,RhoGEF3,Phk-3,Jon65Aiii,Tep2,Phm,SPH93,eater,Spn27A,CG42694,LanA,CG17919,Jon66Ci,CG16799,CG9372,PPO2…	FBgn0262057,FBgn0052190,FBgn0038299,FBgn0283437,FBgn0028984,FBgn0016675,FBgn0250848,FBgn0030688,FBgn0038250,FBgn0034512,FBgn0029093,FBgn0039682,FBgn0035806,FBgn0043575,FBgn0038484,FBgn0040104,FBgn0030262,FBgn0033033,FBgn0259896,FBgn0032213,FBgn0015221,FBgn0040323,FBgn0030925,FBgn0014000,FBgn0038269,FBgn0260477,FBgn0027594,FBgn0027930,FBgn0015222,FBgn0037515,FBgn0012037,FBgn0050090,FBgn0004047,FBg…
Preferred tissue (FlyCellAtlas)	FCA_TissueEnriched_7	Hemocyte	49	20	3.738	10.6565	3.414	3.27229e-16	15.4851	8.18072e-13	4.1545e-14	3.49038e-13	PPO1,lectin-24Db,CG5080,Ance-5,ninaD,NimB1,Hml,CG33465,NimB4,Ten-m,CG34437,NimB5,CG1092,CG42694,NimC1,SPARC,PPO2,eater,CG4927,Ppn	FBgn0283437,FBgn0040102,FBgn0031313,FBgn0035076,FBgn0002939,FBgn0027929,FBgn0029167,FBgn0053465,FBgn0028542,FBgn0004449,FBgn0085466,FBgn0028936,FBgn0037228,FBgn0261584,FBgn0259896,FBgn0026562,FBgn0033367,FBgn0243514,FBgn0034139,FBgn0003137
GO Biological Processes	GO:0006955	immune response	494	61	11.402	3.2239	1.689	3.3236e-16	15.4784	8.30899e-13	4.1545e-14	3.49038e-13	NimC1,CG3505,lectin-24Db,PPO2,Spn88Eb,modSP,Tep4,scaf,Lectin-galC1,CG5246,NimB2,PPO1,Spn42Da,Nrg,CG30283,CG7763,Hf,nw,Hml,CG5390,RhoGEF3,yip7,CG14500,Erasp,lectin-22C,Spn28Dc,MP1,LanA,Spn88Ea,Jon65Aiv,CtsK1,CG30091,CG43797,Spn77Ba,Sp7,PPO3,PGRP-SC2,Jon65Aiii,GNBP1,CG33465,Hayan,Spn27A,CG40160,PGRP-SD,NimB1,Jon66Ci,eater,CG42694,Glt,Bbd,grass,CG8952,NimB4,NimB5,Jon74E,lectin-24A,CG43742,fon,Spn47C…	FBgn0259896,FBgn0038250,FBgn0040102,FBgn0033367,FBgn0038299,FBgn0051217,FBgn0041180,FBgn0033033,FBgn0016675,FBgn0038484,FBgn0028543,FBgn0283437,FBgn0265137,FBgn0264975,FBgn0260477,FBgn0040503,FBgn0014000,FBgn0283508,FBgn0029167,FBgn0032213,FBgn0264707,FBgn0040060,FBgn0034318,FBgn0050090,FBgn0259230,FBgn0031973,FBgn0027930,FBgn0002526,FBgn0028984,FBgn0250815,FBgn0250848,FBgn0050091,FBgn0264341,FBg…
Expression annotation AGR	GO:0012505	endomembrane system	164	34	6.355	5.4127	2.436	4.03203e-16	15.3945	1.00801e-12	4.80004e-14	4.03274e-13	GCS2alpha,Sil1,svr,CG9257,CG7484,Ugt302C1,Hmu,Grp170,CG2915,NUCB1,Prx4,Obp99a,alpha-Man-Ia,sel,Uggt,PH4alphaEFB,prtp,CG1371,CNPYb,Cnx99A,ERp44,Sema2a,CG11999,ergic53,CG3702,Fkbp14,Fer2LCH,CG8507,Tango1,scf,boca,CG14715,CaBP1,Gtpx	FBgn0027588,FBgn0039296,FBgn0004648,FBgn0032916,FBgn0036745,FBgn0040259,FBgn0015737,FBgn0023529,FBgn0033241,FBgn0052190,FBgn0040308,FBgn0039678,FBgn0259170,FBgn0263260,FBgn0014075,FBgn0039776,FBgn0030329,FBgn0033482,FBgn0036847,FBgn0015622,FBgn0030734,FBgn0011260,FBgn0037312,FBgn0035909,FBgn0031590,FBgn0010470,FBgn0015221,FBgn0037756,FBgn0286898,FBgn0025682,FBgn0004132,FBgn0037930,FBgn0025678,FBg…
Expression annotation AGR	FBbt:00000095	amnioserosa	374	52	9.72	3.63	1.86	4.29788e-16	15.3667	1.07447e-12	4.88396e-14	4.10324e-13	CG42709,Obp99c,Spn42Da,shg,CG3777,CG3246,Ance-4,CG18135,Obp99b,Pgant9,CG10433,CG14629,CG5171,Ndg,Oat,apolpp,CG31313,Gale,Idgf4,Apoltp,Qsox1,Sodh2,ergic53,ninaD,Gtpx,Gs2,CG5390,CG7997,mfas,Fer2LCH,CG33099,TP53INP,prtp,Ance,cv-d,cathD,Idgf6,LanA,Yp3,Tep4,tok,Spn27A,Gbp2,sgl,bnb,CG8665,Nepl18,Fer1HCH,Pepck1,Est-6,kis,scaf	FBgn0261674,FBgn0039682,FBgn0265137,FBgn0003391,FBgn0024989,FBgn0031538,FBgn0033366,FBgn0036837,FBgn0039685,FBgn0050463,FBgn0034638,FBgn0040398,FBgn0031907,FBgn0026403,FBgn0022774,FBgn0087002,FBgn0051313,FBgn0035147,FBgn0026415,FBgn0032136,FBgn0033814,FBgn0022359,FBgn0035909,FBgn0002939,FBgn0035438,FBgn0001145,FBgn0032213,FBgn0034117,FBgn0260745,FBgn0015221,FBgn0053099,FBgn0035542,FBgn0030329,FBg…
GO Biological Processes	GO:0044419	biological process involved in interspecies interaction between organisms	633	70	13.084	2.8872	1.53	6.26181e-16	15.2033	1.56545e-12	6.80632e-14	5.7183e-13	NUCB1,Spn88Eb,PPO1,Spn88Ea,Spn77Ba,CG43742,Rab5,Rrp6,Jon74E,cathD,Obp99c,PGRP-SD,PGRP-SC2,Bbd,Lectin-galC1,CtsK1,CG8952,CG3505,CG5390,Fer2LCH,GNBP1,Hayan,NimC1,lectin-24A,Yp3,scaf,CG5246,MP1,Fer1HCH,Sp7,Ance,drpr,IM33,CG30283,Hf,CG40160,Nrg,modSP,fon,Prx4,Phk-3,yip7,Erasp,dome,Tep4,Glt,SPE,Hml,RhoGEF3,CG17919,Jon65Aiv,CG30091,Tep2,Phm,SPH93,eater,Spn27A,CG33465,LanA,TotA,Jon65Aiii,CG16799,CG9372,…	FBgn0052190,FBgn0038299,FBgn0283437,FBgn0028984,FBgn0262057,FBgn0263999,FBgn0014010,FBgn0038269,FBgn0023197,FBgn0029093,FBgn0039682,FBgn0035806,FBgn0043575,FBgn0034512,FBgn0016675,FBgn0250848,FBgn0030688,FBgn0038250,FBgn0032213,FBgn0015221,FBgn0040323,FBgn0030925,FBgn0259896,FBgn0040104,FBgn0004047,FBgn0033033,FBgn0038484,FBgn0027930,FBgn0015222,FBgn0037515,FBgn0012037,FBgn0027594,FBgn0031561,FBg…
GO Biological Processes	GO:0002376	immune system process	612	67	12.523	2.8583	1.515	4.65734e-15	14.3319	1.16434e-11	4.8514e-13	4.07589e-12	RhoGEF3,Jon66Ci,Spn77Ba,Hf,Gale,lectin-24Db,CG5390,Tep2,LanA,Jon74E,Spn47C,Erasp,NimB1,NimB2,lectin-28C,PPO2,Tep4,PPO3,MP1,Spn88Eb,CG30091,NimB4,nw,GNBP1,PPO1,scaf,PGRP-SC2,Spn88Ea,CG3505,Spn42Da,CG33465,NimB5,lectin-22C,TotA,Hml,CG30283,mfas,modSP,CG42694,NimC1,CG43797,PGRP-SD,Sp7,Spn27A,yip7,Glt,CG5246,CG43742,CG7763,Bbd,CtsK1,CG40160,Jon65Aiv,fon,SPE,Lectin-galC1,CG14500,alpha-Man-Ia,CG8952,Nr…	FBgn0264707,FBgn0035886,FBgn0262057,FBgn0014000,FBgn0035147,FBgn0040102,FBgn0032213,FBgn0041182,FBgn0002526,FBgn0023197,FBgn0033574,FBgn0050090,FBgn0027929,FBgn0028543,FBgn0040099,FBgn0033367,FBgn0041180,FBgn0261363,FBgn0027930,FBgn0038299,FBgn0050091,FBgn0028542,FBgn0283508,FBgn0040323,FBgn0283437,FBgn0033033,FBgn0043575,FBgn0028984,FBgn0038250,FBgn0265137,FBgn0053465,FBgn0028936,FBgn0259230,FBg…
Expression annotation AGR	GO:0005604	basement membrane	17	12	2.243	18.4295	4.204	4.59039e-14	13.3381	1.1476e-10	4.59039e-12	3.8566e-11	LanA,LanB2,vkg,serp,Col4a1,SPARC,Tig,Ppn,Glt,trol,Ndg,Pxn	FBgn0002526,FBgn0267348,FBgn0016075,FBgn0260653,FBgn0000299,FBgn0026562,FBgn0011722,FBgn0003137,FBgn0001114,FBgn0284408,FBgn0026403,FBgn0011828
GO Cellular Component	GO:0005604	basement membrane	21	13	2.43	16.1623	4.015	5.08434e-14	13.2938	1.27108e-10	4.88879e-12	4.1073e-11	LanA,vkg,LanB2,Col4a1,serp,LanB1,Ppn,Tig,trol,Glt,CG30203,magu,Ndg	FBgn0002526,FBgn0016075,FBgn0267348,FBgn0000299,FBgn0260653,FBgn0261800,FBgn0003137,FBgn0011722,FBgn0284408,FBgn0001114,FBgn0050203,FBgn0262169,FBgn0026403
DRSC GLAD Gene Group	GLAD:24603	Serine proteases	143	29	5.421	5.2947	2.405	1.13055e-13	12.9467	2.82639e-10	1.04681e-11	8.79473e-11	Fur2,Hayan,CG11670,CG30289,iotaTry,CG11912,CG5246,modSP,Ser7,CG11911,SPE,Jon65Aiv,amon,CG4927,grass,CG17571,Jon74E,CG1299,CG11313,teq,Jon65Aiii,yip7,MP1,CG9372,CG30025,ea,CG8952,Sp7,CG30090	FBgn0004598,FBgn0030925,FBgn0038114,FBgn0050289,FBgn0015001,FBgn0031248,FBgn0038484,FBgn0051217,FBgn0019929,FBgn0031249,FBgn0039102,FBgn0250815,FBgn0023179,FBgn0034139,FBgn0039494,FBgn0259998,FBgn0023197,FBgn0035501,FBgn0039798,FBgn0023479,FBgn0035665,FBgn0040060,FBgn0027930,FBgn0036891,FBgn0050025,FBgn0000533,FBgn0030688,FBgn0037515,FBgn0050090
Preferred tissue (FlyCellAtlas)	FCA_TissueEnriched_2	Fat body	99	24	4.486	6.3293	2.662	2.47925e-13	12.6057	6.19813e-10	2.21362e-11	1.85976e-10	CG2233,fon,Npc2g,Vago,Ance-4,apolpp,Nep6,teq,Hf,CG3246,CG9616,TotA,CG16704,Spn88Eb,Spn43Ab,Apoltp,Tmlh,ssp7,CG15293,Gbp3,Argl,SPH93,Obp99c,CG43402	FBgn0029990,FBgn0032773,FBgn0039800,FBgn0030262,FBgn0033366,FBgn0087002,FBgn0030425,FBgn0023479,FBgn0014000,FBgn0031538,FBgn0038214,FBgn0028396,FBgn0031558,FBgn0038299,FBgn0024293,FBgn0032136,FBgn0038795,FBgn0052667,FBgn0028526,FBgn0039031,FBgn0032076,FBgn0032638,FBgn0039682,FBgn0263321
GO Biological Processes	GO:0009605	response to external stimulus	870	79	14.766	2.3708	1.245	3.95909e-13	12.4024	9.89772e-10	3.41301e-11	2.86742e-10	IM33,Jon65Aiii,CG33465,Tep4,RhoGEF3,TotA,Spn27A,Tep2,PPO1,Spn88Ea,Phk-3,Jon66Ci,CG42694,Phm,LanA,ninaD,drpr,CG16799,PGRP-SD,CG6867,CG17919,Jon74E,CG43742,CG9372,PPO3,HDAC6,Spn28Dc,GNBP1,Sema2a,CG8952,CG3505,Lectin-galC1,NUCB1,Spn88Eb,ATP6AP2,Sema1b,Spn77Ba,Sp7,Ptp69D,scaf,CG5246,lectin-24A,cathD,Obp99c,CtsK1,Lsp2,Hayan,Bbd,modSP,CG30283,Hf,CG5390,Fer2LCH,Vago,Sulf1,fon,NimC1,Glt,SPE,Rrp6,yip7,Era…	FBgn0031561,FBgn0035665,FBgn0053465,FBgn0041180,FBgn0264707,FBgn0028396,FBgn0028990,FBgn0041182,FBgn0283437,FBgn0028984,FBgn0035089,FBgn0035886,FBgn0261584,FBgn0283509,FBgn0002526,FBgn0002939,FBgn0027594,FBgn0034538,FBgn0035806,FBgn0030887,FBgn0037433,FBgn0023197,FBgn0263999,FBgn0036891,FBgn0261363,FBgn0026428,FBgn0031973,FBgn0040323,FBgn0011260,FBgn0030688,FBgn0038250,FBgn0016675,FBgn0052190,FBg…
GO Biological Processes	GO:0019538	protein metabolic process	2379	157	29.346	1.723	0.785	4.41451e-13	12.3551	1.10363e-09	3.67876e-11	3.0907e-10	GlnRS,ea,eIF4G1,svr,CG43742,Ero1L,Spn88Ea,Spn42Da,CtsB,scaf,CG30288,Ance-5,Jon66Ci,RpL24-like,CG5863,CG8952,tok,Ance,superdeath,betaGlu,modSP,AsnRS,alpha-Man-Ia,CNPYb,Dp1,mal,CtsL1,Cul3,CG2915,CG30289,hiro,dor,teq,RpL6,CG4572,Fur2,tld,CG18478,CG11951,MetRS,SPE,prtp,CG3655,CG14715,Spn28Dc,Uggt,CtsK2,Edem2,CG11313,CG8738,CG14990,Rab5,Jon74E,RpL8,Nep4,CG9673,amon,CG31821,Gal,grass,CG32483,Nrd1,GCS2a…	FBgn0027090,FBgn0000533,FBgn0023213,FBgn0004648,FBgn0263999,FBgn0261274,FBgn0028984,FBgn0265137,FBgn0030521,FBgn0033033,FBgn0050288,FBgn0035076,FBgn0035886,FBgn0037899,FBgn0038507,FBgn0030688,FBgn0004885,FBgn0012037,FBgn0039640,FBgn0270927,FBgn0051217,FBgn0086443,FBgn0259170,FBgn0036847,FBgn0027835,FBgn0002641,FBgn0013770,FBgn0261268,FBgn0033241,FBgn0050289,FBgn0035154,FBgn0000482,FBgn0023479,FBg…
GO Cellular Component	GO:0009986	cell surface	94	23	4.299	6.3882	2.675	6.35759e-13	12.1967	1.5894e-09	5.12709e-11	4.30751e-10	dlp,Alp6,eater,ATP6AP2,Alp10,Hmu,lectin-24A,Alp9,Cals,lectin-24Db,Ptp69D,Lectin-galC1,nw,verm,CG7763,lectin-22C,serp,CG14500,CG43797,Nlg1,dally,if,Alp5	FBgn0041604,FBgn0033423,FBgn0243514,FBgn0037671,FBgn0035619,FBgn0015737,FBgn0040104,FBgn0035620,FBgn0039928,FBgn0040102,FBgn0014007,FBgn0016675,FBgn0283508,FBgn0261341,FBgn0040503,FBgn0259230,FBgn0260653,FBgn0034318,FBgn0264341,FBgn0051146,FBgn0263930,FBgn0001250,FBgn0038845
KEGG Pathway D.mel	path:map04142	Lysosome	124	26	4.86	5.4743	2.453	9.53418e-13	12.0207	2.38355e-09	7.44858e-11	6.2579e-10	CtsB,CG7997,Lerp,LManIII,CtsK2,Gba1b,LManIV,CG3376,CtsF,DNaseII,LManV,beta-Man,Ect3,Gal,LManVI,betaGlu,CG5863,CtsL1,LManI,CG6656,LManII,Ppt2,Npc2g,cathD,CG8646,Hexo2	FBgn0030521,FBgn0034117,FBgn0051072,FBgn0032066,FBgn0034229,FBgn0051414,FBgn0032067,FBgn0034997,FBgn0260462,FBgn0000477,FBgn0032068,FBgn0037215,FBgn0260746,FBgn0001089,FBgn0032069,FBgn0270927,FBgn0038507,FBgn0013770,FBgn0032253,FBgn0038912,FBgn0027611,FBgn0032358,FBgn0039800,FBgn0029093,FBgn0033763,FBgn0041629
GO Biological Processes	GO:0005975	carbohydrate metabolic process	251	37	6.916	3.8487	1.944	1.49892e-12	11.8242	3.74731e-09	1.13555e-10	9.54027e-10	fbp,Gale,Mal-A5,Cht10,Sodh2,CG5171,LManIII,Dg,NUCB1,Pepck1,PCB,LManIV,Nagk,GNBP1,Gal,Ldh,LManV,Hexo2,verm,Ect3,LManVI,Idgf4,serp,Idgf3,LManI,alpha-Man-Ia,betaGlu,Idgf6,LManII,Edem2,GCS2alpha,CG7997,Zw,alpha-Man-IIa,Idgf2,Mal-A6,Gyg	FBgn0032820,FBgn0035147,FBgn0050359,FBgn0250907,FBgn0022359,FBgn0031907,FBgn0032066,FBgn0034072,FBgn0052190,FBgn0003067,FBgn0027580,FBgn0032067,FBgn0038321,FBgn0040323,FBgn0001089,FBgn0001258,FBgn0032068,FBgn0041629,FBgn0261341,FBgn0260746,FBgn0032069,FBgn0026415,FBgn0260653,FBgn0020414,FBgn0032253,FBgn0259170,FBgn0270927,FBgn0013763,FBgn0027611,FBgn0032480,FBgn0027588,FBgn0034117,FBgn0004057,FBg…
GO Cellular Component	GO:0031012	extracellular matrix	259	36	6.729	3.629	1.86	1.74577e-11	10.758	4.36443e-08	1.26264e-09	1.0608e-08	CG30203,Ppn,Gasp,Tig,LanA,Muc68Ca,trol,Tsp,frac,Cpr60D,LanB1,obst-A,CG5758,Hml,Glt,obst-B,CG17739,Ten-m,magu,Cpr47Eb,fat-spondin,mfas,Ndg,Cpr47Ec,Muc55B,CG9297,LanB2,Cpr49Ac,vkg,Pxn,Fas1,serp,verm,Col4a1,CG10359,SPARC	FBgn0050203,FBgn0003137,FBgn0026077,FBgn0011722,FBgn0002526,FBgn0036181,FBgn0284408,FBgn0031850,FBgn0035798,FBgn0050163,FBgn0261800,FBgn0031097,FBgn0032666,FBgn0029167,FBgn0001114,FBgn0027600,FBgn0033710,FBgn0004449,FBgn0262169,FBgn0033598,FBgn0026721,FBgn0260745,FBgn0026403,FBgn0033600,FBgn0034294,FBgn0038181,FBgn0267348,FBgn0033725,FBgn0016075,FBgn0011828,FBgn0285925,FBgn0260653,FBgn0261341,FBg…
GO Biological Processes	GO:0006952	defense response	581	58	10.841	2.6063	1.382	1.76769e-11	10.7526	4.41922e-08	1.26264e-09	1.0608e-08	Lectin-galC1,CG16799,RhoGEF3,scaf,SPH93,CG5246,eater,drpr,lectin-24A,NUCB1,LanA,CG30283,PPO2,Hf,grass,Spn28Dc,cathD,PPO3,yip7,PPO1,Erasp,Spn88Ea,Spn77Ba,CG5390,CtsK1,Jon65Aiv,PGRP-SD,PGRP-SC2,Bbd,CG30091,MP1,Vago,Jon65Aiii,GNBP1,Hayan,NimC1,CG33465,Prx4,CG40160,Rrp6,Jon66Ci,Sp7,fon,CG42694,dome,CG10433,CG8952,Jon74E,modSP,Hml,CG43742,Tep2,Nrg,Tep4,Glt,CG3505,SPE,Spn27A	FBgn0016675,FBgn0034538,FBgn0264707,FBgn0033033,FBgn0032638,FBgn0038484,FBgn0243514,FBgn0027594,FBgn0040104,FBgn0052190,FBgn0002526,FBgn0260477,FBgn0033367,FBgn0014000,FBgn0039494,FBgn0031973,FBgn0029093,FBgn0261363,FBgn0040060,FBgn0283437,FBgn0050090,FBgn0028984,FBgn0262057,FBgn0032213,FBgn0250848,FBgn0250815,FBgn0035806,FBgn0043575,FBgn0034512,FBgn0050091,FBgn0027930,FBgn0030262,FBgn0035665,FBg…
GO Biological Processes	GO:0045087	innate immune response	357	43	8.037	3.1447	1.653	2.30863e-11	10.6366	5.77157e-08	1.60321e-09	1.34693e-08	Jon65Aiii,Erasp,Glt,CG8952,Sp7,Jon66Ci,CG30091,fon,Tep2,GNBP1,CG40160,Jon74E,CG33465,PGRP-SD,Tep4,Spn27A,Nrg,CG3505,CG42694,CtsK1,scaf,CG5390,RhoGEF3,CG5246,CG43742,Spn28Dc,CG30283,PPO2,LanA,SPE,Spn77Ba,yip7,PPO1,PPO3,grass,PGRP-SC2,Hml,Spn88Ea,Jon65Aiv,Hf,modSP,MP1,Hayan	FBgn0035665,FBgn0050090,FBgn0001114,FBgn0030688,FBgn0037515,FBgn0035886,FBgn0050091,FBgn0032773,FBgn0041182,FBgn0040323,FBgn0058160,FBgn0023197,FBgn0053465,FBgn0035806,FBgn0041180,FBgn0028990,FBgn0264975,FBgn0038250,FBgn0261584,FBgn0250848,FBgn0033033,FBgn0032213,FBgn0264707,FBgn0038484,FBgn0263999,FBgn0031973,FBgn0260477,FBgn0033367,FBgn0002526,FBgn0039102,FBgn0262057,FBgn0040060,FBgn0283437,FBg…
GO Biological Processes	GO:0009620	response to fungus	59	17	3.178	7.5228	2.911	3.98338e-11	10.3997	9.95845e-08	2.69147e-09	2.26123e-08	Spn88Eb,PPO1,SPE,GNBP1,Obp99c,modSP,Fer2LCH,Spn27A,Tep4,Fer1HCH,CtsK1,Phm,grass,CG9372,Hayan,MP1,PPO2	FBgn0038299,FBgn0283437,FBgn0039102,FBgn0040323,FBgn0039682,FBgn0051217,FBgn0015221,FBgn0028990,FBgn0041180,FBgn0015222,FBgn0250848,FBgn0283509,FBgn0039494,FBgn0036891,FBgn0030925,FBgn0027930,FBgn0033367
GO Biological Processes	GO:0051604	protein maturation	301	38	7.103	3.2961	1.721	8.78222e-11	10.0564	2.19555e-07	5.77777e-09	4.85418e-08	Hayan,grass,tld,boca,UK114,PGRP-SC2,Ance,CG46339,HIP,sel,CtsK1,amon,CG8773,CG11999,Qsox1,GNBP1,svr,Spn27A,CG5390,l(2)efl,MP1,Fur2,Spn88Ea,CG40160,Ero1L,ea,Nepl9,prtp,CNPYb,modSP,Nep4,Nrd1,CG14715,Spn42Da,SPE,tok,ERp44,Cnx99A	FBgn0030925,FBgn0039494,FBgn0003719,FBgn0004132,FBgn0086691,FBgn0043575,FBgn0012037,FBgn0285963,FBgn0260484,FBgn0263260,FBgn0250848,FBgn0023179,FBgn0038135,FBgn0037312,FBgn0033814,FBgn0040323,FBgn0004648,FBgn0028990,FBgn0032213,FBgn0011296,FBgn0027930,FBgn0004598,FBgn0028984,FBgn0058160,FBgn0261274,FBgn0000533,FBgn0032613,FBgn0030329,FBgn0036847,FBgn0051217,FBgn0038818,FBgn0030344,FBgn0037930,FBg…
GO Biological Processes	GO:0140546	defense response to symbiont	418	46	8.598	2.8732	1.523	1.01494e-10	9.99356	2.53735e-07	6.50602e-09	5.46601e-08	PGRP-SC2,Spn77Ba,grass,CtsK1,CG33465,Jon65Aiii,Hayan,Spn27A,SPE,CG8952,CG42694,Jon66Ci,Glt,GNBP1,modSP,Tep2,CG43742,Jon74E,fon,Bbd,Nrg,Tep4,Lectin-galC1,CG3505,PPO2,CG5390,RhoGEF3,lectin-24A,scaf,CG5246,PPO1,MP1,LanA,CG30283,Hf,Hml,Sp7,PPO3,yip7,Erasp,Spn88Ea,Spn28Dc,CG40160,PGRP-SD,CG30091,Jon65Aiv	FBgn0043575,FBgn0262057,FBgn0039494,FBgn0250848,FBgn0053465,FBgn0035665,FBgn0030925,FBgn0028990,FBgn0039102,FBgn0030688,FBgn0261584,FBgn0035886,FBgn0001114,FBgn0040323,FBgn0051217,FBgn0041182,FBgn0263999,FBgn0023197,FBgn0032773,FBgn0034512,FBgn0264975,FBgn0041180,FBgn0016675,FBgn0038250,FBgn0033367,FBgn0032213,FBgn0264707,FBgn0040104,FBgn0033033,FBgn0038484,FBgn0283437,FBgn0027930,FBgn0002526,FBg…
KEGG Pathway D.mel	path:map00511	Other glycan degradation	22	11	2.056	13.0542	3.706	1.13108e-10	9.94651	2.82769e-07	7.06924e-09	5.93919e-08	beta-Man,Gal,Hexo2,LManII,Gba1b,LManIII,Ect3,LManIV,LManV,LManVI,LManI	FBgn0037215,FBgn0001089,FBgn0041629,FBgn0027611,FBgn0051414,FBgn0032066,FBgn0260746,FBgn0032067,FBgn0032068,FBgn0032069,FBgn0032253
DRSC GLAD Gene Group	GLAD:24592	Metabolic vs1	1708	117	21.869	1.7885	0.839	1.23016e-10	9.91004	3.07539e-07	7.50095e-09	6.30189e-08	CG5162,CG6218,LManV,mal,GstD7,Oat,obst-B,Mal-A5,CG31915,Ect3,ACC,FASN1,CG9394,CG14516,CG14205,CG4335,LManVI,Men,Jheh1,eIF4G1,LManII,Mal-A6,Adi1,verm,Alp6,PPO1,CG3376,CG11951,CG18135,Pmp70,Alp5,Argl,Pepck1,Tbh,teq,CAH1,Pgant9,CARPB,PPO3,CG8646,Glo1,Gale,CG15533,CG6933,obst-A,CG6656,LManI,pr,alpha-Man-IIa,CaBP1,Mtpalpha,CG30503,apolpp,sgl,CG7997,Phm,PHGPx,CDase,Hml,CG17145,Pgant2,Est-6,Ppt2,Yp3,AcC…	FBgn0030828,FBgn0038321,FBgn0032068,FBgn0002641,FBgn0010043,FBgn0022774,FBgn0027600,FBgn0050359,FBgn0051915,FBgn0260746,FBgn0033246,FBgn0283427,FBgn0034588,FBgn0039640,FBgn0031034,FBgn0038795,FBgn0032069,FBgn0002719,FBgn0010053,FBgn0023213,FBgn0027611,FBgn0050360,FBgn0052068,FBgn0261341,FBgn0033423,FBgn0283437,FBgn0034997,FBgn0039656,FBgn0036837,FBgn0031069,FBgn0038845,FBgn0032076,FBgn0003067,FBg…
GO Biological Processes	GO:0006582	melanin metabolic process	63	17	3.178	7.0451	2.817	1.26099e-10	9.89929	3.15247e-07	7.50588e-09	6.30604e-08	CG5390,Spn77Ba,PPO1,Nrg,Hml,PPO2,MP1,RhoGEF3,CG40160,Hayan,LanA,Spn27A,PPO3,yellow-f,Sp7,Spn28Dc,modSP	FBgn0032213,FBgn0262057,FBgn0283437,FBgn0264975,FBgn0029167,FBgn0033367,FBgn0027930,FBgn0264707,FBgn0058160,FBgn0030925,FBgn0002526,FBgn0028990,FBgn0261363,FBgn0041710,FBgn0037515,FBgn0031973,FBgn0051217
GO Biological Processes	GO:0098542	defense response to other organism	424	46	8.598	2.8325	1.502	1.6396e-10	9.78526	4.09899e-07	9.53254e-09	8.00873e-08	SPE,CG8952,Jon66Ci,CG42694,PGRP-SC2,Spn27A,modSP,Tep2,Jon74E,CG43742,Hayan,GNBP1,Nrg,Tep4,CG3505,Lectin-galC1,fon,Bbd,RhoGEF3,scaf,CG5246,lectin-24A,PPO2,CG5390,LanA,CG30283,Hf,PPO1,MP1,PPO3,yip7,Erasp,Hml,Sp7,PGRP-SD,Jon65Aiv,CG30091,Glt,Spn28Dc,CG40160,CtsK1,Jon65Aiii,CG33465,Spn88Ea,Spn77Ba,grass	FBgn0039102,FBgn0030688,FBgn0035886,FBgn0261584,FBgn0043575,FBgn0028990,FBgn0051217,FBgn0041182,FBgn0023197,FBgn0263999,FBgn0030925,FBgn0040323,FBgn0264975,FBgn0041180,FBgn0038250,FBgn0016675,FBgn0032773,FBgn0034512,FBgn0264707,FBgn0033033,FBgn0038484,FBgn0040104,FBgn0033367,FBgn0032213,FBgn0002526,FBgn0260477,FBgn0014000,FBgn0283437,FBgn0027930,FBgn0261363,FBgn0040060,FBgn0050090,FBgn0029167,FBg…
GO Cellular Component	GO:0030312	external encapsulating structure	323	39	7.29	3.1524	1.656	1.89527e-10	9.72233	4.73817e-07	1.07686e-08	9.04718e-08	CG5758,Peritrophin-A,Hml,LanB1,obst-A,CG17739,CG6933,Ten-m,Glt,obst-B,fat-spondin,CG17145,mfas,magu,Cpr47Eb,Muc55B,CG9297,Ndg,Cpr47Ec,vkg,Pxn,Fas1,LanB2,Cpr49Ac,Col4a1,CG10359,SPARC,serp,verm,Tig,LanA,Gasp,CG30203,Ppn,Tsp,frac,Cpr60D,Muc68Ca,trol	FBgn0032666,FBgn0022770,FBgn0029167,FBgn0261800,FBgn0031097,FBgn0033710,FBgn0036952,FBgn0004449,FBgn0001114,FBgn0027600,FBgn0026721,FBgn0036953,FBgn0260745,FBgn0262169,FBgn0033598,FBgn0034294,FBgn0038181,FBgn0026403,FBgn0033600,FBgn0016075,FBgn0011828,FBgn0285925,FBgn0267348,FBgn0033725,FBgn0000299,FBgn0035452,FBgn0026562,FBgn0260653,FBgn0261341,FBgn0011722,FBgn0002526,FBgn0026077,FBgn0050203,FBg…
Expression annotation AGR	FBbt:00001668	embryonic/larval lymph gland	182	28	5.234	4.0167	2.006	3.03261e-10	9.51818	7.58152e-07	1.68176e-08	1.41292e-07	PPO2,Ten-m,Men,AlaRS,Idgf6,CG14715,Mtpalpha,PPO1,cv-d,Ance,Pepck1,Nep4,NimC1,shg,CG31145,CG14629,Idgf2,Gale,eater,Hexo2,Idgf3,Pxn,PPO3,Idgf4,Tep4,Hml,trol,vkg	FBgn0033367,FBgn0004449,FBgn0002719,FBgn0027094,FBgn0013763,FBgn0037930,FBgn0028479,FBgn0283437,FBgn0265048,FBgn0012037,FBgn0003067,FBgn0038818,FBgn0259896,FBgn0003391,FBgn0051145,FBgn0040398,FBgn0020415,FBgn0035147,FBgn0243514,FBgn0041629,FBgn0020414,FBgn0011828,FBgn0261363,FBgn0026415,FBgn0041180,FBgn0029167,FBgn0284408,FBgn0016075
GO Biological Processes	GO:0035006	melanization defense response	58	16	2.991	7.2023	2.848	3.09444e-10	9.50942	7.73609e-07	1.68176e-08	1.41292e-07	PPO2,Hml,RhoGEF3,MP1,LanA,CG40160,PPO3,Spn28Dc,Sp7,Spn77Ba,Hayan,modSP,Spn27A,CG5390,Nrg,PPO1	FBgn0033367,FBgn0029167,FBgn0264707,FBgn0027930,FBgn0002526,FBgn0058160,FBgn0261363,FBgn0031973,FBgn0037515,FBgn0262057,FBgn0030925,FBgn0051217,FBgn0028990,FBgn0032213,FBgn0264975,FBgn0283437
Expression annotation AGR	FBbt:00001690	embryonic/larval crystal cell	117	22	4.112	4.9093	2.296	5.06481e-10	9.29544	1.2662e-06	2.69405e-08	2.26339e-07	dor,PPO1,PPO3,Tep2,CG9119,Fer2LCH,CG10602,scf,Fer1HCH,fbp,Pxn,qsm,CG8665,sgl,Men,CG2915,Hml,Ance-4,Gasp,CG14629,PPO2,cv-d	FBgn0000482,FBgn0283437,FBgn0261363,FBgn0041182,FBgn0035189,FBgn0015221,FBgn0032721,FBgn0025682,FBgn0015222,FBgn0032820,FBgn0011828,FBgn0028622,FBgn0032945,FBgn0261445,FBgn0002719,FBgn0033241,FBgn0029167,FBgn0033366,FBgn0026077,FBgn0040398,FBgn0033367,FBgn0265048
GO Biological Processes	GO:0018958	phenol-containing compound metabolic process	79	18	3.364	5.9488	2.573	7.43431e-10	9.12876	1.85858e-06	3.87203e-08	3.25307e-07	modSP,CG5390,RhoGEF3,PPO2,LanA,PPO1,PPO3,Hml,Tbh,MP1,yellow-f,Sp7,Hayan,CG40160,Spn28Dc,Spn27A,Nrg,Spn77Ba	FBgn0051217,FBgn0032213,FBgn0264707,FBgn0033367,FBgn0002526,FBgn0283437,FBgn0261363,FBgn0029167,FBgn0010329,FBgn0027930,FBgn0041710,FBgn0037515,FBgn0030925,FBgn0058160,FBgn0031973,FBgn0028990,FBgn0264975,FBgn0262057
Preferred tissue (modEncode RNA_seq)	Tissue:2	digestive_system	482	48	8.972	2.6	1.379	1.19721e-09	8.92183	2.99303e-06	6.10822e-08	5.1318e-07	CG3819,yip7,Jon65Aiv,Ass,LManIII,CG5819,Npc2d,CG11378,CG17571,CG7953,LManV,hiro,CG8773,PGRP-SC2,CG44008,CG8952,LManVI,Alp10,CG3987,Mal-A6,ninaD,CG9673,CG15170,Alp9,CG5246,mesh,iotaTry,CG9672,Alp6,Jon65Aiii,Alp5,CG32483,Fer2LCH,CG14205,Muc55B,CG5506,CG16775,CG6028,CG34026,Fer1HCH,CG11912,CG14500,CG6839,CG15533,Ctr1B,Jon74E,CG11911,Jheh3	FBgn0036833,FBgn0040060,FBgn0250815,FBgn0026565,FBgn0032066,FBgn0034717,FBgn0037782,FBgn0040364,FBgn0259998,FBgn0028533,FBgn0032068,FBgn0035154,FBgn0038135,FBgn0043575,FBgn0264750,FBgn0030688,FBgn0032069,FBgn0035619,FBgn0038292,FBgn0050360,FBgn0002939,FBgn0030775,FBgn0032733,FBgn0035620,FBgn0038484,FBgn0051004,FBgn0015001,FBgn0030777,FBgn0033423,FBgn0035665,FBgn0038845,FBgn0052483,FBgn0015221,FBg…
GO Biological Processes	GO:0042440	pigment metabolic process	112	21	3.925	4.8953	2.291	1.32807e-09	8.87678	3.32019e-06	6.64037e-08	5.57888e-07	PPO1,PPO3,modSP,Hml,yellow-f,MP1,Hayan,Sp7,alpha-Man-IIa,Spn27A,CG40160,Cnx99A,pr,Nrg,ninaD,CG5390,RhoGEF3,Spn28Dc,PPO2,LanA,Spn77Ba	FBgn0283437,FBgn0261363,FBgn0051217,FBgn0029167,FBgn0041710,FBgn0027930,FBgn0030925,FBgn0037515,FBgn0011740,FBgn0028990,FBgn0058160,FBgn0015622,FBgn0003141,FBgn0264975,FBgn0002939,FBgn0032213,FBgn0264707,FBgn0031973,FBgn0033367,FBgn0002526,FBgn0262057
GO Biological Processes	GO:0072376	protein activation cascade	27	11	2.056	10.6368	3.411	1.75545e-09	8.75561	4.38863e-06	8.43967e-08	7.09056e-07	CtsK1,GNBP1,MP1,ea,Spn27A,modSP,Spn88Ea,SPE,Hayan,grass,PGRP-SC2	FBgn0250848,FBgn0040323,FBgn0027930,FBgn0000533,FBgn0028990,FBgn0051217,FBgn0028984,FBgn0039102,FBgn0030925,FBgn0039494,FBgn0043575
GO Biological Processes	GO:0160032	Toll receptor ligand protein activation cascade	27	11	2.056	10.6368	3.411	1.75545e-09	8.75561	4.38863e-06	8.43967e-08	7.09056e-07	CtsK1,GNBP1,MP1,ea,modSP,Spn27A,SPE,Spn88Ea,grass,Hayan,PGRP-SC2	FBgn0250848,FBgn0040323,FBgn0027930,FBgn0000533,FBgn0051217,FBgn0028990,FBgn0039102,FBgn0028984,FBgn0039494,FBgn0030925,FBgn0043575
GO Cellular Component	GO:0005764	lysosome	127	22	4.112	4.5227	2.177	2.56731e-09	8.59052	6.41828e-06	1.211e-07	1.01741e-06	cathD,LManIII,CG3376,CtsK1,LManIV,CtsF,LManV,Ect3,Pld3,LManVI,CREG,CtsL1,LManI,CG5863,dor,LManII,CG15533,CtsB,Ppt2,betaGlu,Gal,CtsK2	FBgn0029093,FBgn0032066,FBgn0034997,FBgn0250848,FBgn0032067,FBgn0260462,FBgn0032068,FBgn0260746,FBgn0032923,FBgn0032069,FBgn0025456,FBgn0013770,FBgn0032253,FBgn0038507,FBgn0000482,FBgn0027611,FBgn0039768,FBgn0030521,FBgn0032358,FBgn0270927,FBgn0001089,FBgn0034229
GO Cellular Component	GO:0000323	lytic vacuole	128	22	4.112	4.4874	2.166	2.99122e-09	8.52415	7.47805e-06	1.38482e-07	1.16345e-06	cathD,LManIII,CG3376,LManIV,CtsK1,LManV,CtsF,Pld3,LManVI,Ect3,CtsL1,LManI,CREG,dor,LManII,CG5863,CG15533,CtsB,Ppt2,betaGlu,Gal,CtsK2	FBgn0029093,FBgn0032066,FBgn0034997,FBgn0032067,FBgn0250848,FBgn0032068,FBgn0260462,FBgn0032923,FBgn0032069,FBgn0260746,FBgn0013770,FBgn0032253,FBgn0025456,FBgn0000482,FBgn0027611,FBgn0038507,FBgn0039768,FBgn0030521,FBgn0032358,FBgn0270927,FBgn0001089,FBgn0034229
Expression annotation AGR	FBbt:00001683	embryonic/larval hemolymph	29	11	2.056	9.9032	3.308	4.34413e-09	8.3621	1.08603e-05	1.93934e-07	1.62933e-06	CG15293,apolpp,Idgf2,fon,PPO2,Lsp1gamma,Hml,Tig,Sdr,Apoltp,cv-d	FBgn0028526,FBgn0087002,FBgn0020415,FBgn0032773,FBgn0033367,FBgn0002564,FBgn0029167,FBgn0011722,FBgn0038279,FBgn0032136,FBgn0265048
Expression annotation AGR	FBbt:00005063	hemocyte	29	11	2.056	9.9032	3.308	4.34413e-09	8.3621	1.08603e-05	1.93934e-07	1.62933e-06	Pxn,LanA,LanB2,Hml,Col4a1,eater,Tig,Hmu,NimC1,Ppn,Idgf3	FBgn0011828,FBgn0002526,FBgn0267348,FBgn0029167,FBgn0000299,FBgn0243514,FBgn0011722,FBgn0015737,FBgn0259896,FBgn0003137,FBgn0020414
Expression annotation AGR	FBbt:00017006	plasmatocyte primordium	122	21	3.925	4.4941	2.168	6.66388e-09	8.17627	1.66597e-05	2.87563e-07	2.41595e-06	sel,sgl,Fer2LCH,fat-spondin,CG1092,Pepck1,Nagk,Fkbp14,cv-d,Hexo2,Gale,SPARC,Rab5,scf,CDase,vkg,Pxn,PH4alphaEFB,Col4a1,Gtpx,Npc2g	FBgn0263260,FBgn0261445,FBgn0015221,FBgn0026721,FBgn0037228,FBgn0003067,FBgn0038321,FBgn0010470,FBgn0265048,FBgn0041629,FBgn0035147,FBgn0026562,FBgn0014010,FBgn0025682,FBgn0039774,FBgn0016075,FBgn0011828,FBgn0039776,FBgn0000299,FBgn0035438,FBgn0039800
DRSC GLAD Gene Group	GLAD:24593	Metabolic vs2	2381	143	26.729	1.568	0.649	6.67147e-09	8.17578	1.66787e-05	2.87563e-07	2.41595e-06	CAH9,Apoltp,Sulf1,ACC,Hacl,Oat,Alp9,GlnRS,Adgf-D,SerRS,Fbp2,FASN1,Yp3,CG30503,AsnRS,CAH1,verm,Pgant2,CG14516,LManI,dlp,AIMP1,AcCoAS,CG16799,eIF4G1,iPLA2-VIA,AlaRS,CG6218,Gal,PPO1,Zw,PH4alphaPV,UK114,Mtpalpha,PPO3,CG5171,CG11951,Ppt2,Alp6,Rab5,CG9394,teq,CG4306,PCB,AOX3,Gs2,Glo1,boca,Hexo2,CG31075,apolpp,Hml,sgl,Irc,LManIII,CG15533,CG10211,CG8646,Uggt,CG3376,NTPase,CG18135,GCS2alpha,Ldh,Phm,GluPro…	FBgn0039486,FBgn0032136,FBgn0040271,FBgn0033246,FBgn0034488,FBgn0022774,FBgn0035620,FBgn0027090,FBgn0038172,FBgn0031497,FBgn0000640,FBgn0283427,FBgn0004047,FBgn0050503,FBgn0086443,FBgn0027844,FBgn0261341,FBgn0031530,FBgn0039640,FBgn0032253,FBgn0041604,FBgn0033351,FBgn0012034,FBgn0034538,FBgn0023213,FBgn0036053,FBgn0027094,FBgn0038321,FBgn0001089,FBgn0283437,FBgn0004057,FBgn0051015,FBgn0086691,FBg…
GO Biological Processes	GO:0019748	secondary metabolic process	92	18	3.364	5.1082	2.353	9.98091e-09	8.00083	2.49523e-05	4.2292e-07	3.55314e-06	yellow-f,PPO1,LanA,Est-6,Hml,PPO3,Hayan,MP1,Spn28Dc,Sp7,Spn77Ba,CG40160,Spn27A,modSP,CG5390,Nrg,PPO2,RhoGEF3	FBgn0041710,FBgn0283437,FBgn0002526,FBgn0000592,FBgn0029167,FBgn0261363,FBgn0030925,FBgn0027930,FBgn0031973,FBgn0037515,FBgn0262057,FBgn0058160,FBgn0028990,FBgn0051217,FBgn0032213,FBgn0264975,FBgn0033367,FBgn0264707
GO Biological Processes	GO:1901136	carbohydrate derivative catabolic process	125	21	3.925	4.3862	2.133	1.04457e-08	7.98106	2.61142e-05	4.35236e-07	3.65662e-06	PGRP-SD,Hexo2,Gba1b,GNBP1,Idgf4,Ldh,Idgf2,Dg,Idgf3,Gal,Idgf6,beta-Man,Adgf-D,Cht10,Ect3,Edem2,Nagk,CG7997,PGRP-SC2,Gale,betaGlu	FBgn0035806,FBgn0041629,FBgn0051414,FBgn0040323,FBgn0026415,FBgn0001258,FBgn0020415,FBgn0034072,FBgn0020414,FBgn0001089,FBgn0013763,FBgn0037215,FBgn0038172,FBgn0250907,FBgn0260746,FBgn0032480,FBgn0038321,FBgn0034117,FBgn0043575,FBgn0035147,FBgn0270927
FlyBase signaling pathway (experimental evidence)	FBgg0001094	Positive Regulators of BMP Signaling Pathway	19	9	1.682	12.3671	3.628	1.08804e-08	7.96335	2.72011e-05	4.4592e-07	3.74638e-06	magu,sog,cv-2,dally,cv,Gli,tld,cv-d,tok	FBgn0262169,FBgn0003463,FBgn0000395,FBgn0263930,FBgn0000394,FBgn0001987,FBgn0003719,FBgn0265048,FBgn0004885
Expression annotation AGR	FBbt:00005744	embryonic dorsal epidermis	718	59	11.028	2.1454	1.101	2.17076e-08	7.66339	5.42689e-05	8.75305e-07	7.35384e-06	trol,nw,TP53INP,Nepl15,Tsp,CG9331,Obp56a,CG9691,qsm,frm,CG31145,CG15203,AlaRS,scaf,shg,Men,Alp9,Hmu,Gs2,Gdi,sel,Fkbp14,Obp99a,Spn88Ea,LanA,Hayan,obst-B,Dg,nahoda,PH4alphaEFB,Spn42Da,CG9372,bnb,Gli,Sema2a,CG3376,scrib,Prx4,serp,obst-A,CaBP1,Dp1,Phk-3,CG3777,ergic53,CG31313,MP1,Pgant2,BicD,Pepck1,Grp170,Spn43Aa,Cht10,CG1299,mfas,slf,CG10211,cora,Nrg	FBgn0284408,FBgn0283508,FBgn0035542,FBgn0039024,FBgn0031850,FBgn0032889,FBgn0034468,FBgn0030160,FBgn0028622,FBgn0035612,FBgn0051145,FBgn0030261,FBgn0027094,FBgn0033033,FBgn0003391,FBgn0002719,FBgn0035620,FBgn0015737,FBgn0001145,FBgn0004868,FBgn0263260,FBgn0010470,FBgn0039678,FBgn0028984,FBgn0002526,FBgn0030925,FBgn0027600,FBgn0034072,FBgn0034797,FBgn0039776,FBgn0265137,FBgn0036891,FBgn0001090,FBg…
Expression annotation AGR	FBbt:00001689	procrystal cell	87	17	3.178	5.1016	2.351	2.62212e-08	7.58135	6.55529e-05	1.04052e-06	8.74191e-06	fbp,Pxn,CG2915,sgl,Ance-4,cv-d,PPO2,PPO3,sel,Fer2LCH,Fer1HCH,PPO1,Men,Tep2,CG9119,CG10602,scf	FBgn0032820,FBgn0011828,FBgn0033241,FBgn0261445,FBgn0033366,FBgn0265048,FBgn0033367,FBgn0261363,FBgn0263260,FBgn0015221,FBgn0015222,FBgn0283437,FBgn0002719,FBgn0041182,FBgn0035189,FBgn0032721,FBgn0025682
KEGG Pathway D.mel	path:map04512	ECM-receptor interaction	11	7	1.308	16.6144	4.054	3.3587e-08	7.47383	8.39674e-05	1.29181e-06	1.08531e-05	Dg,LanB2,Col4a1,LanA,vkg,Hml,Tsp	FBgn0034072,FBgn0267348,FBgn0000299,FBgn0002526,FBgn0016075,FBgn0029167,FBgn0031850
GO Biological Processes	GO:0006013	mannose metabolic process	11	7	1.308	16.6144	4.054	3.3587e-08	7.47383	8.39674e-05	1.29181e-06	1.08531e-05	LManIII,LManIV,LManV,LManVI,LManI,LManII,alpha-Man-IIa	FBgn0032066,FBgn0032067,FBgn0032068,FBgn0032069,FBgn0032253,FBgn0027611,FBgn0011740
GO Biological Processes	GO:0007155	cell adhesion	224	28	5.234	3.2636	1.706	3.46272e-08	7.46058	8.6568e-05	1.31164e-06	1.10197e-05	LanB1,CG17739,Ndg,mesh,LanB2,fat-spondin,Nrg,CG13506,Tsp,mfas,if,Fas1,Lectin-galC1,SPARC,shg,Cals,lectin-24A,CG30203,scrib,Gli,lectin-22C,eater,cora,Nlg1,Tig,Ten-m,CG5758,LanA	FBgn0261800,FBgn0033710,FBgn0026403,FBgn0051004,FBgn0267348,FBgn0026721,FBgn0264975,FBgn0034723,FBgn0031850,FBgn0260745,FBgn0001250,FBgn0285925,FBgn0016675,FBgn0026562,FBgn0003391,FBgn0039928,FBgn0040104,FBgn0050203,FBgn0263289,FBgn0001987,FBgn0259230,FBgn0243514,FBgn0010434,FBgn0051146,FBgn0011722,FBgn0004449,FBgn0032666,FBgn0002526
GO Biological Processes	GO:0030198	extracellular matrix organization	69	15	2.804	5.6757	2.505	3.86294e-08	7.41308	9.65735e-05	1.4414e-06	1.21098e-05	vkg,mfas,Col4a1,Fas1,LanA,Ppn,Ndg,obst-A,LanB2,LanB1,CG5758,SPARC,magu,CG31915,Pxn	FBgn0016075,FBgn0260745,FBgn0000299,FBgn0285925,FBgn0002526,FBgn0003137,FBgn0026403,FBgn0031097,FBgn0267348,FBgn0261800,FBgn0032666,FBgn0026562,FBgn0262169,FBgn0051915,FBgn0011828
GO Biological Processes	GO:0030513	positive regulation of BMP signaling pathway	22	9	1.682	10.6807	3.417	5.28445e-08	7.277	0.000132111	1.94281e-06	1.63225e-05	dally,cv-d,tok,tld,cv,sog,cv-2,Gli,magu	FBgn0263930,FBgn0265048,FBgn0004885,FBgn0003719,FBgn0000394,FBgn0003463,FBgn0000395,FBgn0001987,FBgn0262169
GO Biological Processes	GO:0090100	positive regulation of transmembrane receptor protein serine/threonine kinase signaling pathway	30	10	1.869	8.7028	3.121	9.39985e-08	7.02688	0.000234996	3.40574e-06	2.86132e-05	magu,dally,cv-d,myo,cv,tok,cv-2,tld,sog,Gli	FBgn0262169,FBgn0263930,FBgn0265048,FBgn0026199,FBgn0000394,FBgn0004885,FBgn0000395,FBgn0003719,FBgn0003463,FBgn0001987
GO Cellular Component	GO:0009897	external side of plasma membrane	39	11	2.056	7.3639	2.88	1.48505e-07	6.82826	0.000371262	5.30375e-06	4.45592e-05	dally,dlp,ATP6AP2,lectin-24A,lectin-24Db,nw,Lectin-galC1,lectin-22C,CG7763,CG14500,CG43797	FBgn0263930,FBgn0041604,FBgn0037671,FBgn0040104,FBgn0040102,FBgn0283508,FBgn0016675,FBgn0259230,FBgn0040503,FBgn0034318,FBgn0264341
GO Biological Processes	GO:0008037	cell recognition	123	19	3.551	4.033	2.012	2.08815e-07	6.68024	0.000522037	7.35264e-06	6.17729e-05	Fas1,uzip,Ten-m,eater,CG6867,Gli,tok,Glt,CG5758,trol,Sema2a,wdp,if,nrm,Ptp69D,dsd,Lsp2,Sulf1,lectin-28C	FBgn0285925,FBgn0004055,FBgn0004449,FBgn0243514,FBgn0030887,FBgn0001987,FBgn0004885,FBgn0001114,FBgn0032666,FBgn0284408,FBgn0011260,FBgn0034718,FBgn0001250,FBgn0262509,FBgn0014007,FBgn0039528,FBgn0002565,FBgn0040271,FBgn0040099
GO Biological Processes	GO:0016485	protein processing	78	15	2.804	5.0208	2.328	2.16501e-07	6.66454	0.000541252	7.51739e-06	6.3157e-05	Nep4,Ance,tok,amon,tld,sel,CG46339,CG5390,CtsK1,Spn42Da,CG40160,CG8773,Fur2,Nepl9,svr	FBgn0038818,FBgn0012037,FBgn0004885,FBgn0023179,FBgn0003719,FBgn0263260,FBgn0285963,FBgn0032213,FBgn0250848,FBgn0265137,FBgn0058160,FBgn0038135,FBgn0004598,FBgn0032613,FBgn0004648
GO Biological Processes	GO:0008039	synaptic target recognition	50	12	2.243	6.266	2.648	2.82941e-07	6.5483	0.000707353	9.68977e-06	8.14082e-05	Sema2a,nrm,dsd,Ptp69D,Lsp2,Sulf1,Ten-m,Gli,CG6867,CG5758,Glt,wdp	FBgn0011260,FBgn0262509,FBgn0039528,FBgn0014007,FBgn0002565,FBgn0040271,FBgn0004449,FBgn0001987,FBgn0030887,FBgn0032666,FBgn0001114,FBgn0034718
GO Cellular Component	GO:0005773	vacuole	197	24	4.486	3.1807	1.669	5.3469e-07	6.2719	0.00133672	1.80638e-05	0.000151763	CtsB,CG15533,Ppt2,Gal,betaGlu,CtsK2,LManIII,CG3376,cathD,LManIV,CtsK1,TP53INP,CtsF,ATP6AP2,LManV,Pld3,Ect3,LManVI,CtsL1,CREG,LManI,dor,CG5863,LManII	FBgn0030521,FBgn0039768,FBgn0032358,FBgn0001089,FBgn0270927,FBgn0034229,FBgn0032066,FBgn0034997,FBgn0029093,FBgn0032067,FBgn0250848,FBgn0035542,FBgn0260462,FBgn0037671,FBgn0032068,FBgn0032923,FBgn0260746,FBgn0032069,FBgn0013770,FBgn0025456,FBgn0032253,FBgn0000482,FBgn0038507,FBgn0027611
GO Biological Processes	GO:0006022	aminoglycan metabolic process	44	11	2.056	6.5271	2.706	5.70995e-07	6.24337	0.00142749	1.86864e-05	0.000156993	serp,Idgf4,Idgf3,Idgf2,Idgf6,Cht10,sgl,PGRP-SC2,PGRP-SD,GNBP1,Hexo2	FBgn0260653,FBgn0026415,FBgn0020414,FBgn0020415,FBgn0013763,FBgn0250907,FBgn0261445,FBgn0043575,FBgn0035806,FBgn0040323,FBgn0041629
FlyBase signaling pathway (experimental evidence)	FBgg0001056	Extracellular Spatzle Activating Pathway Core Components	21	8	1.495	9.9461	3.314	5.7554e-07	6.23992	0.00143885	1.86864e-05	0.000156993	ea,PGRP-SC2,SPE,modSP,GNBP1,Hayan,grass,26-29-p	FBgn0000533,FBgn0043575,FBgn0039102,FBgn0051217,FBgn0040323,FBgn0030925,FBgn0039494,FBgn0250848
GO Biological Processes	GO:0071711	basement membrane organization	21	8	1.495	9.9461	3.314	5.7554e-07	6.23992	0.00143885	1.86864e-05	0.000156993	Ndg,LanA,LanB2,LanB1,Pxn,SPARC,vkg,Col4a1	FBgn0026403,FBgn0002526,FBgn0267348,FBgn0261800,FBgn0011828,FBgn0026562,FBgn0016075,FBgn0000299
Expression annotation AGR	FBbt:00004906	centripetal follicle cell	54	12	2.243	5.8019	2.537	6.95084e-07	6.15796	0.00173771	2.22783e-05	0.00018717	nahoda,mfas,CG11378,tsl,Yp3,PH4alphaEFB,sog,Fer1HCH,dome,Gli,exu,shg	FBgn0034797,FBgn0260745,FBgn0040364,FBgn0003867,FBgn0004047,FBgn0039776,FBgn0003463,FBgn0015222,FBgn0043903,FBgn0001987,FBgn0000615,FBgn0003391
GO Biological Processes	GO:0043062	extracellular structure organization	86	15	2.804	4.5538	2.187	8.13889e-07	6.08943	0.00203472	2.5756e-05	0.000216388	Pxn,LanB2,mfas,LanB1,Fas1,SPARC,Ppn,CG31915,vkg,obst-A,Col4a1,CG5758,Ndg,magu,LanA	FBgn0011828,FBgn0267348,FBgn0260745,FBgn0261800,FBgn0285925,FBgn0026562,FBgn0003137,FBgn0051915,FBgn0016075,FBgn0031097,FBgn0000299,FBgn0032666,FBgn0026403,FBgn0262169,FBgn0002526
Expression annotation AGR	FBbt:00005037	tracheal primordium	192	23	4.299	3.1276	1.645	1.24047e-06	5.90642	0.00310116	3.87645e-05	0.000325679	Dg,Nep4,nw,shg,tsl,CG3777,ITP,Hmu,Grp170,LanA,scrib,obst-A,CG9372,ergic53,Cul3,serp,Spn43Aa,Gli,Gasp,Prx4,BicD,mfas,Cht10	FBgn0034072,FBgn0038818,FBgn0283508,FBgn0003391,FBgn0003867,FBgn0024989,FBgn0035023,FBgn0015737,FBgn0023529,FBgn0002526,FBgn0263289,FBgn0031097,FBgn0036891,FBgn0035909,FBgn0261268,FBgn0260653,FBgn0024294,FBgn0001987,FBgn0026077,FBgn0040308,FBgn0000183,FBgn0260745,FBgn0250907
Expression annotation AGR	FBbt:00005741	embryonic head epidermis	481	41	7.664	2.2255	1.154	1.37169e-06	5.86274	0.00342923	4.23362e-05	0.000355686	bark,BicD,shg,sgl,GstD7,slf,CG10211,Fkbp14,dlp,Spn88Ea,Tsp,CG9331,nahoda,serp,Spn42Da,AlaRS,scaf,CG3376,Ect3,Cht10,Gdi,Dg,Phk-3,Obp99a,nw,CG3777,obst-B,Dp1,TP53INP,scrib,CG9691,Ance,cora,frm,ergic53,Idgf4,obst-A,Gli,Obp56a,LanA,qsm	FBgn0031571,FBgn0000183,FBgn0003391,FBgn0261445,FBgn0010043,FBgn0287234,FBgn0032685,FBgn0010470,FBgn0041604,FBgn0028984,FBgn0031850,FBgn0032889,FBgn0034797,FBgn0260653,FBgn0265137,FBgn0027094,FBgn0033033,FBgn0034997,FBgn0260746,FBgn0250907,FBgn0004868,FBgn0034072,FBgn0035089,FBgn0039678,FBgn0283508,FBgn0024989,FBgn0027600,FBgn0027835,FBgn0035542,FBgn0263289,FBgn0030160,FBgn0012037,FBgn0010434,FBg…
GO Biological Processes	GO:0070831	basement membrane assembly	7	5	0.935	18.6489	4.221	1.59434e-06	5.79742	0.00398585	4.8608e-05	0.000408378	Ndg,LanB1,Pxn,LanB2,SPARC	FBgn0026403,FBgn0261800,FBgn0011828,FBgn0267348,FBgn0026562
GO Cellular Component	GO:0005616	larval serum protein complex	4	4	0.748	26.1084	4.706	2.12904e-06	5.67182	0.0053226	6.33642e-05	0.000532352	Lsp2,Lsp1alpha,Lsp1beta,Lsp1gamma	FBgn0002565,FBgn0002562,FBgn0002563,FBgn0002564
Expression annotation AGR	GO:0005616	larval serum protein complex	4	4	0.748	26.1084	4.706	2.12904e-06	5.67182	0.0053226	6.33642e-05	0.000532352	Lsp1alpha,Lsp1beta,Lsp1gamma,Lsp2	FBgn0002562,FBgn0002563,FBgn0002564,FBgn0002565
GO Biological Processes	GO:0008038	neuron recognition	117	17	3.178	3.7935	1.924	2.18542e-06	5.66046	0.00546356	6.42771e-05	0.000540022	Sema2a,dsd,Ptp69D,tok,Lsp2,trol,Sulf1,Fas1,Gli,if,Ten-m,CG5758,uzip,CG6867,wdp,Glt,nrm	FBgn0011260,FBgn0039528,FBgn0014007,FBgn0004885,FBgn0002565,FBgn0284408,FBgn0040271,FBgn0285925,FBgn0001987,FBgn0001250,FBgn0004449,FBgn0032666,FBgn0004055,FBgn0030887,FBgn0034718,FBgn0001114,FBgn0262509
GO Biological Processes	GO:0019318	hexose metabolic process	93	15	2.804	4.211	2.074	2.27957e-06	5.64215	0.00569892	6.62666e-05	0.000556736	LManIII,Gal,LManIV,Ect3,LManV,LManVI,Gale,LManI,Sodh2,LManII,fbp,alpha-Man-IIa,PCB,Zw,Pepck1	FBgn0032066,FBgn0001089,FBgn0032067,FBgn0260746,FBgn0032068,FBgn0032069,FBgn0035147,FBgn0032253,FBgn0022359,FBgn0027611,FBgn0032820,FBgn0011740,FBgn0027580,FBgn0004057,FBgn0003067
GO Biological Processes	GO:0006950	response to stress	1430	89	16.636	1.6249	0.7	2.32947e-06	5.63274	0.00582366	6.69387e-05	0.000562383	Lectin-galC1,PEK,NimC1,RhoGEF3,CG8952,Spn28Dc,Jon65Aiv,SPE,Grp170,Sod1,CG40160,lectin-24A,iPLA2-VIA,drpr,Hml,Hayan,bark,Jon65Aiii,grass,Glt,Irc,l(2)efl,Hf,SPH93,Idgf4,eater,udt,Tep2,Jon66Ci,Spn88Ea,dome,CaBP1,ITP,Erasp,PPO2,Mtpalpha,Prx4,Pepck1,Tep4,Jon74E,alpha-Man-Ia,HDAC6,CG16799,Gtpx,CG30091,PPO1,Idgf3,Grx1,Sdr,scaf,MP1,Cnx99A,fon,NUCB1,Tbh,CG33465,Sp7,CG15170,CG10433,Clbn,PGRP-SC2,CG3505,Nrg…	FBgn0016675,FBgn0037327,FBgn0259896,FBgn0264707,FBgn0030688,FBgn0031973,FBgn0250815,FBgn0039102,FBgn0023529,FBgn0003462,FBgn0058160,FBgn0040104,FBgn0036053,FBgn0027594,FBgn0029167,FBgn0030925,FBgn0031571,FBgn0035665,FBgn0039494,FBgn0001114,FBgn0038465,FBgn0011296,FBgn0014000,FBgn0032638,FBgn0026415,FBgn0243514,FBgn0039113,FBgn0041182,FBgn0035886,FBgn0028984,FBgn0043903,FBgn0025678,FBgn0035023,FBg…
GO Biological Processes	GO:0006026	aminoglycan catabolic process	33	9	1.682	7.1205	2.832	2.8093e-06	5.5514	0.00702324	7.98095e-05	0.000670517	Idgf3,Idgf6,Cht10,PGRP-SC2,PGRP-SD,Hexo2,GNBP1,Idgf4,Idgf2	FBgn0020414,FBgn0013763,FBgn0250907,FBgn0043575,FBgn0035806,FBgn0041629,FBgn0040323,FBgn0026415,FBgn0020415
Expression annotation AGR	GO:0031012	extracellular matrix	19	7	1.308	9.6189	3.266	3.92196e-06	5.4065	0.0098049	0.000110167	0.000925567	Ppn,vkg,Tig,Tsp,Ndg,LanA,SPARC	FBgn0003137,FBgn0016075,FBgn0011722,FBgn0031850,FBgn0026403,FBgn0002526,FBgn0026562
GO Biological Processes	GO:0007599	hemostasis	8	5	0.935	16.3178	4.028	4.11733e-06	5.38538	0.0102933	0.000111884	0.000939989	PPO2,PPO1,Hml,Glt,fon	FBgn0033367,FBgn0283437,FBgn0029167,FBgn0001114,FBgn0032773
GO Biological Processes	GO:0042381	hemolymph coagulation	8	5	0.935	16.3178	4.028	4.11733e-06	5.38538	0.0102933	0.000111884	0.000939989	fon,PPO2,PPO1,Hml,Glt	FBgn0032773,FBgn0033367,FBgn0283437,FBgn0029167,FBgn0001114
GO Biological Processes	GO:0050817	coagulation	8	5	0.935	16.3178	4.028	4.11733e-06	5.38538	0.0102933	0.000111884	0.000939989	Hml,Glt,fon,PPO2,PPO1	FBgn0029167,FBgn0001114,FBgn0032773,FBgn0033367,FBgn0283437
GO Biological Processes	GO:0035007	regulation of melanization defense response	13	6	1.121	12.05	3.591	4.18709e-06	5.37809	0.0104677	0.000112556	0.000945637	modSP,Spn28Dc,Spn77Ba,Hayan,Spn27A,Sp7	FBgn0051217,FBgn0031973,FBgn0262057,FBgn0030925,FBgn0028990,FBgn0037515
Expression annotation AGR	GO:0009986	cell surface	35	9	1.682	6.7136	2.747	4.80283e-06	5.3185	0.0120071	0.000127735	0.00107316	dally,Ptp69D,dlp,verm,serp,ATP6AP2,eater,sog,Hmu	FBgn0263930,FBgn0014007,FBgn0041604,FBgn0261341,FBgn0260653,FBgn0037671,FBgn0243514,FBgn0003463,FBgn0015737
KEGG Pathway D.mel	path:map01100	Metabolic pathways	1191	76	14.206	1.666	0.736	5.90495e-06	5.22878	0.0147624	0.000155393	0.00130553	CDase,AcCoAS,Gba1b,CAH1,Gyg,Pld3,Gale,Nagk,Men,PH4alphaEFB,Sodh2,CG31915,Mtpalpha,AsnS,CG8665,Gtpx,AOX3,Pepck1,Hexo2,Oat,Adi1,Pgant2,betaGlu,ACC,Alp10,Tmlh,pr,yellow-f,NTPase,Cht10,CG5171,FASN1,Alp6,Alp9,Alp5,Zw,Gal,Pgant9,Ass,alpha-Man-Ia,Argl,PPO1,CG8646,iPLA2-VIA,CG6656,GluProRS,Gs2,GstD7,CG30503,GlnRS,Ect3,Ppt2,Glo1,CG7997,CG4306,CAH9,Ldh,Tbh,PH4alphaPV,PCB,PPO3,CG10602,Had1,MetRS,CG7966,supe…	FBgn0039774,FBgn0012034,FBgn0051414,FBgn0027844,FBgn0265191,FBgn0032923,FBgn0035147,FBgn0038321,FBgn0002719,FBgn0039776,FBgn0022359,FBgn0051915,FBgn0028479,FBgn0270926,FBgn0032945,FBgn0035438,FBgn0038349,FBgn0003067,FBgn0041629,FBgn0022774,FBgn0052068,FBgn0031530,FBgn0270927,FBgn0033246,FBgn0035619,FBgn0038795,FBgn0003141,FBgn0041710,FBgn0024947,FBgn0250907,FBgn0031907,FBgn0283427,FBgn0033423,FBg…
GO Biological Processes	GO:0050896	response to stimulus	3154	164	30.654	1.3576	0.441	6.59989e-06	5.18046	0.0164997	0.000171872	0.00144398	Tep4,Jon74E,CG30091,AcCoAS,lectin-24A,modSP,CG6867,pzg,Gbp2,Bbd,tld,LanA,Idgf6,IM33,ATP6AP2,fon,Sema1b,CG10211,nw,scaf,Spn42Da,MP1,CG33465,Spn27A,SPH93,NimC1,Glt,CG10433,Gbp3,Gdi,cv-2,PPO3,shg,Phk-3,dome,Spn77Ba,NimB1,Pxn,lectin-22C,PEK,PGRP-SC2,Phm,CG3505,CG42694,TotA,PPO2,drpr,Sema2a,Est-6,CG5390,iPLA2-VIA,Grp170,Hml,CG17919,Vago,tsl,NimB4,Sod1,CG43797,Gli,CG30283,CG9372,CG5246,sog,CG43742,Ten-…	FBgn0041180,FBgn0023197,FBgn0050091,FBgn0012034,FBgn0040104,FBgn0051217,FBgn0030887,FBgn0259785,FBgn0034200,FBgn0034512,FBgn0003719,FBgn0002526,FBgn0013763,FBgn0031561,FBgn0037671,FBgn0032773,FBgn0016059,FBgn0032685,FBgn0283508,FBgn0033033,FBgn0265137,FBgn0027930,FBgn0053465,FBgn0028990,FBgn0032638,FBgn0259896,FBgn0001114,FBgn0034638,FBgn0039031,FBgn0004868,FBgn0000395,FBgn0261363,FBgn0003391,FBg…
Expression annotation AGR	FBbt:00005607	embryonic proventriculus	356	32	5.981	2.3468	1.231	6.85079e-06	5.16426	0.017127	0.000176567	0.00148342	Gale,trol,Hayan,CG7997,CG6933,Spn27A,Tsp,shg,mfas,GstD7,Gdi,CG10433,CG5819,CG3987,Spn88Ea,Ance,CG13506,PH4alphaPV,Sulf1,UK114,Phm,mesh,Prx4,BicD,CG3376,scrib,Argl,CG10211,Phk-3,ergic53,Grp170,sel	FBgn0035147,FBgn0284408,FBgn0030925,FBgn0034117,FBgn0036952,FBgn0028990,FBgn0031850,FBgn0003391,FBgn0260745,FBgn0010043,FBgn0004868,FBgn0034638,FBgn0034717,FBgn0038292,FBgn0028984,FBgn0012037,FBgn0034723,FBgn0051015,FBgn0040271,FBgn0086691,FBgn0283509,FBgn0051004,FBgn0040308,FBgn0000183,FBgn0034997,FBgn0263289,FBgn0032076,FBgn0032685,FBgn0035089,FBgn0035909,FBgn0023529,FBgn0263260
GO Biological Processes	GO:0046348	amino sugar catabolic process	21	7	1.308	8.7028	3.121	8.46519e-06	5.07236	0.021163	0.000213768	0.00179596	Cht10,Nagk,Hexo2,Idgf4,Idgf2,Idgf3,Idgf6	FBgn0250907,FBgn0038321,FBgn0041629,FBgn0026415,FBgn0020415,FBgn0020414,FBgn0013763
GO Biological Processes	GO:1901072	glucosamine-containing compound catabolic process	21	7	1.308	8.7028	3.121	8.46519e-06	5.07236	0.021163	0.000213768	0.00179596	Idgf6,Cht10,Nagk,Hexo2,Idgf4,Idgf2,Idgf3	FBgn0013763,FBgn0250907,FBgn0038321,FBgn0041629,FBgn0026415,FBgn0020415,FBgn0020414
GO Biological Processes	GO:0007594	puparial adhesion	9	5	0.935	14.5047	3.858	8.97174e-06	5.04712	0.0224293	0.000217761	0.00182951	Sgs4,Sgs8,Sgs5bis,Sgs5,Sgs7	FBgn0003374,FBgn0003378,FBgn0038523,FBgn0003375,FBgn0003377
GO Biological Processes	GO:0022608	multicellular organism adhesion	9	5	0.935	14.5047	3.858	8.97174e-06	5.04712	0.0224293	0.000217761	0.00182951	Sgs5bis,Sgs5,Sgs7,Sgs4,Sgs8	FBgn0038523,FBgn0003375,FBgn0003377,FBgn0003374,FBgn0003378
GO Biological Processes	GO:0022609	multicellular organism adhesion to substrate	9	5	0.935	14.5047	3.858	8.97174e-06	5.04712	0.0224293	0.000217761	0.00182951	Sgs4,Sgs8,Sgs5bis,Sgs5,Sgs7	FBgn0003374,FBgn0003378,FBgn0038523,FBgn0003375,FBgn0003377
GO Biological Processes	GO:0097009	energy homeostasis	9	5	0.935	14.5047	3.858	8.97174e-06	5.04712	0.0224293	0.000217761	0.00182951	Lsp1alpha,Lsp1beta,Fbp2,Lsp1gamma,Lsp2	FBgn0002562,FBgn0002563,FBgn0000640,FBgn0002564,FBgn0002565
Expression annotation AGR	FBbt:00005622	embryonic salivary gland duct	58	11	2.056	4.9516	2.308	1.04251e-05	4.98192	0.0260627	0.000250603	0.00210543	Gasp,CG31145,CG3777,grass,Grp170,Spn43Aa,bark,Cht10,shg,CG10359,serp	FBgn0026077,FBgn0051145,FBgn0024989,FBgn0039494,FBgn0023529,FBgn0024294,FBgn0031571,FBgn0250907,FBgn0003391,FBgn0035452,FBgn0260653
GO Biological Processes	GO:0006909	phagocytosis	69	12	2.243	4.5406	2.183	1.0583e-05	4.97539	0.0264574	0.00025094	0.00210826	NimB1,prtp,NimB4,lectin-28C,NimB5,CaBP1,NimC1,drpr,Pxn,eater,Rab5,NimB2	FBgn0027929,FBgn0030329,FBgn0028542,FBgn0040099,FBgn0028936,FBgn0025678,FBgn0259896,FBgn0027594,FBgn0011828,FBgn0243514,FBgn0014010,FBgn0028543
GO Biological Processes	GO:0005996	monosaccharide metabolic process	105	15	2.804	3.7298	1.899	1.06399e-05	4.97306	0.0265997	0.00025094	0.00210826	Ect3,LManV,Gale,LManVI,Sodh2,LManI,fbp,LManII,PCB,alpha-Man-IIa,Pepck1,Zw,LManIII,Gal,LManIV	FBgn0260746,FBgn0032068,FBgn0035147,FBgn0032069,FBgn0022359,FBgn0032253,FBgn0032820,FBgn0027611,FBgn0027580,FBgn0011740,FBgn0003067,FBgn0004057,FBgn0032066,FBgn0001089,FBgn0032067
GO Biological Processes	GO:0016201	synaptic target inhibition	15	6	1.121	10.4434	3.385	1.14358e-05	4.94173	0.0285894	0.000267191	0.00224479	CG6867,Glt,Sema2a,Ptp69D,Lsp2,Sulf1	FBgn0030887,FBgn0001114,FBgn0011260,FBgn0014007,FBgn0002565,FBgn0040271
GO Biological Processes	GO:0050919	negative chemotaxis	22	7	1.308	8.3072	3.054	1.20076e-05	4.92054	0.0300191	0.000277955	0.00233523	Sema2a,Sema1b,CG6867,Glt,Ptp69D,Lsp2,Sulf1	FBgn0011260,FBgn0016059,FBgn0030887,FBgn0001114,FBgn0014007,FBgn0002565,FBgn0040271
GO Biological Processes	GO:0006040	amino sugar metabolic process	39	9	1.682	6.025	2.591	1.2572e-05	4.9006	0.03143	0.000288349	0.00242255	Idgf2,Nagk,Cht10,serp,Idgf3,Idgf6,Gale,Hexo2,Idgf4	FBgn0020415,FBgn0038321,FBgn0250907,FBgn0260653,FBgn0020414,FBgn0013763,FBgn0035147,FBgn0041629,FBgn0026415
GO Biological Processes	GO:0050830	defense response to Gram-positive bacterium	50	10	1.869	5.2217	2.385	1.61109e-05	4.79288	0.0402773	0.000366157	0.00307626	GNBP1,Sp7,modSP,eater,SPE,grass,SPH93,PPO2,PPO1,PGRP-SD	FBgn0040323,FBgn0037515,FBgn0051217,FBgn0243514,FBgn0039102,FBgn0039494,FBgn0032638,FBgn0033367,FBgn0283437,FBgn0035806
GO Biological Processes	GO:0006030	chitin metabolic process	23	7	1.308	7.946	2.99	1.66941e-05	4.77744	0.0417353	0.000375993	0.00315889	Idgf6,Cht10,serp,Hexo2,Idgf4,Idgf2,Idgf3	FBgn0013763,FBgn0250907,FBgn0260653,FBgn0041629,FBgn0026415,FBgn0020415,FBgn0020414
GO Biological Processes	GO:0031589	cell-substrate adhesion	32	8	1.495	6.5271	2.706	2.04924e-05	4.68841	0.0512311	0.000453373	0.00380899	Ndg,mesh,eater,Tig,if,LanB1,LanA,LanB2	FBgn0026403,FBgn0051004,FBgn0243514,FBgn0011722,FBgn0001250,FBgn0261800,FBgn0002526,FBgn0267348
GO Biological Processes	GO:1901071	glucosamine-containing compound metabolic process	32	8	1.495	6.5271	2.706	2.04924e-05	4.68841	0.0512311	0.000453373	0.00380899	Idgf6,Cht10,Nagk,serp,Hexo2,Idgf4,Idgf2,Idgf3	FBgn0013763,FBgn0250907,FBgn0038321,FBgn0260653,FBgn0041629,FBgn0026415,FBgn0020415,FBgn0020414
Expression annotation AGR	FBbt:00100311	cortical zone of lymph gland primary lobe	17	6	1.121	9.2147	3.204	2.64818e-05	4.57705	0.0662044	0.000580741	0.00487907	Hml,eater,Col4a1,NimC1,PPO1,Pxn	FBgn0029167,FBgn0243514,FBgn0000299,FBgn0259896,FBgn0283437,FBgn0011828
GO Biological Processes	GO:0034446	substrate adhesion-dependent cell spreading	11	5	0.935	11.8675	3.569	3.08562e-05	4.51066	0.0771405	0.000670787	0.00563559	Tig,LanB1,LanA,LanB2,if	FBgn0011722,FBgn0261800,FBgn0002526,FBgn0267348,FBgn0001250
Expression annotation AGR	FBbt:00015246	dorsal head epidermis	89	13	2.43	3.8136	1.931	3.22015e-05	4.49212	0.0805036	0.000693997	0.00583059	Qsox1,nw,Pepck1,Obp56a,shg,CG9691,CG3376,Pgant2,CG10359,Ance,frac,BicD,Nepl15	FBgn0033814,FBgn0283508,FBgn0003067,FBgn0034468,FBgn0003391,FBgn0030160,FBgn0034997,FBgn0031530,FBgn0035452,FBgn0012037,FBgn0035798,FBgn0000183,FBgn0039024
Expression annotation AGR	FBbt:00005556	apoptotic amnioserosa	34	8	1.495	6.1432	2.619	3.30615e-05	4.48068	0.0826538	0.000706443	0.00593515	CtsL1,Gale,CG42709,Irc,CG31145,Spn27A,CtsB,bnb	FBgn0013770,FBgn0035147,FBgn0261674,FBgn0038465,FBgn0051145,FBgn0028990,FBgn0030521,FBgn0001090
GO Biological Processes	GO:0006032	chitin catabolic process	18	6	1.121	8.7028	3.121	3.8442e-05	4.41519	0.096105	0.000791485	0.00664963	Cht10,Hexo2,Idgf4,Idgf2,Idgf3,Idgf6	FBgn0250907,FBgn0041629,FBgn0026415,FBgn0020415,FBgn0020414,FBgn0013763
GO Biological Processes	GO:0050878	regulation of body fluid levels	18	6	1.121	8.7028	3.121	3.8442e-05	4.41519	0.096105	0.000791485	0.00664963	Hml,Glt,fon,PPO2,PPO1,ITP	FBgn0029167,FBgn0001114,FBgn0032773,FBgn0033367,FBgn0283437,FBgn0035023
GO Cellular Component	GO:0098595	perivitelline space	18	6	1.121	8.7028	3.121	3.8442e-05	4.41519	0.096105	0.000791485	0.00664963	CtsF,ea,Spn27A,CtsB,dally,dlp	FBgn0260462,FBgn0000533,FBgn0028990,FBgn0030521,FBgn0263930,FBgn0041604
Expression annotation AGR	GO:0098595	perivitelline space	18	6	1.121	8.7028	3.121	3.8442e-05	4.41519	0.096105	0.000791485	0.00664963	CtsB,dally,dlp,CtsF,ea,Spn27A	FBgn0030521,FBgn0263930,FBgn0041604,FBgn0260462,FBgn0000533,FBgn0028990
Expression annotation AGR	FBbt:00001684	embryonic/larval hemocyte	55	10	1.869	4.747	2.247	3.86244e-05	4.41314	0.0965611	0.000791485	0.00664963	SPARC,vkg,eater,Col4a1,CDase,Lectin-galC1,Pxn,LanA,LanB2,Hml	FBgn0026562,FBgn0016075,FBgn0243514,FBgn0000299,FBgn0039774,FBgn0016675,FBgn0011828,FBgn0002526,FBgn0267348,FBgn0029167
GO Biological Processes	GO:0009611	response to wounding	145	17	3.178	3.061	1.614	3.98002e-05	4.40011	0.0995006	0.000808948	0.00679635	fon,shg,PPO2,RhoGEF3,Hml,udt,Idgf4,Spn28Dc,drpr,Mtpalpha,Spn27A,PPO1,Idgf3,HDAC6,CG15170,Glt,Idgf6	FBgn0032773,FBgn0003391,FBgn0033367,FBgn0264707,FBgn0029167,FBgn0039113,FBgn0026415,FBgn0031973,FBgn0027594,FBgn0028479,FBgn0028990,FBgn0283437,FBgn0020414,FBgn0026428,FBgn0032733,FBgn0001114,FBgn0013763
GO Biological Processes	GO:0090287	regulation of cellular response to growth factor stimulus	79	12	2.243	3.9658	1.988	4.34085e-05	4.36243	0.108521	0.000875171	0.00735271	cv-d,sog,ltl,tok,cv,tld,dally,cv-2,dlp,trol,Gli,magu	FBgn0265048,FBgn0003463,FBgn0268063,FBgn0004885,FBgn0000394,FBgn0003719,FBgn0263930,FBgn0000395,FBgn0041604,FBgn0284408,FBgn0001987,FBgn0262169
Preferred tissue (FlyCellAtlas)	FCA_TissueEnriched_5	Gut	222	22	4.112	2.5873	1.371	4.40666e-05	4.35589	0.110166	0.000881331	0.00740447	Muc55B,CG6839,CG34026,CG14500,CG6933,hiro,Npc2d,yip7,CG3987,CG9673,CG9672,Jon65Aiv,CG15533,CG14205,Jon65Aiii,mesh,CG7953,CG5506,Mal-A6,PGRP-SC2,CG16775,CG32483	FBgn0034294,FBgn0036831,FBgn0054026,FBgn0034318,FBgn0036952,FBgn0035154,FBgn0037782,FBgn0040060,FBgn0038292,FBgn0030775,FBgn0030777,FBgn0250815,FBgn0039768,FBgn0031034,FBgn0035665,FBgn0051004,FBgn0028533,FBgn0036766,FBgn0050360,FBgn0043575,FBgn0036767,FBgn0052483
GO Biological Processes	GO:0006518	peptide metabolic process	80	12	2.243	3.9163	1.969	4.9324e-05	4.30694	0.12331	0.000978652	0.0082221	svr,CG5849,Pal1,superdeath,Phm,CG11951,SPE,CG46339,grass,PGRP-SC2,CG10602,CG8773	FBgn0004648,FBgn0038897,FBgn0283510,FBgn0039640,FBgn0283509,FBgn0039656,FBgn0039102,FBgn0285963,FBgn0039494,FBgn0043575,FBgn0032721,FBgn0038135
GO Biological Processes	GO:0043455	regulation of secondary metabolic process	19	6	1.121	8.2448	3.043	5.43743e-05	4.26461	0.135936	0.00107036	0.00899259	Spn27A,Hayan,Spn28Dc,Spn77Ba,Sp7,modSP	FBgn0028990,FBgn0030925,FBgn0031973,FBgn0262057,FBgn0037515,FBgn0051217
GO Biological Processes	GO:0097176	epoxide metabolic process	3	3	0.561	26.1084	4.706	5.58873e-05	4.25269	0.139718	0.00109155	0.0091706	Jheh2,Jheh3,Jheh1	FBgn0034405,FBgn0034406,FBgn0010053
Expression annotation AGR	FBbt:00000123	amnioproctodeal invagination	47	9	1.682	4.9995	2.322	6.15286e-05	4.21092	0.153822	0.00119242	0.010018	tok,Ppn,Rnp4F,Idgf4,Idgf2,Idgf3,Dg,RhoGEF3,Ten-m	FBgn0004885,FBgn0003137,FBgn0014024,FBgn0026415,FBgn0020415,FBgn0020414,FBgn0034072,FBgn0264707,FBgn0004449
FlyBase signaling pathway (experimental evidence)	FBgg0001086	BMP Signaling Pathway	58	10	1.869	4.5015	2.17	6.21576e-05	4.20651	0.155394	0.00119534	0.0100426	cv-2,ltl,dally,sog,Gli,cv,tld,cv-d,tok,magu	FBgn0000395,FBgn0268063,FBgn0263930,FBgn0003463,FBgn0001987,FBgn0000394,FBgn0003719,FBgn0265048,FBgn0004885,FBgn0262169
GO Biological Processes	GO:0090092	regulation of transmembrane receptor protein serine/threonine kinase signaling pathway	70	11	2.056	4.1028	2.037	6.53994e-05	4.18443	0.163499	0.00124808	0.0104857	myo,dally,sog,cv-d,ltl,cv-2,cv,tok,tld,Gli,magu	FBgn0026199,FBgn0263930,FBgn0003463,FBgn0265048,FBgn0268063,FBgn0000395,FBgn0000394,FBgn0004885,FBgn0003719,FBgn0001987,FBgn0262169
GO Biological Processes	GO:0009056	catabolic process	1196	72	13.458	1.5717	0.652	7.28576e-05	4.13752	0.182144	0.00137578	0.0115586	Jheh1,Idgf2,Dg,CG3819,Gale,Ect3,CtsK1,CG8773,Edem2,Oat,Idgf3,Tbh,CDase,Gs2,DNaseII,CG3376,CtsF,CG5849,UK114,RNaseX25,Idgf6,alpha-Man-Ia,CG9394,dor,CG15533,betaGlu,superdeath,Dis3l2,PGRP-SC2,Cht10,Cnx99A,CG18135,CG7997,Sodh2,TP53INP,CG11951,CG2145,PGRP-SD,Nagk,Adgf-D,Mtpalpha,Cul3,CG8665,Yp3,CG46339,Abcd3,GNBP1,Tailor,Pepck1,Prx4,Clbn,CtsB,CG5162,Had1,Jheh2,Hexo2,PEK,Glo1,Hacl,Gal,CtsL1,Rrp6,Sod1,…	FBgn0010053,FBgn0020415,FBgn0034072,FBgn0036833,FBgn0035147,FBgn0260746,FBgn0250848,FBgn0038135,FBgn0032480,FBgn0022774,FBgn0020414,FBgn0010329,FBgn0039774,FBgn0001145,FBgn0000477,FBgn0034997,FBgn0260462,FBgn0038897,FBgn0086691,FBgn0010406,FBgn0013763,FBgn0259170,FBgn0034588,FBgn0000482,FBgn0039768,FBgn0270927,FBgn0039640,FBgn0035111,FBgn0043575,FBgn0250907,FBgn0015622,FBgn0036837,FBgn0034117,FBg…
GO Biological Processes	GO:0050832	defense response to fungus	48	9	1.682	4.8953	2.291	7.31914e-05	4.13554	0.182979	0.00137578	0.0115586	PPO2,PPO1,GNBP1,modSP,Spn27A,SPE,CtsK1,grass,Hayan	FBgn0033367,FBgn0283437,FBgn0040323,FBgn0051217,FBgn0028990,FBgn0039102,FBgn0250848,FBgn0039494,FBgn0030925
GO Biological Processes	GO:0043171	peptide catabolic process	20	6	1.121	7.8325	2.969	7.51768e-05	4.12392	0.187942	0.00140255	0.0117835	CG5849,superdeath,CG11951,CG46339,CG10602,CG8773	FBgn0038897,FBgn0039640,FBgn0039656,FBgn0285963,FBgn0032721,FBgn0038135
GO Biological Processes	GO:0006516	glycoprotein catabolic process	13	5	0.935	10.0417	3.328	8.06352e-05	4.09348	0.201588	0.00149324	0.0125454	Edem2,betaGlu,Gal,beta-Man,Ect3	FBgn0032480,FBgn0270927,FBgn0001089,FBgn0037215,FBgn0260746
Expression annotation AGR	FBbt:00005747	embryonic ventral epidermis	649	45	8.411	1.8103	0.856	8.4115e-05	4.07513	0.210288	0.00154623	0.0129906	CG3376,Obp99a,Cht10,CG9691,Gdi,Dg,Phk-3,PH4alphaEFB,nw,CG15203,obst-B,Sema2a,TP53INP,ergic53,Gs2,Gli,CtsK2,frm,qsm,sog,CaBP1,Dp1,LanA,Spn88Ea,bnb,BicD,cora,shg,serp,Spn42Da,CG3777,Pgant2,CG10211,Fkbp14,Nepl15,Prx4,Grp170,slf,scaf,nahoda,tld,CG31313,Nrg,AlaRS,Pal1	FBgn0034997,FBgn0039678,FBgn0250907,FBgn0030160,FBgn0004868,FBgn0034072,FBgn0035089,FBgn0039776,FBgn0283508,FBgn0030261,FBgn0027600,FBgn0011260,FBgn0035542,FBgn0035909,FBgn0001145,FBgn0001987,FBgn0034229,FBgn0035612,FBgn0028622,FBgn0003463,FBgn0025678,FBgn0027835,FBgn0002526,FBgn0028984,FBgn0001090,FBgn0000183,FBgn0010434,FBgn0003391,FBgn0260653,FBgn0265137,FBgn0024989,FBgn0031530,FBgn0032685,FBg…
GO Biological Processes	GO:0007472	wing disc morphogenesis	316	27	5.047	2.2308	1.158	8.54679e-05	4.0682	0.21367	0.00155963	0.0131032	scrib,kis,myo,sog,Cul3,nw,ltl,tok,Gli,cv-2,tld,cora,Dg,cv,scaf,cv-d,shg,ATP6AP2,Fkbp14,Pal1,dome,svr,dlp,dally,if,Phm,Spn88Ea	FBgn0263289,FBgn0266557,FBgn0026199,FBgn0003463,FBgn0261268,FBgn0283508,FBgn0268063,FBgn0004885,FBgn0001987,FBgn0000395,FBgn0003719,FBgn0010434,FBgn0034072,FBgn0000394,FBgn0033033,FBgn0265048,FBgn0003391,FBgn0037671,FBgn0010470,FBgn0283510,FBgn0043903,FBgn0004648,FBgn0041604,FBgn0263930,FBgn0001250,FBgn0283509,FBgn0028984
GO Biological Processes	GO:0016042	lipid catabolic process	140	16	2.991	2.9838	1.577	9.08078e-05	4.04188	0.227019	0.00164507	0.013821	CG2145,CDase,Pepck1,Hacl,CG3376,Gba1b,CG15533,Jheh2,Abcd3,Jheh3,Mtpalpha,Jheh1,Yp3,CG9394,CG5162,CG18135	FBgn0030251,FBgn0039774,FBgn0003067,FBgn0034488,FBgn0034997,FBgn0051414,FBgn0039768,FBgn0034405,FBgn0031069,FBgn0034406,FBgn0028479,FBgn0010053,FBgn0004047,FBgn0034588,FBgn0030828,FBgn0036837
Expression annotation AGR	FBbt:00005608	embryonic proventriculus inner layer	61	10	1.869	4.2801	2.098	9.69109e-05	4.01363	0.242277	0.001743	0.0146438	UK114,Argl,Jheh2,shg,Phk-3,Hmu,scrib,trol,Tsp,Prx4	FBgn0086691,FBgn0032076,FBgn0034405,FBgn0003391,FBgn0035089,FBgn0015737,FBgn0263289,FBgn0284408,FBgn0031850,FBgn0040308
GO Biological Processes	GO:0009617	response to bacterium	319	27	5.047	2.2098	1.144	0.000100195	3.99915	0.250487	0.00178919	0.0150318	Yp3,Prx4,SPH93,eater,IM33,Lectin-galC1,PPO2,grass,Phk-3,lectin-24A,PPO1,dome,Tep2,CG17919,PGRP-SD,CG16799,TotA,GNBP1,NUCB1,PGRP-SC2,Sp7,cathD,NimC1,modSP,Ance,drpr,SPE	FBgn0004047,FBgn0040308,FBgn0032638,FBgn0243514,FBgn0031561,FBgn0016675,FBgn0033367,FBgn0039494,FBgn0035089,FBgn0040104,FBgn0283437,FBgn0043903,FBgn0041182,FBgn0037433,FBgn0035806,FBgn0034538,FBgn0028396,FBgn0040323,FBgn0052190,FBgn0043575,FBgn0037515,FBgn0029093,FBgn0259896,FBgn0051217,FBgn0012037,FBgn0027594,FBgn0039102
GO Biological Processes	GO:0030510	regulation of BMP signaling pathway	62	10	1.869	4.211	2.074	0.000111651	3.95214	0.279129	0.00197964	0.0166318	dally,cv-d,tok,cv,tld,sog,cv-2,ltl,Gli,magu	FBgn0263930,FBgn0265048,FBgn0004885,FBgn0000394,FBgn0003719,FBgn0003463,FBgn0000395,FBgn0268063,FBgn0001987,FBgn0262169
GO Biological Processes	GO:0007409	axonogenesis	340	28	5.234	2.1501	1.104	0.000119813	3.9215	0.299533	0.00210939	0.0177219	dally,tok,Sema1b,mfas,trol,uzip,frac,Tig,Lsp2,LanA,sif,Sema2a,Sulf1,LanB2,Nrg,CG6867,if,dlp,Rab5,Glt,kis,Fas1,Cul3,Ptp69D,LanB1,shg,Ten-m,Dg	FBgn0263930,FBgn0004885,FBgn0016059,FBgn0260745,FBgn0284408,FBgn0004055,FBgn0035798,FBgn0011722,FBgn0002565,FBgn0002526,FBgn0085447,FBgn0011260,FBgn0040271,FBgn0267348,FBgn0264975,FBgn0030887,FBgn0001250,FBgn0041604,FBgn0014010,FBgn0001114,FBgn0266557,FBgn0285925,FBgn0261268,FBgn0014007,FBgn0261800,FBgn0003391,FBgn0004449,FBgn0034072
Expression annotation AGR	FBbt:00005062	prohemocyte	14	5	0.935	9.3244	3.221	0.000121493	3.91545	0.303733	0.00212401	0.0178448	Tep4,shg,eater,trol,dome	FBgn0041180,FBgn0003391,FBgn0243514,FBgn0284408,FBgn0043903
GO Biological Processes	GO:1903317	regulation of protein maturation	8	4	0.748	13.0542	3.706	0.00013174	3.88028	0.329349	0.00228715	0.0192154	Spn42Da,sel,Spn27A,Spn88Ea	FBgn0265137,FBgn0263260,FBgn0028990,FBgn0028984
GO Biological Processes	GO:0061564	axon development	360	29	5.421	2.1032	1.073	0.000133712	3.87383	0.33428	0.00230538	0.0193685	LanB2,Tig,Lsp2,Nrg,dlp,Sema2a,Sulf1,Rab5,Fas1,uzip,if,Cul3,CG6867,kis,shg,Glt,LanB1,dally,Ten-m,Dg,frac,mfas,tok,Sema1b,HDAC6,LanA,Ptp69D,trol,sif	FBgn0267348,FBgn0011722,FBgn0002565,FBgn0264975,FBgn0041604,FBgn0011260,FBgn0040271,FBgn0014010,FBgn0285925,FBgn0004055,FBgn0001250,FBgn0261268,FBgn0030887,FBgn0266557,FBgn0003391,FBgn0001114,FBgn0261800,FBgn0263930,FBgn0004449,FBgn0034072,FBgn0035798,FBgn0260745,FBgn0004885,FBgn0016059,FBgn0026428,FBgn0002526,FBgn0014007,FBgn0284408,FBgn0085447
Expression annotation AGR	FBbt:00001693	embryonic/larval garland cell	240	22	4.112	2.3933	1.259	0.000140269	3.85304	0.350672	0.00240186	0.0201792	GCS2alpha,CaBP1,CG9953,Prx4,Idgf2,iPLA2-VIA,ninaD,sel,Tailor,CtsL1,CG31145,shg,LpR2,Grp170,ITP,Fer2LCH,Hexo2,scf,Fer1HCH,Spn88Ea,Rab5,Pxn	FBgn0027588,FBgn0025678,FBgn0035726,FBgn0040308,FBgn0020415,FBgn0036053,FBgn0002939,FBgn0263260,FBgn0037470,FBgn0013770,FBgn0051145,FBgn0003391,FBgn0051092,FBgn0023529,FBgn0035023,FBgn0015221,FBgn0041629,FBgn0025682,FBgn0015222,FBgn0028984,FBgn0014010,FBgn0011828
GO Biological Processes	GO:0042060	wound healing	104	13	2.43	3.2636	1.706	0.000166033	3.7798	0.415084	0.0028237	0.0237232	Idgf4,Mtpalpha,Idgf3,Glt,CG15170,fon,Idgf6,PPO2,shg,PPO1,RhoGEF3,Hml,udt	FBgn0026415,FBgn0028479,FBgn0020414,FBgn0001114,FBgn0032733,FBgn0032773,FBgn0013763,FBgn0033367,FBgn0003391,FBgn0283437,FBgn0264707,FBgn0029167,FBgn0039113
KEGG Pathway D.mel	path:map00531	Glycosaminoglycan degradation	15	5	0.935	8.7028	3.121	0.000176522	3.7532	0.441305	0.00298179	0.0250514	Gal,CG8646,Hexo2,Ect3,betaGlu	FBgn0001089,FBgn0033763,FBgn0041629,FBgn0260746,FBgn0270927
GO Biological Processes	GO:1901135	carbohydrate derivative metabolic process	460	34	6.355	1.9298	0.948	0.000192993	3.71446	0.482483	0.00323814	0.0272051	Idgf2,Ect3,Had1,CG7997,Idgf3,serp,Pgant2,PGRP-SC2,Idgf6,fbp,Pgant9,PGRP-SD,Cht10,Gba1b,CG31915,Edem2,GNBP1,Nagk,Dg,Ldh,Adgf-D,Gale,betaGlu,CG3655,sgl,Zw,Hexo2,Gal,alpha-Man-IIa,Sulf1,Idgf4,beta-Man,GCS2alpha,Uggt	FBgn0020415,FBgn0260746,FBgn0286508,FBgn0034117,FBgn0020414,FBgn0260653,FBgn0031530,FBgn0043575,FBgn0013763,FBgn0032820,FBgn0050463,FBgn0035806,FBgn0250907,FBgn0051414,FBgn0051915,FBgn0032480,FBgn0040323,FBgn0038321,FBgn0034072,FBgn0001258,FBgn0038172,FBgn0035147,FBgn0270927,FBgn0040397,FBgn0261445,FBgn0004057,FBgn0041629,FBgn0001089,FBgn0011740,FBgn0040271,FBgn0026415,FBgn0037215,FBgn0027588,FBg…
GO Biological Processes	GO:0035010	encapsulation of foreign target	43	8	1.495	4.8574	2.28	0.00019496	3.71005	0.487401	0.00324934	0.0272992	alpha-Man-Ia,alpha-Man-IIa,Nrg,PPO2,RhoGEF3,LanA,PPO3,Spn27A	FBgn0259170,FBgn0011740,FBgn0264975,FBgn0033367,FBgn0264707,FBgn0002526,FBgn0261363,FBgn0028990
GO Biological Processes	GO:0141091	transforming growth factor beta receptor superfamily signaling pathway	79	11	2.056	3.6353	1.862	0.000200205	3.69852	0.500513	0.00331466	0.027848	tok,tld,myo,Gli,magu,sog,dally,ltl,cv-d,cv,cv-2	FBgn0004885,FBgn0003719,FBgn0026199,FBgn0001987,FBgn0262169,FBgn0003463,FBgn0263930,FBgn0268063,FBgn0265048,FBgn0000394,FBgn0000395
GO Biological Processes	GO:0006719	juvenile hormone catabolic process	4	3	0.561	19.5813	4.291	0.000217162	3.66322	0.542905	0.00350261	0.0294271	Jheh2,Jheh3,Jheh1	FBgn0034405,FBgn0034406,FBgn0010053
GO Biological Processes	GO:0016107	sesquiterpenoid catabolic process	4	3	0.561	19.5813	4.291	0.000217162	3.66322	0.542905	0.00350261	0.0294271	Jheh2,Jheh3,Jheh1	FBgn0034405,FBgn0034406,FBgn0010053
GO Biological Processes	GO:0016115	terpenoid catabolic process	4	3	0.561	19.5813	4.291	0.000217162	3.66322	0.542905	0.00350261	0.0294271	Jheh2,Jheh3,Jheh1	FBgn0034405,FBgn0034406,FBgn0010053
Expression annotation AGR	FBbt:00001670	secondary lobe of embryonic/larval lymph gland	4	3	0.561	19.5813	4.291	0.000217162	3.66322	0.542905	0.00350261	0.0294271	shg,eater,trol	FBgn0003391,FBgn0243514,FBgn0284408
GO Biological Processes	GO:0071526	semaphorin-plexin signaling pathway	9	4	0.748	11.6037	3.537	0.000229954	3.63836	0.574885	0.00368516	0.0309607	dally,trol,Sema2a,Sema1b	FBgn0263930,FBgn0284408,FBgn0011260,FBgn0016059
Expression annotation AGR	FBbt:00005144	glial cell	94	12	2.243	3.333	1.737	0.000240529	3.61883	0.601322	0.00383008	0.0321782	Nrg,drpr,alpha-Man-Ia,LanA,Gs2,Nep4,bnb,myo,Rab5,Gli,Dg,uzip	FBgn0264975,FBgn0027594,FBgn0259170,FBgn0002526,FBgn0001145,FBgn0038818,FBgn0001090,FBgn0026199,FBgn0014010,FBgn0001987,FBgn0034072,FBgn0004055
GO Biological Processes	GO:0007178	cell surface receptor protein serine/threonine kinase signaling pathway	81	11	2.056	3.5456	1.826	0.000250711	3.60083	0.626778	0.00396695	0.0333282	cv,tok,tld,Gli,magu,myo,dally,sog,cv-d,ltl,cv-2	FBgn0000394,FBgn0004885,FBgn0003719,FBgn0001987,FBgn0262169,FBgn0026199,FBgn0263930,FBgn0003463,FBgn0265048,FBgn0268063,FBgn0000395
GO Biological Processes	GO:0007476	imaginal disc-derived wing morphogenesis	303	25	4.673	2.1542	1.107	0.000266162	3.57485	0.665406	0.00418494	0.0351597	sog,kis,myo,dally,Cul3,nw,tok,ltl,Gli,cora,tld,cv-2,scrib,cv,Dg,Fkbp14,ATP6AP2,cv-d,dlp,svr,Pal1,Spn88Ea,shg,if,Phm	FBgn0003463,FBgn0266557,FBgn0026199,FBgn0263930,FBgn0261268,FBgn0283508,FBgn0004885,FBgn0268063,FBgn0001987,FBgn0010434,FBgn0003719,FBgn0000395,FBgn0263289,FBgn0000394,FBgn0034072,FBgn0010470,FBgn0037671,FBgn0265048,FBgn0041604,FBgn0004648,FBgn0283510,FBgn0028984,FBgn0003391,FBgn0001250,FBgn0283509
GO Biological Processes	GO:0008045	motor neuron axon guidance	69	10	1.869	3.7838	1.92	0.000277821	3.55624	0.694552	0.00434095	0.0364703	tok,trol,Nrg,Lsp2,CG6867,Sulf1,Glt,dally,Ptp69D,Ten-m	FBgn0004885,FBgn0284408,FBgn0264975,FBgn0002565,FBgn0030887,FBgn0040271,FBgn0001114,FBgn0263930,FBgn0014007,FBgn0004449
Expression annotation AGR	FBbt:00005613	embryonic hypopharynx	340	27	5.047	2.0733	1.052	0.000284368	3.54612	0.710921	0.00441566	0.037098	CG10211,CG10359,qsm,Grp170,Pal1,QC,Spn88Ea,CG9691,Dp1,dlp,Spn42Da,sog,cora,CG31145,Cht10,obst-A,shg,scrib,Gdi,CG13506,ergic53,obst-B,nahoda,trol,BicD,CG3376,Spn27A	FBgn0032685,FBgn0035452,FBgn0028622,FBgn0023529,FBgn0283510,FBgn0052412,FBgn0028984,FBgn0030160,FBgn0027835,FBgn0041604,FBgn0265137,FBgn0003463,FBgn0010434,FBgn0051145,FBgn0250907,FBgn0031097,FBgn0003391,FBgn0263289,FBgn0004868,FBgn0034723,FBgn0035909,FBgn0027600,FBgn0034797,FBgn0284408,FBgn0000183,FBgn0034997,FBgn0028990
GO Cellular Component	GO:0071944	cell periphery	2056	108	20.187	1.3715	0.456	0.000289789	3.53792	0.724471	0.00447205	0.0375717	AnxB10,vkg,Pxn,Fas1,CG17145,lectin-24Db,shg,magu,NimC1,verm,cora,GNBP1,LpR2,Nepl21,CG5080,Col4a1,CG10359,SPARC,Gasp,nw,Rab5,Cals,Ndg,Gli,Cpr60D,wdp,nrm,Lerp,CG8852,Tig,LanA,CG30203,Lectin-galC1,lectin-22C,scrib,Cnx99A,LanB2,Nepl9,CG13506,Nlg1,eater,Apoltp,Tsp,frac,Muc68Ca,CG7763,CG43797,LanB1,trol,serp,Ance-4,uzip,Nep4,dsd,CG5758,Hml,obst-A,CG14500,Nrg,mesh,NimB2,Ance,Ppn,Alp6,drpr,Alp5,Nep7,CG17…	FBgn0000084,FBgn0016075,FBgn0011828,FBgn0285925,FBgn0036953,FBgn0040102,FBgn0003391,FBgn0262169,FBgn0259896,FBgn0261341,FBgn0010434,FBgn0040323,FBgn0051092,FBgn0027578,FBgn0031313,FBgn0000299,FBgn0035452,FBgn0026562,FBgn0026077,FBgn0283508,FBgn0014010,FBgn0039928,FBgn0026403,FBgn0001987,FBgn0050163,FBgn0034718,FBgn0262509,FBgn0051072,FBgn0031548,FBgn0011722,FBgn0002526,FBgn0050203,FBgn0016675,FBg…
GO Biological Processes	GO:0044281	small molecule metabolic process	750	48	8.972	1.6709	0.741	0.000326399	3.48625	0.815997	0.00500612	0.0420587	ACC,Hacl,Ldh,LManI,Adgf-D,Nagk,Abcd3,FASN3,sgl,pr,LManII,Pepck1,Zw,Dg,AsnS,Gale,alpha-Man-IIa,Gs2,Oat,Glo1,Tbh,fbp,Adi1,yellow-f,Gal,CAH1,Acsx1L,LManIII,Had1,Argl,Ect3,Jheh2,Sodh2,LManIV,AcCoAS,PCB,CDase,Jheh3,Men,LManV,Mtpalpha,CG31075,FASN1,Jheh1,CG8665,LManVI,Ass,CG6028	FBgn0033246,FBgn0034488,FBgn0001258,FBgn0032253,FBgn0038172,FBgn0038321,FBgn0031069,FBgn0287184,FBgn0261445,FBgn0003141,FBgn0027611,FBgn0003067,FBgn0004057,FBgn0034072,FBgn0270926,FBgn0035147,FBgn0011740,FBgn0001145,FBgn0022774,FBgn0283450,FBgn0010329,FBgn0032820,FBgn0052068,FBgn0041710,FBgn0001089,FBgn0027844,FBgn0038730,FBgn0032066,FBgn0286508,FBgn0032076,FBgn0260746,FBgn0034405,FBgn0022359,FBg…
GO Biological Processes	GO:0140448	signaling receptor ligand precursor processing	17	5	0.935	7.6789	2.941	0.000341306	3.46686	0.853266	0.0051877	0.0435843	CG8773,svr,Ance,amon,Spn42Da	FBgn0038135,FBgn0004648,FBgn0012037,FBgn0023179,FBgn0265137
GO Biological Processes	GO:0019752	carboxylic acid metabolic process	344	27	5.047	2.0492	1.035	0.000342388	3.46548	0.855971	0.0051877	0.0435843	Argl,CG6028,Acsx1L,Abcd3,PCB,Oat,yellow-f,CG31075,Men,Ldh,sgl,Pepck1,Hacl,Dg,CG8665,FASN1,Adi1,Gs2,ACC,AsnS,Had1,CDase,FASN3,Ass,Glo1,Mtpalpha,AcCoAS	FBgn0032076,FBgn0038924,FBgn0038730,FBgn0031069,FBgn0027580,FBgn0022774,FBgn0041710,FBgn0051075,FBgn0002719,FBgn0001258,FBgn0261445,FBgn0003067,FBgn0034488,FBgn0034072,FBgn0032945,FBgn0283427,FBgn0052068,FBgn0001145,FBgn0033246,FBgn0270926,FBgn0286508,FBgn0039774,FBgn0287184,FBgn0026565,FBgn0283450,FBgn0028479,FBgn0012034
GO Biological Processes	GO:0043436	oxoacid metabolic process	345	27	5.047	2.0433	1.031	0.000358435	3.44559	0.896088	0.00539812	0.0453521	Oat,yellow-f,PCB,Men,Ldh,CG31075,Pepck1,Hacl,sgl,CG8665,FASN1,Dg,Gs2,ACC,Adi1,Had1,CDase,FASN3,AsnS,Mtpalpha,AcCoAS,Ass,Glo1,Acsx1L,Abcd3,Argl,CG6028	FBgn0022774,FBgn0041710,FBgn0027580,FBgn0002719,FBgn0001258,FBgn0051075,FBgn0003067,FBgn0034488,FBgn0261445,FBgn0032945,FBgn0283427,FBgn0034072,FBgn0001145,FBgn0033246,FBgn0052068,FBgn0286508,FBgn0039774,FBgn0287184,FBgn0270926,FBgn0028479,FBgn0012034,FBgn0026565,FBgn0283450,FBgn0038730,FBgn0031069,FBgn0032076,FBgn0038924
Expression annotation AGR	FBbt:00001664	larval circulatory system	36	7	1.308	5.0766	2.344	0.000368885	3.43311	0.922213	0.00550012	0.0462091	shg,Ect3,trol,Hexo2,AnxB10,CG5080,vkg	FBgn0003391,FBgn0260746,FBgn0284408,FBgn0041629,FBgn0000084,FBgn0031313,FBgn0016075
Expression annotation AGR	FBbt:00005646	embryonic precursor of adult hindgut	47	8	1.495	4.444	2.152	0.000369608	3.43226	0.924021	0.00550012	0.0462091	Cht10,CG7997,Phk-3,sgl,Ect3,AOX3,Acsx1L,CDase	FBgn0250907,FBgn0034117,FBgn0035089,FBgn0261445,FBgn0260746,FBgn0038349,FBgn0038730,FBgn0039774
GO Biological Processes	GO:0007591	molting cycle, chitin-based cuticle	99	12	2.243	3.1647	1.662	0.000391593	3.40716	0.978983	0.00575873	0.0483817	Idgf4,rig,Idgf3,Idgf6,Sgs4,Sgs8,obst-A,Sgs5bis,verm,Sgs5,serp,Sgs7	FBgn0026415,FBgn0250850,FBgn0020414,FBgn0013763,FBgn0003374,FBgn0003378,FBgn0031097,FBgn0038523,FBgn0261341,FBgn0003375,FBgn0260653,FBgn0003377
GO Biological Processes	GO:0042303	molting cycle	99	12	2.243	3.1647	1.662	0.000391593	3.40716	0.978983	0.00575873	0.0483817	verm,Sgs5bis,serp,Sgs5,Idgf4,Sgs7,Idgf3,Idgf6,rig,Sgs4,obst-A,Sgs8	FBgn0261341,FBgn0038523,FBgn0260653,FBgn0003375,FBgn0026415,FBgn0003377,FBgn0020414,FBgn0013763,FBgn0250850,FBgn0003374,FBgn0031097,FBgn0003378
GO Biological Processes	GO:0006082	organic acid metabolic process	348	27	5.047	2.0257	1.018	0.000410633	3.38655	1	0.00600341	0.0504374	Adi1,CDase,FASN3,Had1,AsnS,AcCoAS,Mtpalpha,Ass,Glo1,Abcd3,Acsx1L,Argl,CG6028,yellow-f,Oat,PCB,Ldh,Men,CG31075,Pepck1,Hacl,sgl,CG8665,FASN1,Dg,Gs2,ACC	FBgn0052068,FBgn0039774,FBgn0287184,FBgn0286508,FBgn0270926,FBgn0012034,FBgn0028479,FBgn0026565,FBgn0283450,FBgn0031069,FBgn0038730,FBgn0032076,FBgn0038924,FBgn0041710,FBgn0022774,FBgn0027580,FBgn0001258,FBgn0002719,FBgn0051075,FBgn0003067,FBgn0034488,FBgn0261445,FBgn0032945,FBgn0283427,FBgn0034072,FBgn0001145,FBgn0033246
Expression annotation AGR	FBbt:00004993	epidermis	160	16	2.991	2.6108	1.384	0.00042723	3.36934	1	0.00620975	0.0521709	Gli,Ten-m,Tep4,Fas1,Dg,hlk,Rnp4F,Sema2a,Nrg,cora,bnb,shg,kis,LanA,Tep2,LanB2	FBgn0001987,FBgn0004449,FBgn0041180,FBgn0285925,FBgn0034072,FBgn0010482,FBgn0014024,FBgn0011260,FBgn0264975,FBgn0010434,FBgn0001090,FBgn0003391,FBgn0266557,FBgn0002526,FBgn0041182,FBgn0267348
GO Biological Processes	GO:0030509	BMP signaling pathway	73	10	1.869	3.5765	1.839	0.000442762	3.35383	1	0.00632518	0.0531407	tok,cv,tld,sog,cv-2,ltl,Gli,magu,dally,cv-d	FBgn0004885,FBgn0000394,FBgn0003719,FBgn0003463,FBgn0000395,FBgn0268063,FBgn0001987,FBgn0262169,FBgn0263930,FBgn0265048
GO Biological Processes	GO:0071772	response to BMP	73	10	1.869	3.5765	1.839	0.000442762	3.35383	1	0.00632518	0.0531407	sog,cv-2,ltl,Gli,magu,dally,cv-d,tok,cv,tld	FBgn0003463,FBgn0000395,FBgn0268063,FBgn0001987,FBgn0262169,FBgn0263930,FBgn0265048,FBgn0004885,FBgn0000394,FBgn0003719
GO Biological Processes	GO:0071773	cellular response to BMP stimulus	73	10	1.869	3.5765	1.839	0.000442762	3.35383	1	0.00632518	0.0531407	tok,cv,tld,sog,cv-2,ltl,Gli,magu,dally,cv-d	FBgn0004885,FBgn0000394,FBgn0003719,FBgn0003463,FBgn0000395,FBgn0268063,FBgn0001987,FBgn0262169,FBgn0263930,FBgn0265048
GO Biological Processes	GO:0007411	axon guidance	262	22	4.112	2.1923	1.132	0.000481641	3.31728	1	0.00684149	0.0574785	Lsp2,Sema2a,LanA,Sulf1,CG6867,LanB2,if,Glt,dlp,dally,kis,Fas1,Ptp69D,LanB1,Ten-m,Dg,tok,Nrg,Sema1b,trol,Tig,uzip	FBgn0002565,FBgn0011260,FBgn0002526,FBgn0040271,FBgn0030887,FBgn0267348,FBgn0001250,FBgn0001114,FBgn0041604,FBgn0263930,FBgn0266557,FBgn0285925,FBgn0014007,FBgn0261800,FBgn0004449,FBgn0034072,FBgn0004885,FBgn0264975,FBgn0016059,FBgn0284408,FBgn0011722,FBgn0004055
KEGG Pathway D.mel	path:map00620	Pyruvate metabolism	49	8	1.495	4.2626	2.092	0.000495669	3.30481	1	0.00700097	0.0588184	Ldh,Men,Pepck1,AcCoAS,PCB,ACC,CG31075,Glo1	FBgn0001258,FBgn0002719,FBgn0003067,FBgn0012034,FBgn0027580,FBgn0033246,FBgn0051075,FBgn0283450
GO Biological Processes	GO:0006418	tRNA aminoacylation for protein translation	38	7	1.308	4.8094	2.266	0.00052195	3.28237	1	0.00716607	0.0602055	HisRS,GluProRS,AlaRS,MetRS,GlnRS,AsnRS,SerRS	FBgn0027087,FBgn0005674,FBgn0027094,FBgn0034401,FBgn0027090,FBgn0086443,FBgn0031497
KEGG Pathway D.mel	md:M00082	Fatty acid biosynthesis, initiation	5	3	0.561	15.665	3.969	0.000527423	3.27784	1	0.00716607	0.0602055	ACC,FASN1,FASN3	FBgn0033246,FBgn0283427,FBgn0287184
KEGG Pathway D.mel	path:map00604	Glycosphingolipid biosynthesis - ganglio series	5	3	0.561	15.665	3.969	0.000527423	3.27784	1	0.00716607	0.0602055	Gal,Hexo2,Ect3	FBgn0001089,FBgn0041629,FBgn0260746
GO Biological Processes	GO:0035009	negative regulation of melanization defense response	5	3	0.561	15.665	3.969	0.000527423	3.27784	1	0.00716607	0.0602055	Spn27A,Spn28Dc,Spn77Ba	FBgn0028990,FBgn0031973,FBgn0262057
GO Biological Processes	GO:0042447	hormone catabolic process	5	3	0.561	15.665	3.969	0.000527423	3.27784	1	0.00716607	0.0602055	Jheh3,Jheh1,Jheh2	FBgn0034406,FBgn0010053,FBgn0034405
GO Biological Processes	GO:1903318	negative regulation of protein maturation	5	3	0.561	15.665	3.969	0.000527423	3.27784	1	0.00716607	0.0602055	Spn42Da,Spn27A,Spn88Ea	FBgn0265137,FBgn0028990,FBgn0028984
Expression annotation AGR	FBbt:00005061	hemolymph	5	3	0.561	15.665	3.969	0.000527423	3.27784	1	0.00716607	0.0602055	Apoltp,Idgf6,apolpp	FBgn0032136,FBgn0013763,FBgn0087002
Expression annotation AGR	FBbt:00000126	mesoderm	247	21	3.925	2.2197	1.15	0.000545844	3.26293	1	0.00737627	0.0619714	if,shg,Fer2LCH,wupA,LanA,Fer1HCH,dome,sgl,Apt1,kis,ltl,CG5080,LanB2,vkg,Ten-m,Rnp4F,Ndg,SPARC,sog,Dg,Ppn	FBgn0001250,FBgn0003391,FBgn0015221,FBgn0283471,FBgn0002526,FBgn0015222,FBgn0043903,FBgn0261445,FBgn0042138,FBgn0266557,FBgn0268063,FBgn0031313,FBgn0267348,FBgn0016075,FBgn0004449,FBgn0014024,FBgn0026403,FBgn0026562,FBgn0003463,FBgn0034072,FBgn0003137
GO Biological Processes	GO:0030149	sphingolipid catabolic process	11	4	0.748	9.494	3.247	0.000566423	3.24686	1	0.00749237	0.0629469	CDase,CG3376,CG15533,Gba1b	FBgn0039774,FBgn0034997,FBgn0039768,FBgn0051414
GO Biological Processes	GO:0046466	membrane lipid catabolic process	11	4	0.748	9.494	3.247	0.000566423	3.24686	1	0.00749237	0.0629469	CDase,CG3376,CG15533,Gba1b	FBgn0039774,FBgn0034997,FBgn0039768,FBgn0051414
GO Cellular Component	GO:0017101	aminoacyl-tRNA synthetase multienzyme complex	11	4	0.748	9.494	3.247	0.000566423	3.24686	1	0.00749237	0.0629469	AIMP1,MetRS,GluProRS,GlnRS	FBgn0033351,FBgn0034401,FBgn0005674,FBgn0027090
Expression annotation AGR	FBbt:00046035	presumptive wing vein	11	4	0.748	9.494	3.247	0.000566423	3.24686	1	0.00749237	0.0629469	cv,cv-2,Sulf1,sog	FBgn0000394,FBgn0000395,FBgn0040271,FBgn0003463
Expression annotation AGR	FBbt:00002037	larval segmental nerve	19	5	0.935	6.8706	2.78	0.000601871	3.2205	1	0.00791935	0.0665341	Nrg,Gli,LanA,LanB2,Fas1	FBgn0264975,FBgn0001987,FBgn0002526,FBgn0267348,FBgn0285925
GO Biological Processes	GO:0006897	endocytosis	232	20	3.738	2.2507	1.17	0.000616132	3.21033	1	0.00806455	0.067754	eater,wdp,Rab5,NimB2,scrib,NimB1,dor,CG8507,NimB4,LpR2,Nlg1,NimB5,lectin-28C,dally,NimC1,BicD,drpr,prtp,Pxn,CaBP1	FBgn0243514,FBgn0034718,FBgn0014010,FBgn0028543,FBgn0263289,FBgn0027929,FBgn0000482,FBgn0037756,FBgn0028542,FBgn0051092,FBgn0051146,FBgn0028936,FBgn0040099,FBgn0263930,FBgn0259896,FBgn0000183,FBgn0027594,FBgn0030329,FBgn0011828,FBgn0025678
GO Biological Processes	GO:0070848	response to growth factor	120	13	2.43	2.8284	1.5	0.00068163	3.16645	1	0.00878792	0.0738314	Gli,magu,sog,cv-d,ltl,tok,cv,tld,dally,cv-2,dlp,sgl,trol	FBgn0001987,FBgn0262169,FBgn0003463,FBgn0265048,FBgn0268063,FBgn0004885,FBgn0000394,FBgn0003719,FBgn0263930,FBgn0000395,FBgn0041604,FBgn0261445,FBgn0284408
GO Biological Processes	GO:0071363	cellular response to growth factor stimulus	120	13	2.43	2.8284	1.5	0.00068163	3.16645	1	0.00878792	0.0738314	dlp,sgl,trol,Gli,magu,sog,cv-d,ltl,tok,cv,tld,dally,cv-2	FBgn0041604,FBgn0261445,FBgn0284408,FBgn0001987,FBgn0262169,FBgn0003463,FBgn0265048,FBgn0268063,FBgn0004885,FBgn0000394,FBgn0003719,FBgn0263930,FBgn0000395
FlyBase signaling pathway (experimental evidence)	FBgg0001059	Toll Signaling Pathway	77	10	1.869	3.3907	1.762	0.000681943	3.16625	1	0.00878792	0.0738314	Hayan,Spn88Ea,grass,Spn27A,26-29-p,ea,PGRP-SC2,SPE,modSP,GNBP1	FBgn0030925,FBgn0028984,FBgn0039494,FBgn0028990,FBgn0250848,FBgn0000533,FBgn0043575,FBgn0039102,FBgn0051217,FBgn0040323
Expression annotation AGR	FBbt:00005614	embryonic epipharynx	323	25	4.673	2.0208	1.015	0.000688417	3.16215	1	0.00882586	0.0741501	CG13506,trol,Tsp,nahoda,qsm,Gdi,CG3376,Spn88Ea,BicD,dlp,Spn42Da,CG10211,CG13252,Cht10,Grp170,Dp1,tld,CG9691,cora,scrib,sog,Obp56a,shg,ergic53,obst-A	FBgn0034723,FBgn0284408,FBgn0031850,FBgn0034797,FBgn0028622,FBgn0004868,FBgn0034997,FBgn0028984,FBgn0000183,FBgn0041604,FBgn0265137,FBgn0032685,FBgn0037016,FBgn0250907,FBgn0023529,FBgn0027835,FBgn0003719,FBgn0030160,FBgn0010434,FBgn0263289,FBgn0003463,FBgn0034468,FBgn0003391,FBgn0035909,FBgn0031097
GO Biological Processes	GO:0097485	neuron projection guidance	270	22	4.112	2.1274	1.089	0.000722465	3.14118	1	0.00921511	0.0774204	tok,Sema1b,Nrg,trol,uzip,Tig,Lsp2,LanA,CG6867,Sulf1,LanB2,Glt,if,dlp,kis,Fas1,dally,Ptp69D,LanB1,Ten-m,Dg,Sema2a	FBgn0004885,FBgn0016059,FBgn0264975,FBgn0284408,FBgn0004055,FBgn0011722,FBgn0002565,FBgn0002526,FBgn0030887,FBgn0040271,FBgn0267348,FBgn0001114,FBgn0001250,FBgn0041604,FBgn0266557,FBgn0285925,FBgn0263930,FBgn0014007,FBgn0261800,FBgn0004449,FBgn0034072,FBgn0011260
GO Cellular Component	GO:0098552	side of membrane	121	13	2.43	2.805	1.488	0.000737639	3.13216	1	0.0093609	0.0786453	dlp,ATP6AP2,RpS26,lectin-24A,Clbn,lectin-24Db,Lectin-galC1,nw,CG7763,lectin-22C,CG14500,CG43797,dally	FBgn0041604,FBgn0037671,FBgn0261597,FBgn0040104,FBgn0259152,FBgn0040102,FBgn0016675,FBgn0283508,FBgn0040503,FBgn0259230,FBgn0034318,FBgn0264341,FBgn0263930
Expression annotation AGR	FBbt:00000185	larval tracheal system	65	9	1.682	3.615	1.854	0.000783445	3.10599	1	0.00989198	0.0831071	Idgf3,Ndg,shg,tsl,Idgf4,Spn88Ea,obst-A,bark,Idgf2	FBgn0020414,FBgn0026403,FBgn0003391,FBgn0003867,FBgn0026415,FBgn0028984,FBgn0031097,FBgn0031571,FBgn0020415
GO Biological Processes	GO:0007414	axonal defasciculation	12	4	0.748	8.7028	3.121	0.000824019	3.08406	1	0.0103002	0.086537	Ptp69D,tok,trol,if	FBgn0014007,FBgn0004885,FBgn0284408,FBgn0001250
GO Biological Processes	GO:0050766	positive regulation of phagocytosis	12	4	0.748	8.7028	3.121	0.000824019	3.08406	1	0.0103002	0.086537	prtp,CaBP1,drpr,eater	FBgn0030329,FBgn0025678,FBgn0027594,FBgn0243514
GO Biological Processes	GO:0042445	hormone metabolic process	79	10	1.869	3.3049	1.725	0.000836547	3.07751	1	0.0103695	0.0871188	amon,CG8773,Spn42Da,Jheh2,CG9512,Jheh3,fiz,Jheh1,Est-6,Ance	FBgn0023179,FBgn0038135,FBgn0265137,FBgn0034405,FBgn0030593,FBgn0034406,FBgn0030594,FBgn0010053,FBgn0000592,FBgn0012037
GO Biological Processes	GO:0043039	tRNA aminoacylation	41	7	1.308	4.4575	2.156	0.000842002	3.07469	1	0.0103695	0.0871188	MetRS,GlnRS,AsnRS,SerRS,HisRS,GluProRS,AlaRS	FBgn0034401,FBgn0027090,FBgn0086443,FBgn0031497,FBgn0027087,FBgn0005674,FBgn0027094
Expression annotation AGR	FBbt:00004907	polar follicle cell	41	7	1.308	4.4575	2.156	0.000842002	3.07469	1	0.0103695	0.0871188	dally,dlp,tsl,Cals,dome,Sema1b,shg	FBgn0263930,FBgn0041604,FBgn0003867,FBgn0039928,FBgn0043903,FBgn0016059,FBgn0003391
GO Biological Processes	GO:0035220	wing disc development	422	30	5.607	1.856	0.892	0.00085768	3.06667	1	0.0105108	0.0883059	dally,if,dlp,cora,scrib,kis,Sulf1,scaf,sog,Cul3,Pal1,Fkbp14,tok,ltl,Phm,Spn88Ea,tld,cv-2,myo,cv,Dg,nw,shg,ATP6AP2,cv-d,Rab5,dome,svr,drpr,Gli	FBgn0263930,FBgn0001250,FBgn0041604,FBgn0010434,FBgn0263289,FBgn0266557,FBgn0040271,FBgn0033033,FBgn0003463,FBgn0261268,FBgn0283510,FBgn0010470,FBgn0004885,FBgn0268063,FBgn0283509,FBgn0028984,FBgn0003719,FBgn0000395,FBgn0026199,FBgn0000394,FBgn0034072,FBgn0283508,FBgn0003391,FBgn0037671,FBgn0265048,FBgn0014010,FBgn0043903,FBgn0004648,FBgn0027594,FBgn0001987
Expression annotation AGR	FBbt:00004905	border follicle cell	108	12	2.243	2.9009	1.537	0.00086564	3.06266	1	0.0105566	0.0886907	Glt,Fer1HCH,Gli,shg,mfas,tsl,Nrg,PH4alphaEFB,sog,Cals,dome,Gel	FBgn0001114,FBgn0015222,FBgn0001987,FBgn0003391,FBgn0260745,FBgn0003867,FBgn0264975,FBgn0039776,FBgn0003463,FBgn0039928,FBgn0043903,FBgn0010225
GO Biological Processes	GO:0035151	regulation of tube size, open tracheal system	54	8	1.495	3.8679	1.952	0.00096724	3.01447	1	0.0116816	0.0981428	bark,verm,serp,Nrg,obst-A,Gli,cora,Gasp	FBgn0031571,FBgn0261341,FBgn0260653,FBgn0264975,FBgn0031097,FBgn0001987,FBgn0010434,FBgn0026077
Expression annotation AGR	FBbt:00005089	muscle attachment site	54	8	1.495	3.8679	1.952	0.00096724	3.01447	1	0.0116816	0.0981428	trol,if,Tig,Dg,RhoGEF3,frac,Ten-m,apolpp	FBgn0284408,FBgn0001250,FBgn0011722,FBgn0034072,FBgn0264707,FBgn0035798,FBgn0004449,FBgn0087002
Expression annotation AGR	FBbt:00100501	adult brain cell body glial cell	21	5	0.935	6.2163	2.636	0.000988552	3.005	1	0.0118816	0.0998231	drpr,myo,vkg,CtsL1,ITP	FBgn0027594,FBgn0026199,FBgn0016075,FBgn0013770,FBgn0035023
GO Biological Processes	GO:0008300	isoprenoid catabolic process	6	3	0.561	13.0542	3.706	0.00102482	2.98935	1	0.0120852	0.101533	Jheh2,Jheh3,Jheh1	FBgn0034405,FBgn0034406,FBgn0010053
GO Biological Processes	GO:0018904	ether metabolic process	6	3	0.561	13.0542	3.706	0.00102482	2.98935	1	0.0120852	0.101533	Jheh2,Jheh3,Jheh1	FBgn0034405,FBgn0034406,FBgn0010053
Expression annotation AGR	FBbt:00001303	neuropil glial cell	6	3	0.561	13.0542	3.706	0.00102482	2.98935	1	0.0120852	0.101533	Gs2,LanA,LanB2	FBgn0001145,FBgn0002526,FBgn0267348
Expression annotation AGR	FBbt:00001669	primary lobe of embryonic/larval lymph gland	6	3	0.561	13.0542	3.706	0.00102482	2.98935	1	0.0120852	0.101533	Col4a1,Pxn,trol	FBgn0000299,FBgn0011828,FBgn0284408
GO Biological Processes	GO:0043038	amino acid activation	43	7	1.308	4.2502	2.088	0.00112976	2.94702	1	0.0131367	0.110367	AlaRS,MetRS,GlnRS,AsnRS,SerRS,HisRS,GluProRS	FBgn0027094,FBgn0034401,FBgn0027090,FBgn0086443,FBgn0031497,FBgn0027087,FBgn0005674
GO Biological Processes	GO:0043648	dicarboxylic acid metabolic process	43	7	1.308	4.2502	2.088	0.00112976	2.94702	1	0.0131367	0.110367	CG8665,Gs2,Oat,PCB,Pepck1,CG6028,Men	FBgn0032945,FBgn0001145,FBgn0022774,FBgn0027580,FBgn0003067,FBgn0038924,FBgn0002719
GO Biological Processes	GO:0045861	negative regulation of proteolysis	43	7	1.308	4.2502	2.088	0.00112976	2.94702	1	0.0131367	0.110367	Spn77Ba,Spn88Eb,Spn43Aa,Spn27A,Spn88Ea,Spn42Da,Spn28Dc	FBgn0262057,FBgn0038299,FBgn0024294,FBgn0028990,FBgn0028984,FBgn0265137,FBgn0031973
GO Cellular Component	GO:0005788	endoplasmic reticulum lumen	13	4	0.748	8.0334	3.006	0.00115441	2.93764	1	0.0133612	0.112254	CG31915,Grp170,CG7484,boca	FBgn0051915,FBgn0023529,FBgn0036745,FBgn0004132
GO Biological Processes	GO:0045229	external encapsulating structure organization	159	15	2.804	2.4631	1.3	0.001168	2.93256	1	0.0134562	0.113052	Ndg,obst-A,CG31915,CG5758,LanB2,magu,vkg,Pxn,Col4a1,mfas,LanA,Fas1,LanB1,Ppn,SPARC	FBgn0026403,FBgn0031097,FBgn0051915,FBgn0032666,FBgn0267348,FBgn0262169,FBgn0016075,FBgn0011828,FBgn0000299,FBgn0260745,FBgn0002526,FBgn0285925,FBgn0261800,FBgn0003137,FBgn0026562
KEGG Pathway D.mel	path:map00600	Sphingolipid metabolism	32	6	1.121	4.8953	2.291	0.00118902	2.92481	1	0.0135732	0.114035	Hexo2,Gba1b,Ect3,Gal,CG3376,CDase	FBgn0041629,FBgn0051414,FBgn0260746,FBgn0001089,FBgn0034997,FBgn0039774
GO Biological Processes	GO:0035011	melanotic encapsulation of foreign target	32	6	1.121	4.8953	2.291	0.00118902	2.92481	1	0.0135732	0.114035	Nrg,PPO2,RhoGEF3,LanA,PPO3,Spn27A	FBgn0264975,FBgn0033367,FBgn0264707,FBgn0002526,FBgn0261363,FBgn0028990
GO Biological Processes	GO:0006935	chemotaxis	56	8	1.495	3.7298	1.899	0.00123511	2.90829	1	0.013833	0.116217	Glt,Ptp69D,Lsp2,Sulf1,Ten-m,Sema2a,Sema1b,CG6867	FBgn0001114,FBgn0014007,FBgn0002565,FBgn0040271,FBgn0004449,FBgn0011260,FBgn0016059,FBgn0030887
GO Biological Processes	GO:0006672	ceramide metabolic process	22	5	0.935	5.9337	2.569	0.00123943	2.90678	1	0.013833	0.116217	iPLA2-VIA,CDase,Gba1b,CG3376,CG15533	FBgn0036053,FBgn0039774,FBgn0051414,FBgn0034997,FBgn0039768
GO Biological Processes	GO:0085029	extracellular matrix assembly	22	5	0.935	5.9337	2.569	0.00123943	2.90678	1	0.013833	0.116217	LanB2,LanB1,Pxn,SPARC,Ndg	FBgn0267348,FBgn0261800,FBgn0011828,FBgn0026562,FBgn0026403
Expression annotation AGR	FBbt:00001997	larval intersegmental nerve	22	5	0.935	5.9337	2.569	0.00123943	2.90678	1	0.013833	0.116217	Nrg,Gli,LanA,LanB2,Fas1	FBgn0264975,FBgn0001987,FBgn0002526,FBgn0267348,FBgn0285925
Expression annotation AGR	GO:0005918	septate junction	22	5	0.935	5.9337	2.569	0.00123943	2.90678	1	0.013833	0.116217	cora,scrib,Nrg,bark,Gli	FBgn0010434,FBgn0263289,FBgn0264975,FBgn0031571,FBgn0001987
GO Biological Processes	GO:0002165	instar larval or pupal development	593	38	7.103	1.6731	0.743	0.00132641	2.87732	1	0.0147379	0.12382	if,SPARC,verm,Phm,fiz,kis,dome,serp,myo,shg,Cul3,dally,sog,nw,Rab5,ltl,Dg,tok,Nrg,scaf,cv-2,cv-d,tld,Fkbp14,Gli,ATP6AP2,amon,dlp,cora,Sdr,cv,scrib,Spn88Ea,svr,tsl,obst-A,Pal1,CG9512	FBgn0001250,FBgn0026562,FBgn0261341,FBgn0283509,FBgn0030594,FBgn0266557,FBgn0043903,FBgn0260653,FBgn0026199,FBgn0003391,FBgn0261268,FBgn0263930,FBgn0003463,FBgn0283508,FBgn0014010,FBgn0268063,FBgn0034072,FBgn0004885,FBgn0264975,FBgn0033033,FBgn0000395,FBgn0265048,FBgn0003719,FBgn0010470,FBgn0001987,FBgn0037671,FBgn0023179,FBgn0041604,FBgn0010434,FBgn0038279,FBgn0000394,FBgn0263289,FBgn0028984,FBg…
GO Biological Processes	GO:0048871	multicellular organismal-level homeostasis	145	14	2.617	2.5208	1.334	0.00134919	2.86993	1	0.0149246	0.125389	Lsp1beta,shg,Fbp2,wdp,Lsp1gamma,AcCoAS,Lsp2,CDase,Gtpx,CG46339,Col4a1,ITP,Lsp1alpha,if	FBgn0002563,FBgn0003391,FBgn0000640,FBgn0034718,FBgn0002564,FBgn0012034,FBgn0002565,FBgn0039774,FBgn0035438,FBgn0285963,FBgn0000299,FBgn0035023,FBgn0002562,FBgn0001250
Expression annotation AGR	FBbt:00001667	larval pericardial cell	99	11	2.056	2.9009	1.537	0.00140453	2.85247	1	0.0154684	0.129958	Nep4,CG31145,CG5080,LpR2,vkg,Fer1HCH,Idgf2,scaf,Dg,Gale,CG42709	FBgn0038818,FBgn0051145,FBgn0031313,FBgn0051092,FBgn0016075,FBgn0015222,FBgn0020415,FBgn0033033,FBgn0034072,FBgn0035147,FBgn0261674
GO Biological Processes	GO:0006457	protein folding	146	14	2.617	2.5035	1.324	0.00144131	2.84124	1	0.0155787	0.130883	UK114,boca,sel,HIP,Qsox1,CG11999,l(2)efl,Ero1L,prtp,CNPYb,Nrd1,CG14715,ERp44,Cnx99A	FBgn0086691,FBgn0004132,FBgn0263260,FBgn0260484,FBgn0033814,FBgn0037312,FBgn0011296,FBgn0261274,FBgn0030329,FBgn0036847,FBgn0030344,FBgn0037930,FBgn0030734,FBgn0015622
GO Biological Processes	GO:0006526	L-arginine biosynthetic process	2	2	0.374	26.1084	4.706	0.00146439	2.83434	1	0.0155787	0.130883	Ass,Argl	FBgn0026565,FBgn0032076
GO Biological Processes	GO:0032882	regulation of chitin metabolic process	2	2	0.374	26.1084	4.706	0.00146439	2.83434	1	0.0155787	0.130883	Idgf3,Idgf6	FBgn0020414,FBgn0013763
GO Biological Processes	GO:0033212	iron import into cell	2	2	0.374	26.1084	4.706	0.00146439	2.83434	1	0.0155787	0.130883	Fer2LCH,Fer1HCH	FBgn0015221,FBgn0015222
GO Biological Processes	GO:0098711	iron ion import across plasma membrane	2	2	0.374	26.1084	4.706	0.00146439	2.83434	1	0.0155787	0.130883	Fer2LCH,Fer1HCH	FBgn0015221,FBgn0015222
GO Biological Processes	GO:1990461	detoxification of iron ion	2	2	0.374	26.1084	4.706	0.00146439	2.83434	1	0.0155787	0.130883	Fer2LCH,Fer1HCH	FBgn0015221,FBgn0015222
GO Biological Processes	GO:2001260	regulation of semaphorin-plexin signaling pathway	2	2	0.374	26.1084	4.706	0.00146439	2.83434	1	0.0155787	0.130883	dally,trol	FBgn0263930,FBgn0284408
GO Cellular Component	GO:0070288	ferritin complex	2	2	0.374	26.1084	4.706	0.00146439	2.83434	1	0.0155787	0.130883	Fer2LCH,Fer1HCH	FBgn0015221,FBgn0015222
GO Biological Processes	GO:0035152	regulation of tube architecture, open tracheal system	100	11	2.056	2.8719	1.522	0.001525	2.81673	1	0.0161547	0.135723	if,cora,shg,Gasp,bark,Idgf6,verm,serp,Nrg,obst-A,Gli	FBgn0001250,FBgn0010434,FBgn0003391,FBgn0026077,FBgn0031571,FBgn0013763,FBgn0261341,FBgn0260653,FBgn0264975,FBgn0031097,FBgn0001987
GO Biological Processes	GO:0016339	calcium-dependent cell-cell adhesion via plasma membrane cell adhesion molecules	23	5	0.935	5.6757	2.505	0.00153441	2.81406	1	0.0161636	0.135798	Cals,lectin-24A,lectin-22C,Lectin-galC1,shg	FBgn0039928,FBgn0040104,FBgn0259230,FBgn0016675,FBgn0003391
GO Biological Processes	GO:0007560	imaginal disc morphogenesis	438	30	5.607	1.7882	0.839	0.00153878	2.81282	1	0.0161636	0.135798	dome,if,Phm,Fkbp14,dlp,dally,kis,myo,sog,Cul3,nw,tok,ltl,Gli,Sdr,tld,cv-2,cora,Spn88Ea,cv,Dg,Rab5,scrib,ATP6AP2,cv-d,scaf,shg,svr,Pal1,Nrg	FBgn0043903,FBgn0001250,FBgn0283509,FBgn0010470,FBgn0041604,FBgn0263930,FBgn0266557,FBgn0026199,FBgn0003463,FBgn0261268,FBgn0283508,FBgn0004885,FBgn0268063,FBgn0001987,FBgn0038279,FBgn0003719,FBgn0000395,FBgn0010434,FBgn0028984,FBgn0000394,FBgn0034072,FBgn0014010,FBgn0263289,FBgn0037671,FBgn0265048,FBgn0033033,FBgn0003391,FBgn0004648,FBgn0283510,FBgn0264975
GO Biological Processes	GO:0035150	regulation of tube size	58	8	1.495	3.6012	1.848	0.00155896	2.80717	1	0.016194	0.136053	Nrg,obst-A,Gli,cora,Gasp,bark,verm,serp	FBgn0264975,FBgn0031097,FBgn0001987,FBgn0010434,FBgn0026077,FBgn0031571,FBgn0261341,FBgn0260653
GO Biological Processes	GO:0009395	phospholipid catabolic process	14	4	0.748	7.4595	2.899	0.00156758	2.80477	1	0.016194	0.136053	CG15533,CG9394,CG18135,CG3376	FBgn0039768,FBgn0034588,FBgn0036837,FBgn0034997
GO Biological Processes	GO:0044719	regulation of imaginal disc-derived wing size	14	4	0.748	7.4595	2.899	0.00156758	2.80477	1	0.016194	0.136053	Pal1,Phm,myo,nw	FBgn0283510,FBgn0283509,FBgn0026199,FBgn0283508
GO Biological Processes	GO:0050764	regulation of phagocytosis	14	4	0.748	7.4595	2.899	0.00156758	2.80477	1	0.016194	0.136053	CaBP1,eater,drpr,prtp	FBgn0025678,FBgn0243514,FBgn0027594,FBgn0030329
GO Biological Processes	GO:0010817	regulation of hormone levels	101	11	2.056	2.8435	1.508	0.00165379	2.78152	1	0.0170143	0.142945	teq,Jheh3,Est-6,Jheh1,CG8773,CG9512,fiz,Ance,amon,Spn42Da,Jheh2	FBgn0023479,FBgn0034406,FBgn0000592,FBgn0010053,FBgn0038135,FBgn0030593,FBgn0030594,FBgn0012037,FBgn0023179,FBgn0265137,FBgn0034405
FlyBase signaling pathway (experimental evidence)	FBgg0000970	Positive Regulators of FGFR Signaling Pathway	7	3	0.561	11.1893	3.484	0.00174249	2.75883	1	0.0175655	0.147575	trol,dally,dlp	FBgn0284408,FBgn0263930,FBgn0041604
GO Biological Processes	GO:0035008	positive regulation of melanization defense response	7	3	0.561	11.1893	3.484	0.00174249	2.75883	1	0.0175655	0.147575	Hayan,Sp7,modSP	FBgn0030925,FBgn0037515,FBgn0051217
GO Biological Processes	GO:0045743	positive regulation of fibroblast growth factor receptor signaling pathway	7	3	0.561	11.1893	3.484	0.00174249	2.75883	1	0.0175655	0.147575	dally,dlp,trol	FBgn0263930,FBgn0041604,FBgn0284408
GO Biological Processes	GO:2001235	positive regulation of apoptotic signaling pathway	7	3	0.561	11.1893	3.484	0.00174249	2.75883	1	0.0175655	0.147575	Erasp,Clbn,CtsK1	FBgn0050090,FBgn0259152,FBgn0250848
Expression annotation AGR	FBbt:00007410	tracheal lumen	7	3	0.561	11.1893	3.484	0.00174249	2.75883	1	0.0175655	0.147575	verm,serp,Gasp	FBgn0261341,FBgn0260653,FBgn0026077
GO Biological Processes	GO:0007552	metamorphosis	503	33	6.168	1.7129	0.776	0.00185824	2.7309	1	0.018657	0.156746	myo,dlp,dally,kis,nw,Ance,sog,Cul3,Gli,fon,tok,ltl,cora,Phk-3,Sdr,tld,cv-2,Rab5,Spn88Ea,cv,Dg,scaf,scrib,ATP6AP2,cv-d,Nrg,shg,svr,Pal1,Phm,Fkbp14,dome,if	FBgn0026199,FBgn0041604,FBgn0263930,FBgn0266557,FBgn0283508,FBgn0012037,FBgn0003463,FBgn0261268,FBgn0001987,FBgn0032773,FBgn0004885,FBgn0268063,FBgn0010434,FBgn0035089,FBgn0038279,FBgn0003719,FBgn0000395,FBgn0014010,FBgn0028984,FBgn0000394,FBgn0034072,FBgn0033033,FBgn0263289,FBgn0037671,FBgn0265048,FBgn0264975,FBgn0003391,FBgn0004648,FBgn0283510,FBgn0283509,FBgn0010470,FBgn0043903,FBgn0001250
GO Biological Processes	GO:0030203	glycosaminoglycan metabolic process	24	5	0.935	5.4393	2.443	0.00187792	2.72632	1	0.0187792	0.157773	Hexo2,sgl,PGRP-SC2,PGRP-SD,GNBP1	FBgn0041629,FBgn0261445,FBgn0043575,FBgn0035806,FBgn0040323
Expression annotation AGR	FBbt:00000296	embryonic/larval visceral tracheal branch	60	8	1.495	3.4811	1.8	0.00194664	2.71071	1	0.0193889	0.162895	Nagk,CG31145,Spn88Ea,CG3777,obst-A,obst-B,wdp,CG3376	FBgn0038321,FBgn0051145,FBgn0028984,FBgn0024989,FBgn0031097,FBgn0027600,FBgn0034718,FBgn0034997
GO Biological Processes	GO:0035120	post-embryonic appendage morphogenesis	349	25	4.673	1.8702	0.903	0.00203467	2.69151	1	0.0201852	0.169585	cv,Dg,scrib,ATP6AP2,cv-d,Fkbp14,svr,Pal1,dlp,shg,if,Phm,Spn88Ea,sog,kis,myo,dally,Cul3,nw,tok,ltl,Gli,tld,cv-2,cora	FBgn0000394,FBgn0034072,FBgn0263289,FBgn0037671,FBgn0265048,FBgn0010470,FBgn0004648,FBgn0283510,FBgn0041604,FBgn0003391,FBgn0001250,FBgn0283509,FBgn0028984,FBgn0003463,FBgn0266557,FBgn0026199,FBgn0263930,FBgn0261268,FBgn0283508,FBgn0004885,FBgn0268063,FBgn0001987,FBgn0003719,FBgn0000395,FBgn0010434
Expression annotation AGR	FBbt:00001883	embryonic/larval anterior midgut	104	11	2.056	2.7615	1.465	0.00209443	2.67893	1	0.020696	0.173877	Dg,Muc55B,shg,amon,kis,mesh,vkg,Fer1HCH,Ance,ninaD,CtsL1	FBgn0034072,FBgn0034294,FBgn0003391,FBgn0023179,FBgn0266557,FBgn0051004,FBgn0016075,FBgn0015222,FBgn0012037,FBgn0002939,FBgn0013770
Expression annotation AGR	FBbt:00003209	adult fat body	221	18	3.364	2.1265	1.088	0.00214177	2.66923	1	0.0210805	0.177107	Jhbp7,Apoltp,apolpp,CAH1,Lsp2,Tep4,hlk,Rnp4F,Gbp2,Fer1HCH,Vago,drpr,Zw,Gasp,FASN1,Fas1,Col4a1,Gbp3	FBgn0039297,FBgn0032136,FBgn0087002,FBgn0027844,FBgn0002565,FBgn0041180,FBgn0010482,FBgn0014024,FBgn0034200,FBgn0015222,FBgn0030262,FBgn0027594,FBgn0004057,FBgn0026077,FBgn0283427,FBgn0285925,FBgn0000299,FBgn0039031
GO Cellular Component	GO:0005783	endoplasmic reticulum	610	38	7.103	1.6264	0.702	0.00218567	2.66041	1	0.0214282	0.180028	CG11999,boca,ERp44,ergic53,prtp,PEK,Prx4,Tango1,Ugt302C1,Edem2,alpha-Man-IIa,CG31650,Pld3,Uggt,CaBP1,CG8507,RpS26,CG1371,GCS2alpha,sel,Fkbp14,CG14715,CG31915,Ero1L,CG9297,scf,Sil1,ATP6AP2,Nep4,CG7484,PH4alphaEFB,superdeath,alpha-Man-Ia,CNPYb,PH4alphaPV,Grp170,Cnx99A,CG2145	FBgn0037312,FBgn0004132,FBgn0030734,FBgn0035909,FBgn0030329,FBgn0037327,FBgn0040308,FBgn0286898,FBgn0040259,FBgn0032480,FBgn0011740,FBgn0031673,FBgn0032923,FBgn0014075,FBgn0025678,FBgn0037756,FBgn0261597,FBgn0033482,FBgn0027588,FBgn0263260,FBgn0010470,FBgn0037930,FBgn0051915,FBgn0261274,FBgn0038181,FBgn0025682,FBgn0039296,FBgn0037671,FBgn0038818,FBgn0036745,FBgn0039776,FBgn0039640,FBgn0259170,FBg…
GO Cellular Component	GO:0005918	septate junction	36	6	1.121	4.3514	2.121	0.00224533	2.64872	1	0.0218417	0.183502	Nrg,bark,Gli,cora,scrib,mesh	FBgn0264975,FBgn0031571,FBgn0001987,FBgn0010434,FBgn0263289,FBgn0051004
Expression annotation AGR	GO:0005764	lysosome	36	6	1.121	4.3514	2.121	0.00224533	2.64872	1	0.0218417	0.183502	dor,Ppt2,CtsL1,CG3376,CREG,cathD	FBgn0000482,FBgn0032358,FBgn0013770,FBgn0034997,FBgn0025456,FBgn0029093
GO Biological Processes	GO:0098657	import into cell	295	22	4.112	1.9471	0.961	0.00225676	2.64651	1	0.0218678	0.183722	CaBP1,lectin-28C,NimC1,drpr,Fer2LCH,Pxn,BicD,Fer1HCH,NimB2,scrib,wdp,CG8507,dor,eater,Nlg1,Rab5,NimB1,dally,NimB4,prtp,LpR2,NimB5	FBgn0025678,FBgn0040099,FBgn0259896,FBgn0027594,FBgn0015221,FBgn0011828,FBgn0000183,FBgn0015222,FBgn0028543,FBgn0263289,FBgn0034718,FBgn0037756,FBgn0000482,FBgn0243514,FBgn0051146,FBgn0014010,FBgn0027929,FBgn0263930,FBgn0028542,FBgn0030329,FBgn0051092,FBgn0028936
Preferred tissue (modEncode RNA_seq)	Tissue:6	muscle	170	15	2.804	2.3037	1.204	0.00227209	2.64357	1	0.0218699	0.183739	frac,yellow-c,Prm,CG32249,l(2)01289,Unc-89,l(2)efl,CG34305,Lectin-galC1,CG44245,CG5171,wupA,Cpr47Eb,FASN3,frm	FBgn0035798,FBgn0041713,FBgn0003149,FBgn0052249,FBgn0010482,FBgn0053519,FBgn0011296,FBgn0085334,FBgn0016675,FBgn0265180,FBgn0031907,FBgn0283471,FBgn0033598,FBgn0287184,FBgn0035612
GO Biological Processes	GO:0033627	cell adhesion mediated by integrin	25	5	0.935	5.2217	2.385	0.00227446	2.64312	1	0.0218699	0.183739	Tig,if,Tsp,LanA,LanB2	FBgn0011722,FBgn0001250,FBgn0031850,FBgn0002526,FBgn0267348
KEGG Pathway D.mel	path:map04141	Protein processing in endoplasmic reticulum	137	13	2.43	2.4774	1.309	0.00230913	2.63655	1	0.0220337	0.185115	Cnx99A,Sil1,Grp170,alpha-Man-Ia,CaBP1,Ero1L,GCS2alpha,prtp,Edem2,l(2)efl,ergic53,Uggt,PEK	FBgn0015622,FBgn0039296,FBgn0023529,FBgn0259170,FBgn0025678,FBgn0261274,FBgn0027588,FBgn0030329,FBgn0032480,FBgn0011296,FBgn0035909,FBgn0014075,FBgn0037327
Expression annotation AGR	FBbt:00000212	embryonic/larval tracheal dorsal trunk	137	13	2.43	2.4774	1.309	0.00230913	2.63655	1	0.0220337	0.185115	obst-A,CG1299,CG5397,Alp9,Pgant2,grass,obst-B,Spn88Ea,BicD,CG7997,CG3376,CG3777,hiro	FBgn0031097,FBgn0035501,FBgn0031327,FBgn0035620,FBgn0031530,FBgn0039494,FBgn0027600,FBgn0028984,FBgn0000183,FBgn0034117,FBgn0034997,FBgn0024989,FBgn0035154
GO Biological Processes	GO:0060541	respiratory system development	278	21	3.925	1.9722	0.98	0.00241297	2.61745	1	0.0229369	0.192704	cora,Spn43Aa,Gasp,CG14933,shg,Idgf6,verm,dome,wdp,LanA,serp,SPARC,Nrg,bark,sgl,obst-A,CG3376,dally,Gli,if,dlp	FBgn0010434,FBgn0024294,FBgn0026077,FBgn0040968,FBgn0003391,FBgn0013763,FBgn0261341,FBgn0043903,FBgn0034718,FBgn0002526,FBgn0260653,FBgn0026562,FBgn0264975,FBgn0031571,FBgn0261445,FBgn0031097,FBgn0034997,FBgn0263930,FBgn0001987,FBgn0001250,FBgn0041604
GO Biological Processes	GO:0032787	monocarboxylic acid metabolic process	206	17	3.178	2.1546	1.107	0.00245057	2.61073	1	0.0232061	0.194965	PCB,CDase,CG31075,AcCoAS,Men,Abcd3,Dg,Ldh,Glo1,Had1,Hacl,Mtpalpha,FASN1,ACC,Acsx1L,FASN3,Pepck1	FBgn0027580,FBgn0039774,FBgn0051075,FBgn0012034,FBgn0002719,FBgn0031069,FBgn0034072,FBgn0001258,FBgn0283450,FBgn0286508,FBgn0034488,FBgn0028479,FBgn0283427,FBgn0033246,FBgn0038730,FBgn0287184,FBgn0003067
Expression annotation AGR	FBbt:00005628	embryonic midgut chamber	207	17	3.178	2.1442	1.1	0.00257797	2.58872	1	0.0243205	0.204328	CG9394,CG5849,CG9673,CG9119,Prx4,LManV,yip7,UK114,Jon65Aiv,CG8635,Jon65Aiii,Alp6,Sod1,Muc55B,alpha-Est5,Hacl,Ctr1B	FBgn0034588,FBgn0038897,FBgn0030775,FBgn0035189,FBgn0040308,FBgn0032068,FBgn0040060,FBgn0086691,FBgn0250815,FBgn0033317,FBgn0035665,FBgn0033423,FBgn0003462,FBgn0034294,FBgn0261393,FBgn0034488,FBgn0062412
Expression annotation AGR	FBbt:00000197	posterior spiracle primordium	107	11	2.056	2.684	1.424	0.00262601	2.5807	1	0.0246268	0.206901	BicD,ITP,CG9372,Ten-m,CG3777,qsm,dome,Prx4,obst-A,Cht10,LManVI	FBgn0000183,FBgn0035023,FBgn0036891,FBgn0004449,FBgn0024989,FBgn0028622,FBgn0043903,FBgn0040308,FBgn0031097,FBgn0250907,FBgn0032069
GO Biological Processes	GO:0002252	immune effector process	123	12	2.243	2.5472	1.349	0.00266389	2.57448	1	0.0246268	0.206901	Nrg,lectin-28C,PPO2,alpha-Man-Ia,RhoGEF3,alpha-Man-IIa,LanA,grass,PPO3,SPE,PGRP-SC2,Spn27A	FBgn0264975,FBgn0040099,FBgn0033367,FBgn0259170,FBgn0264707,FBgn0011740,FBgn0002526,FBgn0039494,FBgn0261363,FBgn0039102,FBgn0043575,FBgn0028990
Expression annotation AGR	FBbt:00005512	salivary gland body primordium	337	24	4.486	1.8594	0.895	0.00267357	2.57291	1	0.0246268	0.206901	sel,NUCB1,Prx4,CG1371,beta-Man,Pgant9,Grp170,Qsox1,Fas1,Hayan,Dg,CG31145,NTPase,Dp1,Hmu,CG12288,Pepck1,scrib,BicD,shg,ergic53,Pal1,Gale,qsm	FBgn0263260,FBgn0052190,FBgn0040308,FBgn0033482,FBgn0037215,FBgn0050463,FBgn0023529,FBgn0033814,FBgn0285925,FBgn0030925,FBgn0034072,FBgn0051145,FBgn0024947,FBgn0027835,FBgn0015737,FBgn0032620,FBgn0003067,FBgn0263289,FBgn0000183,FBgn0003391,FBgn0035909,FBgn0283510,FBgn0035147,FBgn0028622
GO Biological Processes	GO:0016486	peptide hormone processing	16	4	0.748	6.5271	2.706	0.00268165	2.5716	1	0.0246268	0.206901	Spn42Da,CG8773,Ance,amon	FBgn0265137,FBgn0038135,FBgn0012037,FBgn0023179
GO Biological Processes	GO:0042417	dopamine metabolic process	16	4	0.748	6.5271	2.706	0.00268165	2.5716	1	0.0246268	0.206901	PPO2,PPO1,PPO3,Tbh	FBgn0033367,FBgn0283437,FBgn0261363,FBgn0010329
Expression annotation AGR	FBbt:00100312	medullary zone of lymph gland primary lobe	16	4	0.748	6.5271	2.706	0.00268165	2.5716	1	0.0246268	0.206901	dome,Tep4,shg,trol	FBgn0043903,FBgn0041180,FBgn0003391,FBgn0284408
GO Biological Processes	GO:0007415	defasciculation of motor neuron axon	8	3	0.561	9.7907	3.291	0.00270894	2.5672	1	0.0246268	0.206901	Ptp69D,tok,trol	FBgn0014007,FBgn0004885,FBgn0284408
GO Biological Processes	GO:0031638	zymogen activation	8	3	0.561	9.7907	3.291	0.00270894	2.5672	1	0.0246268	0.206901	CG5390,CtsK1,CG40160	FBgn0032213,FBgn0250848,FBgn0058160
GO Biological Processes	GO:1903053	regulation of extracellular matrix organization	8	3	0.561	9.7907	3.291	0.00270894	2.5672	1	0.0246268	0.206901	obst-A,Ndg,CG31915	FBgn0031097,FBgn0026403,FBgn0051915
Expression annotation AGR	GO:0017101	aminoacyl-tRNA synthetase multienzyme complex	8	3	0.561	9.7907	3.291	0.00270894	2.5672	1	0.0246268	0.206901	GlnRS,MetRS,GluProRS	FBgn0027090,FBgn0034401,FBgn0005674
GO Biological Processes	GO:0009100	glycoprotein metabolic process	157	14	2.617	2.3281	1.219	0.00284969	2.5452	1	0.0258124	0.216862	Pgant2,Ect3,Sulf1,Pgant9,Edem2,CG31915,CG3655,betaGlu,alpha-Man-IIa,Uggt,GCS2alpha,Gal,sgl,beta-Man	FBgn0031530,FBgn0260746,FBgn0040271,FBgn0050463,FBgn0032480,FBgn0051915,FBgn0040397,FBgn0270927,FBgn0011740,FBgn0014075,FBgn0027588,FBgn0001089,FBgn0261445,FBgn0037215
GO Biological Processes	GO:0042742	defense response to bacterium	282	21	3.925	1.9442	0.959	0.00286028	2.54359	1	0.0258148	0.216882	PGRP-SC2,SPE,NimC1,SPH93,eater,drpr,PPO2,grass,Prx4,PPO1,dome,Lectin-galC1,PGRP-SD,Tep2,lectin-24A,GNBP1,CG16799,Sp7,NUCB1,modSP,cathD	FBgn0043575,FBgn0039102,FBgn0259896,FBgn0032638,FBgn0243514,FBgn0027594,FBgn0033367,FBgn0039494,FBgn0040308,FBgn0283437,FBgn0043903,FBgn0016675,FBgn0035806,FBgn0041182,FBgn0040104,FBgn0040323,FBgn0034538,FBgn0037515,FBgn0052190,FBgn0051217,FBgn0029093
GO Biological Processes	GO:0030100	regulation of endocytosis	78	9	1.682	3.0125	1.591	0.00288306	2.54015	1	0.0259268	0.217823	scrib,prtp,CaBP1,CG8507,wdp,drpr,eater,dally,BicD	FBgn0263289,FBgn0030329,FBgn0025678,FBgn0037756,FBgn0034718,FBgn0027594,FBgn0243514,FBgn0263930,FBgn0000183
GO Biological Processes	GO:0035114	imaginal disc-derived appendage morphogenesis	359	25	4.673	1.8181	0.862	0.00296432	2.52808	1	0.026562	0.22316	cv-d,ATP6AP2,Fkbp14,Pal1,svr,dlp,Phm,shg,if,Spn88Ea,myo,sog,kis,nw,dally,Cul3,tok,ltl,Gli,tld,cv-2,cora,cv,Dg,scrib	FBgn0265048,FBgn0037671,FBgn0010470,FBgn0283510,FBgn0004648,FBgn0041604,FBgn0283509,FBgn0003391,FBgn0001250,FBgn0028984,FBgn0026199,FBgn0003463,FBgn0266557,FBgn0283508,FBgn0263930,FBgn0261268,FBgn0004885,FBgn0268063,FBgn0001987,FBgn0003719,FBgn0000395,FBgn0010434,FBgn0000394,FBgn0034072,FBgn0263289
KEGG Pathway D.mel	path:map00790	Folate biosynthesis	38	6	1.121	4.1224	2.043	0.00298337	2.52529	1	0.0266372	0.223791	Alp6,Alp10,Alp9,Alp5,mal,pr	FBgn0033423,FBgn0035619,FBgn0035620,FBgn0038845,FBgn0002641,FBgn0003141
GO Biological Processes	GO:0035107	appendage morphogenesis	361	25	4.673	1.8081	0.854	0.00318807	2.49647	1	0.0283636	0.238296	Fkbp14,cv-2,sog,dlp,Gli,tok,Spn88Ea,cora,tld,svr,dally,cv,if,Dg,Pal1,kis,cv-d,Phm,Cul3,ATP6AP2,myo,shg,ltl,scrib,nw	FBgn0010470,FBgn0000395,FBgn0003463,FBgn0041604,FBgn0001987,FBgn0004885,FBgn0028984,FBgn0010434,FBgn0003719,FBgn0004648,FBgn0263930,FBgn0000394,FBgn0001250,FBgn0034072,FBgn0283510,FBgn0266557,FBgn0265048,FBgn0283509,FBgn0261268,FBgn0037671,FBgn0026199,FBgn0003391,FBgn0268063,FBgn0263289,FBgn0283508
Expression annotation AGR	FBbt:00005606	embryonic foregut	442	29	5.421	1.713	0.777	0.00342553	2.46527	1	0.0303682	0.255137	Qsox1,Phk-3,scrib,CG7997,LanA,ergic53,CG9691,Sema2a,sgl,qsm,Gdi,Jheh2,dlp,Spn88Ea,Gli,cora,serp,Spn42Da,BicD,shg,CG13252,Cht10,AIMP1,Fkbp14,Gasp,nw,Pal1,CG13506,Tailor	FBgn0033814,FBgn0035089,FBgn0263289,FBgn0034117,FBgn0002526,FBgn0035909,FBgn0030160,FBgn0011260,FBgn0261445,FBgn0028622,FBgn0004868,FBgn0034405,FBgn0041604,FBgn0028984,FBgn0001987,FBgn0010434,FBgn0260653,FBgn0265137,FBgn0000183,FBgn0003391,FBgn0037016,FBgn0250907,FBgn0033351,FBgn0010470,FBgn0026077,FBgn0283508,FBgn0283510,FBgn0034723,FBgn0037470
GO Biological Processes	GO:0016053	organic acid biosynthetic process	111	11	2.056	2.5873	1.371	0.00349893	2.45606	1	0.0308004	0.258769	ACC,FASN3,Ass,Argl,Gs2,sgl,CDase,Adi1,Ldh,AsnS,FASN1	FBgn0033246,FBgn0287184,FBgn0026565,FBgn0032076,FBgn0001145,FBgn0261445,FBgn0039774,FBgn0052068,FBgn0001258,FBgn0270926,FBgn0283427
GO Biological Processes	GO:0046394	carboxylic acid biosynthetic process	111	11	2.056	2.5873	1.371	0.00349893	2.45606	1	0.0308004	0.258769	FASN1,ACC,FASN3,Ass,Argl,Gs2,sgl,CDase,Adi1,Ldh,AsnS	FBgn0283427,FBgn0033246,FBgn0287184,FBgn0026565,FBgn0032076,FBgn0001145,FBgn0261445,FBgn0039774,FBgn0052068,FBgn0001258,FBgn0270926
Expression annotation AGR	FBbt:00001878	embryonic/larval salivary gland	672	40	7.477	1.5541	0.636	0.00377337	2.42327	1	0.0330998	0.278086	Idgf4,Idgf3,cora,Sod1,qsm,Hayan,AsnRS,shg,NUCB1,Sgs7,Npc2d,kis,Lectin-galC1,CG10433,Prx4,Rab5,AIMP1,CG13506,Sgs5,Pgant9,NTPase,Pal1,Phm,CG31145,Muc68Ca,Grp170,bark,sel,Gale,Hmu,Sgs4,AlaRS,Qsox1,scf,RpL8,Nrg,Idgf2,CtsL1,drpr,ergic53	FBgn0026415,FBgn0020414,FBgn0010434,FBgn0003462,FBgn0028622,FBgn0030925,FBgn0086443,FBgn0003391,FBgn0052190,FBgn0003377,FBgn0037782,FBgn0266557,FBgn0016675,FBgn0034638,FBgn0040308,FBgn0014010,FBgn0033351,FBgn0034723,FBgn0003375,FBgn0050463,FBgn0024947,FBgn0283510,FBgn0283509,FBgn0051145,FBgn0036181,FBgn0023529,FBgn0031571,FBgn0263260,FBgn0035147,FBgn0015737,FBgn0003374,FBgn0027094,FBgn0033814,FBg…
GO Biological Processes	GO:0048737	imaginal disc-derived appendage development	366	25	4.673	1.7834	0.835	0.00381072	2.41899	1	0.0333105	0.279857	ATP6AP2,cv-d,Fkbp14,svr,Pal1,dlp,shg,if,Phm,Spn88Ea,sog,kis,myo,dally,Cul3,nw,tok,ltl,Gli,tld,cv-2,cora,cv,Dg,scrib	FBgn0037671,FBgn0265048,FBgn0010470,FBgn0004648,FBgn0283510,FBgn0041604,FBgn0003391,FBgn0001250,FBgn0283509,FBgn0028984,FBgn0003463,FBgn0266557,FBgn0026199,FBgn0263930,FBgn0261268,FBgn0283508,FBgn0004885,FBgn0268063,FBgn0001987,FBgn0003719,FBgn0000395,FBgn0010434,FBgn0000394,FBgn0034072,FBgn0263289
Expression annotation AGR	FBbt:00001882	embryonic/larval midgut	1792	90	16.822	1.3112	0.391	0.00386449	2.41291	1	0.0336628	0.282817	amon,Fer1HCH,ninaD,CG42336,Hacl,CG9119,kis,CG13252,Gdi,CG14715,Tep4,CAH9,GCS2alpha,CG33099,Qsox1,shg,CG11378,Jon65Aiv,Rab5,pzg,LManII,Sdr,CG9331,Hmu,Sulf1,Muc68Ca,Dg,CG9394,Grp170,Jon65Aiii,vkg,beta-Man,CAH1,CG3987,CG8665,mesh,Ugt302C1,Argl,CG8635,CG7997,CG5819,Rnp4F,LanA,CG5171,Tailor,Ance,AOX3,Ppn,Prx4,AIMP1,Sema2a,CG13506,CG15717,sgl,AlaRS,alpha-Est5,Cul3,CG5849,Fer2LCH,Apt1,Alp6,Muc55B,uzip,Y…	FBgn0023179,FBgn0015222,FBgn0002939,FBgn0259238,FBgn0034488,FBgn0035189,FBgn0266557,FBgn0037016,FBgn0004868,FBgn0037930,FBgn0041180,FBgn0039486,FBgn0027588,FBgn0053099,FBgn0033814,FBgn0003391,FBgn0040364,FBgn0250815,FBgn0014010,FBgn0259785,FBgn0027611,FBgn0038279,FBgn0032889,FBgn0015737,FBgn0040271,FBgn0036181,FBgn0034072,FBgn0034588,FBgn0023529,FBgn0035665,FBgn0016075,FBgn0037215,FBgn0027844,FBg…
GO Biological Processes	GO:0055002	striated muscle cell development	53	7	1.308	3.4483	1.786	0.00388956	2.4101	1	0.0337635	0.283663	Col4a1,if,wupA,Prm,Dg,l(2)efl,Obsc	FBgn0000299,FBgn0001250,FBgn0283471,FBgn0003149,FBgn0034072,FBgn0011296,FBgn0053519
GO Biological Processes	GO:0006525	arginine metabolic process	9	3	0.561	8.7028	3.121	0.00394844	2.40357	1	0.0340379	0.285968	Argl,Oat,Ass	FBgn0032076,FBgn0022774,FBgn0026565
Expression annotation AGR	FBbt:00017011	primary segmental tracheal branch primordium	9	3	0.561	8.7028	3.121	0.00394844	2.40357	1	0.0340379	0.285968	CG3777,obst-A,Cht10	FBgn0024989,FBgn0031097,FBgn0250907
GO Biological Processes	GO:0007498	mesoderm development	97	10	1.869	2.6916	1.428	0.00396201	2.40208	1	0.0340379	0.285968	Npc2g,NimB2,CG44245,fiz,shg,LanA,sgl,Prm,CG3987,SPARC	FBgn0039800,FBgn0028543,FBgn0265180,FBgn0030594,FBgn0003391,FBgn0002526,FBgn0261445,FBgn0003149,FBgn0038292,FBgn0026562
GO Biological Processes	GO:0006520	amino acid metabolic process	163	14	2.617	2.2424	1.165	0.00400324	2.39759	1	0.0341965	0.287301	Adi1,Gs2,AlaRS,AsnS,GlnRS,yellow-f,Oat,MetRS,AsnRS,HisRS,GluProRS,Ass,Argl,SerRS	FBgn0052068,FBgn0001145,FBgn0027094,FBgn0270926,FBgn0027090,FBgn0041710,FBgn0022774,FBgn0034401,FBgn0086443,FBgn0027087,FBgn0005674,FBgn0026565,FBgn0032076,FBgn0031497
GO Biological Processes	GO:0009791	post-embryonic development	696	41	7.664	1.538	0.621	0.00405175	2.39236	1	0.0341965	0.287301	Dg,scaf,obst-A,myo,cv-d,Spn88Ea,svr,verm,nw,Sdr,Gale,kis,serp,Nrg,sog,ATP6AP2,Cul3,Fer1HCH,CG9512,fiz,tok,scrib,ltl,dome,Gli,tld,if,cv-2,amon,Col4a1,cora,cv,shg,tsl,Pal1,Fkbp14,SPARC,Rab5,dally,Phm,dlp	FBgn0034072,FBgn0033033,FBgn0031097,FBgn0026199,FBgn0265048,FBgn0028984,FBgn0004648,FBgn0261341,FBgn0283508,FBgn0038279,FBgn0035147,FBgn0266557,FBgn0260653,FBgn0264975,FBgn0003463,FBgn0037671,FBgn0261268,FBgn0015222,FBgn0030593,FBgn0030594,FBgn0004885,FBgn0263289,FBgn0268063,FBgn0043903,FBgn0001987,FBgn0003719,FBgn0001250,FBgn0000395,FBgn0023179,FBgn0000299,FBgn0010434,FBgn0000394,FBgn0003391,FBg…
GO Biological Processes	GO:0044283	small molecule biosynthetic process	235	18	3.364	1.9998	1	0.00413577	2.38344	1	0.0341965	0.287301	sgl,Ldh,Adi1,pr,AsnS,FASN1,ACC,fbp,Tbh,FASN3,PCB,Adgf-D,Ass,Pepck1,Argl,Gs2,Sodh2,CDase	FBgn0261445,FBgn0001258,FBgn0052068,FBgn0003141,FBgn0270926,FBgn0283427,FBgn0033246,FBgn0032820,FBgn0010329,FBgn0287184,FBgn0027580,FBgn0038172,FBgn0026565,FBgn0003067,FBgn0032076,FBgn0001145,FBgn0022359,FBgn0039774
GO Biological Processes	GO:0048736	appendage development	369	25	4.673	1.7689	0.823	0.00423125	2.37353	1	0.0341965	0.287301	ATP6AP2,myo,Cul3,scrib,nw,shg,ltl,sog,Fkbp14,cv-2,tok,dlp,Gli,tld,Spn88Ea,cora,cv,svr,dally,Pal1,if,Dg,cv-d,Phm,kis	FBgn0037671,FBgn0026199,FBgn0261268,FBgn0263289,FBgn0283508,FBgn0003391,FBgn0268063,FBgn0003463,FBgn0010470,FBgn0000395,FBgn0004885,FBgn0041604,FBgn0001987,FBgn0003719,FBgn0028984,FBgn0010434,FBgn0000394,FBgn0004648,FBgn0263930,FBgn0283510,FBgn0001250,FBgn0034072,FBgn0265048,FBgn0283509,FBgn0266557
GO Biological Processes	GO:0006584	catecholamine metabolic process	18	4	0.748	5.8019	2.537	0.00424289	2.37234	1	0.0341965	0.287301	PPO1,PPO3,Tbh,PPO2	FBgn0283437,FBgn0261363,FBgn0010329,FBgn0033367
GO Biological Processes	GO:0007527	adult somatic muscle development	18	4	0.748	5.8019	2.537	0.00424289	2.37234	1	0.0341965	0.287301	wupA,coro,cora,Obsc	FBgn0283471,FBgn0265935,FBgn0010434,FBgn0053519
GO Biological Processes	GO:0009712	catechol-containing compound metabolic process	18	4	0.748	5.8019	2.537	0.00424289	2.37234	1	0.0341965	0.287301	Tbh,PPO2,PPO1,PPO3	FBgn0010329,FBgn0033367,FBgn0283437,FBgn0261363
GO Biological Processes	GO:0003018	vascular process in circulatory system	3	2	0.374	17.4056	4.121	0.0042814	2.36841	1	0.0341965	0.287301	Apoltp,LpR2	FBgn0032136,FBgn0051092
GO Biological Processes	GO:0010039	response to iron ion	3	2	0.374	17.4056	4.121	0.0042814	2.36841	1	0.0341965	0.287301	Fer2LCH,Fer1HCH	FBgn0015221,FBgn0015222
GO Biological Processes	GO:0010232	vascular transport	3	2	0.374	17.4056	4.121	0.0042814	2.36841	1	0.0341965	0.287301	Apoltp,LpR2	FBgn0032136,FBgn0051092
GO Biological Processes	GO:0035187	hatching behavior	3	2	0.374	17.4056	4.121	0.0042814	2.36841	1	0.0341965	0.287301	amon,CDase	FBgn0023179,FBgn0039774
GO Biological Processes	GO:0035321	maintenance of imaginal disc-derived wing hair orientation	3	2	0.374	17.4056	4.121	0.0042814	2.36841	1	0.0341965	0.287301	Gli,cora	FBgn0001987,FBgn0010434
GO Biological Processes	GO:0042756	drinking behavior	3	2	0.374	17.4056	4.121	0.0042814	2.36841	1	0.0341965	0.287301	Sema2a,ITP	FBgn0011260,FBgn0035023
GO Biological Processes	GO:0043152	induction of bacterial agglutination	3	2	0.374	17.4056	4.121	0.0042814	2.36841	1	0.0341965	0.287301	Lectin-galC1,lectin-24A	FBgn0016675,FBgn0040104
GO Biological Processes	GO:0070484	dehydro-D-arabinono-1,4-lactone metabolic process	3	2	0.374	17.4056	4.121	0.0042814	2.36841	1	0.0341965	0.287301	CG18547,CG3397	FBgn0037973,FBgn0037975
GO Biological Processes	GO:0070485	dehydro-D-arabinono-1,4-lactone biosynthetic process	3	2	0.374	17.4056	4.121	0.0042814	2.36841	1	0.0341965	0.287301	CG3397,CG18547	FBgn0037975,FBgn0037973
GO Biological Processes	GO:0150104	transport across blood-brain barrier	3	2	0.374	17.4056	4.121	0.0042814	2.36841	1	0.0341965	0.287301	Apoltp,LpR2	FBgn0032136,FBgn0051092
GO Cellular Component	GO:0005587	collagen type IV trimer	3	2	0.374	17.4056	4.121	0.0042814	2.36841	1	0.0341965	0.287301	Col4a1,vkg	FBgn0000299,FBgn0016075
GO Cellular Component	GO:0098642	network-forming collagen trimer	3	2	0.374	17.4056	4.121	0.0042814	2.36841	1	0.0341965	0.287301	vkg,Col4a1	FBgn0016075,FBgn0000299
GO Cellular Component	GO:0098644	complex of collagen trimers	3	2	0.374	17.4056	4.121	0.0042814	2.36841	1	0.0341965	0.287301	vkg,Col4a1	FBgn0016075,FBgn0000299
GO Cellular Component	GO:0098645	collagen network	3	2	0.374	17.4056	4.121	0.0042814	2.36841	1	0.0341965	0.287301	vkg,Col4a1	FBgn0016075,FBgn0000299
Expression annotation AGR	FBbt:00047861	embryonic/larval lateral glial cell	3	2	0.374	17.4056	4.121	0.0042814	2.36841	1	0.0341965	0.287301	LanA,LanB2	FBgn0002526,FBgn0267348
GO Cellular Component	GO:0022625	cytosolic large ribosomal subunit	54	7	1.308	3.3844	1.759	0.0043248	2.36403	1	0.0344331	0.289288	RpL34b,RpL24-like,RpL6,RpL8,RpL15,RpL7A,RpL11	FBgn0037686,FBgn0037899,FBgn0039857,FBgn0261602,FBgn0028697,FBgn0014026,FBgn0013325
GO Cellular Component	GO:0070160	tight junction	41	6	1.121	3.8207	1.934	0.00441134	2.35543	1	0.0350106	0.29414	mesh,bark,Gli,Nrg,cora,scrib	FBgn0051004,FBgn0031571,FBgn0001987,FBgn0264975,FBgn0010434,FBgn0263289
GO Biological Processes	GO:0009886	post-embryonic animal morphogenesis	491	31	5.794	1.6484	0.721	0.00445845	2.35082	1	0.0352163	0.295869	dlp,cora,tok,Spn88Ea,svr,dome,tld,scrib,if,dally,cv,shg,kis,Dg,Pal1,Col4a1,Cul3,cv-d,Phm,Rab5,ltl,ATP6AP2,myo,scaf,cv-2,Sdr,nw,Fkbp14,Gli,sog,Nrg	FBgn0041604,FBgn0010434,FBgn0004885,FBgn0028984,FBgn0004648,FBgn0043903,FBgn0003719,FBgn0263289,FBgn0001250,FBgn0263930,FBgn0000394,FBgn0003391,FBgn0266557,FBgn0034072,FBgn0283510,FBgn0000299,FBgn0261268,FBgn0265048,FBgn0283509,FBgn0014010,FBgn0268063,FBgn0037671,FBgn0026199,FBgn0033033,FBgn0000395,FBgn0038279,FBgn0283508,FBgn0010470,FBgn0001987,FBgn0003463,FBgn0264975
Expression annotation AGR	FBbt:00007594	embryonic/larval salivary gland body	131	12	2.243	2.3916	1.258	0.00446543	2.35014	1	0.0352163	0.295869	sel,Prx4,shg,CG10433,Phm,NUCB1,Hayan,beta-Man,NTPase,ergic53,Pal1,boca	FBgn0263260,FBgn0040308,FBgn0003391,FBgn0034638,FBgn0283509,FBgn0052190,FBgn0030925,FBgn0037215,FBgn0024947,FBgn0035909,FBgn0283510,FBgn0004132
GO Biological Processes	GO:0048667	cell morphogenesis involved in neuron differentiation	452	29	5.421	1.6751	0.744	0.00468913	2.32891	1	0.0368642	0.309713	Nrg,GlnRS,if,dlp,Rab5,CG6867,kis,Fas1,Cul3,Glt,LanB1,shg,Ten-m,Dg,dally,tok,Sema1b,mfas,trol,uzip,Sema2a,frac,Tig,Lsp2,LanA,sif,Ptp69D,Sulf1,LanB2	FBgn0264975,FBgn0027090,FBgn0001250,FBgn0041604,FBgn0014010,FBgn0030887,FBgn0266557,FBgn0285925,FBgn0261268,FBgn0001114,FBgn0261800,FBgn0003391,FBgn0004449,FBgn0034072,FBgn0263930,FBgn0004885,FBgn0016059,FBgn0260745,FBgn0284408,FBgn0004055,FBgn0011260,FBgn0035798,FBgn0011722,FBgn0002565,FBgn0002526,FBgn0085447,FBgn0014007,FBgn0040271,FBgn0267348
GO Biological Processes	GO:0044282	small molecule catabolic process	184	15	2.804	2.1284	1.09	0.00481071	2.31779	1	0.0377015	0.316748	Ect3,Glo1,Abcd3,Had1,Mtpalpha,Gs2,Hacl,Sodh2,Ldh,Oat,Pepck1,CG8665,Adgf-D,Gal,Gale	FBgn0260746,FBgn0283450,FBgn0031069,FBgn0286508,FBgn0028479,FBgn0001145,FBgn0034488,FBgn0022359,FBgn0001258,FBgn0022774,FBgn0003067,FBgn0032945,FBgn0038172,FBgn0001089,FBgn0035147
Expression annotation AGR	FBbt:00005672	embryonic lateral cord	42	6	1.121	3.7298	1.899	0.00498363	2.30245	1	0.0388133	0.326089	Gs2,sog,Nep4,Nepl15,trol,Sulf1	FBgn0001145,FBgn0003463,FBgn0038818,FBgn0039024,FBgn0284408,FBgn0040271
Preferred tissue (FlyCellAtlas)	FCA_TissueEnriched_1	Epithelial	42	6	1.121	3.7298	1.899	0.00498363	2.30245	1	0.0388133	0.326089	serp,Jhbp7,CG11951,obst-A,CG10211,verm	FBgn0260653,FBgn0039297,FBgn0039656,FBgn0031097,FBgn0032685,FBgn0261341
Expression annotation AGR	FBbt:00003625	adult brain cell body rind	316	22	4.112	1.8177	0.862	0.00515253	2.28798	1	0.0400041	0.336093	Pxn,eIF1A,Ptp69D,eIF5B,CtsB,dlp,Fer2LCH,kis,Tsr1,trol,Gdi,Ten-m,Fer1HCH,Gli,CtsF,Men,Sema2a,PH4alphaEFB,Pgant9,Sema1b,eIF4G1,CG31997	FBgn0011828,FBgn0026250,FBgn0014007,FBgn0026259,FBgn0030521,FBgn0041604,FBgn0015221,FBgn0266557,FBgn0037073,FBgn0284408,FBgn0004868,FBgn0004449,FBgn0015222,FBgn0001987,FBgn0260462,FBgn0002719,FBgn0011260,FBgn0039776,FBgn0050463,FBgn0016059,FBgn0023213,FBgn0051997
KEGG Pathway D.mel	path:map04382	Cornified envelope formation	30	5	0.935	4.3514	2.121	0.00521249	2.28295	1	0.0400961	0.336866	Gba1b,Col4a1,LanA,Fur2,vkg	FBgn0051414,FBgn0000299,FBgn0002526,FBgn0004598,FBgn0016075
GO Biological Processes	GO:0170034	L-amino acid biosynthetic process	30	5	0.935	4.3514	2.121	0.00521249	2.28295	1	0.0400961	0.336866	Ass,Gs2,Adi1,AsnS,Argl	FBgn0026565,FBgn0001145,FBgn0052068,FBgn0270926,FBgn0032076
Expression annotation AGR	FBbt:00005806	antennal sense organ	30	5	0.935	4.3514	2.121	0.00521249	2.28295	1	0.0400961	0.336866	Obp56d,Obp56e,nrm,Fas1,Obp99b	FBgn0034470,FBgn0034471,FBgn0262509,FBgn0285925,FBgn0039685
GO Biological Processes	GO:0048707	instar larval or pupal morphogenesis	476	30	5.607	1.6455	0.719	0.00523274	2.28127	1	0.0401283	0.337137	if,Phm,Fkbp14,dome,kis,myo,dlp,dally,sog,Cul3,nw,tok,ltl,Gli,tld,cv-2,cora,Sdr,cv,Dg,Rab5,Spn88Ea,ATP6AP2,cv-d,scaf,scrib,svr,Pal1,Nrg,shg	FBgn0001250,FBgn0283509,FBgn0010470,FBgn0043903,FBgn0266557,FBgn0026199,FBgn0041604,FBgn0263930,FBgn0003463,FBgn0261268,FBgn0283508,FBgn0004885,FBgn0268063,FBgn0001987,FBgn0003719,FBgn0000395,FBgn0010434,FBgn0038279,FBgn0000394,FBgn0034072,FBgn0014010,FBgn0028984,FBgn0037671,FBgn0265048,FBgn0033033,FBgn0263289,FBgn0004648,FBgn0283510,FBgn0264975,FBgn0003391
Expression annotation AGR	GO:0005783	endoplasmic reticulum	134	12	2.243	2.3381	1.225	0.00535114	2.27155	1	0.0409109	0.343711	prtp,boca,Edem2,Prx4,CaBP1,CG31650,sel,Fkbp14,CG7484,Uggt,CG2145,PEK	FBgn0030329,FBgn0004132,FBgn0032480,FBgn0040308,FBgn0025678,FBgn0031673,FBgn0263260,FBgn0010470,FBgn0036745,FBgn0014075,FBgn0030251,FBgn0037327
GO Biological Processes	GO:0048812	neuron projection morphogenesis	457	29	5.421	1.6568	0.728	0.00545549	2.26317	1	0.0415815	0.349345	uzip,Sema2a,mfas,trol,LanA,frac,Tig,Lsp2,Sulf1,LanB2,sif,Ptp69D,if,dlp,Nrg,GlnRS,kis,Fas1,Rab5,CG6867,LanB1,Cul3,Glt,Dg,shg,Ten-m,Sema1b,dally,tok	FBgn0004055,FBgn0011260,FBgn0260745,FBgn0284408,FBgn0002526,FBgn0035798,FBgn0011722,FBgn0002565,FBgn0040271,FBgn0267348,FBgn0085447,FBgn0014007,FBgn0001250,FBgn0041604,FBgn0264975,FBgn0027090,FBgn0266557,FBgn0285925,FBgn0014010,FBgn0030887,FBgn0261800,FBgn0261268,FBgn0001114,FBgn0034072,FBgn0003391,FBgn0004449,FBgn0016059,FBgn0263930,FBgn0004885
GO Biological Processes	GO:0006107	oxaloacetate metabolic process	10	3	0.561	7.8325	2.969	0.00548134	2.26111	1	0.0416515	0.349934	PCB,Pepck1,CG6028	FBgn0027580,FBgn0003067,FBgn0038924
Expression annotation AGR	FBbt:00003624	adult brain	540	33	6.168	1.5955	0.674	0.00555903	2.255	1	0.0421138	0.353818	Pgant9,Rab5,drpr,CG31145,ninaD,CG3777,Gdi,Pxn,Lerp,CG31075,Tbh,BicD,dally,eIF1A,Nrg,CG10602,teq,scrib,Gs2,CG10702,Ptp69D,trol,if,Pal1,Ten-m,Fer1HCH,dome,Phm,CtsF,Men,kis,ITP,Nep4	FBgn0050463,FBgn0014010,FBgn0027594,FBgn0051145,FBgn0002939,FBgn0024989,FBgn0004868,FBgn0011828,FBgn0051072,FBgn0051075,FBgn0010329,FBgn0000183,FBgn0263930,FBgn0026250,FBgn0264975,FBgn0032721,FBgn0023479,FBgn0263289,FBgn0001145,FBgn0032752,FBgn0014007,FBgn0284408,FBgn0001250,FBgn0283510,FBgn0004449,FBgn0015222,FBgn0043903,FBgn0283509,FBgn0260462,FBgn0002719,FBgn0266557,FBgn0035023,FBgn0038818
GO Biological Processes	GO:0002181	cytoplasmic translation	135	12	2.243	2.3207	1.215	0.0056756	2.24599	1	0.0428671	0.360146	RpL6,RpL8,RpL7A,RpL15,SerRS,eIF4H1,RpS26,Clbn,CG8635,RpL11,RpL34b,RpL24-like	FBgn0039857,FBgn0261602,FBgn0014026,FBgn0028697,FBgn0031497,FBgn0262734,FBgn0261597,FBgn0259152,FBgn0033317,FBgn0013325,FBgn0037686,FBgn0037899
GO Biological Processes	GO:0042592	homeostatic process	479	30	5.607	1.6352	0.709	0.00571199	2.24321	1	0.0430119	0.361363	amon,Lsp1beta,CDase,wupA,Gtpx,Fbp2,FASN1,Dg,Gba1b,Lsp1gamma,Grx1,Fkbp14,ITP,Lsp2,CG46339,Pepck1,wdp,iPLA2-VIA,CG7484,if,Ctr1B,Prx4,shg,teq,CG8060,Fer2LCH,Col4a1,Lsp1alpha,AcCoAS,Fer1HCH	FBgn0023179,FBgn0002563,FBgn0039774,FBgn0283471,FBgn0035438,FBgn0000640,FBgn0283427,FBgn0034072,FBgn0051414,FBgn0002564,FBgn0036820,FBgn0010470,FBgn0035023,FBgn0002565,FBgn0285963,FBgn0003067,FBgn0034718,FBgn0036053,FBgn0036745,FBgn0001250,FBgn0062412,FBgn0040308,FBgn0003391,FBgn0023479,FBgn0034113,FBgn0015221,FBgn0000299,FBgn0002562,FBgn0012034,FBgn0015222
GO Biological Processes	GO:0120039	plasma membrane bounded cell projection morphogenesis	459	29	5.421	1.6496	0.722	0.00579011	2.23731	1	0.0434693	0.365206	Sema1b,Sema2a,mfas,trol,uzip,frac,Tig,Lsp2,LanA,sif,Ptp69D,Sulf1,LanB2,Nrg,GlnRS,dlp,if,Rab5,CG6867,Fas1,kis,Cul3,Glt,LanB1,shg,Ten-m,Dg,dally,tok	FBgn0016059,FBgn0011260,FBgn0260745,FBgn0284408,FBgn0004055,FBgn0035798,FBgn0011722,FBgn0002565,FBgn0002526,FBgn0085447,FBgn0014007,FBgn0040271,FBgn0267348,FBgn0264975,FBgn0027090,FBgn0041604,FBgn0001250,FBgn0014010,FBgn0030887,FBgn0285925,FBgn0266557,FBgn0261268,FBgn0001114,FBgn0261800,FBgn0003391,FBgn0004449,FBgn0034072,FBgn0263930,FBgn0004885
KEGG Pathway D.mel	path:map04820	Cytoskeleton in muscle cells	57	7	1.308	3.2063	1.681	0.00585264	2.23265	1	0.0436764	0.366946	CG31999,Col4a1,vkg,Ndg,Tsp,Dg,frac	FBgn0051999,FBgn0000299,FBgn0016075,FBgn0026403,FBgn0031850,FBgn0034072,FBgn0035798
GO Cellular Component	GO:0043296	apical junction complex	57	7	1.308	3.2063	1.681	0.00585264	2.23265	1	0.0436764	0.366946	shg,Nrg,bark,Gli,cora,scrib,mesh	FBgn0003391,FBgn0264975,FBgn0031571,FBgn0001987,FBgn0010434,FBgn0263289,FBgn0051004
Expression annotation AGR	FBbt:00005526	dorsal epidermis primordium	360	24	4.486	1.7406	0.8	0.00609959	2.2147	1	0.0453839	0.381291	BicD,nahoda,Spn42Da,scaf,TP53INP,Sulf1,Grp170,Pal1,LanA,Hayan,Dg,tsl,bnb,Sema2a,tld,Tsp,cora,Hmu,Cul3,Obp56a,PH4alphaEFB,Gli,shg,Spn43Aa	FBgn0000183,FBgn0034797,FBgn0265137,FBgn0033033,FBgn0035542,FBgn0040271,FBgn0023529,FBgn0283510,FBgn0002526,FBgn0030925,FBgn0034072,FBgn0003867,FBgn0001090,FBgn0011260,FBgn0003719,FBgn0031850,FBgn0010434,FBgn0015737,FBgn0261268,FBgn0034468,FBgn0039776,FBgn0001987,FBgn0003391,FBgn0024294
GO Biological Processes	GO:0048858	cell projection morphogenesis	461	29	5.421	1.6424	0.716	0.00614172	2.21171	1	0.0455617	0.382785	frac,LanA,Tig,Lsp2,sif,LanB2,Ptp69D,Sulf1,Nrg,dlp,GlnRS,if,Fas1,Rab5,CG6867,kis,Cul3,Glt,LanB1,shg,Ten-m,Dg,dally,tok,Sema1b,Sema2a,mfas,trol,uzip	FBgn0035798,FBgn0002526,FBgn0011722,FBgn0002565,FBgn0085447,FBgn0267348,FBgn0014007,FBgn0040271,FBgn0264975,FBgn0041604,FBgn0027090,FBgn0001250,FBgn0285925,FBgn0014010,FBgn0030887,FBgn0266557,FBgn0261268,FBgn0001114,FBgn0261800,FBgn0003391,FBgn0004449,FBgn0034072,FBgn0263930,FBgn0004885,FBgn0016059,FBgn0011260,FBgn0260745,FBgn0284408,FBgn0004055
GO Cellular Component	GO:0012505	endomembrane system	1337	69	12.897	1.3474	0.43	0.00623081	2.20546	1	0.0460858	0.387189	alpha-Man-Ia,NUCB1,Ero1L,BicD,Sil1,shg,Pgant2,Rab5,ERp44,CG2145,Hmu,CG7484,CG31145,PH4alphaEFB,Tbh,Qsox1,Gdi,CG3702,CG9257,prtp,Obp99a,CNPYb,dsd,PH4alphaPV,ATP6AP2,Tango1,Pld3,Edem2,Fer2LCH,CG11999,Fer1HCH,Cnx99A,ergic53,CG9297,CG2915,CaBP1,Ugt302C1,PEK,c11.1,boca,Pgant9,Nep4,CG1371,sel,dor,alpha-Man-IIa,superdeath,Prx4,CG15099,scaf,Uggt,Sema2a,Fkbp14,RpS26,CG8507,CtsL1,CG31650,rgn,Rrp6,GCS2alpha…	FBgn0259170,FBgn0052190,FBgn0261274,FBgn0000183,FBgn0039296,FBgn0003391,FBgn0031530,FBgn0014010,FBgn0030734,FBgn0030251,FBgn0015737,FBgn0036745,FBgn0051145,FBgn0039776,FBgn0010329,FBgn0033814,FBgn0004868,FBgn0031590,FBgn0032916,FBgn0030329,FBgn0039678,FBgn0036847,FBgn0039528,FBgn0051015,FBgn0037671,FBgn0286898,FBgn0032923,FBgn0032480,FBgn0015221,FBgn0037312,FBgn0015222,FBgn0015622,FBgn0035909,FBg…
DRSC PathON signaling pathway core components	PathON:10	TGF-beta/BMP signaling pathway	20	4	0.748	5.2217	2.385	0.00632293	2.19908	1	0.0462203	0.388318	cv,cv-2,sog,ltl	FBgn0000394,FBgn0000395,FBgn0003463,FBgn0268063
GO Biological Processes	GO:0045464	R8 cell fate specification	20	4	0.748	5.2217	2.385	0.00632293	2.19908	1	0.0462203	0.388318	Fur2,tld,amon,myo	FBgn0004598,FBgn0003719,FBgn0023179,FBgn0026199
Expression annotation AGR	FBbt:00005531	salivary gland duct primordium	20	4	0.748	5.2217	2.385	0.00632293	2.19908	1	0.0462203	0.388318	CG1371,Dg,shg,Spn43Aa	FBgn0033482,FBgn0034072,FBgn0003391,FBgn0024294
Expression annotation AGR	GO:0062129	chitin-based extracellular matrix	20	4	0.748	5.2217	2.385	0.00632293	2.19908	1	0.0462203	0.388318	Gasp,obst-A,verm,serp	FBgn0026077,FBgn0031097,FBgn0261341,FBgn0260653
GO Biological Processes	GO:0043603	amide metabolic process	172	14	2.617	2.1251	1.088	0.00641951	2.1925	1	0.0467894	0.3931	Ance,Spn42Da,amon,ACC,CDase,AcCoAS,CG8773,GstD7,iPLA2-VIA,CG3376,Acsx1L,CG15533,Gba1b,Ass	FBgn0012037,FBgn0265137,FBgn0023179,FBgn0033246,FBgn0039774,FBgn0012034,FBgn0038135,FBgn0010043,FBgn0036053,FBgn0034997,FBgn0038730,FBgn0039768,FBgn0051414,FBgn0026565
Expression annotation AGR	FBbt:00005568	embryonic antennal sense organ	88	9	1.682	2.6702	1.417	0.00645872	2.18985	1	0.0469384	0.394351	Obp56d,Obp56e,shg,CG18135,AOX3,Obp99a,Gdi,nw,BicD	FBgn0034470,FBgn0034471,FBgn0003391,FBgn0036837,FBgn0038349,FBgn0039678,FBgn0004868,FBgn0283508,FBgn0000183
Expression annotation AGR	FBbt:00000097	cephalic furrow	104	10	1.869	2.5104	1.328	0.00649033	2.18773	1	0.0470314	0.395133	RhoGEF3,sgl,Rnp4F,Ten-m,Idgf4,Ppn,kis,Idgf2,Idgf3,Dg	FBgn0264707,FBgn0261445,FBgn0014024,FBgn0004449,FBgn0026415,FBgn0003137,FBgn0266557,FBgn0020415,FBgn0020414,FBgn0034072
Expression annotation AGR	FBbt:00000211	embryonic/larval tracheal section	229	17	3.178	1.9382	0.955	0.00711363	2.14791	1	0.051399	0.431827	LanA,obst-A,serp,bark,Spn77Ba,Gli,Gasp,Lectin-galC1,cora,mfas,shg,Pgant9,CG1299,nw,CG3777,Ero1L,Nrg	FBgn0002526,FBgn0031097,FBgn0260653,FBgn0031571,FBgn0262057,FBgn0001987,FBgn0026077,FBgn0016675,FBgn0010434,FBgn0260745,FBgn0003391,FBgn0050463,FBgn0035501,FBgn0283508,FBgn0024989,FBgn0261274,FBgn0264975
Expression annotation AGR	FBbt:00001317	larval ventral midline glial cell	74	8	1.495	2.8225	1.497	0.00720267	2.14251	1	0.0518924	0.435972	mfas,Ect3,CG31145,Sulf1,sog,Gdi,CG10359,TP53INP	FBgn0260745,FBgn0260746,FBgn0051145,FBgn0040271,FBgn0003463,FBgn0004868,FBgn0035452,FBgn0035542
GO Biological Processes	GO:0006012	galactose metabolic process	11	3	0.561	7.1205	2.832	0.00732443	2.13523	1	0.0521683	0.43829	Gale,Gal,Ect3	FBgn0035147,FBgn0001089,FBgn0260746
GO Biological Processes	GO:0006714	sesquiterpenoid metabolic process	11	3	0.561	7.1205	2.832	0.00732443	2.13523	1	0.0521683	0.43829	Jheh2,Jheh3,Jheh1	FBgn0034405,FBgn0034406,FBgn0010053
GO Biological Processes	GO:0006716	juvenile hormone metabolic process	11	3	0.561	7.1205	2.832	0.00732443	2.13523	1	0.0521683	0.43829	Jheh1,Jheh2,Jheh3	FBgn0010053,FBgn0034405,FBgn0034406
GO Biological Processes	GO:0019388	galactose catabolic process	11	3	0.561	7.1205	2.832	0.00732443	2.13523	1	0.0521683	0.43829	Gal,Ect3,Gale	FBgn0001089,FBgn0260746,FBgn0035147
KEGG Pathway D.mel	path:map00730	Thiamine metabolism	21	4	0.748	4.973	2.314	0.00757808	2.12044	1	0.0536691	0.450899	Alp6,Alp10,Alp9,Alp5	FBgn0033423,FBgn0035619,FBgn0035620,FBgn0038845
GO Cellular Component	GO:0016328	lateral plasma membrane	21	4	0.748	4.973	2.314	0.00757808	2.12044	1	0.0536691	0.450899	scrib,Nrg,bark,Gli	FBgn0263289,FBgn0264975,FBgn0031571,FBgn0001987
GO Biological Processes	GO:0007424	open tracheal system development	269	19	3.551	1.8441	0.883	0.00773268	2.11167	1	0.0545886	0.458624	bark,Spn43Aa,verm,CG14933,serp,Idgf6,Nrg,dome,sgl,obst-A,shg,dally,Gli,CG3376,dlp,cora,LanA,Gasp,if	FBgn0031571,FBgn0024294,FBgn0261341,FBgn0040968,FBgn0260653,FBgn0013763,FBgn0264975,FBgn0043903,FBgn0261445,FBgn0031097,FBgn0003391,FBgn0263930,FBgn0001987,FBgn0034997,FBgn0041604,FBgn0010434,FBgn0002526,FBgn0026077,FBgn0001250
Expression annotation AGR	FBbt:00001673	embryonic/larval dorsal vessel	158	13	2.43	2.1482	1.103	0.00775158	2.11061	1	0.0545886	0.458624	CG31145,CG5080,Ppn,BicD,Dg,trol,shg,Spn27A,uzip,CG42709,Ect3,Nep4,AnxB10	FBgn0051145,FBgn0031313,FBgn0003137,FBgn0000183,FBgn0034072,FBgn0284408,FBgn0003391,FBgn0028990,FBgn0004055,FBgn0261674,FBgn0260746,FBgn0038818,FBgn0000084
GO Biological Processes	GO:0055001	muscle cell development	75	8	1.495	2.7849	1.478	0.00780042	2.10788	1	0.0547783	0.460217	dor,Col4a1,if,wupA,Prm,Dg,l(2)efl,Obsc	FBgn0000482,FBgn0000299,FBgn0001250,FBgn0283471,FBgn0003149,FBgn0034072,FBgn0011296,FBgn0053519
Expression annotation AGR	FBbt:00000035	yolk	46	6	1.121	3.4054	1.768	0.00782639	2.10644	1	0.0548067	0.460456	Idgf3,Idgf6,Spn27A,Idgf4,CG31705,Idgf2	FBgn0020414,FBgn0013763,FBgn0028990,FBgn0026415,FBgn0028490,FBgn0020415
GO Biological Processes	GO:0170038	proteinogenic amino acid biosynthetic process	33	5	0.935	3.9558	1.984	0.00790232	2.10225	1	0.0551838	0.463625	Gs2,Adi1,AsnS,Argl,Ass	FBgn0001145,FBgn0052068,FBgn0270926,FBgn0032076,FBgn0026565
FlyBase signaling pathway (experimental evidence)	FBgg0001055	Negative Regulators of Spatzle Activating Pathway	4	2	0.374	13.0542	3.706	0.00834565	2.07854	1	0.0554897	0.466194	Spn88Ea,Spn27A	FBgn0028984,FBgn0028990
FlyBase signaling pathway (experimental evidence)	FBgg0001095	Positive Regulators of Activin Signaling Pathway	4	2	0.374	13.0542	3.706	0.00834565	2.07854	1	0.0554897	0.466194	tok,tld	FBgn0004885,FBgn0003719
KEGG Pathway D.mel	md:M00083	Fatty acid biosynthesis, elongation	4	2	0.374	13.0542	3.706	0.00834565	2.07854	1	0.0554897	0.466194	FASN3,FASN1	FBgn0287184,FBgn0283427
GO Biological Processes	GO:0006685	sphingomyelin catabolic process	4	2	0.374	13.0542	3.706	0.00834565	2.07854	1	0.0554897	0.466194	CG3376,CG15533	FBgn0034997,FBgn0039768
GO Biological Processes	GO:0007278	pole cell fate determination	4	2	0.374	13.0542	3.706	0.00834565	2.07854	1	0.0554897	0.466194	Cul3,tsl	FBgn0261268,FBgn0003867
GO Biological Processes	GO:0032370	positive regulation of lipid transport	4	2	0.374	13.0542	3.706	0.00834565	2.07854	1	0.0554897	0.466194	LpR2,Apoltp	FBgn0051092,FBgn0032136
GO Biological Processes	GO:0032927	positive regulation of activin receptor signaling pathway	4	2	0.374	13.0542	3.706	0.00834565	2.07854	1	0.0554897	0.466194	tok,tld	FBgn0004885,FBgn0003719
GO Biological Processes	GO:0034975	protein folding in endoplasmic reticulum	4	2	0.374	13.0542	3.706	0.00834565	2.07854	1	0.0554897	0.466194	Ero1L,Qsox1	FBgn0261274,FBgn0033814
GO Biological Processes	GO:0035188	hatching	4	2	0.374	13.0542	3.706	0.00834565	2.07854	1	0.0554897	0.466194	amon,CDase	FBgn0023179,FBgn0039774
GO Biological Processes	GO:0070613	regulation of protein processing	4	2	0.374	13.0542	3.706	0.00834565	2.07854	1	0.0554897	0.466194	Spn42Da,sel	FBgn0265137,FBgn0263260
GO Biological Processes	GO:0160033	regulation of Toll receptor ligand protein activation cascade	4	2	0.374	13.0542	3.706	0.00834565	2.07854	1	0.0554897	0.466194	Spn88Ea,Spn27A	FBgn0028984,FBgn0028990
GO Biological Processes	GO:0160035	negative regulation of Toll receptor ligand protein activation cascade	4	2	0.374	13.0542	3.706	0.00834565	2.07854	1	0.0554897	0.466194	Spn27A,Spn88Ea	FBgn0028990,FBgn0028984
GO Biological Processes	GO:2000257	regulation of protein activation cascade	4	2	0.374	13.0542	3.706	0.00834565	2.07854	1	0.0554897	0.466194	Spn27A,Spn88Ea	FBgn0028990,FBgn0028984
GO Biological Processes	GO:2000258	negative regulation of protein activation cascade	4	2	0.374	13.0542	3.706	0.00834565	2.07854	1	0.0554897	0.466194	Spn27A,Spn88Ea	FBgn0028990,FBgn0028984
GO Biological Processes	GO:2000425	regulation of apoptotic cell clearance	4	2	0.374	13.0542	3.706	0.00834565	2.07854	1	0.0554897	0.466194	CaBP1,prtp	FBgn0025678,FBgn0030329
GO Biological Processes	GO:2000427	positive regulation of apoptotic cell clearance	4	2	0.374	13.0542	3.706	0.00834565	2.07854	1	0.0554897	0.466194	prtp,CaBP1	FBgn0030329,FBgn0025678
GO Biological Processes	GO:2001244	positive regulation of intrinsic apoptotic signaling pathway	4	2	0.374	13.0542	3.706	0.00834565	2.07854	1	0.0554897	0.466194	Erasp,Clbn	FBgn0050090,FBgn0259152
GO Cellular Component	GO:0005581	collagen trimer	4	2	0.374	13.0542	3.706	0.00834565	2.07854	1	0.0554897	0.466194	vkg,Col4a1	FBgn0016075,FBgn0000299
GO Biological Processes	GO:0071495	cellular response to endogenous stimulus	233	17	3.178	1.9049	0.93	0.0083958	2.07594	1	0.0556751	0.467752	dally,tld,dlp,cv-2,trol,sgl,TP53INP,pzg,sog,Gli,ltl,magu,cv,cv-d,Sdr,Glo1,tok	FBgn0263930,FBgn0003719,FBgn0041604,FBgn0000395,FBgn0284408,FBgn0261445,FBgn0035542,FBgn0259785,FBgn0003463,FBgn0001987,FBgn0268063,FBgn0262169,FBgn0000394,FBgn0265048,FBgn0038279,FBgn0283450,FBgn0004885
KEGG Pathway D.mel	path:map00350	Tyrosine metabolism	22	4	0.748	4.747	2.247	0.00898667	2.0464	1	0.0592788	0.498029	PPO1,Tbh,yellow-f,PPO3	FBgn0283437,FBgn0010329,FBgn0041710,FBgn0261363
GO Biological Processes	GO:0043704	photoreceptor cell fate specification	22	4	0.748	4.747	2.247	0.00898667	2.0464	1	0.0592788	0.498029	Fur2,tld,amon,myo	FBgn0004598,FBgn0003719,FBgn0023179,FBgn0026199
GO Biological Processes	GO:0009084	glutamine family amino acid biosynthetic process	12	3	0.561	6.5271	2.706	0.00949124	2.02268	1	0.0619533	0.520498	Ass,Argl,Gs2	FBgn0026565,FBgn0032076,FBgn0001145
GO Biological Processes	GO:0040036	regulation of fibroblast growth factor receptor signaling pathway	12	3	0.561	6.5271	2.706	0.00949124	2.02268	1	0.0619533	0.520498	trol,dally,dlp	FBgn0284408,FBgn0263930,FBgn0041604
GO Biological Processes	GO:0061343	cell adhesion involved in heart morphogenesis	12	3	0.561	6.5271	2.706	0.00949124	2.02268	1	0.0619533	0.520498	Gli,cora,Nrg	FBgn0001987,FBgn0010434,FBgn0264975
Expression annotation AGR	FBbt:00017003	visceral tracheal branch primordium	12	3	0.561	6.5271	2.706	0.00949124	2.02268	1	0.0619533	0.520498	CG3777,obst-A,Cht10	FBgn0024989,FBgn0031097,FBgn0250907
GO Biological Processes	GO:0000902	cell morphogenesis	561	33	6.168	1.5358	0.619	0.0096184	2.0169	1	0.0626198	0.526098	scrib,mfas,Dg,tok,qsm,Tig,Sema1b,trol,frac,Ptp69D,uzip,Lsp2,sif,GlnRS,LanA,Sulf1,Nrg,LanB2,tsl,scaf,Rab5,dlp,CG6867,if,Sema2a,Cul3,Fas1,Glt,kis,shg,dally,Ten-m,LanB1	FBgn0263289,FBgn0260745,FBgn0034072,FBgn0004885,FBgn0028622,FBgn0011722,FBgn0016059,FBgn0284408,FBgn0035798,FBgn0014007,FBgn0004055,FBgn0002565,FBgn0085447,FBgn0027090,FBgn0002526,FBgn0040271,FBgn0264975,FBgn0267348,FBgn0003867,FBgn0033033,FBgn0014010,FBgn0041604,FBgn0030887,FBgn0001250,FBgn0011260,FBgn0261268,FBgn0285925,FBgn0001114,FBgn0266557,FBgn0003391,FBgn0263930,FBgn0004449,FBgn0261800
Expression annotation AGR	FBbt:00000424	embryonic/larval posterior spiracle	276	19	3.551	1.7973	0.846	0.0100288	1.99875	1	0.0651219	0.547119	obst-A,CG42709,LManVI,CG9372,UK114,CG17919,BicD,Ect3,CG13506,CG31145,CG3376,Ldh,CG3777,Nrg,ITP,qsm,CG9691,Alp9,Spn88Ea	FBgn0031097,FBgn0261674,FBgn0032069,FBgn0036891,FBgn0086691,FBgn0037433,FBgn0000183,FBgn0260746,FBgn0034723,FBgn0051145,FBgn0034997,FBgn0001258,FBgn0024989,FBgn0264975,FBgn0035023,FBgn0028622,FBgn0030160,FBgn0035620,FBgn0028984
GO Biological Processes	GO:0035088	establishment or maintenance of apical/basal cell polarity	35	5	0.935	3.7298	1.899	0.0101541	1.99336	1	0.0655952	0.551095	Dg,scaf,trol,scrib,Rab5	FBgn0034072,FBgn0033033,FBgn0284408,FBgn0263289,FBgn0014010
GO Biological Processes	GO:0061245	establishment or maintenance of bipolar cell polarity	35	5	0.935	3.7298	1.899	0.0101541	1.99336	1	0.0655952	0.551095	Rab5,Dg,scrib,scaf,trol	FBgn0014010,FBgn0034072,FBgn0263289,FBgn0033033,FBgn0284408
GO Biological Processes	GO:0098609	cell-cell adhesion	146	12	2.243	2.1459	1.102	0.0103755	1.98399	1	0.0668524	0.561658	scrib,Nlg1,CG13506,Fas1,Cals,Ten-m,Nrg,Lectin-galC1,if,lectin-24A,shg,lectin-22C	FBgn0263289,FBgn0051146,FBgn0034723,FBgn0285925,FBgn0039928,FBgn0004449,FBgn0264975,FBgn0016675,FBgn0001250,FBgn0040104,FBgn0003391,FBgn0259230
Expression annotation AGR	FBbt:00017007	crystal cell primordium	23	4	0.748	4.5406	2.183	0.0105556	1.97652	1	0.0675824	0.567791	scf,Pxn,cv-d,Fer2LCH	FBgn0025682,FBgn0011828,FBgn0265048,FBgn0015221
GO Biological Processes	GO:0007444	imaginal disc development	629	36	6.729	1.4943	0.579	0.0105591	1.97637	1	0.0675824	0.567791	ATP6AP2,myo,shg,Spn88Ea,cora,Sdr,nw,drpr,svr,Idgf4,sog,Nrg,dally,if,Idgf2,tok,dlp,kis,Idgf3,tld,Sulf1,Cul3,Idgf6,cv,Rab5,ltl,dome,Pal1,scaf,cv-2,Dg,Phm,scrib,Fkbp14,Gli,cv-d	FBgn0037671,FBgn0026199,FBgn0003391,FBgn0028984,FBgn0010434,FBgn0038279,FBgn0283508,FBgn0027594,FBgn0004648,FBgn0026415,FBgn0003463,FBgn0264975,FBgn0263930,FBgn0001250,FBgn0020415,FBgn0004885,FBgn0041604,FBgn0266557,FBgn0020414,FBgn0003719,FBgn0040271,FBgn0261268,FBgn0013763,FBgn0000394,FBgn0014010,FBgn0268063,FBgn0043903,FBgn0283510,FBgn0033033,FBgn0000395,FBgn0034072,FBgn0283509,FBgn0263289,FBg…
GO Biological Processes	GO:0098742	cell-cell adhesion via plasma-membrane adhesion molecules	79	8	1.495	2.6439	1.403	0.0105699	1.97593	1	0.0675824	0.567791	lectin-24A,lectin-22C,shg,CG13506,Fas1,Cals,if,Lectin-galC1	FBgn0040104,FBgn0259230,FBgn0003391,FBgn0034723,FBgn0285925,FBgn0039928,FBgn0001250,FBgn0016675
KEGG Pathway D.mel	path:map00970	Aminoacyl-tRNA biosynthesis	64	7	1.308	2.8556	1.514	0.0109454	1.96077	1	0.0696273	0.584971	MetRS,AsnRS,GluProRS,HisRS,GlnRS,AlaRS,SerRS	FBgn0034401,FBgn0086443,FBgn0005674,FBgn0027087,FBgn0027090,FBgn0027094,FBgn0031497
Expression annotation AGR	FBbt:00007005	epithelium	64	7	1.308	2.8556	1.514	0.0109454	1.96077	1	0.0696273	0.584971	Tep2,Tep4,verm,ATP6AP2,cathD,sog,kis	FBgn0041182,FBgn0041180,FBgn0261341,FBgn0037671,FBgn0029093,FBgn0003463,FBgn0266557
GO Biological Processes	GO:0031175	neuron projection development	503	30	5.607	1.5572	0.639	0.0110312	1.95738	1	0.0699951	0.588061	Nrg,GlnRS,Sulf1,dlp,Rab5,uzip,if,Fas1,Cul3,CG6867,kis,shg,Glt,LanB1,Sema2a,dally,Ten-m,Dg,frac,mfas,tok,Sema1b,HDAC6,Ptp69D,trol,LanA,sif,Tig,Lsp2,LanB2	FBgn0264975,FBgn0027090,FBgn0040271,FBgn0041604,FBgn0014010,FBgn0004055,FBgn0001250,FBgn0285925,FBgn0261268,FBgn0030887,FBgn0266557,FBgn0003391,FBgn0001114,FBgn0261800,FBgn0011260,FBgn0263930,FBgn0004449,FBgn0034072,FBgn0035798,FBgn0260745,FBgn0004885,FBgn0016059,FBgn0026428,FBgn0014007,FBgn0284408,FBgn0002526,FBgn0085447,FBgn0011722,FBgn0002565,FBgn0267348
GO Biological Processes	GO:0009719	response to endogenous stimulus	241	17	3.178	1.8417	0.881	0.0115141	1.93877	1	0.0728742	0.61225	cv,tld,Glo1,cv-2,trol,dlp,Gli,TP53INP,magu,Sdr,dally,sgl,cv-d,pzg,sog,tok,ltl	FBgn0000394,FBgn0003719,FBgn0283450,FBgn0000395,FBgn0284408,FBgn0041604,FBgn0001987,FBgn0035542,FBgn0262169,FBgn0038279,FBgn0263930,FBgn0261445,FBgn0265048,FBgn0259785,FBgn0003463,FBgn0004885,FBgn0268063
Expression annotation AGR	FBbt:00005824	larval lateral VNC surface glial cell	50	6	1.121	3.133	1.648	0.0116827	1.93246	1	0.0737541	0.619643	Gli,CG10702,CG10359,CG11670,Gs2,CG5080	FBgn0001987,FBgn0032752,FBgn0035452,FBgn0038114,FBgn0001145,FBgn0031313
FlyBase signaling pathway (experimental evidence)	FBgg0001093	Activin Signaling Pathway	13	3	0.561	6.025	2.591	0.0119923	1.9211	1	0.0751396	0.631283	tok,tld,myo	FBgn0004885,FBgn0003719,FBgn0026199
KEGG Pathway D.mel	path:map00061	Fatty acid biosynthesis	13	3	0.561	6.025	2.591	0.0119923	1.9211	1	0.0751396	0.631283	ACC,FASN1,FASN3	FBgn0033246,FBgn0283427,FBgn0287184
GO Biological Processes	GO:0032365	intracellular lipid transport	13	3	0.561	6.025	2.591	0.0119923	1.9211	1	0.0751396	0.631283	Abcd3,Npc2d,Npc2g	FBgn0031069,FBgn0037782,FBgn0039800
Expression annotation AGR	GO:0016328	lateral plasma membrane	24	4	0.748	4.3514	2.121	0.0122911	1.91041	1	0.0768193	0.645395	Nrg,bark,Gli,scrib	FBgn0264975,FBgn0031571,FBgn0001987,FBgn0263289
GO Biological Processes	GO:0051049	regulation of transport	282	19	3.551	1.7591	0.815	0.0124054	1.90639	1	0.0773407	0.649775	Fur2,Cnx99A,dally,Apoltp,teq,LpR2,sel,CG8507,prtp,dor,eater,CaBP1,wdp,Tango1,drpr,ITP,BicD,scrib,Apt1	FBgn0004598,FBgn0015622,FBgn0263930,FBgn0032136,FBgn0023479,FBgn0051092,FBgn0263260,FBgn0037756,FBgn0030329,FBgn0000482,FBgn0243514,FBgn0025678,FBgn0034718,FBgn0286898,FBgn0027594,FBgn0035023,FBgn0000183,FBgn0263289,FBgn0042138
Expression annotation AGR	FBbt:00005462	garland cell primordium	98	9	1.682	2.3977	1.262	0.0127416	1.89477	1	0.0789681	0.663447	CtsL1,ITP,scf,Pxn,Tailor,Grp170,Prx4,Rab5,sel	FBgn0013770,FBgn0035023,FBgn0025682,FBgn0011828,FBgn0037470,FBgn0023529,FBgn0040308,FBgn0014010,FBgn0263260
Expression annotation AGR	FBbt:00005066	fat body	37	5	0.935	3.5282	1.819	0.0128102	1.89244	1	0.0789681	0.663447	Col4a1,Tig,mfas,Lsp2,vkg	FBgn0000299,FBgn0011722,FBgn0260745,FBgn0002565,FBgn0016075
GO Biological Processes	GO:0030239	myofibril assembly	51	6	1.121	3.0716	1.619	0.0128244	1.89196	1	0.0789681	0.663447	wupA,Prm,Dg,l(2)efl,Obsc,if	FBgn0283471,FBgn0003149,FBgn0034072,FBgn0011296,FBgn0053519,FBgn0001250
GO Biological Processes	GO:0098754	detoxification	51	6	1.121	3.0716	1.619	0.0128244	1.89196	1	0.0789681	0.663447	CG11893,Irc,Glo1,Sod1,Fer2LCH,Fer1HCH	FBgn0039316,FBgn0038465,FBgn0283450,FBgn0003462,FBgn0015221,FBgn0015222
Expression annotation AGR	FBbt:00000155	embryonic head	51	6	1.121	3.0716	1.619	0.0128244	1.89196	1	0.0789681	0.663447	sog,CaBP1,Ndg,tld,Fer2LCH,Fer1HCH	FBgn0003463,FBgn0025678,FBgn0026403,FBgn0003719,FBgn0015221,FBgn0015222
DRSC PathON signaling pathway core components	PathON:7	NF-kappa B/Toll signaling pathway	66	7	1.308	2.7691	1.469	0.0128582	1.89082	1	0.0789817	0.663562	ea,Spn88Ea,Spn27A,PGRP-SD,SPE,grass,GNBP1	FBgn0000533,FBgn0028984,FBgn0028990,FBgn0035806,FBgn0039102,FBgn0039494,FBgn0040323
KEGG Pathway D.mel	md:M00073	N-glycan precursor trimming	5	2	0.374	10.4434	3.385	0.0135578	1.86781	1	0.0799398	0.671612	GCS2alpha,alpha-Man-Ia	FBgn0027588,FBgn0259170
GO Biological Processes	GO:0005992	trehalose biosynthetic process	5	2	0.374	10.4434	3.385	0.0135578	1.86781	1	0.0799398	0.671612	CG5171,Pepck1	FBgn0031907,FBgn0003067
GO Biological Processes	GO:0006089	lactate metabolic process	5	2	0.374	10.4434	3.385	0.0135578	1.86781	1	0.0799398	0.671612	Glo1,Ldh	FBgn0283450,FBgn0001258
GO Biological Processes	GO:0006910	phagocytosis, recognition	5	2	0.374	10.4434	3.385	0.0135578	1.86781	1	0.0799398	0.671612	lectin-28C,eater	FBgn0040099,FBgn0243514
GO Biological Processes	GO:0007311	maternal specification of dorsal/ventral axis, oocyte, germ-line encoded	5	2	0.374	10.4434	3.385	0.0135578	1.86781	1	0.0799398	0.671612	sel,ea	FBgn0263260,FBgn0000533
GO Biological Processes	GO:0007313	maternal specification of dorsal/ventral axis, oocyte, soma encoded	5	2	0.374	10.4434	3.385	0.0135578	1.86781	1	0.0799398	0.671612	sog,tld	FBgn0003463,FBgn0003719
GO Biological Processes	GO:0007429	secondary branching, open tracheal system	5	2	0.374	10.4434	3.385	0.0135578	1.86781	1	0.0799398	0.671612	Spn43Aa,CG14933	FBgn0024294,FBgn0040968
GO Biological Processes	GO:0010587	miRNA catabolic process	5	2	0.374	10.4434	3.385	0.0135578	1.86781	1	0.0799398	0.671612	Dis3l2,Tailor	FBgn0035111,FBgn0037470
GO Biological Processes	GO:0032925	regulation of activin receptor signaling pathway	5	2	0.374	10.4434	3.385	0.0135578	1.86781	1	0.0799398	0.671612	tok,tld	FBgn0004885,FBgn0003719
GO Biological Processes	GO:0046351	disaccharide biosynthetic process	5	2	0.374	10.4434	3.385	0.0135578	1.86781	1	0.0799398	0.671612	CG5171,Pepck1	FBgn0031907,FBgn0003067
GO Biological Processes	GO:0046514	ceramide catabolic process	5	2	0.374	10.4434	3.385	0.0135578	1.86781	1	0.0799398	0.671612	CDase,Gba1b	FBgn0039774,FBgn0051414
GO Biological Processes	GO:0110107	regulation of imaginal disc-derived wing vein specification	5	2	0.374	10.4434	3.385	0.0135578	1.86781	1	0.0799398	0.671612	sog,cv	FBgn0003463,FBgn0000394
GO Biological Processes	GO:1901334	lactone metabolic process	5	2	0.374	10.4434	3.385	0.0135578	1.86781	1	0.0799398	0.671612	CG18547,CG3397	FBgn0037973,FBgn0037975
GO Biological Processes	GO:1901336	lactone biosynthetic process	5	2	0.374	10.4434	3.385	0.0135578	1.86781	1	0.0799398	0.671612	CG18547,CG3397	FBgn0037973,FBgn0037975
Expression annotation AGR	FBbt:00005514	clypeo-labral disc primordium	5	2	0.374	10.4434	3.385	0.0135578	1.86781	1	0.0799398	0.671612	Pgant2,shg	FBgn0031530,FBgn0003391
Expression annotation AGR	FBbt:00005917	lymph gland derived hemocyte	5	2	0.374	10.4434	3.385	0.0135578	1.86781	1	0.0799398	0.671612	Hml,eater	FBgn0029167,FBgn0243514
Expression annotation AGR	FBbt:00016009	ventral apodeme anlage	5	2	0.374	10.4434	3.385	0.0135578	1.86781	1	0.0799398	0.671612	Tsp,apolpp	FBgn0031850,FBgn0087002
GO Biological Processes	GO:0060627	regulation of vesicle-mediated transport	134	11	2.056	2.1432	1.1	0.013917	1.85645	1	0.0818648	0.687784	prtp,eater,CaBP1,dally,Apt1,wdp,drpr,scrib,dor,BicD,CG8507	FBgn0030329,FBgn0243514,FBgn0025678,FBgn0263930,FBgn0042138,FBgn0034718,FBgn0027594,FBgn0263289,FBgn0000482,FBgn0000183,FBgn0037756
Expression annotation AGR	FBbt:00110878	longitudinal glial cell	25	4	0.748	4.1773	2.063	0.014199	1.84774	1	0.0833276	0.700074	Gs2,uzip,Nagk,Nep4	FBgn0001145,FBgn0004055,FBgn0038321,FBgn0038818
GO Biological Processes	GO:0007310	oocyte dorsal/ventral axis specification	38	5	0.935	3.4353	1.78	0.0142991	1.84469	1	0.083523	0.701715	sog,tld,BicD,sel,ea	FBgn0003463,FBgn0003719,FBgn0000183,FBgn0263260,FBgn0000533
GO Biological Processes	GO:1901607	alpha-amino acid biosynthetic process	38	5	0.935	3.4353	1.78	0.0142991	1.84469	1	0.083523	0.701715	AsnS,Argl,Ass,Gs2,Adi1	FBgn0270926,FBgn0032076,FBgn0026565,FBgn0001145,FBgn0052068
GO Biological Processes	GO:0051050	positive regulation of transport	135	11	2.056	2.1274	1.089	0.0146481	1.83422	1	0.0846769	0.71141	drpr,Tango1,teq,dor,BicD,wdp,Apoltp,prtp,LpR2,CaBP1,eater	FBgn0027594,FBgn0286898,FBgn0023479,FBgn0000482,FBgn0000183,FBgn0034718,FBgn0032136,FBgn0030329,FBgn0051092,FBgn0025678,FBgn0243514
GO Biological Processes	GO:0000270	peptidoglycan metabolic process	14	3	0.561	5.5947	2.484	0.0148354	1.8287	1	0.0846769	0.71141	PGRP-SC2,PGRP-SD,GNBP1	FBgn0043575,FBgn0035806,FBgn0040323
GO Biological Processes	GO:0006491	N-glycan processing	14	3	0.561	5.5947	2.484	0.0148354	1.8287	1	0.0846769	0.71141	CG3655,alpha-Man-IIa,GCS2alpha	FBgn0040397,FBgn0011740,FBgn0027588
GO Biological Processes	GO:0009253	peptidoglycan catabolic process	14	3	0.561	5.5947	2.484	0.0148354	1.8287	1	0.0846769	0.71141	PGRP-SC2,PGRP-SD,GNBP1	FBgn0043575,FBgn0035806,FBgn0040323
GO Biological Processes	GO:0009311	oligosaccharide metabolic process	14	3	0.561	5.5947	2.484	0.0148354	1.8287	1	0.0846769	0.71141	CG7997,CG5171,Pepck1	FBgn0034117,FBgn0031907,FBgn0003067
GO Biological Processes	GO:0032924	activin receptor signaling pathway	14	3	0.561	5.5947	2.484	0.0148354	1.8287	1	0.0846769	0.71141	tok,tld,myo	FBgn0004885,FBgn0003719,FBgn0026199
Expression annotation AGR	FBbt:00001253	exit glial cell	14	3	0.561	5.5947	2.484	0.0148354	1.8287	1	0.0846769	0.71141	Nrg,CG15203,Gli	FBgn0264975,FBgn0030261,FBgn0001987
Expression annotation AGR	FBbt:00001326	dorsal median cell	14	3	0.561	5.5947	2.484	0.0148354	1.8287	1	0.0846769	0.71141	Fas1,Ndg,Dg	FBgn0285925,FBgn0026403,FBgn0034072
Expression annotation AGR	FBbt:00004158	maxillary palp sense organ	14	3	0.561	5.5947	2.484	0.0148354	1.8287	1	0.0846769	0.71141	Obp56d,nrm,Obp99b	FBgn0034470,FBgn0262509,FBgn0039685
Expression annotation AGR	FBbt:00005569	presumptive embryonic/larval tracheal system	14	3	0.561	5.5947	2.484	0.0148354	1.8287	1	0.0846769	0.71141	Dg,verm,Gli	FBgn0034072,FBgn0261341,FBgn0001987
DRSC GLAD Gene Group	GLAD:24595	Mitochondrial	978	51	9.533	1.3615	0.445	0.0148882	1.82716	1	0.0847847	0.712315	coro,PHGPx,UK114,Gs2,RpL11,Spn43Ab,CG2145,FASN1,Grx1,apolpp,Men,Cp1,CREG,prtp,trol,CG4572,26-29-p,pr,Fer2LCH,HisRS,CtsB1,CG6028,Prm,Fer1HCH,PCB,CG9512,CG12163,RpL6,Sod1,Cnx99A,GCS2alpha,CG9911,RpL8,CG18815,Jheh1,vkg,LManII,CG10602,nrm,CG9331,Mal-A5,l(2)01289,Oat,Mtpalpha,Nrg,CG7997,Mal-A6,Col4a1,l(2)efl,CG2918,cathD	FBgn0265935,FBgn0035438,FBgn0086691,FBgn0001145,FBgn0013325,FBgn0024293,FBgn0030251,FBgn0283427,FBgn0036820,FBgn0087002,FBgn0002719,FBgn0013770,FBgn0025456,FBgn0030329,FBgn0284408,FBgn0038738,FBgn0250848,FBgn0003141,FBgn0015221,FBgn0027087,FBgn0030521,FBgn0038924,FBgn0003149,FBgn0015222,FBgn0027580,FBgn0030593,FBgn0260462,FBgn0039857,FBgn0003462,FBgn0015622,FBgn0027588,FBgn0030734,FBgn0261602,FBg…
GO Biological Processes	GO:0006869	lipid transport	101	9	1.682	2.3265	1.218	0.0153032	1.81522	1	0.0867547	0.728866	Apoltp,cv-d,Abcd3,ninaD,LpR2,Npc2d,Npc2g,apolpp,CG30503	FBgn0032136,FBgn0265048,FBgn0031069,FBgn0002939,FBgn0051092,FBgn0037782,FBgn0039800,FBgn0087002,FBgn0050503
GO Biological Processes	GO:0006090	pyruvate metabolic process	53	6	1.121	2.9557	1.563	0.0153382	1.81422	1	0.0867547	0.728866	Pepck1,Ldh,Dg,PCB,CG31075,Men	FBgn0003067,FBgn0001258,FBgn0034072,FBgn0027580,FBgn0051075,FBgn0002719
GO Biological Processes	GO:0045807	positive regulation of endocytosis	53	6	1.121	2.9557	1.563	0.0153382	1.81422	1	0.0867547	0.728866	BicD,prtp,CaBP1,wdp,drpr,eater	FBgn0000183,FBgn0030329,FBgn0025678,FBgn0034718,FBgn0027594,FBgn0243514
GO Biological Processes	GO:0045214	sarcomere organization	39	5	0.935	3.3472	1.743	0.0158999	1.79861	1	0.0897286	0.753851	Obsc,if,wupA,Dg,l(2)efl	FBgn0053519,FBgn0001250,FBgn0283471,FBgn0034072,FBgn0011296
Expression annotation AGR	FBbt:00001885	embryonic/larval posterior midgut	86	8	1.495	2.4287	1.28	0.0170746	1.76765	1	0.096141	0.807725	ninaD,vkg,Ance,CtsL1,Dg,shg,amon,mesh	FBgn0002939,FBgn0016075,FBgn0012037,FBgn0013770,FBgn0034072,FBgn0003391,FBgn0023179,FBgn0051004
GO Biological Processes	GO:0023056	positive regulation of signaling	500	29	5.421	1.5143	0.599	0.0174103	1.75919	1	0.0978105	0.821752	PEK,Cals,CtsK1,sog,myo,trol,Fkbp14,Gli,TP53INP,teq,apolpp,magu,pzg,Erasp,Sulf1,cv-d,shg,dor,PGRP-SD,cv,Prx4,BicD,tok,cv-2,dally,tld,Clbn,dlp,ATP6AP2	FBgn0037327,FBgn0039928,FBgn0250848,FBgn0003463,FBgn0026199,FBgn0284408,FBgn0010470,FBgn0001987,FBgn0035542,FBgn0023479,FBgn0087002,FBgn0262169,FBgn0259785,FBgn0050090,FBgn0040271,FBgn0265048,FBgn0003391,FBgn0000482,FBgn0035806,FBgn0000394,FBgn0040308,FBgn0000183,FBgn0004885,FBgn0000395,FBgn0263930,FBgn0003719,FBgn0259152,FBgn0041604,FBgn0037671
KEGG Pathway D.mel	path:map00520	Amino sugar and nucleotide sugar metabolism	40	5	0.935	3.2636	1.706	0.0176157	1.7541	1	0.0983021	0.825882	sgl,Gale,Nagk,Hexo2,Cht10	FBgn0261445,FBgn0035147,FBgn0038321,FBgn0041629,FBgn0250907
GO Biological Processes	GO:0120192	tight junction assembly	40	5	0.935	3.2636	1.706	0.0176157	1.7541	1	0.0983021	0.825882	mesh,bark,Nrg,Gli,scrib	FBgn0051004,FBgn0031571,FBgn0264975,FBgn0001987,FBgn0263289
GO Biological Processes	GO:0120193	tight junction organization	40	5	0.935	3.2636	1.706	0.0176157	1.7541	1	0.0983021	0.825882	bark,Nrg,Gli,scrib,mesh	FBgn0031571,FBgn0264975,FBgn0001987,FBgn0263289,FBgn0051004
KEGG Pathway D.mel	path:map00590	Arachidonic acid metabolism	15	3	0.561	5.2217	2.385	0.0180259	1.7441	1	0.0992615	0.833941	CG10602,iPLA2-VIA,CG30503	FBgn0032721,FBgn0036053,FBgn0050503
GO Biological Processes	GO:0006027	glycosaminoglycan catabolic process	15	3	0.561	5.2217	2.385	0.0180259	1.7441	1	0.0992615	0.833941	GNBP1,PGRP-SC2,PGRP-SD	FBgn0040323,FBgn0043575,FBgn0035806
GO Biological Processes	GO:0016063	rhodopsin biosynthetic process	15	3	0.561	5.2217	2.385	0.0180259	1.7441	1	0.0992615	0.833941	ninaD,alpha-Man-IIa,Cnx99A	FBgn0002939,FBgn0011740,FBgn0015622
GO Biological Processes	GO:0019432	triglyceride biosynthetic process	15	3	0.561	5.2217	2.385	0.0180259	1.7441	1	0.0992615	0.833941	Pepck1,FASN1,ACC	FBgn0003067,FBgn0283427,FBgn0033246
GO Biological Processes	GO:0046513	ceramide biosynthetic process	15	3	0.561	5.2217	2.385	0.0180259	1.7441	1	0.0992615	0.833941	CG3376,CG15533,iPLA2-VIA	FBgn0034997,FBgn0039768,FBgn0036053
Expression annotation AGR	FBbt:00005058	pericardial cell	15	3	0.561	5.2217	2.385	0.0180259	1.7441	1	0.0992615	0.833941	scf,Nep4,trol	FBgn0025682,FBgn0038818,FBgn0284408
Expression annotation AGR	FBbt:00001694	embryonic/larval oenocyte	87	8	1.495	2.4008	1.264	0.0181966	1.74001	1	0.0999812	0.839988	ATP6AP2,Ect3,LpR2,Men,Apoltp,ACC,Jheh2,Gtpx	FBgn0037671,FBgn0260746,FBgn0051092,FBgn0002719,FBgn0032136,FBgn0033246,FBgn0034405,FBgn0035438
GO Biological Processes	GO:0010647	positive regulation of cell communication	502	29	5.421	1.5083	0.593	0.0182712	1.73823	1	0.100171	0.841581	PGRP-SD,cv-d,shg,dor,tok,cv,Prx4,BicD,tld,cv-2,dally,ATP6AP2,Clbn,dlp,Cals,CtsK1,PEK,Fkbp14,sog,myo,trol,apolpp,Gli,TP53INP,teq,Sulf1,magu,pzg,Erasp	FBgn0035806,FBgn0265048,FBgn0003391,FBgn0000482,FBgn0004885,FBgn0000394,FBgn0040308,FBgn0000183,FBgn0003719,FBgn0000395,FBgn0263930,FBgn0037671,FBgn0259152,FBgn0041604,FBgn0039928,FBgn0250848,FBgn0037327,FBgn0010470,FBgn0003463,FBgn0026199,FBgn0284408,FBgn0087002,FBgn0001987,FBgn0035542,FBgn0023479,FBgn0040271,FBgn0262169,FBgn0259785,FBgn0050090
KEGG Pathway D.mel	path:map00640	Propanoate metabolism	27	4	0.748	3.8679	1.952	0.0185523	1.7316	1	0.100828	0.847101	Ldh,AcCoAS,Mtpalpha,ACC	FBgn0001258,FBgn0012034,FBgn0028479,FBgn0033246
GO Biological Processes	GO:0007460	R8 cell fate commitment	27	4	0.748	3.8679	1.952	0.0185523	1.7316	1	0.100828	0.847101	Fur2,tld,amon,myo	FBgn0004598,FBgn0003719,FBgn0023179,FBgn0026199
GO Biological Processes	GO:0009064	glutamine family amino acid metabolic process	27	4	0.748	3.8679	1.952	0.0185523	1.7316	1	0.100828	0.847101	Argl,Gs2,Oat,Ass	FBgn0032076,FBgn0001145,FBgn0022774,FBgn0026565
GO Biological Processes	GO:0045197	establishment or maintenance of epithelial cell apical/basal polarity	27	4	0.748	3.8679	1.952	0.0185523	1.7316	1	0.100828	0.847101	Dg,trol,scrib,scaf	FBgn0034072,FBgn0284408,FBgn0263289,FBgn0033033
GO Biological Processes	GO:0007259	cell surface receptor signaling pathway via JAK-STAT	41	5	0.935	3.184	1.671	0.0194497	1.71109	1	0.105002	0.882166	wdp,pzg,shg,Prx4,dome	FBgn0034718,FBgn0259785,FBgn0003391,FBgn0040308,FBgn0043903
KEGG Pathway D.mel	path:map00603	Glycosphingolipid biosynthesis - globo and isoglobo series	6	2	0.374	8.7028	3.121	0.0198243	1.7028	1	0.105002	0.882166	CG7997,Hexo2	FBgn0034117,FBgn0041629
GO Biological Processes	GO:0006684	sphingomyelin metabolic process	6	2	0.374	8.7028	3.121	0.0198243	1.7028	1	0.105002	0.882166	CG3376,CG15533	FBgn0034997,FBgn0039768
GO Biological Processes	GO:0007158	neuron cell-cell adhesion	6	2	0.374	8.7028	3.121	0.0198243	1.7028	1	0.105002	0.882166	Nrg,Nlg1	FBgn0264975,FBgn0051146
GO Biological Processes	GO:0008365	adult chitin-based cuticle development	6	2	0.374	8.7028	3.121	0.0198243	1.7028	1	0.105002	0.882166	verm,serp	FBgn0261341,FBgn0260653
GO Biological Processes	GO:0009414	response to water deprivation	6	2	0.374	8.7028	3.121	0.0198243	1.7028	1	0.105002	0.882166	TotA,ITP	FBgn0028396,FBgn0035023
GO Biological Processes	GO:0033145	positive regulation of intracellular steroid hormone receptor signaling pathway	6	2	0.374	8.7028	3.121	0.0198243	1.7028	1	0.105002	0.882166	TP53INP,pzg	FBgn0035542,FBgn0259785
GO Biological Processes	GO:0034755	iron ion transmembrane transport	6	2	0.374	8.7028	3.121	0.0198243	1.7028	1	0.105002	0.882166	Fer2LCH,Fer1HCH	FBgn0015221,FBgn0015222
GO Biological Processes	GO:0120142	positive regulation of ecdysone receptor signaling pathway	6	2	0.374	8.7028	3.121	0.0198243	1.7028	1	0.105002	0.882166	TP53INP,pzg	FBgn0035542,FBgn0259785
Expression annotation AGR	FBbt:00001943	lamina plexus	6	2	0.374	8.7028	3.121	0.0198243	1.7028	1	0.105002	0.882166	Dg,Ptp69D	FBgn0034072,FBgn0014007
Expression annotation AGR	FBbt:00005199	Kolbchen	6	2	0.374	8.7028	3.121	0.0198243	1.7028	1	0.105002	0.882166	Obp56a,Obp56e	FBgn0034468,FBgn0034471
Expression annotation AGR	GO:0061689	tricellular tight junction	6	2	0.374	8.7028	3.121	0.0198243	1.7028	1	0.105002	0.882166	bark,Gli	FBgn0031571,FBgn0001987
GO Biological Processes	GO:0032879	regulation of localization	380	23	4.299	1.5802	0.66	0.020709	1.68384	1	0.109456	0.919589	dally,exu,teq,dlp,Cnx99A,sel,dor,eater,wdp,Tango1,drpr,ITP,prtp,CG8060,Apoltp,CaBP1,kis,LpR2,BicD,Apt1,Fur2,scrib,CG8507	FBgn0263930,FBgn0000615,FBgn0023479,FBgn0041604,FBgn0015622,FBgn0263260,FBgn0000482,FBgn0243514,FBgn0034718,FBgn0286898,FBgn0027594,FBgn0035023,FBgn0030329,FBgn0034113,FBgn0032136,FBgn0025678,FBgn0266557,FBgn0051092,FBgn0000183,FBgn0042138,FBgn0004598,FBgn0263289,FBgn0037756
Expression annotation AGR	FBbt:00005630	embryonic hindgut	884	46	8.598	1.3586	0.442	0.0208732	1.68041	1	0.110091	0.924924	nw,CG1371,Phk-3,Ctr1B,scrib,Gdi,Qsox1,uzip,ATP6AP2,ergic53,Ance,Gli,Dg,RhoGEF3,mfas,qsm,Grp170,CaBP1,CG7997,LanA,Acsx1L,Nrg,Spn88Ea,CG12288,Dp1,sgl,CG6028,dome,Spn42Da,BicD,cora,frac,CG31145,Rab5,GCS2alpha,CG8635,shg,dlp,Hmu,IM33,Sulf1,AIMP1,CG13506,Tailor,mesh,LManV	FBgn0283508,FBgn0033482,FBgn0035089,FBgn0062412,FBgn0263289,FBgn0004868,FBgn0033814,FBgn0004055,FBgn0037671,FBgn0035909,FBgn0012037,FBgn0001987,FBgn0034072,FBgn0264707,FBgn0260745,FBgn0028622,FBgn0023529,FBgn0025678,FBgn0034117,FBgn0002526,FBgn0038730,FBgn0264975,FBgn0028984,FBgn0032620,FBgn0027835,FBgn0261445,FBgn0038924,FBgn0043903,FBgn0265137,FBgn0000183,FBgn0010434,FBgn0035798,FBgn0051145,FBg…
KEGG Pathway D.mel	path:map00981	Insect hormone biosynthesis	28	4	0.748	3.7298	1.899	0.0210064	1.67765	1	0.11056	0.928865	Jheh1,Jheh2,Jheh3,CG31075	FBgn0010053,FBgn0034405,FBgn0034406,FBgn0051075
GO Biological Processes	GO:0065008	regulation of biological quality	930	48	8.972	1.3475	0.43	0.0211016	1.67568	1	0.110828	0.931115	Rab5,LanA,Cnx99A,fon,Idgf6,ITP,myo,drpr,Spn42Da,PPO2,Sod1,Jheh2,sif,Dg,scaf,PPO1,CG9512,Jheh3,Gel,if,Nrg,CG8773,fiz,Jheh1,obst-A,shg,CG10433,Cals,svr,CG2145,Gli,Pal1,teq,bark,Ten-m,kis,cora,Phm,Hml,Est-6,verm,Ance,serp,Gasp,scrib,Glt,nw,amon	FBgn0014010,FBgn0002526,FBgn0015622,FBgn0032773,FBgn0013763,FBgn0035023,FBgn0026199,FBgn0027594,FBgn0265137,FBgn0033367,FBgn0003462,FBgn0034405,FBgn0085447,FBgn0034072,FBgn0033033,FBgn0283437,FBgn0030593,FBgn0034406,FBgn0010225,FBgn0001250,FBgn0264975,FBgn0038135,FBgn0030594,FBgn0010053,FBgn0031097,FBgn0003391,FBgn0034638,FBgn0039928,FBgn0004648,FBgn0030251,FBgn0001987,FBgn0283510,FBgn0023479,FBg…
Expression annotation AGR	FBbt:00005534	gnathal primordium	57	6	1.121	2.7483	1.459	0.0213501	1.6706	1	0.111466	0.93648	dlp,CG5849,qsm,nw,Cpr49Ac,shg	FBgn0041604,FBgn0038897,FBgn0028622,FBgn0283508,FBgn0033725,FBgn0003391
GO Biological Processes	GO:0097696	cell surface receptor signaling pathway via STAT	42	5	0.935	3.1081	1.636	0.0214046	1.66949	1	0.111466	0.93648	wdp,pzg,shg,Prx4,dome	FBgn0034718,FBgn0259785,FBgn0003391,FBgn0040308,FBgn0043903
GO Biological Processes	GO:0015918	sterol transport	16	3	0.561	4.8953	2.291	0.0215669	1.66621	1	0.111466	0.93648	Apoltp,Npc2d,Npc2g	FBgn0032136,FBgn0037782,FBgn0039800
GO Biological Processes	GO:0046460	neutral lipid biosynthetic process	16	3	0.561	4.8953	2.291	0.0215669	1.66621	1	0.111466	0.93648	Pepck1,FASN1,ACC	FBgn0003067,FBgn0283427,FBgn0033246
GO Biological Processes	GO:0046463	acylglycerol biosynthetic process	16	3	0.561	4.8953	2.291	0.0215669	1.66621	1	0.111466	0.93648	Pepck1,FASN1,ACC	FBgn0003067,FBgn0283427,FBgn0033246
Expression annotation AGR	FBbt:00005218	scolopidial dendritic cap cell	16	3	0.561	4.8953	2.291	0.0215669	1.66621	1	0.111466	0.93648	Nrg,Ndg,Dg	FBgn0264975,FBgn0026403,FBgn0034072
Expression annotation AGR	FBbt:00110872	apterous-expressing neuron of the lateral cluster of the thorax Ap4	16	3	0.561	4.8953	2.291	0.0215669	1.66621	1	0.111466	0.93648	Pal1,Phm,amon	FBgn0283510,FBgn0283509,FBgn0023179
GO Biological Processes	GO:0006959	humoral immune response	143	11	2.056	2.0083	1.006	0.0215799	1.66595	1	0.111466	0.93648	SPE,PGRP-SC2,Glt,Lectin-galC1,fon,lectin-24A,PPO2,PPO1,Hml,grass,Bbd	FBgn0039102,FBgn0043575,FBgn0001114,FBgn0016675,FBgn0032773,FBgn0040104,FBgn0033367,FBgn0283437,FBgn0029167,FBgn0039494,FBgn0034512
GO Biological Processes	GO:0007167	enzyme-linked receptor protein signaling pathway	320	20	3.738	1.6318	0.706	0.0219875	1.65782	1	0.113116	0.950338	cv,tsl,sgl,Cul3,Sulf1,modSP,Sdr,tok,Glo1,tld,dally,Gli,dlp,magu,sog,trol,cv-d,ltl,myo,cv-2	FBgn0000394,FBgn0003867,FBgn0261445,FBgn0261268,FBgn0040271,FBgn0051217,FBgn0038279,FBgn0004885,FBgn0283450,FBgn0003719,FBgn0263930,FBgn0001987,FBgn0041604,FBgn0262169,FBgn0003463,FBgn0284408,FBgn0265048,FBgn0268063,FBgn0026199,FBgn0000395
Expression annotation AGR	FBbt:00001722	ring gland	162	12	2.243	1.934	0.952	0.0219897	1.65778	1	0.113116	0.950338	Idgf3,shg,Pxn,svr,Sod1,Idgf4,Nlg1,vkg,CG31145,Apoltp,amon,Idgf2	FBgn0020414,FBgn0003391,FBgn0011828,FBgn0004648,FBgn0003462,FBgn0026415,FBgn0051146,FBgn0016075,FBgn0051145,FBgn0032136,FBgn0023179,FBgn0020415
Expression annotation AGR	FBbt:00005528	midline primordium	201	14	2.617	1.8185	0.863	0.0227389	1.64323	1	0.11673	0.9807	Sulf1,shg,mfas,sog,Ect3,bnb,Fas1,Gdi,tsl,CaBP1,CG31145,Dg,tok,Sema1b	FBgn0040271,FBgn0003391,FBgn0260745,FBgn0003463,FBgn0260746,FBgn0001090,FBgn0285925,FBgn0004868,FBgn0003867,FBgn0025678,FBgn0051145,FBgn0034072,FBgn0004885,FBgn0016059
GO Biological Processes	GO:0007474	imaginal disc-derived wing vein specification	58	6	1.121	2.7009	1.433	0.0230703	1.63695	1	0.117946	0.990919	sog,cv,Dg,ltl,cv-d,cv-2	FBgn0003463,FBgn0000394,FBgn0034072,FBgn0268063,FBgn0265048,FBgn0000395
GO Biological Processes	GO:0043604	amide biosynthetic process	58	6	1.121	2.7009	1.433	0.0230703	1.63695	1	0.117946	0.990919	iPLA2-VIA,AcCoAS,CG3376,CG15533,Ass,Acsx1L	FBgn0036053,FBgn0012034,FBgn0034997,FBgn0039768,FBgn0026565,FBgn0038730
GO Biological Processes	GO:0008652	amino acid biosynthetic process	43	5	0.935	3.0359	1.602	0.023483	1.62925	1	0.119811	1	Gs2,Adi1,AsnS,Argl,Ass	FBgn0001145,FBgn0052068,FBgn0270926,FBgn0032076,FBgn0026565
KEGG Pathway D.mel	path:map00250	Alanine, aspartate and glutamate metabolism	29	4	0.748	3.6012	1.848	0.0236502	1.62616	1	0.11993	1	Gs2,Ass,Argl,AsnS	FBgn0001145,FBgn0026565,FBgn0032076,FBgn0270926
Expression annotation AGR	FBbt:00017010	tracheal dorsal trunk primordium	29	4	0.748	3.6012	1.848	0.0236502	1.62616	1	0.11993	1	CG3777,obst-A,Pgant2,Cht10	FBgn0024989,FBgn0031097,FBgn0031530,FBgn0250907
Expression annotation AGR	FBbt:00100504	adult ensheathing glial cell	29	4	0.748	3.6012	1.848	0.0236502	1.62616	1	0.11993	1	Rab5,ITP,drpr,SPARC	FBgn0014010,FBgn0035023,FBgn0027594,FBgn0026562
GO Biological Processes	GO:0048666	neuron development	667	36	6.729	1.4091	0.495	0.0238813	1.62194	1	0.120857	1	Rab5,GlnRS,wdp,Dg,Sema2a,Cul3,CG6867,nrm,Sema1b,kis,shg,Glt,dsd,LanA,drpr,dally,Lsp2,uzip,LanB2,frac,mfas,Sulf1,tok,dlp,HDAC6,Ptp69D,Ten-m,trol,sif,Fas1,Gli,if,Nrg,Tig,CG5758,LanB1	FBgn0014010,FBgn0027090,FBgn0034718,FBgn0034072,FBgn0011260,FBgn0261268,FBgn0030887,FBgn0262509,FBgn0016059,FBgn0266557,FBgn0003391,FBgn0001114,FBgn0039528,FBgn0002526,FBgn0027594,FBgn0263930,FBgn0002565,FBgn0004055,FBgn0267348,FBgn0035798,FBgn0260745,FBgn0040271,FBgn0004885,FBgn0041604,FBgn0026428,FBgn0014007,FBgn0004449,FBgn0284408,FBgn0085447,FBgn0285925,FBgn0001987,FBgn0001250,FBgn0264975,FBg…
Expression annotation AGR	FBbt:00000124	epithelial cell	75	7	1.308	2.4368	1.285	0.0244899	1.61101	1	0.123686	1	cathD,sog,kis,Gli,cora,shg,verm	FBgn0029093,FBgn0003463,FBgn0266557,FBgn0001987,FBgn0010434,FBgn0003391,FBgn0261341
GO Biological Processes	GO:0016051	carbohydrate biosynthetic process	59	6	1.121	2.6551	1.409	0.0248811	1.60413	1	0.125409	1	CG5171,Pepck1,Gyg,Sodh2,fbp,PCB	FBgn0031907,FBgn0003067,FBgn0265191,FBgn0022359,FBgn0032820,FBgn0027580
GO Biological Processes	GO:0048584	positive regulation of response to stimulus	625	34	6.355	1.4203	0.506	0.0249981	1.60209	1	0.125745	1	drpr,GNBP1,shg,apolpp,sog,Erasp,Prx4,Sulf1,Gli,iPLA2-VIA,PGRP-SD,PGRP-SC2,magu,grass,PEK,tok,trol,cv-d,SPE,TP53INP,tld,Fkbp14,ATP6AP2,cv,Hayan,pzg,dally,CtsK1,cv-2,Sp7,myo,Clbn,modSP,dlp	FBgn0027594,FBgn0040323,FBgn0003391,FBgn0087002,FBgn0003463,FBgn0050090,FBgn0040308,FBgn0040271,FBgn0001987,FBgn0036053,FBgn0035806,FBgn0043575,FBgn0262169,FBgn0039494,FBgn0037327,FBgn0004885,FBgn0284408,FBgn0265048,FBgn0039102,FBgn0035542,FBgn0003719,FBgn0010470,FBgn0037671,FBgn0000394,FBgn0030925,FBgn0259785,FBgn0263930,FBgn0250848,FBgn0000395,FBgn0037515,FBgn0026199,FBgn0259152,FBgn0051217,FBg…
GO Biological Processes	GO:0007368	determination of left/right symmetry	17	3	0.561	4.6074	2.204	0.0254594	1.59415	1	0.127043	1	dome,shg,Ccdc39	FBgn0043903,FBgn0003391,FBgn0037276
GO Biological Processes	GO:0007629	flight behavior	17	3	0.561	4.6074	2.204	0.0254594	1.59415	1	0.127043	1	Tbh,Sema2a,rig	FBgn0010329,FBgn0011260,FBgn0250850
GO Biological Processes	GO:0046154	rhodopsin metabolic process	17	3	0.561	4.6074	2.204	0.0254594	1.59415	1	0.127043	1	alpha-Man-IIa,Cnx99A,ninaD	FBgn0011740,FBgn0015622,FBgn0002939
Expression annotation AGR	FBbt:00001255	larval channel glial cell	17	3	0.561	4.6074	2.204	0.0254594	1.59415	1	0.127043	1	Nrg,Gli,SPARC	FBgn0264975,FBgn0001987,FBgn0026562
GO Biological Processes	GO:0045880	positive regulation of smoothened signaling pathway	44	5	0.935	2.9669	1.569	0.0256874	1.59028	1	0.127925	1	dally,dlp,apolpp,trol,Sulf1	FBgn0263930,FBgn0041604,FBgn0087002,FBgn0284408,FBgn0040271
Expression annotation AGR	FBbt:00001315	midline glial cell	93	8	1.495	2.2459	1.167	0.0260571	1.58407	1	0.129509	1	Ect3,tsl,CG31145,trol,kis,Gli,ITP,mfas	FBgn0260746,FBgn0003867,FBgn0051145,FBgn0284408,FBgn0266557,FBgn0001987,FBgn0035023,FBgn0260745
GO Biological Processes	GO:0048665	neuron fate specification	30	4	0.748	3.4811	1.8	0.0264868	1.57697	1	0.130837	1	myo,Fur2,tld,amon	FBgn0026199,FBgn0004598,FBgn0003719,FBgn0023179
Expression annotation AGR	FBbt:00005428	dorsal ectoderm anlage	265	17	3.178	1.6749	0.744	0.0265458	1.576	1	0.130837	1	bnb,TP53INP,Sulf1,Tsp,RNaseX25,Ance,dlp,CG5888,CG7800,CG2915,mfas,Cpr49Ac,Ect3,Pepck1,tok,RhoGEF3,tld	FBgn0001090,FBgn0035542,FBgn0040271,FBgn0031850,FBgn0010406,FBgn0012037,FBgn0041604,FBgn0028523,FBgn0037552,FBgn0033241,FBgn0260745,FBgn0033725,FBgn0260746,FBgn0003067,FBgn0004885,FBgn0264707,FBgn0003719
GO Biological Processes	GO:0072329	monocarboxylic acid catabolic process	60	6	1.121	2.6108	1.384	0.0267844	1.57212	1	0.130837	1	Pepck1,Abcd3,Mtpalpha,Had1,Ldh,Hacl	FBgn0003067,FBgn0031069,FBgn0028479,FBgn0286508,FBgn0001258,FBgn0034488
GO Biological Processes	GO:0009312	oligosaccharide biosynthetic process	7	2	0.374	7.4595	2.899	0.027057	1.56772	1	0.130837	1	CG5171,Pepck1	FBgn0031907,FBgn0003067
GO Biological Processes	GO:0030199	collagen fibril organization	7	2	0.374	7.4595	2.899	0.027057	1.56772	1	0.130837	1	CG31915,Pxn	FBgn0051915,FBgn0011828
GO Biological Processes	GO:0032368	regulation of lipid transport	7	2	0.374	7.4595	2.899	0.027057	1.56772	1	0.130837	1	Apoltp,LpR2	FBgn0032136,FBgn0051092
GO Biological Processes	GO:0034248	regulation of amide metabolic process	7	2	0.374	7.4595	2.899	0.027057	1.56772	1	0.130837	1	iPLA2-VIA,Spn42Da	FBgn0036053,FBgn0265137
GO Biological Processes	GO:0071324	cellular response to disaccharide stimulus	7	2	0.374	7.4595	2.899	0.027057	1.56772	1	0.130837	1	FASN1,ACC	FBgn0283427,FBgn0033246
GO Biological Processes	GO:0071329	cellular response to sucrose stimulus	7	2	0.374	7.4595	2.899	0.027057	1.56772	1	0.130837	1	ACC,FASN1	FBgn0033246,FBgn0283427
GO Biological Processes	GO:0097120	receptor localization to synapse	7	2	0.374	7.4595	2.899	0.027057	1.56772	1	0.130837	1	scrib,kis	FBgn0263289,FBgn0266557
GO Cellular Component	GO:0061689	tricellular tight junction	7	2	0.374	7.4595	2.899	0.027057	1.56772	1	0.130837	1	bark,Gli	FBgn0031571,FBgn0001987
Expression annotation AGR	FBbt:00001889	larval iron accumulating cell	7	2	0.374	7.4595	2.899	0.027057	1.56772	1	0.130837	1	Fer2LCH,Fer1HCH	FBgn0015221,FBgn0015222
Expression annotation AGR	FBbt:00005039	larval tracheocyte	7	2	0.374	7.4595	2.899	0.027057	1.56772	1	0.130837	1	cora,shg	FBgn0010434,FBgn0003391
Expression annotation AGR	FBbt:00100310	posterior signaling center of lymph gland primary lobe	7	2	0.374	7.4595	2.899	0.027057	1.56772	1	0.130837	1	Tep4,trol	FBgn0041180,FBgn0284408
Expression annotation AGR	FBbt:00000109	mesectoderm anlage	61	6	1.121	2.568	1.361	0.0287817	1.54088	1	0.138908	1	Ect3,Fas1,tsl,sog,bnb,Sema1b	FBgn0260746,FBgn0285925,FBgn0003867,FBgn0003463,FBgn0001090,FBgn0016059
KEGG Pathway D.mel	path:map00910	Nitrogen metabolism	18	3	0.561	4.3514	2.121	0.0297027	1.5272	1	0.141711	1	CAH1,CAH9,Gs2	FBgn0027844,FBgn0039486,FBgn0001145
GO Biological Processes	GO:0006309	apoptotic DNA fragmentation	18	3	0.561	4.3514	2.121	0.0297027	1.5272	1	0.141711	1	CG6839,CG3819,DNaseII	FBgn0036831,FBgn0036833,FBgn0000477
GO Biological Processes	GO:0006921	cellular component disassembly involved in execution phase of apoptosis	18	3	0.561	4.3514	2.121	0.0297027	1.5272	1	0.141711	1	CG6839,CG3819,DNaseII	FBgn0036831,FBgn0036833,FBgn0000477
GO Biological Processes	GO:0030262	apoptotic nuclear changes	18	3	0.561	4.3514	2.121	0.0297027	1.5272	1	0.141711	1	CG6839,CG3819,DNaseII	FBgn0036831,FBgn0036833,FBgn0000477
GO Biological Processes	GO:0060972	left/right pattern formation	18	3	0.561	4.3514	2.121	0.0297027	1.5272	1	0.141711	1	dome,shg,Ccdc39	FBgn0043903,FBgn0003391,FBgn0037276
GO Biological Processes	GO:0071322	cellular response to carbohydrate stimulus	18	3	0.561	4.3514	2.121	0.0297027	1.5272	1	0.141711	1	Pepck1,FASN1,ACC	FBgn0003067,FBgn0283427,FBgn0033246
GO Biological Processes	GO:0010038	response to metal ion	46	5	0.935	2.8379	1.505	0.0304825	1.51595	1	0.144879	1	Grx1,TotA,Fer2LCH,Fer1HCH,Ctr1B	FBgn0036820,FBgn0028396,FBgn0015221,FBgn0015222,FBgn0062412
Expression annotation AGR	FBbt:00000265	embryonic/larval dorsal tracheal branch	46	5	0.935	2.8379	1.505	0.0304825	1.51595	1	0.144879	1	wdp,Nagk,Spn88Ea,obst-A,obst-B	FBgn0034718,FBgn0038321,FBgn0028984,FBgn0031097,FBgn0027600
GO Biological Processes	GO:0006413	translational initiation	79	7	1.308	2.3134	1.21	0.0314444	1.50246	1	0.148884	1	eIF4G1,eIF1A,eIF5B,l(2)efl,PEK,eIF4H1,eIF2A	FBgn0023213,FBgn0026250,FBgn0026259,FBgn0011296,FBgn0037327,FBgn0262734,FBgn0037135
Expression annotation AGR	GO:0022626	cytosolic ribosome	79	7	1.308	2.3134	1.21	0.0314444	1.50246	1	0.148884	1	RpL7A,RpS26,RpL11,RpL34b,RpL6,RpL8,RpL15	FBgn0014026,FBgn0261597,FBgn0013325,FBgn0037686,FBgn0039857,FBgn0261602,FBgn0028697
GO Biological Processes	GO:0034976	response to endoplasmic reticulum stress	97	8	1.495	2.1533	1.107	0.0324519	1.48876	1	0.153365	1	PEK,alpha-Man-Ia,Edem2,Cnx99A,Erasp,bark,CaBP1,Gtpx	FBgn0037327,FBgn0259170,FBgn0032480,FBgn0015622,FBgn0050090,FBgn0031571,FBgn0025678,FBgn0035438
Expression annotation AGR	FBbt:00001939	lamina anlage	32	4	0.748	3.2636	1.706	0.0327471	1.48483	1	0.154468	1	dome,Jheh2,dally,Ptp69D	FBgn0043903,FBgn0034405,FBgn0263930,FBgn0014007
GO Biological Processes	GO:0007043	cell-cell junction assembly	63	6	1.121	2.4865	1.314	0.0330645	1.48064	1	0.155145	1	Nrg,Gli,scrib,mesh,shg,bark	FBgn0264975,FBgn0001987,FBgn0263289,FBgn0051004,FBgn0003391,FBgn0031571
GO Biological Processes	GO:0043297	apical junction assembly	47	5	0.935	2.7775	1.474	0.033077	1.48047	1	0.155145	1	Nrg,Gli,scrib,mesh,shg	FBgn0264975,FBgn0001987,FBgn0263289,FBgn0051004,FBgn0003391
Expression annotation AGR	FBbt:00000125	endoderm	47	5	0.935	2.7775	1.474	0.033077	1.48047	1	0.155145	1	sog,LanA,LanB2,SPARC,Apt1	FBgn0003463,FBgn0002526,FBgn0267348,FBgn0026562,FBgn0042138
GO Biological Processes	GO:0030182	neuron differentiation	843	43	8.037	1.3317	0.413	0.0332555	1.47814	1	0.155691	1	Rab5,HDAC6,LanB1,shg,Fas1,Gli,Fur2,sif,Dg,Ptp69D,CG5758,mfas,tld,Tig,Sema1b,CG6867,wdp,cora,nrm,amon,Cul3,uzip,Glt,dsd,myo,dally,LanA,Sema2a,ATP6AP2,tok,GlnRS,LanB2,Lsp2,scrib,trol,if,dlp,Sulf1,Nrg,frac,kis,drpr,Ten-m	FBgn0014010,FBgn0026428,FBgn0261800,FBgn0003391,FBgn0285925,FBgn0001987,FBgn0004598,FBgn0085447,FBgn0034072,FBgn0014007,FBgn0032666,FBgn0260745,FBgn0003719,FBgn0011722,FBgn0016059,FBgn0030887,FBgn0034718,FBgn0010434,FBgn0262509,FBgn0023179,FBgn0261268,FBgn0004055,FBgn0001114,FBgn0039528,FBgn0026199,FBgn0263930,FBgn0002526,FBgn0011260,FBgn0037671,FBgn0004885,FBgn0027090,FBgn0267348,FBgn0002565,FBg…
GO Biological Processes	GO:0046434	organophosphate catabolic process	80	7	1.308	2.2845	1.192	0.0333699	1.47664	1	0.155934	1	CG18135,CG3376,CG15533,Gale,Ldh,Dg,CG9394	FBgn0036837,FBgn0034997,FBgn0039768,FBgn0035147,FBgn0001258,FBgn0034072,FBgn0034588
Expression annotation AGR	FBbt:00000112	dorsal ectoderm	335	20	3.738	1.5587	0.64	0.0335065	1.47487	1	0.156281	1	Ance,RNaseX25,Sulf1,Cul3,CG7800,Gli,mfas,Dg,Ect3,Sema2a,tok,Grp170,cora,tld,Hayan,shg,Hmu,Tsp,TP53INP,Spn42Da	FBgn0012037,FBgn0010406,FBgn0040271,FBgn0261268,FBgn0037552,FBgn0001987,FBgn0260745,FBgn0034072,FBgn0260746,FBgn0011260,FBgn0004885,FBgn0023529,FBgn0010434,FBgn0003719,FBgn0030925,FBgn0003391,FBgn0015737,FBgn0031850,FBgn0035542,FBgn0265137
GO Biological Processes	GO:0016054	organic acid catabolic process	116	9	1.682	2.0257	1.018	0.0340104	1.46839	1	0.157022	1	Gs2,CG8665,Abcd3,Mtpalpha,Hacl,Ldh,Pepck1,Had1,Oat	FBgn0001145,FBgn0032945,FBgn0031069,FBgn0028479,FBgn0034488,FBgn0001258,FBgn0003067,FBgn0286508,FBgn0022774
GO Biological Processes	GO:0046395	carboxylic acid catabolic process	116	9	1.682	2.0257	1.018	0.0340104	1.46839	1	0.157022	1	Gs2,Oat,CG8665,Abcd3,Mtpalpha,Hacl,Ldh,Pepck1,Had1	FBgn0001145,FBgn0022774,FBgn0032945,FBgn0031069,FBgn0028479,FBgn0034488,FBgn0001258,FBgn0003067,FBgn0286508
KEGG Pathway D.mel	path:map00220	Arginine biosynthesis	19	3	0.561	4.1224	2.043	0.0342943	1.46478	1	0.157022	1	Gs2,Ass,Argl	FBgn0001145,FBgn0026565,FBgn0032076
GO Biological Processes	GO:1905475	regulation of protein localization to membrane	19	3	0.561	4.1224	2.043	0.0342943	1.46478	1	0.157022	1	Apt1,dally,dlp	FBgn0042138,FBgn0263930,FBgn0041604
Expression annotation AGR	FBbt:00005157	chemosensory sensory organ	19	3	0.561	4.1224	2.043	0.0342943	1.46478	1	0.157022	1	Obp56d,Obp56e,Obp99b	FBgn0034470,FBgn0034471,FBgn0039685
Expression annotation AGR	FBbt:00000127	head mesoderm	845	43	8.037	1.3286	0.41	0.0343746	1.46376	1	0.157022	1	LanB2,Npc2g,bnb,CG2493,Fkbp14,dlp,Fer2LCH,Rab5,coro,scf,CtsF,cathD,AlaRS,CG8635,Pxn,Tailor,Ldh,LManII,Ndg,LanA,Grp170,CG7800,Fer1HCH,Idgf2,Idgf6,sgl,Idgf4,ATP6AP2,GCS2alpha,prtp,CG12288,Dp1,CG9953,cv-d,CG33099,CG15717,CG10602,Pepck1,ltl,PH4alphaEFB,sog,CG10702,Hacl	FBgn0267348,FBgn0039800,FBgn0001090,FBgn0032864,FBgn0010470,FBgn0041604,FBgn0015221,FBgn0014010,FBgn0265935,FBgn0025682,FBgn0260462,FBgn0029093,FBgn0027094,FBgn0033317,FBgn0011828,FBgn0037470,FBgn0001258,FBgn0027611,FBgn0026403,FBgn0002526,FBgn0023529,FBgn0037552,FBgn0015222,FBgn0020415,FBgn0013763,FBgn0261445,FBgn0026415,FBgn0037671,FBgn0027588,FBgn0030329,FBgn0032620,FBgn0027835,FBgn0035726,FBg…
GO Biological Processes	GO:0005984	disaccharide metabolic process	8	2	0.374	6.5271	2.706	0.035173	1.45379	1	0.157022	1	CG5171,Pepck1	FBgn0031907,FBgn0003067
GO Biological Processes	GO:0005991	trehalose metabolic process	8	2	0.374	6.5271	2.706	0.035173	1.45379	1	0.157022	1	CG5171,Pepck1	FBgn0031907,FBgn0003067
GO Biological Processes	GO:0007378	amnioserosa formation	8	2	0.374	6.5271	2.706	0.035173	1.45379	1	0.157022	1	tld,sog	FBgn0003719,FBgn0003463
GO Biological Processes	GO:0010586	miRNA metabolic process	8	2	0.374	6.5271	2.706	0.035173	1.45379	1	0.157022	1	Dis3l2,Tailor	FBgn0035111,FBgn0037470
GO Biological Processes	GO:0021675	nerve development	8	2	0.374	6.5271	2.706	0.035173	1.45379	1	0.157022	1	Nrg,Dg	FBgn0264975,FBgn0034072
GO Biological Processes	GO:0030728	ovulation	8	2	0.374	6.5271	2.706	0.035173	1.45379	1	0.157022	1	Tbh,Est-6	FBgn0010329,FBgn0000592
GO Biological Processes	GO:0032367	intracellular cholesterol transport	8	2	0.374	6.5271	2.706	0.035173	1.45379	1	0.157022	1	Npc2d,Npc2g	FBgn0037782,FBgn0039800
GO Biological Processes	GO:0035001	dorsal trunk growth, open tracheal system	8	2	0.374	6.5271	2.706	0.035173	1.45379	1	0.157022	1	LanA,verm	FBgn0002526,FBgn0261341
GO Biological Processes	GO:0046475	glycerophospholipid catabolic process	8	2	0.374	6.5271	2.706	0.035173	1.45379	1	0.157022	1	CG9394,CG18135	FBgn0034588,FBgn0036837
GO Cellular Component	GO:0005920	smooth septate junction	8	2	0.374	6.5271	2.706	0.035173	1.45379	1	0.157022	1	mesh,cora	FBgn0051004,FBgn0010434
GO Cellular Component	GO:0042383	sarcolemma	8	2	0.374	6.5271	2.706	0.035173	1.45379	1	0.157022	1	Dg,if	FBgn0034072,FBgn0001250
Expression annotation AGR	FBbt:00000438	presumptive embryonic/larval digestive system	8	2	0.374	6.5271	2.706	0.035173	1.45379	1	0.157022	1	Ndg,amon	FBgn0026403,FBgn0023179
Expression annotation AGR	FBbt:00001302	lateral cell body glial cell	8	2	0.374	6.5271	2.706	0.035173	1.45379	1	0.157022	1	Nep4,Nagk	FBgn0038818,FBgn0038321
Expression annotation AGR	FBbt:00005668	embryonic frontal ganglion	8	2	0.374	6.5271	2.706	0.035173	1.45379	1	0.157022	1	CG5849,amon	FBgn0038897,FBgn0023179
Expression annotation AGR	FBbt:00013688	lobe system of adult mushroom body	8	2	0.374	6.5271	2.706	0.035173	1.45379	1	0.157022	1	Gs2,amon	FBgn0001145,FBgn0023179
Expression annotation AGR	FBbt:00016020	dorsal apodeme anlage	8	2	0.374	6.5271	2.706	0.035173	1.45379	1	0.157022	1	Tsp,apolpp	FBgn0031850,FBgn0087002
Expression annotation AGR	GO:0005920	smooth septate junction	8	2	0.374	6.5271	2.706	0.035173	1.45379	1	0.157022	1	cora,mesh	FBgn0010434,FBgn0051004
Expression annotation AGR	GO:0030175	filopodium	8	2	0.374	6.5271	2.706	0.035173	1.45379	1	0.157022	1	Nrg,shg	FBgn0264975,FBgn0003391
Expression annotation AGR	GO:0005737	cytoplasm	870	44	8.224	1.3204	0.401	0.0355647	1.44898	1	0.158488	1	verm,eIF4G1,GCS2alpha,HDAC6,CG2493,exu,serp,RpL8,Apt1,sog,scaf,Dis3l2,PEK,PPO3,HIP,kis,ACC,Tailor,Fer2LCH,scf,Rab5,Qsox1,CG8507,Spn43Aa,drpr,NTPase,CG7997,iPLA2-VIA,CG4408,cathD,CG31705,Idgf6,Sod1,Nph,boca,Nrg,Cul3,RpL11,yps,CDase,Spn88Ea,Idgf4,BicD,rig	FBgn0261341,FBgn0023213,FBgn0027588,FBgn0026428,FBgn0032864,FBgn0000615,FBgn0260653,FBgn0261602,FBgn0042138,FBgn0003463,FBgn0033033,FBgn0035111,FBgn0037327,FBgn0261363,FBgn0260484,FBgn0266557,FBgn0033246,FBgn0037470,FBgn0015221,FBgn0025682,FBgn0014010,FBgn0033814,FBgn0037756,FBgn0024294,FBgn0027594,FBgn0024947,FBgn0034117,FBgn0036053,FBgn0039073,FBgn0029093,FBgn0028490,FBgn0013763,FBgn0003462,FBg…
GO Biological Processes	GO:0001703	gastrulation with mouth forming first	48	5	0.935	2.7196	1.443	0.0358048	1.44606	1	0.158709	1	ea,sog,tld,shg,tsl	FBgn0000533,FBgn0003463,FBgn0003719,FBgn0003391,FBgn0003867
GO Biological Processes	GO:0010004	gastrulation involving germ band extension	48	5	0.935	2.7196	1.443	0.0358048	1.44606	1	0.158709	1	sog,tld,shg,tsl,ea	FBgn0003463,FBgn0003719,FBgn0003391,FBgn0003867,FBgn0000533
GO Biological Processes	GO:0046148	pigment biosynthetic process	48	5	0.935	2.7196	1.443	0.0358048	1.44606	1	0.158709	1	yellow-f,pr,alpha-Man-IIa,Cnx99A,ninaD	FBgn0041710,FBgn0003141,FBgn0011740,FBgn0015622,FBgn0002939
GO Biological Processes	GO:0009953	dorsal/ventral pattern formation	155	11	2.056	1.8529	0.89	0.0361071	1.44241	1	0.15874	1	tld,Spn27A,drpr,dally,BicD,dlp,sog,Sulf1,ea,sel,tok	FBgn0003719,FBgn0028990,FBgn0027594,FBgn0263930,FBgn0000183,FBgn0041604,FBgn0003463,FBgn0040271,FBgn0000533,FBgn0263260,FBgn0004885
GO Biological Processes	GO:0006576	biogenic amine metabolic process	33	4	0.748	3.1647	1.662	0.036174	1.4416	1	0.15874	1	PPO1,PPO3,Tbh,PPO2	FBgn0283437,FBgn0261363,FBgn0010329,FBgn0033367
GO Biological Processes	GO:0019236	response to pheromone	33	4	0.748	3.1647	1.662	0.036174	1.4416	1	0.15874	1	Obp56a,Obp56d,Obp99a,Obp99b	FBgn0034468,FBgn0034470,FBgn0039678,FBgn0039685
GO Biological Processes	GO:0019319	hexose biosynthetic process	33	4	0.748	3.1647	1.662	0.036174	1.4416	1	0.15874	1	Sodh2,fbp,PCB,Pepck1	FBgn0022359,FBgn0032820,FBgn0027580,FBgn0003067
Expression annotation AGR	FBbt:00003924	antennal lobe	33	4	0.748	3.1647	1.662	0.036174	1.4416	1	0.15874	1	Sema2a,Ten-m,qsm,dome	FBgn0011260,FBgn0004449,FBgn0028622,FBgn0043903
Expression annotation AGR	FBbt:00001930	embryonic/larval optic lobe	136	10	1.869	1.9197	0.941	0.0361927	1.44138	1	0.15874	1	vkg,tld,Gli,Idgf2,Idgf3,Dg,Ptp69D,Ten-m,Idgf4,tok	FBgn0016075,FBgn0003719,FBgn0001987,FBgn0020415,FBgn0020414,FBgn0034072,FBgn0014007,FBgn0004449,FBgn0026415,FBgn0004885
Expression annotation AGR	FBbt:00000093	ventral midline of embryo	318	19	3.551	1.5599	0.641	0.0373195	1.42806	1	0.163395	1	tsl,CaBP1,CG31145,Sema1b,scrib,ITP,trol,TP53INP,Men,sog,LanA,Sulf1,CG5080,LanB2,mfas,CG31650,Gdi,Ect3,Gli	FBgn0003867,FBgn0025678,FBgn0051145,FBgn0016059,FBgn0263289,FBgn0035023,FBgn0284408,FBgn0035542,FBgn0002719,FBgn0003463,FBgn0002526,FBgn0040271,FBgn0031313,FBgn0267348,FBgn0260745,FBgn0031673,FBgn0004868,FBgn0260746,FBgn0001987
GO Biological Processes	GO:0006898	receptor-mediated endocytosis	65	6	1.121	2.41	1.269	0.0377404	1.42319	1	0.163404	1	LpR2,dally,BicD,CG8507,Rab5,dor	FBgn0051092,FBgn0263930,FBgn0000183,FBgn0037756,FBgn0014010,FBgn0000482
GO Biological Processes	GO:0006631	fatty acid metabolic process	137	10	1.869	1.9057	0.93	0.0377672	1.42289	1	0.163404	1	Mtpalpha,Abcd3,Acsx1L,Hacl,FASN1,Pepck1,ACC,CDase,FASN3,Had1	FBgn0028479,FBgn0031069,FBgn0038730,FBgn0034488,FBgn0283427,FBgn0003067,FBgn0033246,FBgn0039774,FBgn0287184,FBgn0286508
GO Biological Processes	GO:0043277	apoptotic cell clearance	20	3	0.561	3.9163	1.969	0.0392305	1.40638	1	0.166513	1	drpr,CaBP1,prtp	FBgn0027594,FBgn0025678,FBgn0030329
Expression annotation AGR	FBbt:00001931	embryonic/larval optic stalk	20	3	0.561	3.9163	1.969	0.0392305	1.40638	1	0.166513	1	Dg,Ten-m,trol	FBgn0034072,FBgn0004449,FBgn0284408
Expression annotation AGR	GO:0000139	Golgi membrane	20	3	0.561	3.9163	1.969	0.0392305	1.40638	1	0.166513	1	ATP6AP2,alpha-Man-IIa,Pgant9	FBgn0037671,FBgn0011740,FBgn0050463
GO Biological Processes	GO:0051248	negative regulation of protein metabolic process	138	10	1.869	1.8919	0.92	0.0393884	1.40463	1	0.1669	1	Spn27A,Spn88Ea,Spn28Dc,Spn77Ba,Spn42Da,Spn88Eb,UK114,Spn43Aa,PEK,svr	FBgn0028990,FBgn0028984,FBgn0031973,FBgn0262057,FBgn0265137,FBgn0038299,FBgn0086691,FBgn0024294,FBgn0037327,FBgn0004648
GO Biological Processes	GO:0009308	amine metabolic process	34	4	0.748	3.0716	1.619	0.0397999	1.40012	1	0.16779	1	PPO3,Tbh,PPO2,PPO1	FBgn0261363,FBgn0010329,FBgn0033367,FBgn0283437
GO Biological Processes	GO:2001233	regulation of apoptotic signaling pathway	34	4	0.748	3.0716	1.619	0.0397999	1.40012	1	0.16779	1	Erasp,Men,Clbn,CtsK1	FBgn0050090,FBgn0002719,FBgn0259152,FBgn0250848
Expression annotation AGR	GO:0005770	late endosome	34	4	0.748	3.0716	1.619	0.0397999	1.40012	1	0.16779	1	scaf,CtsL1,serp,c11.1	FBgn0033033,FBgn0013770,FBgn0260653,FBgn0040236
Expression annotation AGR	FBbt:00004904	follicle cell	343	20	3.738	1.5224	0.606	0.0412422	1.38466	1	0.173578	1	Dg,tsl,Nrg,Sema1b,Hmu,sog,cora,PH4alphaEFB,if,shg,scrib,vkg,drpr,trol,Col4a1,LanA,Tango1,yps,Gli,mfas	FBgn0034072,FBgn0003867,FBgn0264975,FBgn0016059,FBgn0015737,FBgn0003463,FBgn0010434,FBgn0039776,FBgn0001250,FBgn0003391,FBgn0263289,FBgn0016075,FBgn0027594,FBgn0284408,FBgn0000299,FBgn0002526,FBgn0286898,FBgn0022959,FBgn0001987,FBgn0260745
Expression annotation AGR	FBbt:00005805	Bolwig organ	102	8	1.495	2.0477	1.034	0.0418507	1.3783	1	0.175552	1	nw,Rab5,Gdi,shg,Phk-3,sgl,CG18135,scrib	FBgn0283508,FBgn0014010,FBgn0004868,FBgn0003391,FBgn0035089,FBgn0261445,FBgn0036837,FBgn0263289
GO Biological Processes	GO:0170033	L-amino acid metabolic process	84	7	1.308	2.1757	1.121	0.0418516	1.37829	1	0.175552	1	Argl,Oat,yellow-f,Ass,Gs2,Adi1,AsnS	FBgn0032076,FBgn0022774,FBgn0041710,FBgn0026565,FBgn0001145,FBgn0052068,FBgn0270926
GO Biological Processes	GO:0001894	tissue homeostasis	67	6	1.121	2.3381	1.225	0.0428183	1.36837	1	0.178954	1	if,shg,wdp,AcCoAS,CDase,Col4a1	FBgn0001250,FBgn0003391,FBgn0034718,FBgn0012034,FBgn0039774,FBgn0000299
Expression annotation AGR	FBbt:00005215	chordotonal organ	67	6	1.121	2.3381	1.225	0.0428183	1.36837	1	0.178954	1	Ndg,Dg,cora,shg,Nrg,CG15203	FBgn0026403,FBgn0034072,FBgn0010434,FBgn0003391,FBgn0264975,FBgn0030261
GO Biological Processes	GO:0050776	regulation of immune response	240	15	2.804	1.6318	0.706	0.0432632	1.36388	1	0.178954	1	Sp7,Spn77Ba,modSP,Spn27A,PGRP-SD,GNBP1,Spn47C,Spn88Ea,Spn88Eb,PGRP-SC2,Spn42Da,Hayan,grass,SPE,Spn28Dc	FBgn0037515,FBgn0262057,FBgn0051217,FBgn0028990,FBgn0035806,FBgn0040323,FBgn0033574,FBgn0028984,FBgn0038299,FBgn0043575,FBgn0265137,FBgn0030925,FBgn0039494,FBgn0039102,FBgn0031973
KEGG Pathway D.mel	path:map00310	Lysine degradation	35	4	0.748	2.9838	1.577	0.0436252	1.36026	1	0.178954	1	Mtpalpha,Tmlh,CG31075,CG31915	FBgn0028479,FBgn0038795,FBgn0051075,FBgn0051915
GO Biological Processes	GO:0046364	monosaccharide biosynthetic process	35	4	0.748	2.9838	1.577	0.0436252	1.36026	1	0.178954	1	Pepck1,Sodh2,fbp,PCB	FBgn0003067,FBgn0022359,FBgn0032820,FBgn0027580
GO Biological Processes	GO:0046425	regulation of receptor signaling pathway via JAK-STAT	35	4	0.748	2.9838	1.577	0.0436252	1.36026	1	0.178954	1	wdp,pzg,shg,Prx4	FBgn0034718,FBgn0259785,FBgn0003391,FBgn0040308
Expression annotation AGR	FBbt:00001666	dorsal vessel wall cell	35	4	0.748	2.9838	1.577	0.0436252	1.36026	1	0.178954	1	trol,Dg,shg,Ten-m	FBgn0284408,FBgn0034072,FBgn0003391,FBgn0004449
Expression annotation AGR	FBbt:00001881	embryonic/larval salivary gland common duct	35	4	0.748	2.9838	1.577	0.0436252	1.36026	1	0.178954	1	Spn43Aa,shg,serp,Gasp	FBgn0024294,FBgn0003391,FBgn0260653,FBgn0026077
Expression annotation AGR	FBbt:00004872	germarium region 3	35	4	0.748	2.9838	1.577	0.0436252	1.36026	1	0.178954	1	shg,LanA,if,BicD	FBgn0003391,FBgn0002526,FBgn0001250,FBgn0000183
GO Biological Processes	GO:0006047	UDP-N-acetylglucosamine metabolic process	9	2	0.374	5.8019	2.537	0.0440943	1.35562	1	0.178954	1	Gale,Nagk	FBgn0035147,FBgn0038321
GO Biological Processes	GO:0016078	tRNA decay	9	2	0.374	5.8019	2.537	0.0440943	1.35562	1	0.178954	1	Dis3l2,Rrp6	FBgn0035111,FBgn0038269
GO Biological Processes	GO:0043649	dicarboxylic acid catabolic process	9	2	0.374	5.8019	2.537	0.0440943	1.35562	1	0.178954	1	CG8665,Gs2	FBgn0032945,FBgn0001145
GO Biological Processes	GO:0045186	zonula adherens assembly	9	2	0.374	5.8019	2.537	0.0440943	1.35562	1	0.178954	1	shg,scrib	FBgn0003391,FBgn0263289
GO Biological Processes	GO:0072347	response to anesthetic	9	2	0.374	5.8019	2.537	0.0440943	1.35562	1	0.178954	1	alpha-Man-Ia,trol	FBgn0259170,FBgn0284408
GO Biological Processes	GO:0097090	presynaptic membrane organization	9	2	0.374	5.8019	2.537	0.0440943	1.35562	1	0.178954	1	Ten-m,Nlg1	FBgn0004449,FBgn0051146
GO Biological Processes	GO:0120141	regulation of ecdysone receptor signaling pathway	9	2	0.374	5.8019	2.537	0.0440943	1.35562	1	0.178954	1	TP53INP,pzg	FBgn0035542,FBgn0259785
GO Biological Processes	GO:1905957	regulation of cellular response to alcohol	9	2	0.374	5.8019	2.537	0.0440943	1.35562	1	0.178954	1	TP53INP,pzg	FBgn0035542,FBgn0259785
Expression annotation AGR	FBbt:00001884	embryonic/larval middle midgut	9	2	0.374	5.8019	2.537	0.0440943	1.35562	1	0.178954	1	mesh,CtsL1	FBgn0051004,FBgn0013770
Expression annotation AGR	FBbt:00005070	visceral muscle cell	9	2	0.374	5.8019	2.537	0.0440943	1.35562	1	0.178954	1	wupA,myo	FBgn0283471,FBgn0026199
Expression annotation AGR	FBbt:00110301	muscle cell of ventral longitudinal muscle 1	9	2	0.374	5.8019	2.537	0.0440943	1.35562	1	0.178954	1	CG6867,Sulf1	FBgn0030887,FBgn0040271
GO Biological Processes	GO:0045216	cell-cell junction organization	85	7	1.308	2.1501	1.104	0.0441713	1.35486	1	0.178976	1	Nrg,Gli,scrib,mesh,shg,bark,cora	FBgn0264975,FBgn0001987,FBgn0263289,FBgn0051004,FBgn0003391,FBgn0031571,FBgn0010434
GO Biological Processes	GO:0018990	ecdysis, chitin-based cuticle	21	3	0.561	3.7298	1.899	0.0445059	1.35158	1	0.179749	1	Idgf4,Idgf3,Idgf6	FBgn0026415,FBgn0020414,FBgn0013763
Expression annotation AGR	FBbt:00001299	medial-most cell body glial cell	21	3	0.561	3.7298	1.899	0.0445059	1.35158	1	0.179749	1	bnb,Nagk,Nep4	FBgn0001090,FBgn0038321,FBgn0038818
GO Biological Processes	GO:0003013	circulatory system process	51	5	0.935	2.5596	1.356	0.0448006	1.34872	1	0.180357	1	wupA,CG8773,Apoltp,LpR2,cora	FBgn0283471,FBgn0038135,FBgn0032136,FBgn0051092,FBgn0010434
Expression annotation AGR	FBbt:00000096	ventral furrow	51	5	0.935	2.5596	1.356	0.0448006	1.34872	1	0.180357	1	Dg,Ppn,Idgf4,Idgf2,Idgf3	FBgn0034072,FBgn0003137,FBgn0026415,FBgn0020415,FBgn0020414
GO Biological Processes	GO:0010876	lipid localization	123	9	1.682	1.9104	0.934	0.0466418	1.33122	1	0.187467	1	Npc2d,Npc2g,apolpp,CG30503,Apoltp,cv-d,Abcd3,ninaD,LpR2	FBgn0037782,FBgn0039800,FBgn0087002,FBgn0050503,FBgn0032136,FBgn0265048,FBgn0031069,FBgn0002939,FBgn0051092
FlyBase signaling pathway (experimental evidence)	FBgg0000883	JAK-STAT Signaling Pathway	36	4	0.748	2.9009	1.537	0.0476496	1.32194	1	0.190598	1	shg,Prx4,dome,pzg	FBgn0003391,FBgn0040308,FBgn0043903,FBgn0259785
GO Biological Processes	GO:1904892	regulation of receptor signaling pathway via STAT	36	4	0.748	2.9009	1.537	0.0476496	1.32194	1	0.190598	1	wdp,pzg,shg,Prx4	FBgn0034718,FBgn0259785,FBgn0003391,FBgn0040308
Expression annotation AGR	FBbt:00001726	embryonic/larval corpus cardiacum	36	4	0.748	2.9009	1.537	0.0476496	1.32194	1	0.190598	1	tsl,amon,svr,Phm	FBgn0003867,FBgn0023179,FBgn0004648,FBgn0283509
GO Biological Processes	GO:0170039	proteinogenic amino acid metabolic process	87	7	1.308	2.1007	1.071	0.0490552	1.30932	1	0.195907	1	Gs2,Adi1,AsnS,Argl,Oat,yellow-f,Ass	FBgn0001145,FBgn0052068,FBgn0270926,FBgn0032076,FBgn0022774,FBgn0041710,FBgn0026565
GO Biological Processes	GO:0006308	DNA catabolic process	22	3	0.561	3.5602	1.832	0.0501142	1.30004	1	0.198866	1	CG6839,CG3819,DNaseII	FBgn0036831,FBgn0036833,FBgn0000477
GO Biological Processes	GO:0007370	ventral furrow formation	22	3	0.561	3.5602	1.832	0.0501142	1.30004	1	0.198866	1	shg,ea,tsl	FBgn0003391,FBgn0000533,FBgn0003867
GO Biological Processes	GO:0015850	organic hydroxy compound transport	22	3	0.561	3.5602	1.832	0.0501142	1.30004	1	0.198866	1	Apoltp,Npc2d,Npc2g	FBgn0032136,FBgn0037782,FBgn0039800
GO Biological Processes	GO:0060438	trachea development	22	3	0.561	3.5602	1.832	0.0501142	1.30004	1	0.198866	1	verm,wdp,SPARC	FBgn0261341,FBgn0034718,FBgn0026562
GO Biological Processes	GO:0007613	memory	125	9	1.682	1.8798	0.911	0.0507558	1.29451	1	0.201093	1	teq,ATP6AP2,svr,Tbh,dome,Phm,scrib,Gba1b,kis	FBgn0023479,FBgn0037671,FBgn0004648,FBgn0010329,FBgn0043903,FBgn0283509,FBgn0263289,FBgn0051414,FBgn0266557
GO Biological Processes	GO:0040017	positive regulation of locomotion	70	6	1.121	2.2379	1.162	0.0512044	1.29069	1	0.202549	1	Sema1b,kis,Gli,shg,Ten-m,Sema2a	FBgn0016059,FBgn0266557,FBgn0001987,FBgn0003391,FBgn0004449,FBgn0011260
KEGG Pathway D.mel	md:M00014	Glucuronate pathway (uronate pathway)	37	4	0.748	2.8225	1.497	0.0518725	1.28506	1	0.202944	1	Had1,Sodh2,sgl,betaGlu	FBgn0286508,FBgn0022359,FBgn0261445,FBgn0270927
GO Biological Processes	GO:0008543	fibroblast growth factor receptor signaling pathway	37	4	0.748	2.8225	1.497	0.0518725	1.28506	1	0.202944	1	sgl,dally,dlp,trol	FBgn0261445,FBgn0263930,FBgn0041604,FBgn0284408
GO Biological Processes	GO:0019991	septate junction assembly	37	4	0.748	2.8225	1.497	0.0518725	1.28506	1	0.202944	1	mesh,Nrg,Gli,scrib	FBgn0051004,FBgn0264975,FBgn0001987,FBgn0263289
GO Biological Processes	GO:0044344	cellular response to fibroblast growth factor stimulus	37	4	0.748	2.8225	1.497	0.0518725	1.28506	1	0.202944	1	dally,dlp,trol,sgl	FBgn0263930,FBgn0041604,FBgn0284408,FBgn0261445
GO Biological Processes	GO:0051047	positive regulation of secretion	37	4	0.748	2.8225	1.497	0.0518725	1.28506	1	0.202944	1	BicD,Tango1,teq,dor	FBgn0000183,FBgn0286898,FBgn0023479,FBgn0000482
GO Biological Processes	GO:0071774	response to fibroblast growth factor	37	4	0.748	2.8225	1.497	0.0518725	1.28506	1	0.202944	1	sgl,dally,dlp,trol	FBgn0261445,FBgn0263930,FBgn0041604,FBgn0284408
Expression annotation AGR	GO:0045169	fusome	37	4	0.748	2.8225	1.497	0.0518725	1.28506	1	0.202944	1	CtsL1,CtsF,scrib,Fer1HCH	FBgn0013770,FBgn0260462,FBgn0263289,FBgn0015222
GO Biological Processes	GO:0040003	chitin-based cuticle development	206	13	2.43	1.6476	0.72	0.0536803	1.27019	1	0.208324	1	Idgf3,Cpr60D,Cpr47Eb,Cpr47Ec,Cpr49Ac,Idgf4,Idgf6,obst-A,verm,Peritrophin-A,serp,obst-B,Gasp	FBgn0020414,FBgn0050163,FBgn0033598,FBgn0033600,FBgn0033725,FBgn0026415,FBgn0013763,FBgn0031097,FBgn0261341,FBgn0022770,FBgn0260653,FBgn0027600,FBgn0026077
GO Biological Processes	GO:0002804	positive regulation of antifungal peptide production	10	2	0.374	5.2217	2.385	0.0537476	1.26964	1	0.208324	1	SPE,grass	FBgn0039102,FBgn0039494
GO Biological Processes	GO:0032366	intracellular sterol transport	10	2	0.374	5.2217	2.385	0.0537476	1.26964	1	0.208324	1	Npc2d,Npc2g	FBgn0037782,FBgn0039800
GO Biological Processes	GO:0033143	regulation of intracellular steroid hormone receptor signaling pathway	10	2	0.374	5.2217	2.385	0.0537476	1.26964	1	0.208324	1	TP53INP,pzg	FBgn0035542,FBgn0259785
GO Biological Processes	GO:2001242	regulation of intrinsic apoptotic signaling pathway	10	2	0.374	5.2217	2.385	0.0537476	1.26964	1	0.208324	1	Erasp,Clbn	FBgn0050090,FBgn0259152
Expression annotation AGR	FBbt:00047155	adult posterior midgut	10	2	0.374	5.2217	2.385	0.0537476	1.26964	1	0.208324	1	Apoltp,apolpp	FBgn0032136,FBgn0087002
GO Biological Processes	GO:0051146	striated muscle cell differentiation	89	7	1.308	2.0535	1.038	0.0542688	1.26545	1	0.210019	1	Obsc,Col4a1,if,wupA,Prm,Dg,l(2)efl	FBgn0053519,FBgn0000299,FBgn0001250,FBgn0283471,FBgn0003149,FBgn0034072,FBgn0011296
KEGG Pathway D.mel	path:map01212	Fatty acid metabolism	54	5	0.935	2.4174	1.273	0.0550303	1.2594	1	0.212256	1	FASN1,FASN3,Mtpalpha,Ppt2,ACC	FBgn0283427,FBgn0287184,FBgn0028479,FBgn0032358,FBgn0033246
Expression annotation AGR	FBbt:00001103	larval longitudinal connective	54	5	0.935	2.4174	1.273	0.0550303	1.2594	1	0.212256	1	Dg,uzip,Ten-m,scrib,Rnp4F	FBgn0034072,FBgn0004055,FBgn0004449,FBgn0263289,FBgn0014024
GO Biological Processes	GO:0006979	response to oxidative stress	127	9	1.682	1.8502	0.888	0.0551016	1.25884	1	0.212256	1	Sod1,Prx4,Grx1,TotA,iPLA2-VIA,CG10211,Pxn,Gtpx,Irc	FBgn0003462,FBgn0040308,FBgn0036820,FBgn0028396,FBgn0036053,FBgn0032685,FBgn0011828,FBgn0035438,FBgn0038465
Expression annotation AGR	FBbt:00015249	dorsal head epidermis anlage in statu nascendi	228	14	2.617	1.6031	0.681	0.0559832	1.25194	1	0.213923	1	bnb,RhoGEF3,Tsp,dlp,LManII,Gasp,CG7800,Ance,mfas,CG2915,Ect3,Pepck1,Hacl,shg	FBgn0001090,FBgn0264707,FBgn0031850,FBgn0041604,FBgn0027611,FBgn0026077,FBgn0037552,FBgn0012037,FBgn0260745,FBgn0033241,FBgn0260746,FBgn0003067,FBgn0034488,FBgn0003391
GO Biological Processes	GO:0006721	terpenoid metabolic process	23	3	0.561	3.4054	1.768	0.0560479	1.25144	1	0.213923	1	Jheh3,Jheh1,Jheh2	FBgn0034406,FBgn0010053,FBgn0034405
GO Biological Processes	GO:0007160	cell-matrix adhesion	23	3	0.561	3.4054	1.768	0.0560479	1.25144	1	0.213923	1	if,Ndg,mesh	FBgn0001250,FBgn0026403,FBgn0051004
GO Biological Processes	GO:0042246	tissue regeneration	23	3	0.561	3.4054	1.768	0.0560479	1.25144	1	0.213923	1	rgn,Spn88Eb,dome	FBgn0261258,FBgn0038299,FBgn0043903
GO Cellular Component	GO:0005793	endoplasmic reticulum-Golgi intermediate compartment	23	3	0.561	3.4054	1.768	0.0560479	1.25144	1	0.213923	1	NUCB1,ergic53,ERp44	FBgn0052190,FBgn0035909,FBgn0030734
Expression annotation AGR	FBbt:00007325	epidermal cell	23	3	0.561	3.4054	1.768	0.0560479	1.25144	1	0.213923	1	cora,Obp56d,shg	FBgn0010434,FBgn0034470,FBgn0003391
GO Cellular Component	GO:0045169	fusome	38	4	0.748	2.7483	1.459	0.0562929	1.24955	1	0.214531	1	CtsL1,CtsF,scrib,Fer1HCH	FBgn0013770,FBgn0260462,FBgn0263289,FBgn0015222
GO Biological Processes	GO:0009967	positive regulation of signal transduction	466	25	4.673	1.4007	0.486	0.0565437	1.24762	1	0.215159	1	apolpp,Gli,TP53INP,Sulf1,magu,pzg,PGRP-SD,cv-d,shg,trol,tok,cv,Prx4,Erasp,tld,cv-2,dally,ATP6AP2,Clbn,dlp,CtsK1,PEK,Fkbp14,sog,myo	FBgn0087002,FBgn0001987,FBgn0035542,FBgn0040271,FBgn0262169,FBgn0259785,FBgn0035806,FBgn0265048,FBgn0003391,FBgn0284408,FBgn0004885,FBgn0000394,FBgn0040308,FBgn0050090,FBgn0003719,FBgn0000395,FBgn0263930,FBgn0037671,FBgn0259152,FBgn0041604,FBgn0250848,FBgn0037327,FBgn0010470,FBgn0003463,FBgn0026199
GO Biological Processes	GO:0051046	regulation of secretion	90	7	1.308	2.0307	1.022	0.0570006	1.24412	1	0.216568	1	teq,sel,dor,BicD,ITP,Tango1,Fur2	FBgn0023479,FBgn0263260,FBgn0000482,FBgn0000183,FBgn0035023,FBgn0286898,FBgn0004598
GO Biological Processes	GO:0050829	defense response to Gram-negative bacterium	128	9	1.682	1.8357	0.876	0.0573623	1.24137	1	0.217611	1	GNBP1,SPE,PGRP-SC2,cathD,dome,Tep2,CG16799,PGRP-SD,NUCB1	FBgn0040323,FBgn0039102,FBgn0043575,FBgn0029093,FBgn0043903,FBgn0041182,FBgn0034538,FBgn0035806,FBgn0052190
Expression annotation AGR	FBbt:00005425	visual anlage in statu nascendi	229	14	2.617	1.5961	0.675	0.0576421	1.23926	1	0.217932	1	mfas,Ance,Ect3,CG2915,tld,Hacl,shg,RhoGEF3,bnb,dlp,Tsp,Gasp,CG7800,LManII	FBgn0260745,FBgn0012037,FBgn0260746,FBgn0033241,FBgn0003719,FBgn0034488,FBgn0003391,FBgn0264707,FBgn0001090,FBgn0041604,FBgn0031850,FBgn0026077,FBgn0037552,FBgn0027611
GO Biological Processes	GO:0007507	heart development	109	8	1.495	1.9162	0.938	0.0577956	1.23811	1	0.217932	1	wupA,kis,shg,LanA,Nrg,Gli,cora,Col4a1	FBgn0283471,FBgn0266557,FBgn0003391,FBgn0002526,FBgn0264975,FBgn0001987,FBgn0010434,FBgn0000299
GO Biological Processes	GO:0072359	circulatory system development	109	8	1.495	1.9162	0.938	0.0577956	1.23811	1	0.217932	1	Nrg,Gli,cora,Col4a1,wupA,kis,shg,LanA	FBgn0264975,FBgn0001987,FBgn0010434,FBgn0000299,FBgn0283471,FBgn0266557,FBgn0003391,FBgn0002526
GO Cellular Component	GO:0000139	Golgi membrane	109	8	1.495	1.9162	0.938	0.0577956	1.23811	1	0.217932	1	Qsox1,ATP6AP2,alpha-Man-IIa,ergic53,Pgant9,alpha-Man-Ia,Fur2,Pgant2	FBgn0033814,FBgn0037671,FBgn0011740,FBgn0035909,FBgn0050463,FBgn0259170,FBgn0004598,FBgn0031530
KEGG Pathway D.mel	path:map00010	Glycolysis / Gluconeogenesis	55	5	0.935	2.3735	1.247	0.0587159	1.23124	1	0.221069	1	Ldh,Pepck1,AcCoAS,fbp,CG31075	FBgn0001258,FBgn0003067,FBgn0012034,FBgn0032820,FBgn0051075
GO Biological Processes	GO:0048598	embryonic morphogenesis	251	15	2.804	1.5603	0.642	0.0594146	1.22611	1	0.223363	1	Rab5,Ndg,scaf,tsl,sgl,Prm,Col4a1,sog,cora,tld,scrib,vkg,shg,SPARC,ea	FBgn0014010,FBgn0026403,FBgn0033033,FBgn0003867,FBgn0261445,FBgn0003149,FBgn0000299,FBgn0003463,FBgn0010434,FBgn0003719,FBgn0263289,FBgn0016075,FBgn0003391,FBgn0026562,FBgn0000533
GO Biological Processes	GO:0060249	anatomical structure homeostasis	91	7	1.308	2.0083	1.006	0.0598161	1.22318	1	0.224535	1	Col4a1,if,shg,wdp,CG46339,AcCoAS,CDase	FBgn0000299,FBgn0001250,FBgn0003391,FBgn0034718,FBgn0285963,FBgn0012034,FBgn0039774
Expression annotation AGR	FBbt:00000136	mesectoderm	110	8	1.495	1.8988	0.925	0.0603481	1.21934	1	0.225854	1	Ect3,tok,sog,bnb,Dg,Sema1b,shg,mfas	FBgn0260746,FBgn0004885,FBgn0003463,FBgn0001090,FBgn0034072,FBgn0016059,FBgn0003391,FBgn0260745
Expression annotation AGR	FBbt:00001769	eye disc morphogenetic furrow	110	8	1.495	1.8988	0.925	0.0603481	1.21934	1	0.225854	1	if,kis,sgl,Ten-m,tok,tld,trol,Sulf1	FBgn0001250,FBgn0266557,FBgn0261445,FBgn0004449,FBgn0004885,FBgn0003719,FBgn0284408,FBgn0040271
GO Biological Processes	GO:0003007	heart morphogenesis	39	4	0.748	2.6778	1.421	0.0609093	1.21532	1	0.226935	1	shg,Nrg,Gli,cora	FBgn0003391,FBgn0264975,FBgn0001987,FBgn0010434
GO Biological Processes	GO:0019751	polyol metabolic process	39	4	0.748	2.6778	1.421	0.0609093	1.21532	1	0.226935	1	CDase,Sodh2,pr,Pepck1	FBgn0039774,FBgn0022359,FBgn0003141,FBgn0003067
GO Biological Processes	GO:0045824	negative regulation of innate immune response	39	4	0.748	2.6778	1.421	0.0609093	1.21532	1	0.226935	1	Spn88Ea,Spn27A,Spn28Dc,Spn77Ba	FBgn0028984,FBgn0028990,FBgn0031973,FBgn0262057
GO Biological Processes	GO:0007608	sensory perception of smell	130	9	1.682	1.8075	0.854	0.0620614	1.20718	1	0.229377	1	Obp99c,Obp99b,if,Obp83g,Obp44a,Obp56a,Obp56d,Obp56e,Obp99a	FBgn0039682,FBgn0039685,FBgn0001250,FBgn0046875,FBgn0033268,FBgn0034468,FBgn0034470,FBgn0034471,FBgn0039678
GO Biological Processes	GO:0042330	taxis	130	9	1.682	1.8075	0.854	0.0620614	1.20718	1	0.229377	1	CG6867,Glt,Ptp69D,Lsp2,Sulf1,Ten-m,Sema2a,Sema1b,ATP6AP2	FBgn0030887,FBgn0001114,FBgn0014007,FBgn0002565,FBgn0040271,FBgn0004449,FBgn0011260,FBgn0016059,FBgn0037671
GO Biological Processes	GO:0009799	specification of symmetry	24	3	0.561	3.2636	1.706	0.0622989	1.20552	1	0.229377	1	dome,shg,Ccdc39	FBgn0043903,FBgn0003391,FBgn0037276
GO Biological Processes	GO:0009855	determination of bilateral symmetry	24	3	0.561	3.2636	1.706	0.0622989	1.20552	1	0.229377	1	Ccdc39,dome,shg	FBgn0037276,FBgn0043903,FBgn0003391
GO Biological Processes	GO:0030201	heparan sulfate proteoglycan metabolic process	24	3	0.561	3.2636	1.706	0.0622989	1.20552	1	0.229377	1	betaGlu,sgl,Sulf1	FBgn0270927,FBgn0261445,FBgn0040271
GO Biological Processes	GO:0046173	polyol biosynthetic process	24	3	0.561	3.2636	1.706	0.0622989	1.20552	1	0.229377	1	Pepck1,pr,CDase	FBgn0003067,FBgn0003141,FBgn0039774
GO Biological Processes	GO:0097237	cellular response to toxic substance	24	3	0.561	3.2636	1.706	0.0622989	1.20552	1	0.229377	1	Sod1,Irc,Glo1	FBgn0003462,FBgn0038465,FBgn0283450
GO Biological Processes	GO:1990748	cellular detoxification	24	3	0.561	3.2636	1.706	0.0622989	1.20552	1	0.229377	1	Irc,Glo1,Sod1	FBgn0038465,FBgn0283450,FBgn0003462
Expression annotation AGR	FBbt:00001891	embryonic/larval hindgut	253	15	2.804	1.5479	0.63	0.062741	1.20245	1	0.230611	1	Nrg,scf,obst-A,sgl,kis,Hml,bark,trol,Gli,Spn88Ea,Dg,Pgant9,cora,Rnp4F,shg	FBgn0264975,FBgn0025682,FBgn0031097,FBgn0261445,FBgn0266557,FBgn0029167,FBgn0031571,FBgn0284408,FBgn0001987,FBgn0028984,FBgn0034072,FBgn0050463,FBgn0010434,FBgn0014024,FBgn0003391
Expression annotation AGR	FBbt:00005615	larval foregut atrium	232	14	2.617	1.5755	0.656	0.0628185	1.20191	1	0.230611	1	Cpr49Ac,Spn88Ea,Qsox1,Cht10,cora,nw,Obp56a,shg,Pgant2,CG13506,obst-B,CG31145,CG10211,qsm	FBgn0033725,FBgn0028984,FBgn0033814,FBgn0250907,FBgn0010434,FBgn0283508,FBgn0034468,FBgn0003391,FBgn0031530,FBgn0034723,FBgn0027600,FBgn0051145,FBgn0032685,FBgn0028622
GO Cellular Component	GO:0098791	Golgi apparatus subcompartment	111	8	1.495	1.8817	0.912	0.0629705	1.20086	1	0.23083	1	Lerp,Pgant2,alpha-Man-IIa,Pgant9,Tango1,Fur2,CG15099,rgn	FBgn0051072,FBgn0031530,FBgn0011740,FBgn0050463,FBgn0286898,FBgn0004598,FBgn0034400,FBgn0261258
GO Biological Processes	GO:0035592	establishment of protein localization to extracellular region	74	6	1.121	2.1169	1.082	0.0638443	1.19488	1	0.232452	1	dor,sel,teq,sog,dally,Tango1	FBgn0000482,FBgn0263260,FBgn0023479,FBgn0003463,FBgn0263930,FBgn0286898
GO Biological Processes	GO:0006740	NADPH regeneration	11	2	0.374	4.747	2.247	0.0640638	1.19339	1	0.232452	1	Zw,Men	FBgn0004057,FBgn0002719
GO Biological Processes	GO:0009415	response to water	11	2	0.374	4.747	2.247	0.0640638	1.19339	1	0.232452	1	ITP,TotA	FBgn0035023,FBgn0028396
GO Biological Processes	GO:0048738	cardiac muscle tissue development	11	2	0.374	4.747	2.247	0.0640638	1.19339	1	0.232452	1	wupA,Col4a1	FBgn0283471,FBgn0000299
GO Biological Processes	GO:0071907	determination of digestive tract left/right asymmetry	11	2	0.374	4.747	2.247	0.0640638	1.19339	1	0.232452	1	dome,shg	FBgn0043903,FBgn0003391
GO Biological Processes	GO:1901419	regulation of response to alcohol	11	2	0.374	4.747	2.247	0.0640638	1.19339	1	0.232452	1	TP53INP,pzg	FBgn0035542,FBgn0259785
GO Cellular Component	GO:0016529	sarcoplasmic reticulum	11	2	0.374	4.747	2.247	0.0640638	1.19339	1	0.232452	1	CG9297,Nep4	FBgn0038181,FBgn0038818
Expression annotation AGR	FBbt:00005067	fat body primordium	57	5	0.935	2.2902	1.195	0.0664996	1.17718	1	0.240941	1	Fer1HCH,Pxn,apolpp,Fer2LCH,trol	FBgn0015222,FBgn0011828,FBgn0087002,FBgn0015221,FBgn0284408
Expression annotation AGR	FBbt:00005520	fat body/gonad primordium	132	9	1.682	1.7801	0.832	0.066999	1.17393	1	0.242399	1	scf,Npc2g,Fer1HCH,gNacalpha,Jheh1,Apoltp,LManII,Tep4,fat-spondin	FBgn0025682,FBgn0039800,FBgn0015222,FBgn0031296,FBgn0010053,FBgn0032136,FBgn0027611,FBgn0041180,FBgn0026721
Expression annotation AGR	FBbt:00000111	ectoderm	152	10	1.869	1.7177	0.78	0.0672516	1.1723	1	0.242961	1	LanA,dally,LanB2,sog,Fas1,kis,tld,Dg,Sema1b,shg	FBgn0002526,FBgn0263930,FBgn0267348,FBgn0003463,FBgn0285925,FBgn0266557,FBgn0003719,FBgn0034072,FBgn0016059,FBgn0003391
GO Biological Processes	GO:0090066	regulation of anatomical structure size	235	14	2.617	1.5554	0.637	0.0682985	1.16559	1	0.246387	1	svr,verm,Gel,serp,Nrg,Pal1,obst-A,Phm,Gli,myo,cora,nw,Gasp,bark	FBgn0004648,FBgn0261341,FBgn0010225,FBgn0260653,FBgn0264975,FBgn0283510,FBgn0031097,FBgn0283509,FBgn0001987,FBgn0026199,FBgn0010434,FBgn0283508,FBgn0026077,FBgn0031571
GO Biological Processes	GO:0009225	nucleotide-sugar metabolic process	25	3	0.561	3.133	1.648	0.068858	1.16205	1	0.247335	1	Gale,sgl,Nagk	FBgn0035147,FBgn0261445,FBgn0038321
GO Biological Processes	GO:1901655	cellular response to ketone	25	3	0.561	3.133	1.648	0.068858	1.16205	1	0.247335	1	TP53INP,pzg,Glo1	FBgn0035542,FBgn0259785,FBgn0283450
Expression annotation AGR	FBbt:00005052	tracheal fusion cell	25	3	0.561	3.133	1.648	0.068858	1.16205	1	0.247335	1	obst-B,shg,CG1299	FBgn0027600,FBgn0003391,FBgn0035501
GO Biological Processes	GO:0045465	R8 cell differentiation	41	4	0.748	2.5472	1.349	0.0707218	1.15045	1	0.253665	1	amon,myo,Fur2,tld	FBgn0023179,FBgn0026199,FBgn0004598,FBgn0003719
GO Biological Processes	GO:0071692	protein localization to extracellular region	77	6	1.121	2.0344	1.025	0.074425	1.12828	1	0.255986	1	sog,Tango1,dor,sel,dally,teq	FBgn0003463,FBgn0286898,FBgn0000482,FBgn0263260,FBgn0263930,FBgn0023479
GO Biological Processes	GO:0001941	postsynaptic membrane organization	12	2	0.374	4.3514	2.121	0.0749784	1.12506	1	0.255986	1	Nlg1,Ten-m	FBgn0051146,FBgn0004449
GO Biological Processes	GO:0002781	antifungal peptide production	12	2	0.374	4.3514	2.121	0.0749784	1.12506	1	0.255986	1	SPE,grass	FBgn0039102,FBgn0039494
GO Biological Processes	GO:0002788	regulation of antifungal peptide production	12	2	0.374	4.3514	2.121	0.0749784	1.12506	1	0.255986	1	SPE,grass	FBgn0039102,FBgn0039494
GO Biological Processes	GO:0006730	one-carbon metabolic process	12	2	0.374	4.3514	2.121	0.0749784	1.12506	1	0.255986	1	CG8665,CAH1	FBgn0032945,FBgn0027844
GO Biological Processes	GO:0015909	long-chain fatty acid transport	12	2	0.374	4.3514	2.121	0.0749784	1.12506	1	0.255986	1	Abcd3,CG30503	FBgn0031069,FBgn0050503
GO Biological Processes	GO:0019400	alditol metabolic process	12	2	0.374	4.3514	2.121	0.0749784	1.12506	1	0.255986	1	Pepck1,Sodh2	FBgn0003067,FBgn0022359
GO Biological Processes	GO:0030301	cholesterol transport	12	2	0.374	4.3514	2.121	0.0749784	1.12506	1	0.255986	1	Npc2d,Npc2g	FBgn0037782,FBgn0039800
GO Biological Processes	GO:0034058	endosomal vesicle fusion	12	2	0.374	4.3514	2.121	0.0749784	1.12506	1	0.255986	1	dor,Rab5	FBgn0000482,FBgn0014010
GO Biological Processes	GO:0034311	diol metabolic process	12	2	0.374	4.3514	2.121	0.0749784	1.12506	1	0.255986	1	pr,CDase	FBgn0003141,FBgn0039774
GO Biological Processes	GO:0034312	diol biosynthetic process	12	2	0.374	4.3514	2.121	0.0749784	1.12506	1	0.255986	1	pr,CDase	FBgn0003141,FBgn0039774
GO Biological Processes	GO:0043113	receptor clustering	12	2	0.374	4.3514	2.121	0.0749784	1.12506	1	0.255986	1	scrib,Nlg1	FBgn0263289,FBgn0051146
GO Biological Processes	GO:0061327	anterior Malpighian tubule development	12	2	0.374	4.3514	2.121	0.0749784	1.12506	1	0.255986	1	vkg,SPARC	FBgn0016075,FBgn0026562
GO Cellular Component	GO:0035230	cytoneme	12	2	0.374	4.3514	2.121	0.0749784	1.12506	1	0.255986	1	Nrg,dlp	FBgn0264975,FBgn0041604
GO Cellular Component	GO:0036379	myofilament	12	2	0.374	4.3514	2.121	0.0749784	1.12506	1	0.255986	1	Prm,wupA	FBgn0003149,FBgn0283471
Expression annotation AGR	FBbt:00000603	muscle cell of A1-7 ventral longitudinal muscle 2	12	2	0.374	4.3514	2.121	0.0749784	1.12506	1	0.255986	1	CG6867,Sulf1	FBgn0030887,FBgn0040271
Expression annotation AGR	FBbt:00001298	embryonic/larval cell body glial cell	12	2	0.374	4.3514	2.121	0.0749784	1.12506	1	0.255986	1	Nep4,myo	FBgn0038818,FBgn0026199
Expression annotation AGR	FBbt:00005024	tracheal system	12	2	0.374	4.3514	2.121	0.0749784	1.12506	1	0.255986	1	alpha-Man-Ia,Ten-m	FBgn0259170,FBgn0004449
Expression annotation AGR	FBbt:00007054	superior lateral protocerebrum	12	2	0.374	4.3514	2.121	0.0749784	1.12506	1	0.255986	1	ITP,CtsF	FBgn0035023,FBgn0260462
Expression annotation AGR	GO:0035230	cytoneme	12	2	0.374	4.3514	2.121	0.0749784	1.12506	1	0.255986	1	Nrg,dlp	FBgn0264975,FBgn0041604
GO Biological Processes	GO:0060560	developmental growth involved in morphogenesis	96	7	1.308	1.9037	0.929	0.0751576	1.12403	1	0.255986	1	shg,LanA,verm,Spn88Ea,scaf,Nrg,Rab5	FBgn0003391,FBgn0002526,FBgn0261341,FBgn0028984,FBgn0033033,FBgn0264975,FBgn0014010
KEGG Pathway D.mel	path:map00565	Ether lipid metabolism	26	3	0.561	3.0125	1.591	0.0757154	1.12082	1	0.257185	1	Pld3,iPLA2-VIA,CG30503	FBgn0032923,FBgn0036053,FBgn0050503
Expression annotation AGR	FBbt:00005103	symmetrical commissure	26	3	0.561	3.0125	1.591	0.0757154	1.12082	1	0.257185	1	Tig,dlp,Fas1	FBgn0011722,FBgn0041604,FBgn0285925
Expression annotation AGR	FBbt:00001778	wing disc	484	25	4.673	1.3486	0.431	0.0797301	1.09838	1	0.270455	1	Sulf1,Spn77Ba,coro,Pgant9,prtp,magu,pzg,Cht10,sog,Cpr49Ac,nrm,if,Dg,SPE,Rab5,cora,scrib,Pgant2,ltl,cv,dally,Gli,cv-2,dlp,Lectin-galC1	FBgn0040271,FBgn0262057,FBgn0265935,FBgn0050463,FBgn0030329,FBgn0262169,FBgn0259785,FBgn0250907,FBgn0003463,FBgn0033725,FBgn0262509,FBgn0001250,FBgn0034072,FBgn0039102,FBgn0014010,FBgn0010434,FBgn0263289,FBgn0031530,FBgn0268063,FBgn0000394,FBgn0263930,FBgn0001987,FBgn0000395,FBgn0041604,FBgn0016675
Expression annotation AGR	FBbt:00000130	visceral trunk mesoderm	137	9	1.682	1.7152	0.778	0.0803968	1.09476	1	0.272347	1	tok,if,trol,Ndg,Dg,RhoGEF3,LanA,LanB2,Ten-m	FBgn0004885,FBgn0001250,FBgn0284408,FBgn0026403,FBgn0034072,FBgn0264707,FBgn0002526,FBgn0267348,FBgn0004449
FlyBase signaling pathway (experimental evidence)	FBgg0000981	Positive Regulators of Hedgehog Signaling Pathway	43	4	0.748	2.4287	1.28	0.0812906	1.08996	1	0.27463	1	trol,dlp,dally,Sulf1	FBgn0284408,FBgn0041604,FBgn0263930,FBgn0040271
Expression annotation AGR	FBbt:00005616	embryonic foregut sensory structure	43	4	0.748	2.4287	1.28	0.0812906	1.08996	1	0.27463	1	Cpr49Ac,shg,trol,qsm	FBgn0033725,FBgn0003391,FBgn0284408,FBgn0028622
Expression annotation AGR	FBbt:00005533	ventral epidermis primordium	307	17	3.178	1.4457	0.532	0.0822608	1.08481	1	0.277533	1	Pal1,tld,Dg,Obp99a,Sema2a,PH4alphaEFB,cora,qsm,shg,Spn42Da,Grp170,TP53INP,nw,sog,LanA,Gli,dlp	FBgn0283510,FBgn0003719,FBgn0034072,FBgn0039678,FBgn0011260,FBgn0039776,FBgn0010434,FBgn0028622,FBgn0003391,FBgn0265137,FBgn0023529,FBgn0035542,FBgn0283508,FBgn0003463,FBgn0002526,FBgn0001987,FBgn0041604
GO Biological Processes	GO:0048259	regulation of receptor-mediated endocytosis	27	3	0.561	2.9009	1.537	0.0828608	1.08165	1	0.27843	1	BicD,CG8507,dally	FBgn0000183,FBgn0037756,FBgn0263930
Expression annotation AGR	FBbt:00005609	embryonic proventriculus intermediate layer	27	3	0.561	2.9009	1.537	0.0828608	1.08165	1	0.27843	1	shg,trol,Prx4	FBgn0003391,FBgn0284408,FBgn0040308
Expression annotation AGR	FBbt:00007644	anterior-posterior compartment boundary of the wing disc	27	3	0.561	2.9009	1.537	0.0828608	1.08165	1	0.27843	1	dally,cv-2,Sulf1	FBgn0263930,FBgn0000395,FBgn0040271
GO Biological Processes	GO:0030162	regulation of proteolysis	118	8	1.495	1.7701	0.824	0.0832967	1.07937	1	0.279145	1	Spn27A,Spn88Ea,Spn42Da,sel,Spn28Dc,Spn77Ba,Spn88Eb,Spn43Aa	FBgn0028990,FBgn0028984,FBgn0265137,FBgn0263260,FBgn0031973,FBgn0262057,FBgn0038299,FBgn0024294
Expression annotation AGR	GO:0005794	Golgi apparatus	118	8	1.495	1.7701	0.824	0.0832967	1.07937	1	0.279145	1	Tango1,Qsox1,Gtpx,NUCB1,CG31145,Fer2LCH,Fer1HCH,c11.1	FBgn0286898,FBgn0033814,FBgn0035438,FBgn0052190,FBgn0051145,FBgn0015221,FBgn0015222,FBgn0040236
Expression annotation AGR	FBbt:00005098	peripheral nervous system	61	5	0.935	2.14	1.098	0.0836988	1.07728	1	0.280116	1	Sod1,nrm,tok,Gli,ITP	FBgn0003462,FBgn0262509,FBgn0004885,FBgn0001987,FBgn0035023
GO Biological Processes	GO:0006399	tRNA metabolic process	159	10	1.869	1.642	0.715	0.084975	1.07071	1	0.281716	1	GlnRS,Dis3l2,AsnRS,HisRS,SerRS,cbc,MetRS,AlaRS,Rrp6,GluProRS	FBgn0027090,FBgn0035111,FBgn0086443,FBgn0027087,FBgn0031497,FBgn0033842,FBgn0034401,FBgn0027094,FBgn0038269,FBgn0005674
FlyBase signaling pathway (experimental evidence)	FBgg0000882	Positive Regulators of JAK-STAT Signaling Pathway	13	2	0.374	4.0167	2.006	0.0864304	1.06333	1	0.281716	1	shg,Prx4	FBgn0003391,FBgn0040308
KEGG Pathway D.mel	path:map00592	alpha-Linolenic acid metabolism	13	2	0.374	4.0167	2.006	0.0864304	1.06333	1	0.281716	1	iPLA2-VIA,CG30503	FBgn0036053,FBgn0050503
GO Biological Processes	GO:0006000	fructose metabolic process	13	2	0.374	4.0167	2.006	0.0864304	1.06333	1	0.281716	1	fbp,Sodh2	FBgn0032820,FBgn0022359
GO Biological Processes	GO:0015908	fatty acid transport	13	2	0.374	4.0167	2.006	0.0864304	1.06333	1	0.281716	1	Abcd3,CG30503	FBgn0031069,FBgn0050503
GO Biological Processes	GO:0035076	ecdysone receptor signaling pathway	13	2	0.374	4.0167	2.006	0.0864304	1.06333	1	0.281716	1	TP53INP,pzg	FBgn0035542,FBgn0259785
GO Biological Processes	GO:0035160	maintenance of epithelial integrity, open tracheal system	13	2	0.374	4.0167	2.006	0.0864304	1.06333	1	0.281716	1	if,shg	FBgn0001250,FBgn0003391
GO Biological Processes	GO:0046189	phenol-containing compound biosynthetic process	13	2	0.374	4.0167	2.006	0.0864304	1.06333	1	0.281716	1	Tbh,yellow-f	FBgn0010329,FBgn0041710
GO Biological Processes	GO:0050654	chondroitin sulfate proteoglycan metabolic process	13	2	0.374	4.0167	2.006	0.0864304	1.06333	1	0.281716	1	betaGlu,sgl	FBgn0270927,FBgn0261445
GO Biological Processes	GO:0098869	cellular oxidant detoxification	13	2	0.374	4.0167	2.006	0.0864304	1.06333	1	0.281716	1	Irc,Sod1	FBgn0038465,FBgn0003462
GO Cellular Component	GO:0101031	protein folding chaperone complex	13	2	0.374	4.0167	2.006	0.0864304	1.06333	1	0.281716	1	Nrd1,CG11999	FBgn0030344,FBgn0037312
Expression annotation AGR	FBbt:00001105	larval anterior commissure	13	2	0.374	4.0167	2.006	0.0864304	1.06333	1	0.281716	1	Ten-m,Fas1	FBgn0004449,FBgn0285925
Expression annotation AGR	FBbt:00001120	larval posterior commissure	13	2	0.374	4.0167	2.006	0.0864304	1.06333	1	0.281716	1	Ten-m,Fas1	FBgn0004449,FBgn0285925
Expression annotation AGR	FBbt:00001258	subperineurial glial cell	13	2	0.374	4.0167	2.006	0.0864304	1.06333	1	0.281716	1	Gli,shg	FBgn0001987,FBgn0003391
Expression annotation AGR	FBbt:00001288	ventral lateral subperineurial glial cell	13	2	0.374	4.0167	2.006	0.0864304	1.06333	1	0.281716	1	CG5080,Nagk	FBgn0031313,FBgn0038321
Expression annotation AGR	FBbt:00001300	medial cell body glial cell	13	2	0.374	4.0167	2.006	0.0864304	1.06333	1	0.281716	1	Nagk,Nep4	FBgn0038321,FBgn0038818
Expression annotation AGR	FBbt:00005611	embryonic precursor of adult foregut	13	2	0.374	4.0167	2.006	0.0864304	1.06333	1	0.281716	1	CG7997,shg	FBgn0034117,FBgn0003391
Expression annotation AGR	FBbt:00105220	lateral head epidermis	13	2	0.374	4.0167	2.006	0.0864304	1.06333	1	0.281716	1	Ance,Obp56a	FBgn0012037,FBgn0034468
Expression annotation AGR	GO:0009925	basal plasma membrane	13	2	0.374	4.0167	2.006	0.0864304	1.06333	1	0.281716	1	if,Dg	FBgn0001250,FBgn0034072
Expression annotation AGR	GO:0045178	basal part of cell	13	2	0.374	4.0167	2.006	0.0864304	1.06333	1	0.281716	1	Apoltp,apolpp	FBgn0032136,FBgn0087002
GO Biological Processes	GO:0031099	regeneration	44	4	0.748	2.3735	1.247	0.0868509	1.06123	1	0.28235	1	HDAC6,dome,rgn,Spn88Eb	FBgn0026428,FBgn0043903,FBgn0261258,FBgn0038299
Expression annotation AGR	GO:0016323	basolateral plasma membrane	44	4	0.748	2.3735	1.247	0.0868509	1.06123	1	0.28235	1	dally,scrib,Apoltp,cora	FBgn0263930,FBgn0263289,FBgn0032136,FBgn0010434
Expression annotation AGR	FBbt:00015252	antennal anlage in statu nascendi	223	13	2.43	1.522	0.606	0.0875851	1.05757	1	0.284367	1	LManII,CG7800,Ance,mfas,CG2915,Ect3,Hacl,shg,RhoGEF3,bnb,dlp,Tsp,Gasp	FBgn0027611,FBgn0037552,FBgn0012037,FBgn0260745,FBgn0033241,FBgn0260746,FBgn0034488,FBgn0003391,FBgn0264707,FBgn0001090,FBgn0041604,FBgn0031850,FBgn0026077
GO Biological Processes	GO:0006665	sphingolipid metabolic process	62	5	0.935	2.1055	1.074	0.0883325	1.05388	1	0.284944	1	CG3376,CG15533,iPLA2-VIA,CDase,Gba1b	FBgn0034997,FBgn0039768,FBgn0036053,FBgn0039774,FBgn0051414
GO Biological Processes	GO:0030335	positive regulation of cell migration	62	5	0.935	2.1055	1.074	0.0883325	1.05388	1	0.284944	1	kis,Gli,shg,Sema2a,Sema1b	FBgn0266557,FBgn0001987,FBgn0003391,FBgn0011260,FBgn0016059
GO Biological Processes	GO:0072330	monocarboxylic acid biosynthetic process	62	5	0.935	2.1055	1.074	0.0883325	1.05388	1	0.284944	1	CDase,Ldh,FASN1,ACC,FASN3	FBgn0039774,FBgn0001258,FBgn0283427,FBgn0033246,FBgn0287184
GO Biological Processes	GO:0097190	apoptotic signaling pathway	62	5	0.935	2.1055	1.074	0.0883325	1.05388	1	0.284944	1	Men,Erasp,CtsK1,Prx4,Clbn	FBgn0002719,FBgn0050090,FBgn0250848,FBgn0040308,FBgn0259152
Expression annotation AGR	FBbt:00005618	embryonic maxillary sensory complex	62	5	0.935	2.1055	1.074	0.0883325	1.05388	1	0.284944	1	Gdi,Obp56e,shg,qsm,nw	FBgn0004868,FBgn0034471,FBgn0003391,FBgn0028622,FBgn0283508
GO Biological Processes	GO:0120036	plasma membrane bounded cell projection organization	745	36	6.729	1.2616	0.335	0.089043	1.0504	1	0.286865	1	LanB2,Nrg,Cul3,if,dlp,Rab5,dally,kis,LanB1,Fas1,tok,GlnRS,Dg,Ccdc39,trol,CG6867,Sema2a,shg,Ptp69D,frac,Glt,Sema1b,mfas,sif,HDAC6,Ten-m,uzip,Gli,ATP6AP2,kl-3,Lsp2,LanA,cora,scrib,Tig,Sulf1	FBgn0267348,FBgn0264975,FBgn0261268,FBgn0001250,FBgn0041604,FBgn0014010,FBgn0263930,FBgn0266557,FBgn0261800,FBgn0285925,FBgn0004885,FBgn0027090,FBgn0034072,FBgn0037276,FBgn0284408,FBgn0030887,FBgn0011260,FBgn0003391,FBgn0014007,FBgn0035798,FBgn0001114,FBgn0016059,FBgn0260745,FBgn0085447,FBgn0026428,FBgn0004449,FBgn0004055,FBgn0001987,FBgn0037671,FBgn0267432,FBgn0002565,FBgn0002526,FBgn0010434,FBg…
Expression annotation AGR	FBbt:00005415	central brain anlage in statu nascendi	224	13	2.43	1.5152	0.6	0.0899208	1.04614	1	0.289053	1	shg,RhoGEF3,bnb,dlp,Tsp,Gasp,LManII,CG7800,Ance,mfas,CG2915,Ect3,Hacl	FBgn0003391,FBgn0264707,FBgn0001090,FBgn0041604,FBgn0031850,FBgn0026077,FBgn0027611,FBgn0037552,FBgn0012037,FBgn0260745,FBgn0033241,FBgn0260746,FBgn0034488
KEGG Pathway D.mel	path:map00480	Glutathione metabolism	81	6	1.121	1.934	0.952	0.0899892	1.04581	1	0.289053	1	Gtpx,CG4306,superdeath,CG11951,Zw,GstD7	FBgn0035438,FBgn0036787,FBgn0039640,FBgn0039656,FBgn0004057,FBgn0010043
DRSC PathON signaling pathway core components	PathON:12	Wnt signaling pathway	28	3	0.561	2.7973	1.484	0.0902833	1.04439	1	0.289053	1	dally,boca,dlp	FBgn0263930,FBgn0004132,FBgn0041604
GO Biological Processes	GO:0050708	regulation of protein secretion	28	3	0.561	2.7973	1.484	0.0902833	1.04439	1	0.289053	1	dor,sel,teq	FBgn0000482,FBgn0263260,FBgn0023479
GO Biological Processes	GO:0007275	multicellular organism development	2426	105	19.626	1.13	0.176	0.090315	1.04424	1	0.289053	1	vkg,wupA,uzip,obst-A,if,shg,Cpr47Eb,dsd,Fkbp14,tld,sog,Gs2,Sdr,SPARC,frac,Fas1,verm,Ance,dlp,Cpr47Ec,ea,Gale,amon,Col4a1,Ndg,Spn27A,dome,sif,Prm,serp,fon,Dg,Cpr49Ac,Sema1b,trol,myo,LanB2,bnb,HDAC6,Nlg1,svr,Ptp69D,LpR2,LanA,Phk-3,Ten-m,Idgf6,exu,CG6867,scrib,Pal1,Ccdc39,tsl,ltl,GlnRS,Spn88Ea,ATP6AP2,Idgf4,Gli,Gasp,sgl,Glt,Phm,Fer1HCH,Sema2a,drpr,cv-2,bark,Spn43Aa,BicD,Cul3,Peritrophin-A,CG5758,Cpr…	FBgn0016075,FBgn0283471,FBgn0004055,FBgn0031097,FBgn0001250,FBgn0003391,FBgn0033598,FBgn0039528,FBgn0010470,FBgn0003719,FBgn0003463,FBgn0001145,FBgn0038279,FBgn0026562,FBgn0035798,FBgn0285925,FBgn0261341,FBgn0012037,FBgn0041604,FBgn0033600,FBgn0000533,FBgn0035147,FBgn0023179,FBgn0000299,FBgn0026403,FBgn0028990,FBgn0043903,FBgn0085447,FBgn0003149,FBgn0260653,FBgn0032773,FBgn0034072,FBgn0033725,FBg…
GO Biological Processes	GO:0016192	vesicle-mediated transport	583	29	5.421	1.2987	0.377	0.0904157	1.04376	1	0.289053	1	Rab5,LpR2,NimB1,Nlg1,prtp,lectin-28C,NimB4,CG15099,CaBP1,Tango1,NimB5,ATP6AP2,drpr,ergic53,NimC1,BicD,boca,Pxn,CDase,Lerp,NimB2,scrib,dally,wdp,Apt1,dor,Gdi,eater,CG8507	FBgn0014010,FBgn0051092,FBgn0027929,FBgn0051146,FBgn0030329,FBgn0040099,FBgn0028542,FBgn0034400,FBgn0025678,FBgn0286898,FBgn0028936,FBgn0037671,FBgn0027594,FBgn0035909,FBgn0259896,FBgn0000183,FBgn0004132,FBgn0011828,FBgn0039774,FBgn0051072,FBgn0028543,FBgn0263289,FBgn0263930,FBgn0034718,FBgn0042138,FBgn0000482,FBgn0004868,FBgn0243514,FBgn0037756
GO Biological Processes	GO:0048699	generation of neurons	912	43	8.037	1.231	0.3	0.091147	1.04026	1	0.291019	1	Sulf1,scrib,frac,kis,drpr,Ten-m,Nrg,HDAC6,LanB1,shg,Fas1,Gli,Rab5,sif,Dg,mfas,Ptp69D,CG5758,Fur2,Tig,Sema1b,cora,trol,wdp,tld,Cul3,uzip,CG6867,nrm,amon,dally,LanA,Glt,dsd,myo,GlnRS,LanB2,Sema2a,ATP6AP2,tok,if,dlp,Lsp2	FBgn0040271,FBgn0263289,FBgn0035798,FBgn0266557,FBgn0027594,FBgn0004449,FBgn0264975,FBgn0026428,FBgn0261800,FBgn0003391,FBgn0285925,FBgn0001987,FBgn0014010,FBgn0085447,FBgn0034072,FBgn0260745,FBgn0014007,FBgn0032666,FBgn0004598,FBgn0011722,FBgn0016059,FBgn0010434,FBgn0284408,FBgn0034718,FBgn0003719,FBgn0261268,FBgn0004055,FBgn0030887,FBgn0262509,FBgn0023179,FBgn0263930,FBgn0002526,FBgn0001114,FBg…
KEGG Pathway D.mel	path:map01240	Biosynthesis of cofactors	141	9	1.682	1.6665	0.737	0.0922041	1.03525	1	0.294018	1	Alp5,CG31075,sgl,pr,betaGlu,GluProRS,Alp6,Alp10,Alp9	FBgn0038845,FBgn0051075,FBgn0261445,FBgn0003141,FBgn0270927,FBgn0005674,FBgn0033423,FBgn0035619,FBgn0035620
GO Biological Processes	GO:1901605	alpha-amino acid metabolic process	101	7	1.308	1.8095	0.856	0.0926051	1.03336	1	0.294921	1	Ass,Argl,Adi1,AsnS,Oat,Gs2,yellow-f	FBgn0026565,FBgn0032076,FBgn0052068,FBgn0270926,FBgn0022774,FBgn0001145,FBgn0041710
Expression annotation AGR	FBbt:00005427	ectoderm anlage	63	5	0.935	2.0721	1.051	0.093097	1.03106	1	0.29611	1	Ance,shg,RNaseX25,Gasp,tld	FBgn0012037,FBgn0003391,FBgn0010406,FBgn0026077,FBgn0003719
GO Cellular Component	GO:0045178	basal part of cell	82	6	1.121	1.9104	0.934	0.0941368	1.02624	1	0.299037	1	apolpp,if,Dg,dally,scrib,Apoltp	FBgn0087002,FBgn0001250,FBgn0034072,FBgn0263930,FBgn0263289,FBgn0032136
GO Biological Processes	GO:0032501	multicellular organismal process	3441	145	27.103	1.1002	0.138	0.097722	1.01001	1	0.304405	1	sog,LanA,Phm,Gli,Obp99c,Lsp2,serp,Sgs7,Tbh,cv,Cpr47Eb,Mtpalpha,Spn43Aa,sif,ltl,dsd,Hml,BicD,ea,kis,Gba1b,shg,Sulf1,Sdr,Cul3,Ndg,tsl,Gale,Cpr47Ec,Sod1,CG14933,Apoltp,Obp83g,cv-2,Fur2,Ccdc39,Ance,wupA,tok,magu,Obp56a,sgl,Ten-m,CG8773,eIF2A,PPO1,trol,Cpr49Ac,svr,LpR2,CDase,LanB1,myo,cv-d,fon,bark,tld,dally,Obp56d,dlp,scaf,Gs2,Sema1b,Idgf6,dor,Gasp,bnb,CG10433,Yp3,uzip,frac,Lsp1alpha,Phk-3,rig,CG3376…	FBgn0003463,FBgn0002526,FBgn0283509,FBgn0001987,FBgn0039682,FBgn0002565,FBgn0260653,FBgn0003377,FBgn0010329,FBgn0000394,FBgn0033598,FBgn0028479,FBgn0024294,FBgn0085447,FBgn0268063,FBgn0039528,FBgn0029167,FBgn0000183,FBgn0000533,FBgn0266557,FBgn0051414,FBgn0003391,FBgn0040271,FBgn0038279,FBgn0261268,FBgn0026403,FBgn0003867,FBgn0035147,FBgn0033600,FBgn0003462,FBgn0040968,FBgn0032136,FBgn0046875,FBg…
GO Biological Processes	GO:0006094	gluconeogenesis	29	3	0.561	2.7009	1.433	0.0979718	1.0089	1	0.304405	1	fbp,PCB,Pepck1	FBgn0032820,FBgn0027580,FBgn0003067
GO Biological Processes	GO:0006726	eye pigment biosynthetic process	29	3	0.561	2.7009	1.433	0.0979718	1.0089	1	0.304405	1	alpha-Man-IIa,Cnx99A,ninaD	FBgn0011740,FBgn0015622,FBgn0002939
GO Biological Processes	GO:0007614	short-term memory	29	3	0.561	2.7009	1.433	0.0979718	1.0089	1	0.304405	1	kis,teq,ATP6AP2	FBgn0266557,FBgn0023479,FBgn0037671
GO Biological Processes	GO:0097194	execution phase of apoptosis	29	3	0.561	2.7009	1.433	0.0979718	1.0089	1	0.304405	1	CG6839,CG3819,DNaseII	FBgn0036831,FBgn0036833,FBgn0000477
Expression annotation AGR	FBbt:00007321	embryonic cardioblast	29	3	0.561	2.7009	1.433	0.0979718	1.0089	1	0.304405	1	Dg,LanA,trol	FBgn0034072,FBgn0002526,FBgn0284408
Expression annotation AGR	FBbt:10005369	embryonic/larval esophageal visceral muscle	29	3	0.561	2.7009	1.433	0.0979718	1.0089	1	0.304405	1	Gel,CG5080,Ndg	FBgn0010225,FBgn0031313,FBgn0026403
GO Biological Processes	GO:2000147	positive regulation of cell motility	64	5	0.935	2.0397	1.028	0.0979906	1.00882	1	0.304405	1	Sema2a,Sema1b,kis,Gli,shg	FBgn0011260,FBgn0016059,FBgn0266557,FBgn0001987,FBgn0003391
GO Biological Processes	GO:0009065	glutamine family amino acid catabolic process	14	2	0.374	3.7298	1.899	0.0983629	1.00717	1	0.304405	1	Gs2,Oat	FBgn0001145,FBgn0022774
GO Biological Processes	GO:0030518	nuclear receptor-mediated steroid hormone signaling pathway	14	2	0.374	3.7298	1.899	0.0983629	1.00717	1	0.304405	1	TP53INP,pzg	FBgn0035542,FBgn0259785
GO Biological Processes	GO:0141193	nuclear receptor-mediated signaling pathway	14	2	0.374	3.7298	1.899	0.0983629	1.00717	1	0.304405	1	TP53INP,pzg	FBgn0035542,FBgn0259785
GO Biological Processes	GO:1900150	regulation of defense response to fungus	14	2	0.374	3.7298	1.899	0.0983629	1.00717	1	0.304405	1	grass,SPE	FBgn0039494,FBgn0039102
GO Cellular Component	GO:0016528	sarcoplasm	14	2	0.374	3.7298	1.899	0.0983629	1.00717	1	0.304405	1	CG9297,Nep4	FBgn0038181,FBgn0038818
GO Cellular Component	GO:0030175	filopodium	14	2	0.374	3.7298	1.899	0.0983629	1.00717	1	0.304405	1	Nrg,shg	FBgn0264975,FBgn0003391
Expression annotation AGR	FBbt:00000463	embryonic myoblast	14	2	0.374	3.7298	1.899	0.0983629	1.00717	1	0.304405	1	Ndg,Nlg1	FBgn0026403,FBgn0051146
Expression annotation AGR	FBbt:00003259	adult somatic muscle cell	14	2	0.374	3.7298	1.899	0.0983629	1.00717	1	0.304405	1	Nep4,Lectin-galC1	FBgn0038818,FBgn0016675
Expression annotation AGR	FBbt:00004769	wing cell	14	2	0.374	3.7298	1.899	0.0983629	1.00717	1	0.304405	1	sog,shg	FBgn0003463,FBgn0003391
Expression annotation AGR	FBbt:00100510	embryonic/larval CNS perineurial glial cell	14	2	0.374	3.7298	1.899	0.0983629	1.00717	1	0.304405	1	Dg,dlp	FBgn0034072,FBgn0041604
Expression annotation AGR	FBbt:00005397	embryonic epidermis	83	6	1.121	1.8874	0.916	0.0983855	1.00707	1	0.304405	1	Tsp,Gli,Dg,shg,RhoGEF3,dally	FBgn0031850,FBgn0001987,FBgn0034072,FBgn0003391,FBgn0264707,FBgn0263930
GO Biological Processes	GO:0002682	regulation of immune system process	293	16	2.991	1.4257	0.512	0.0983925	1.00704	1	0.304405	1	Spn88Ea,Spn47C,PGRP-SC2,Spn88Eb,mfas,Spn42Da,Hayan,grass,Spn28Dc,SPE,Spn77Ba,Sp7,Spn27A,modSP,GNBP1,PGRP-SD	FBgn0028984,FBgn0033574,FBgn0043575,FBgn0038299,FBgn0260745,FBgn0265137,FBgn0030925,FBgn0039494,FBgn0031973,FBgn0039102,FBgn0262057,FBgn0037515,FBgn0028990,FBgn0051217,FBgn0040323,FBgn0035806
GO Biological Processes	GO:0048069	eye pigmentation	46	4	0.748	2.2703	1.183	0.0985056	1.00654	1	0.304405	1	Cnx99A,ninaD,dor,alpha-Man-IIa	FBgn0015622,FBgn0002939,FBgn0000482,FBgn0011740
Expression annotation AGR	FBbt:00001251	larval glial cell	46	4	0.748	2.2703	1.183	0.0985056	1.00654	1	0.304405	1	CtsL1,cora,uzip,Nep4	FBgn0013770,FBgn0010434,FBgn0004055,FBgn0038818
GO Cellular Component	GO:0005886	plasma membrane	1645	73	13.645	1.1586	0.212	0.0987745	1.00536	1	0.30486	1	Cnx99A,eater,NimB1,Nepl10,Alp10,scrib,ATP6AP2,Nep6,trol,Nep4,dsd,NimB4,Sema2a,Alp9,dome,lectin-24A,Fur2,NimB2,Alp5,Nep7,NimB5,Sema1b,Ptp69D,scaf,lectin-24Db,AnxB10,Adi1,Nepl13,Nepl18,CG5080,NimC1,cora,GNBP1,dally,nw,bark,Nepl14,Nepl19,Rab5,Gli,wdp,if,Ten-m,Lectin-galC1,lectin-22C,Nepl20,LanA,Nepl15,CG8852,Nepl9,CG13506,Dg,nrm,CG7763,CG43797,Nepl21,LpR2,Apoltp,Ance-4,uzip,shg,Nlg1,CG14500,Nrg,Cals…	FBgn0015622,FBgn0243514,FBgn0027929,FBgn0033742,FBgn0035619,FBgn0263289,FBgn0037671,FBgn0030425,FBgn0284408,FBgn0038818,FBgn0039528,FBgn0028542,FBgn0011260,FBgn0035620,FBgn0043903,FBgn0040104,FBgn0004598,FBgn0028543,FBgn0038845,FBgn0039564,FBgn0028936,FBgn0016059,FBgn0014007,FBgn0033033,FBgn0040102,FBgn0000084,FBgn0052068,FBgn0039022,FBgn0039611,FBgn0031313,FBgn0259896,FBgn0010434,FBgn0040323,FBg…
Expression annotation AGR	FBbt:00001061	ventral neurectoderm	103	7	1.308	1.7744	0.827	0.100167	0.999275	1	0.308777	1	Fer1HCH,Sulf1,sog,shg,nrm,Fas1,tld	FBgn0015222,FBgn0040271,FBgn0003463,FBgn0003391,FBgn0262509,FBgn0285925,FBgn0003719
GO Biological Processes	GO:0080134	regulation of response to stress	317	17	3.178	1.4001	0.486	0.102364	0.989855	1	0.315159	1	HDAC6,Erasp,Hayan,iPLA2-VIA,drpr,grass,Spn28Dc,SPE,Spn77Ba,Sp7,Spn27A,modSP,Spn88Ea,GNBP1,PGRP-SD,PGRP-SC2,Clbn	FBgn0026428,FBgn0050090,FBgn0030925,FBgn0036053,FBgn0027594,FBgn0039494,FBgn0031973,FBgn0039102,FBgn0262057,FBgn0037515,FBgn0028990,FBgn0051217,FBgn0028984,FBgn0040323,FBgn0035806,FBgn0043575,FBgn0259152
GO Biological Processes	GO:0019731	antibacterial humoral response	65	5	0.935	2.0083	1.006	0.103011	0.987115	1	0.316763	1	SPE,grass,PGRP-SC2,Lectin-galC1,lectin-24A	FBgn0039102,FBgn0039494,FBgn0043575,FBgn0016675,FBgn0040104
GO Biological Processes	GO:0042692	muscle cell differentiation	124	8	1.495	1.6844	0.752	0.103462	0.985221	1	0.317367	1	Dg,l(2)efl,Obsc,Col4a1,dor,if,wupA,Prm	FBgn0034072,FBgn0011296,FBgn0053519,FBgn0000299,FBgn0000482,FBgn0001250,FBgn0283471,FBgn0003149
Expression annotation AGR	FBbt:00014013	adult gnathal ganglion	124	8	1.495	1.6844	0.752	0.103462	0.985221	1	0.317367	1	CtsB,HisRS,kis,Pxn,dally,CtsF,Tbh,Gs2	FBgn0030521,FBgn0027087,FBgn0266557,FBgn0011828,FBgn0263930,FBgn0260462,FBgn0010329,FBgn0001145
GO Biological Processes	GO:0046165	alcohol biosynthetic process	47	4	0.748	2.222	1.152	0.104592	0.980502	1	0.319623	1	CDase,Tbh,pr,Pepck1	FBgn0039774,FBgn0010329,FBgn0003141,FBgn0003067
KEGG Pathway D.mel	path:map01250	Biosynthesis of nucleotide sugars	30	3	0.561	2.6108	1.384	0.105915	0.975044	1	0.319623	1	Gale,Nagk,sgl	FBgn0035147,FBgn0038321,FBgn0261445
GO Biological Processes	GO:0035159	regulation of tube length, open tracheal system	30	3	0.561	2.6108	1.384	0.105915	0.975044	1	0.319623	1	bark,verm,serp	FBgn0031571,FBgn0261341,FBgn0260653
GO Biological Processes	GO:0009636	response to toxic substance	85	6	1.121	1.8429	0.882	0.107182	0.969878	1	0.319623	1	Glo1,Sod1,Fer2LCH,Fer1HCH,CG11893,Irc	FBgn0283450,FBgn0003462,FBgn0015221,FBgn0015222,FBgn0039316,FBgn0038465
GO Biological Processes	GO:0030030	cell projection organization	759	36	6.729	1.2383	0.308	0.107894	0.967003	1	0.319623	1	dlp,Rab5,dally,kis,Fas1,tok,GlnRS,LanB1,Ccdc39,Ptp69D,trol,CG6867,Dg,mfas,sif,frac,Glt,Sema2a,Sema1b,Gli,shg,HDAC6,Ten-m,uzip,cora,ATP6AP2,kl-3,Lsp2,LanA,scrib,Tig,Sulf1,LanB2,Nrg,Cul3,if	FBgn0041604,FBgn0014010,FBgn0263930,FBgn0266557,FBgn0285925,FBgn0004885,FBgn0027090,FBgn0261800,FBgn0037276,FBgn0014007,FBgn0284408,FBgn0030887,FBgn0034072,FBgn0260745,FBgn0085447,FBgn0035798,FBgn0001114,FBgn0011260,FBgn0016059,FBgn0001987,FBgn0003391,FBgn0026428,FBgn0004449,FBgn0004055,FBgn0010434,FBgn0037671,FBgn0267432,FBgn0002565,FBgn0002526,FBgn0263289,FBgn0011722,FBgn0040271,FBgn0267348,FBg…
GO Cellular Component	GO:0015934	large ribosomal subunit	105	7	1.308	1.7406	0.8	0.108057	0.966349	1	0.319623	1	RpL24-like,RpL6,RpL8,RpL15,RpL7A,RpL11,RpL34b	FBgn0037899,FBgn0039857,FBgn0261602,FBgn0028697,FBgn0014026,FBgn0013325,FBgn0037686
GO Cellular Component	GO:0030017	sarcomere	66	5	0.935	1.9779	0.984	0.108158	0.965943	1	0.319623	1	Dg,l(2)efl,Prm,wupA,Obsc	FBgn0034072,FBgn0011296,FBgn0003149,FBgn0283471,FBgn0053519
KEGG Pathway D.mel	md:M00003	Gluconeogenesis, oxaloacetate => fructose-6P	15	2	0.374	3.4811	1.8	0.110722	0.955765	1	0.319623	1	Pepck1,fbp	FBgn0003067,FBgn0032820
GO Biological Processes	GO:0006536	glutamate metabolic process	15	2	0.374	3.4811	1.8	0.110722	0.955765	1	0.319623	1	Oat,Gs2	FBgn0022774,FBgn0001145
GO Biological Processes	GO:0006739	NADP+ metabolic process	15	2	0.374	3.4811	1.8	0.110722	0.955765	1	0.319623	1	Zw,Men	FBgn0004057,FBgn0002719
GO Biological Processes	GO:0006826	iron ion transport	15	2	0.374	3.4811	1.8	0.110722	0.955765	1	0.319623	1	Fer2LCH,Fer1HCH	FBgn0015221,FBgn0015222
GO Biological Processes	GO:0007220	Notch receptor processing	15	2	0.374	3.4811	1.8	0.110722	0.955765	1	0.319623	1	Rab5,dor	FBgn0014010,FBgn0000482
GO Biological Processes	GO:0009067	aspartate family amino acid biosynthetic process	15	2	0.374	3.4811	1.8	0.110722	0.955765	1	0.319623	1	Adi1,AsnS	FBgn0052068,FBgn0270926
GO Biological Processes	GO:0034644	cellular response to UV	15	2	0.374	3.4811	1.8	0.110722	0.955765	1	0.319623	1	ninaD,TotA	FBgn0002939,FBgn0028396
GO Biological Processes	GO:0043401	steroid hormone receptor signaling pathway	15	2	0.374	3.4811	1.8	0.110722	0.955765	1	0.319623	1	TP53INP,pzg	FBgn0035542,FBgn0259785
GO Biological Processes	GO:0046427	positive regulation of receptor signaling pathway via JAK-STAT	15	2	0.374	3.4811	1.8	0.110722	0.955765	1	0.319623	1	shg,Prx4	FBgn0003391,FBgn0040308
GO Biological Processes	GO:0071383	cellular response to steroid hormone stimulus	15	2	0.374	3.4811	1.8	0.110722	0.955765	1	0.319623	1	TP53INP,pzg	FBgn0035542,FBgn0259785
GO Cellular Component	GO:0031430	M band	15	2	0.374	3.4811	1.8	0.110722	0.955765	1	0.319623	1	Prm,Obsc	FBgn0003149,FBgn0053519
Expression annotation AGR	FBbt:00005466	pericardial cell primordium	15	2	0.374	3.4811	1.8	0.110722	0.955765	1	0.319623	1	vkg,Ance	FBgn0016075,FBgn0012037
GO Biological Processes	GO:0040012	regulation of locomotion	126	8	1.495	1.6577	0.729	0.110738	0.955705	1	0.319623	1	kis,Gli,shg,Ten-m,Tbh,LanA,Sema2a,Sema1b	FBgn0266557,FBgn0001987,FBgn0003391,FBgn0004449,FBgn0010329,FBgn0002526,FBgn0011260,FBgn0016059
GO Biological Processes	GO:0006612	protein targeting to membrane	48	4	0.748	2.1757	1.121	0.110845	0.955283	1	0.319623	1	gNacalpha,cora,boca,Sil1	FBgn0031296,FBgn0010434,FBgn0004132,FBgn0039296
GO Biological Processes	GO:0035317	imaginal disc-derived wing hair organization	48	4	0.748	2.1757	1.121	0.110845	0.955283	1	0.319623	1	cora,ATP6AP2,scrib,Gli	FBgn0010434,FBgn0037671,FBgn0263289,FBgn0001987
Expression annotation AGR	FBbt:00004931	cyst cell of testis	48	4	0.748	2.1757	1.121	0.110845	0.955283	1	0.319623	1	Yp3,shg,drpr,eIF4G1	FBgn0004047,FBgn0003391,FBgn0027594,FBgn0023213
Expression annotation AGR	FBbt:00005619	embryonic labial sensory complex	48	4	0.748	2.1757	1.121	0.110845	0.955283	1	0.319623	1	shg,qsm,Gdi,Obp56a	FBgn0003391,FBgn0028622,FBgn0004868,FBgn0034468
Expression annotation AGR	GO:0044297	cell body	48	4	0.748	2.1757	1.121	0.110845	0.955283	1	0.319623	1	Ten-m,Pal1,CtsL1,ITP	FBgn0004449,FBgn0283510,FBgn0013770,FBgn0035023
Expression annotation AGR	FBbt:00000464	larval somatic muscle cell	481	24	4.486	1.3027	0.382	0.112429	0.949121	1	0.323816	1	l(2)efl,myo,Gli,CG3376,trol,Lectin-galC1,frac,Ldh,fbp,PEK,hlk,CG8635,Nlg1,Men,Ndg,CG9297,Sulf1,Dg,Nep4,Obsc,wupA,Gyg,PH4alphaEFB,CG5080	FBgn0011296,FBgn0026199,FBgn0001987,FBgn0034997,FBgn0284408,FBgn0016675,FBgn0035798,FBgn0001258,FBgn0032820,FBgn0037327,FBgn0010482,FBgn0033317,FBgn0051146,FBgn0002719,FBgn0026403,FBgn0038181,FBgn0040271,FBgn0034072,FBgn0038818,FBgn0053519,FBgn0283471,FBgn0265191,FBgn0039776,FBgn0031313
GO Biological Processes	GO:0050777	negative regulation of immune response	67	5	0.935	1.9484	0.962	0.113427	0.945284	1	0.326314	1	Spn27A,Spn88Ea,Spn28Dc,Spn77Ba,PGRP-SC2	FBgn0028990,FBgn0028984,FBgn0031973,FBgn0262057,FBgn0043575
DRSC PathON signaling pathway core components	PathON:5	Jak/Stat signaling pathway	31	3	0.561	2.5266	1.337	0.1141	0.942715	1	0.326746	1	Jafrac2,dome,pzg	FBgn0040308,FBgn0043903,FBgn0259785
GO Biological Processes	GO:0010669	epithelial structure maintenance	31	3	0.561	2.5266	1.337	0.1141	0.942715	1	0.326746	1	Col4a1,if,shg	FBgn0000299,FBgn0001250,FBgn0003391
GO Biological Processes	GO:0046716	muscle cell cellular homeostasis	31	3	0.561	2.5266	1.337	0.1141	0.942715	1	0.326746	1	wupA,Dg,Fkbp14	FBgn0283471,FBgn0034072,FBgn0010470
Expression annotation AGR	FBbt:00004871	germarium region 2b	31	3	0.561	2.5266	1.337	0.1141	0.942715	1	0.326746	1	if,LanA,trol	FBgn0001250,FBgn0002526,FBgn0284408
GO Biological Processes	GO:0009887	animal organ morphogenesis	811	38	7.103	1.2233	0.291	0.114392	0.941605	1	0.327208	1	Gli,Sdr,dally,tld,Ten-m,cora,sog,Fkbp14,amon,Nepl15,Pal1,tok,dlp,myo,svr,kis,Phm,cv,scrib,if,Cul3,nw,LanB1,Spn88Ea,Dg,ltl,verm,LanA,shg,Rab5,cv-2,LanB2,ATP6AP2,scaf,Nrg,cv-d,Fur2,dome	FBgn0001987,FBgn0038279,FBgn0263930,FBgn0003719,FBgn0004449,FBgn0010434,FBgn0003463,FBgn0010470,FBgn0023179,FBgn0039024,FBgn0283510,FBgn0004885,FBgn0041604,FBgn0026199,FBgn0004648,FBgn0266557,FBgn0283509,FBgn0000394,FBgn0263289,FBgn0001250,FBgn0261268,FBgn0283508,FBgn0261800,FBgn0028984,FBgn0034072,FBgn0268063,FBgn0261341,FBgn0002526,FBgn0003391,FBgn0014010,FBgn0000395,FBgn0267348,FBgn0037671,FBg…
GO Biological Processes	GO:0009057	macromolecule catabolic process	669	32	5.981	1.2488	0.321	0.114652	0.940619	1	0.327577	1	GNBP1,CtsB,beta-Man,CG3819,Clbn,CtsL1,Ect3,CG2145,Hexo2,CtsK2,Cul3,Dis3l2,Edem2,Idgf4,CtsK1,DNaseII,Rrp6,Idgf2,CtsF,UK114,RNaseX25,Idgf3,betaGlu,alpha-Man-Ia,PGRP-SC2,Idgf6,Tailor,Cnx99A,PGRP-SD,Cht10,Gal,CG6839	FBgn0040323,FBgn0030521,FBgn0037215,FBgn0036833,FBgn0259152,FBgn0013770,FBgn0260746,FBgn0030251,FBgn0041629,FBgn0034229,FBgn0261268,FBgn0035111,FBgn0032480,FBgn0026415,FBgn0250848,FBgn0000477,FBgn0038269,FBgn0020415,FBgn0260462,FBgn0086691,FBgn0010406,FBgn0020414,FBgn0270927,FBgn0259170,FBgn0043575,FBgn0013763,FBgn0037470,FBgn0015622,FBgn0035806,FBgn0250907,FBgn0001089,FBgn0036831
Expression annotation AGR	FBbt:01000122	posterior ectoderm anlage	107	7	1.308	1.708	0.772	0.116268	0.934539	1	0.331706	1	bnb,Tsp,CG5888,Pepck1,RhoGEF3,LanA,DNaseII	FBgn0001090,FBgn0031850,FBgn0028523,FBgn0003067,FBgn0264707,FBgn0002526,FBgn0000477
GO Biological Processes	GO:0007156	homophilic cell adhesion via plasma membrane adhesion molecules	49	4	0.748	2.1313	1.092	0.117261	0.930846	1	0.331706	1	Cals,shg,CG13506,Fas1	FBgn0039928,FBgn0003391,FBgn0034723,FBgn0285925
GO Biological Processes	GO:0009062	fatty acid catabolic process	49	4	0.748	2.1313	1.092	0.117261	0.930846	1	0.331706	1	Mtpalpha,Abcd3,Pepck1,Hacl	FBgn0028479,FBgn0031069,FBgn0003067,FBgn0034488
GO Biological Processes	GO:0035315	hair cell differentiation	49	4	0.748	2.1313	1.092	0.117261	0.930846	1	0.331706	1	Gli,cora,scrib,ATP6AP2	FBgn0001987,FBgn0010434,FBgn0263289,FBgn0037671
GO Biological Processes	GO:0035316	non-sensory hair organization	49	4	0.748	2.1313	1.092	0.117261	0.930846	1	0.331706	1	Gli,cora,ATP6AP2,scrib	FBgn0001987,FBgn0010434,FBgn0037671,FBgn0263289
GO Biological Processes	GO:0045995	regulation of embryonic development	49	4	0.748	2.1313	1.092	0.117261	0.930846	1	0.331706	1	tsl,scaf,Yp3,LanA	FBgn0003867,FBgn0033033,FBgn0004047,FBgn0002526
GO Cellular Component	GO:0005802	trans-Golgi network	49	4	0.748	2.1313	1.092	0.117261	0.930846	1	0.331706	1	Fur2,CG15099,rgn,Lerp	FBgn0004598,FBgn0034400,FBgn0261258,FBgn0051072
Expression annotation AGR	FBbt:00000439	stomodeum	49	4	0.748	2.1313	1.092	0.117261	0.930846	1	0.331706	1	Rnp4F,kis,Dg,Ten-m	FBgn0014024,FBgn0266557,FBgn0034072,FBgn0004449
GO Biological Processes	GO:0003002	regionalization	530	26	4.86	1.2808	0.357	0.117291	0.930734	1	0.331706	1	Sulf1,cv-2,exu,dlp,sgl,cv,sog,Dg,Ccdc39,ea,BicD,scrib,tok,sel,dally,Gli,tld,dome,cora,Spn27A,tsl,ltl,kis,drpr,cv-d,shg	FBgn0040271,FBgn0000395,FBgn0000615,FBgn0041604,FBgn0261445,FBgn0000394,FBgn0003463,FBgn0034072,FBgn0037276,FBgn0000533,FBgn0000183,FBgn0263289,FBgn0004885,FBgn0263260,FBgn0263930,FBgn0001987,FBgn0003719,FBgn0043903,FBgn0010434,FBgn0028990,FBgn0003867,FBgn0268063,FBgn0266557,FBgn0027594,FBgn0265048,FBgn0003391
KEGG Pathway D.mel	path:map01230	Biosynthesis of amino acids	68	5	0.935	1.9197	0.941	0.118817	0.925121	1	0.334885	1	Gs2,Ass,PCB,Argl,AsnS	FBgn0001145,FBgn0026565,FBgn0027580,FBgn0032076,FBgn0270926
Expression annotation AGR	FBbt:00001069	embryonic stomatogastric nervous system	68	5	0.935	1.9197	0.941	0.118817	0.925121	1	0.334885	1	Idgf4,Lsp1gamma,CG5849,scrib,Sulf1	FBgn0026415,FBgn0002564,FBgn0038897,FBgn0263289,FBgn0040271
Expression annotation AGR	FBbt:00017000	amnioserosa primordium	68	5	0.935	1.9197	0.941	0.118817	0.925121	1	0.334885	1	Ance,Pepck1,TP53INP,LanA,Pgant9	FBgn0012037,FBgn0003067,FBgn0035542,FBgn0002526,FBgn0050463
GO Biological Processes	GO:0031347	regulation of defense response	236	13	2.43	1.4382	0.524	0.120946	0.917407	1	0.339832	1	Spn88Ea,grass,PGRP-SC2,SPE,Hayan,Sp7,drpr,modSP,Spn28Dc,PGRP-SD,Spn77Ba,Spn27A,GNBP1	FBgn0028984,FBgn0039494,FBgn0043575,FBgn0039102,FBgn0030925,FBgn0037515,FBgn0027594,FBgn0051217,FBgn0031973,FBgn0035806,FBgn0262057,FBgn0028990,FBgn0040323
Expression annotation AGR	FBbt:00005837	embryonic/larval neuromuscular junction	88	6	1.121	1.7801	0.832	0.121108	0.916827	1	0.339832	1	Ten-m,Nlg1,kis,Dg,cora,dlp	FBgn0004449,FBgn0051146,FBgn0266557,FBgn0034072,FBgn0010434,FBgn0041604
GO Biological Processes	GO:0045088	regulation of innate immune response	171	10	1.869	1.5268	0.611	0.121373	0.915878	1	0.339832	1	Hayan,PGRP-SD,Spn28Dc,Spn77Ba,PGRP-SC2,GNBP1,Sp7,Spn27A,modSP,Spn88Ea	FBgn0030925,FBgn0035806,FBgn0031973,FBgn0262057,FBgn0043575,FBgn0040323,FBgn0037515,FBgn0028990,FBgn0051217,FBgn0028984
FlyBase signaling pathway (experimental evidence)	FBgg0001084	Negative Regulators of BMP Signaling Pathway	32	3	0.561	2.4477	1.291	0.122516	0.911809	1	0.339832	1	ltl,sog,cv	FBgn0268063,FBgn0003463,FBgn0000394
GO Biological Processes	GO:0034620	cellular response to unfolded protein	32	3	0.561	2.4477	1.291	0.122516	0.911809	1	0.339832	1	PEK,Gba1b,Edem2	FBgn0037327,FBgn0051414,FBgn0032480
GO Biological Processes	GO:0042441	eye pigment metabolic process	32	3	0.561	2.4477	1.291	0.122516	0.911809	1	0.339832	1	alpha-Man-IIa,Cnx99A,ninaD	FBgn0011740,FBgn0015622,FBgn0002939
GO Biological Processes	GO:0043324	pigment metabolic process involved in developmental pigmentation	32	3	0.561	2.4477	1.291	0.122516	0.911809	1	0.339832	1	alpha-Man-IIa,Cnx99A,ninaD	FBgn0011740,FBgn0015622,FBgn0002939
GO Biological Processes	GO:0043474	pigment metabolic process involved in pigmentation	32	3	0.561	2.4477	1.291	0.122516	0.911809	1	0.339832	1	alpha-Man-IIa,Cnx99A,ninaD	FBgn0011740,FBgn0015622,FBgn0002939
Expression annotation AGR	FBbt:00100497	adult glial cell	32	3	0.561	2.4477	1.291	0.122516	0.911809	1	0.339832	1	Gs2,LManII,CG10702	FBgn0001145,FBgn0027611,FBgn0032752
GO Biological Processes	GO:0040011	locomotion	259	14	2.617	1.4113	0.497	0.123422	0.908608	1	0.339832	1	Glt,kis,Sema2a,ATP6AP2,Ptp69D,Gli,Lsp2,shg,Sulf1,Ten-m,LanA,Sema1b,CG6867,Tbh	FBgn0001114,FBgn0266557,FBgn0011260,FBgn0037671,FBgn0014007,FBgn0001987,FBgn0002565,FBgn0003391,FBgn0040271,FBgn0004449,FBgn0002526,FBgn0016059,FBgn0030887,FBgn0010329
GO Biological Processes	GO:0006879	intracellular iron ion homeostasis	16	2	0.374	3.2636	1.706	0.123459	0.908478	1	0.339832	1	Fer2LCH,Fer1HCH	FBgn0015221,FBgn0015222
GO Biological Processes	GO:0009409	response to cold	16	2	0.374	3.2636	1.706	0.123459	0.908478	1	0.339832	1	Prx4,TotA	FBgn0040308,FBgn0028396
GO Biological Processes	GO:0022600	digestive system process	16	2	0.374	3.2636	1.706	0.123459	0.908478	1	0.339832	1	Col4a1,ITP	FBgn0000299,FBgn0035023
GO Biological Processes	GO:0048545	response to steroid hormone	16	2	0.374	3.2636	1.706	0.123459	0.908478	1	0.339832	1	TP53INP,pzg	FBgn0035542,FBgn0259785
GO Biological Processes	GO:0055070	copper ion homeostasis	16	2	0.374	3.2636	1.706	0.123459	0.908478	1	0.339832	1	Grx1,Ctr1B	FBgn0036820,FBgn0062412
GO Biological Processes	GO:1904894	positive regulation of receptor signaling pathway via STAT	16	2	0.374	3.2636	1.706	0.123459	0.908478	1	0.339832	1	Prx4,shg	FBgn0040308,FBgn0003391
Expression annotation AGR	FBbt:00004101	peptidergic neuron	16	2	0.374	3.2636	1.706	0.123459	0.908478	1	0.339832	1	amon,Phm	FBgn0023179,FBgn0283509
Expression annotation AGR	FBbt:00004761	wing vein L3	16	2	0.374	3.2636	1.706	0.123459	0.908478	1	0.339832	1	shg,Ten-m	FBgn0003391,FBgn0004449
Expression annotation AGR	FBbt:00004910	stalk follicle cell	16	2	0.374	3.2636	1.706	0.123459	0.908478	1	0.339832	1	dally,dlp	FBgn0263930,FBgn0041604
Expression annotation AGR	FBbt:00004983	embryonic/larval cuticle	16	2	0.374	3.2636	1.706	0.123459	0.908478	1	0.339832	1	Lectin-galC1,hlk	FBgn0016675,FBgn0010482
Expression annotation AGR	GO:0031430	M band	16	2	0.374	3.2636	1.706	0.123459	0.908478	1	0.339832	1	Prm,Obsc	FBgn0003149,FBgn0053519
KEGG Pathway D.mel	path:map00040	Pentose and glucuronate interconversions	50	4	0.748	2.0887	1.063	0.123835	0.907158	1	0.339832	1	Sodh2,sgl,betaGlu,Had1	FBgn0022359,FBgn0261445,FBgn0270927,FBgn0286508
GO Biological Processes	GO:0008586	imaginal disc-derived wing vein morphogenesis	50	4	0.748	2.0887	1.063	0.123835	0.907158	1	0.339832	1	tok,tld,sog,dally	FBgn0004885,FBgn0003719,FBgn0003463,FBgn0263930
Expression annotation AGR	FBbt:00001842	larval digestive system	50	4	0.748	2.0887	1.063	0.123835	0.907158	1	0.339832	1	Phm,LanA,LanB2,Sod1	FBgn0283509,FBgn0002526,FBgn0267348,FBgn0003462
KEGG Pathway D.mel	path:map04624	Toll and Imd signaling pathway	89	6	1.121	1.7601	0.816	0.12594	0.899837	1	0.344851	1	modSP,PGRP-SD,SPE,grass,GNBP1,PGRP-SC2	FBgn0051217,FBgn0035806,FBgn0039102,FBgn0039494,FBgn0040323,FBgn0043575
GO Biological Processes	GO:0016052	carbohydrate catabolic process	89	6	1.121	1.7601	0.816	0.12594	0.899837	1	0.344851	1	Gale,Sodh2,Ldh,Dg,Gal,Ect3	FBgn0035147,FBgn0022359,FBgn0001258,FBgn0034072,FBgn0001089,FBgn0260746
GO Cellular Component	GO:0005794	Golgi apparatus	396	20	3.738	1.3186	0.399	0.126727	0.897132	1	0.346314	1	ergic53,Fer2LCH,Pgant9,Fer1HCH,Tango1,c11.1,alpha-Man-Ia,BicD,CG15099,Fur2,Gtpx,rgn,Pgant2,NUCB1,Lerp,Qsox1,ATP6AP2,CG31145,alpha-Man-IIa,dsd	FBgn0035909,FBgn0015221,FBgn0050463,FBgn0015222,FBgn0286898,FBgn0040236,FBgn0259170,FBgn0000183,FBgn0034400,FBgn0004598,FBgn0035438,FBgn0261258,FBgn0031530,FBgn0052190,FBgn0051072,FBgn0033814,FBgn0037671,FBgn0051145,FBgn0011740,FBgn0039528
Expression annotation AGR	FBbt:00001035	larval visceral muscle cell	419	21	3.925	1.3085	0.388	0.126751	0.897049	1	0.346314	1	CG5080,l(2)efl,SPARC,CG10702,CG3376,myo,fbp,TP53INP,Gel,CG8635,frac,CG31650,CG1371,dlp,Ndg,PEK,Dg,Sdr,wupA,Gyg,CG3987	FBgn0031313,FBgn0011296,FBgn0026562,FBgn0032752,FBgn0034997,FBgn0026199,FBgn0032820,FBgn0035542,FBgn0010225,FBgn0033317,FBgn0035798,FBgn0031673,FBgn0033482,FBgn0041604,FBgn0026403,FBgn0037327,FBgn0034072,FBgn0038279,FBgn0283471,FBgn0265191,FBgn0038292
GO Cellular Component	GO:0030016	myofibril	70	5	0.935	1.8649	0.899	0.12995	0.886222	1	0.354668	1	Prm,wupA,Obsc,Dg,l(2)efl	FBgn0003149,FBgn0283471,FBgn0053519,FBgn0034072,FBgn0011296
GO Biological Processes	GO:0006633	fatty acid biosynthetic process	51	4	0.748	2.0477	1.034	0.130561	0.884187	1	0.355558	1	FASN1,ACC,FASN3,CDase	FBgn0283427,FBgn0033246,FBgn0287184,FBgn0039774
GO Biological Processes	GO:1901654	response to ketone	51	4	0.748	2.0477	1.034	0.130561	0.884187	1	0.355558	1	TP53INP,Glo1,pzg,rig	FBgn0035542,FBgn0283450,FBgn0259785,FBgn0250850
GO Biological Processes	GO:0030334	regulation of cell migration	90	6	1.121	1.7406	0.8	0.130864	0.88318	1	0.355612	1	LanA,Sema2a,Sema1b,kis,Gli,shg	FBgn0002526,FBgn0011260,FBgn0016059,FBgn0266557,FBgn0001987,FBgn0003391
KEGG Pathway D.mel	path:map00513	Various types of N-glycan biosynthesis	33	3	0.561	2.3735	1.247	0.13115	0.882232	1	0.355612	1	alpha-Man-Ia,alpha-Man-IIa,Hexo2	FBgn0259170,FBgn0011740,FBgn0041629
GO Biological Processes	GO:0006029	proteoglycan metabolic process	33	3	0.561	2.3735	1.247	0.13115	0.882232	1	0.355612	1	sgl,Sulf1,betaGlu	FBgn0261445,FBgn0040271,FBgn0270927
Expression annotation AGR	FBbt:00004958	seminal vesicle	33	3	0.561	2.3735	1.247	0.13115	0.882232	1	0.355612	1	trol,Yp3,mfas	FBgn0284408,FBgn0004047,FBgn0260745
GO Biological Processes	GO:0031032	actomyosin structure organization	111	7	1.308	1.6465	0.719	0.133632	0.874091	1	0.361949	1	l(2)efl,Obsc,if,wupA,Prm,cora,Dg	FBgn0011296,FBgn0053519,FBgn0001250,FBgn0283471,FBgn0003149,FBgn0010434,FBgn0034072
GO Biological Processes	GO:0007369	gastrulation	91	6	1.121	1.7214	0.784	0.135879	0.866847	1	0.366216	1	shg,tsl,ea,sgl,sog,tld	FBgn0003391,FBgn0003867,FBgn0000533,FBgn0261445,FBgn0003463,FBgn0003719
GO Cellular Component	GO:0098794	postsynapse	91	6	1.121	1.7214	0.784	0.135879	0.866847	1	0.366216	1	Ten-m,Nlg1,Cals,scrib,drpr,Cul3	FBgn0004449,FBgn0051146,FBgn0039928,FBgn0263289,FBgn0027594,FBgn0261268
KEGG Pathway D.mel	path:map00062	Fatty acid elongation	17	2	0.374	3.0716	1.619	0.136525	0.864786	1	0.366216	1	Mtpalpha,Ppt2	FBgn0028479,FBgn0032358
GO Biological Processes	GO:0006084	acetyl-CoA metabolic process	17	2	0.374	3.0716	1.619	0.136525	0.864786	1	0.366216	1	AcCoAS,ACC	FBgn0012034,FBgn0033246
GO Biological Processes	GO:0015012	heparan sulfate proteoglycan biosynthetic process	17	2	0.374	3.0716	1.619	0.136525	0.864786	1	0.366216	1	sgl,Sulf1	FBgn0261445,FBgn0040271
GO Biological Processes	GO:1905954	positive regulation of lipid localization	17	2	0.374	3.0716	1.619	0.136525	0.864786	1	0.366216	1	Apoltp,LpR2	FBgn0032136,FBgn0051092
GO Cellular Component	GO:0005791	rough endoplasmic reticulum	17	2	0.374	3.0716	1.619	0.136525	0.864786	1	0.366216	1	Uggt,RpS26	FBgn0014075,FBgn0261597
Expression annotation AGR	FBbt:00007320	larval cardial cell	17	2	0.374	3.0716	1.619	0.136525	0.864786	1	0.366216	1	CG5080,vkg	FBgn0031313,FBgn0016075
Expression annotation AGR	GO:0043679	axon terminus	17	2	0.374	3.0716	1.619	0.136525	0.864786	1	0.366216	1	Rab5,ITP	FBgn0014010,FBgn0035023
GO Biological Processes	GO:0030148	sphingolipid biosynthetic process	52	4	0.748	2.0083	1.006	0.137435	0.861903	1	0.367867	1	CG3376,CG15533,iPLA2-VIA,CDase	FBgn0034997,FBgn0039768,FBgn0036053,FBgn0039774
GO Biological Processes	GO:0090288	negative regulation of cellular response to growth factor stimulus	52	4	0.748	2.0083	1.006	0.137435	0.861903	1	0.367867	1	sog,ltl,cv,trol	FBgn0003463,FBgn0268063,FBgn0000394,FBgn0284408
FlyBase signaling pathway (experimental evidence)	FBgg0000967	FGFR Signaling Pathway	34	3	0.561	2.3037	1.204	0.13999	0.853903	1	0.373108	1	trol,dally,dlp	FBgn0284408,FBgn0263930,FBgn0041604
GO Biological Processes	GO:0006720	isoprenoid metabolic process	34	3	0.561	2.3037	1.204	0.13999	0.853903	1	0.373108	1	Jheh2,Jheh3,Jheh1	FBgn0034405,FBgn0034406,FBgn0010053
GO Biological Processes	GO:0016203	muscle attachment	34	3	0.561	2.3037	1.204	0.13999	0.853903	1	0.373108	1	Dg,if,Tsp	FBgn0034072,FBgn0001250,FBgn0031850
GO Biological Processes	GO:0060538	skeletal muscle organ development	34	3	0.561	2.3037	1.204	0.13999	0.853903	1	0.373108	1	if,Tsp,Dg	FBgn0001250,FBgn0031850,FBgn0034072
GO Biological Processes	GO:2000145	regulation of cell motility	92	6	1.121	1.7027	0.768	0.140984	0.850832	1	0.374558	1	shg,LanA,Sema2a,Sema1b,kis,Gli	FBgn0003391,FBgn0002526,FBgn0011260,FBgn0016059,FBgn0266557,FBgn0001987
GO Cellular Component	GO:0005770	late endosome	92	6	1.121	1.7027	0.768	0.140984	0.850832	1	0.374558	1	CtsL1,serp,Lerp,c11.1,Rab5,scaf	FBgn0013770,FBgn0260653,FBgn0051072,FBgn0040236,FBgn0014010,FBgn0033033
Expression annotation AGR	FBbt:00003700	adult pars intercerebralis	92	6	1.121	1.7027	0.768	0.140984	0.850832	1	0.374558	1	if,dome,amon,Lerp,CG31075,NimB2	FBgn0001250,FBgn0043903,FBgn0023179,FBgn0051072,FBgn0051075,FBgn0028543
Expression annotation AGR	FBbt:00000186	embryonic optic lobe primordium	113	7	1.308	1.6173	0.694	0.142768	0.845369	1	0.377066	1	Phk-3,Ect3,tok,tld,Rab5,CG5888,shg	FBgn0035089,FBgn0260746,FBgn0004885,FBgn0003719,FBgn0014010,FBgn0028523,FBgn0003391
Expression annotation AGR	FBbt:00015253	antennal anlage	334	17	3.178	1.3289	0.41	0.142979	0.844728	1	0.377066	1	Hacl,tsl,shg,tld,TP53INP,Obp99a,Idgf4,RNaseX25,cathD,sog,dlp,bnb,pzg,Ance,CG7800,CG2915,Ect3	FBgn0034488,FBgn0003867,FBgn0003391,FBgn0003719,FBgn0035542,FBgn0039678,FBgn0026415,FBgn0010406,FBgn0029093,FBgn0003463,FBgn0041604,FBgn0001090,FBgn0259785,FBgn0012037,FBgn0037552,FBgn0033241,FBgn0260746
GO Biological Processes	GO:0048589	developmental growth	380	19	3.551	1.3054	0.384	0.143108	0.844335	1	0.377066	1	Sdr,Nrg,tsl,dome,Rab5,shg,rgn,dally,LanA,Spn88Eb,dlp,verm,kis,Spn88Ea,scrib,Ten-m,Dg,Nlg1,scaf	FBgn0038279,FBgn0264975,FBgn0003867,FBgn0043903,FBgn0014010,FBgn0003391,FBgn0261258,FBgn0263930,FBgn0002526,FBgn0038299,FBgn0041604,FBgn0261341,FBgn0266557,FBgn0028984,FBgn0263289,FBgn0004449,FBgn0034072,FBgn0051146,FBgn0033033
KEGG Pathway D.mel	path:map00330	Arginine and proline metabolism	53	4	0.748	1.9704	0.978	0.144452	0.840278	1	0.377066	1	Oat,PH4alphaEFB,PH4alphaPV,CG31075	FBgn0022774,FBgn0039776,FBgn0051015,FBgn0051075
GO Cellular Component	GO:0062129	chitin-based extracellular matrix	156	9	1.682	1.5063	0.591	0.14493	0.838841	1	0.377422	1	verm,serp,Gasp,obst-A,Cpr60D,obst-B,Cpr47Eb,Cpr47Ec,Cpr49Ac	FBgn0261341,FBgn0260653,FBgn0026077,FBgn0031097,FBgn0050163,FBgn0027600,FBgn0033598,FBgn0033600,FBgn0033725
Expression annotation AGR	FBbt:00015248	dorsal head epidermis anlage	335	17	3.178	1.3249	0.406	0.145617	0.836788	1	0.378817	1	sog,dlp,bnb,pzg,Ance,CG7800,CG2915,Ect3,Hacl,tsl,shg,tld,TP53INP,Obp99a,Idgf4,RNaseX25,cathD	FBgn0003463,FBgn0041604,FBgn0001090,FBgn0259785,FBgn0012037,FBgn0037552,FBgn0033241,FBgn0260746,FBgn0034488,FBgn0003867,FBgn0003391,FBgn0003719,FBgn0035542,FBgn0039678,FBgn0026415,FBgn0010406,FBgn0029093
GO Biological Processes	GO:0008589	regulation of smoothened signaling pathway	93	6	1.121	1.6844	0.752	0.146176	0.835125	1	0.379874	1	trol,Sulf1,Cul3,dally,dlp,apolpp	FBgn0284408,FBgn0040271,FBgn0261268,FBgn0263930,FBgn0041604,FBgn0087002
Expression annotation AGR	FBbt:00007143	eye disc posterior to the morphogenetic furrow	114	7	1.308	1.6031	0.681	0.147446	0.831366	1	0.381953	1	if,kis,Pgant2,Cpr49Ac,Dg,Ten-m,cv-2	FBgn0001250,FBgn0266557,FBgn0031530,FBgn0033725,FBgn0034072,FBgn0004449,FBgn0000395
Expression annotation AGR	FBbt:00005398	embryonic/larval epidermis	73	5	0.935	1.7882	0.839	0.147494	0.831226	1	0.381953	1	obst-A,bark,Spn77Ba,Ten-m,SPARC	FBgn0031097,FBgn0031571,FBgn0262057,FBgn0004449,FBgn0026562
Expression annotation AGR	FBbt:00005434	visual anlage	336	17	3.178	1.321	0.402	0.148282	0.828911	1	0.381953	1	Ance,CG7800,Ect3,CG2915,tsl,Hacl,tld,shg,Obp99a,TP53INP,cathD,Idgf4,RNaseX25,sog,dlp,bnb,pzg	FBgn0012037,FBgn0037552,FBgn0260746,FBgn0033241,FBgn0003867,FBgn0034488,FBgn0003719,FBgn0003391,FBgn0039678,FBgn0035542,FBgn0029093,FBgn0026415,FBgn0010406,FBgn0003463,FBgn0041604,FBgn0001090,FBgn0259785
KEGG Pathway D.mel	path:map00052	Galactose metabolism	35	3	0.561	2.2379	1.162	0.149024	0.826743	1	0.381953	1	Gale,Ect3,Gal	FBgn0035147,FBgn0260746,FBgn0001089
KEGG Pathway D.mel	path:map00053	Ascorbate and aldarate metabolism	35	3	0.561	2.2379	1.162	0.149024	0.826743	1	0.381953	1	CG31075,sgl,betaGlu	FBgn0051075,FBgn0261445,FBgn0270927
GO Biological Processes	GO:0007379	segment specification	35	3	0.561	2.2379	1.162	0.149024	0.826743	1	0.381953	1	kis,shg,dlp	FBgn0266557,FBgn0003391,FBgn0041604
GO Biological Processes	GO:0008363	larval chitin-based cuticle development	35	3	0.561	2.2379	1.162	0.149024	0.826743	1	0.381953	1	serp,obst-A,verm	FBgn0260653,FBgn0031097,FBgn0261341
GO Biological Processes	GO:1903532	positive regulation of secretion by cell	35	3	0.561	2.2379	1.162	0.149024	0.826743	1	0.381953	1	BicD,teq,dor	FBgn0000183,FBgn0023479,FBgn0000482
GO Cellular Component	GO:0030139	endocytic vesicle	35	3	0.561	2.2379	1.162	0.149024	0.826743	1	0.381953	1	Rab5,apolpp,BicD	FBgn0014010,FBgn0087002,FBgn0000183
GO Biological Processes	GO:0007586	digestion	18	2	0.374	2.9009	1.537	0.149878	0.824261	1	0.381953	1	Col4a1,ITP	FBgn0000299,FBgn0035023
GO Biological Processes	GO:0014706	striated muscle tissue development	18	2	0.374	2.9009	1.537	0.149878	0.824261	1	0.381953	1	wupA,Col4a1	FBgn0283471,FBgn0000299
GO Biological Processes	GO:0019732	antifungal humoral response	18	2	0.374	2.9009	1.537	0.149878	0.824261	1	0.381953	1	SPE,grass	FBgn0039102,FBgn0039494
GO Biological Processes	GO:0044331	cell-cell adhesion mediated by cadherin	18	2	0.374	2.9009	1.537	0.149878	0.824261	1	0.381953	1	shg,Cals	FBgn0003391,FBgn0039928
GO Biological Processes	GO:0045476	nurse cell apoptotic process	18	2	0.374	2.9009	1.537	0.149878	0.824261	1	0.381953	1	cathD,DNaseII	FBgn0029093,FBgn0000477
GO Biological Processes	GO:0045494	photoreceptor cell maintenance	18	2	0.374	2.9009	1.537	0.149878	0.824261	1	0.381953	1	AcCoAS,CDase	FBgn0012034,FBgn0039774
GO Biological Processes	GO:0048100	wing disc anterior/posterior pattern formation	18	2	0.374	2.9009	1.537	0.149878	0.824261	1	0.381953	1	dally,Sulf1	FBgn0263930,FBgn0040271
GO Biological Processes	GO:0048803	imaginal disc-derived male genitalia morphogenesis	18	2	0.374	2.9009	1.537	0.149878	0.824261	1	0.381953	1	Rab5,scaf	FBgn0014010,FBgn0033033
GO Biological Processes	GO:1901658	glycosyl compound catabolic process	18	2	0.374	2.9009	1.537	0.149878	0.824261	1	0.381953	1	Adgf-D,CG7997	FBgn0038172,FBgn0034117
Expression annotation AGR	FBbt:00001305	medial intersegmental nerve root glial cell	18	2	0.374	2.9009	1.537	0.149878	0.824261	1	0.381953	1	Nagk,Nep4	FBgn0038321,FBgn0038818
GO Biological Processes	GO:0022008	neurogenesis	979	44	8.224	1.1734	0.231	0.150158	0.823451	1	0.382276	1	CG6867,wdp,tld,Tig,Sema1b,mfas,Glt,nrm,amon,Cul3,uzip,Sema2a,dsd,myo,dally,LanA,Lsp2,ATP6AP2,cora,GlnRS,LanB2,Sulf1,scrib,tok,if,dlp,bnb,Fas1,Ten-m,Nrg,frac,kis,drpr,Ptp69D,Gli,Rab5,HDAC6,LanB1,trol,CG5758,Fur2,sif,Dg,shg	FBgn0030887,FBgn0034718,FBgn0003719,FBgn0011722,FBgn0016059,FBgn0260745,FBgn0001114,FBgn0262509,FBgn0023179,FBgn0261268,FBgn0004055,FBgn0011260,FBgn0039528,FBgn0026199,FBgn0263930,FBgn0002526,FBgn0002565,FBgn0037671,FBgn0010434,FBgn0027090,FBgn0267348,FBgn0040271,FBgn0263289,FBgn0004885,FBgn0001250,FBgn0041604,FBgn0001090,FBgn0285925,FBgn0004449,FBgn0264975,FBgn0035798,FBgn0266557,FBgn0027594,FBg…
GO Biological Processes	GO:0034329	cell junction assembly	246	13	2.43	1.3797	0.464	0.150954	0.821155	1	0.383912	1	mesh,Ten-m,shg,Prm,bark,Gs2,Cals,Nrg,Gli,Nlg1,scrib,kis,LanA	FBgn0051004,FBgn0004449,FBgn0003391,FBgn0003149,FBgn0031571,FBgn0001145,FBgn0039928,FBgn0264975,FBgn0001987,FBgn0051146,FBgn0263289,FBgn0266557,FBgn0002526
GO Biological Processes	GO:0009913	epidermal cell differentiation	54	4	0.748	1.934	0.952	0.151605	0.819286	1	0.384395	1	Gli,cora,scrib,ATP6AP2	FBgn0001987,FBgn0010434,FBgn0263289,FBgn0037671
GO Biological Processes	GO:0030155	regulation of cell adhesion	54	4	0.748	1.934	0.952	0.151605	0.819286	1	0.384395	1	Ten-m,Tig,eater,LanA	FBgn0004449,FBgn0011722,FBgn0243514,FBgn0002526
Expression annotation AGR	FBbt:00005624	embryonic/larval midgut primordium	54	4	0.748	1.934	0.952	0.151605	0.819286	1	0.384395	1	dlp,CtsL1,LanA,LanB2	FBgn0041604,FBgn0013770,FBgn0002526,FBgn0267348
GO Biological Processes	GO:0048565	digestive tract development	115	7	1.308	1.5892	0.668	0.152196	0.817596	1	0.385112	1	SPARC,dome,shg,Col4a1,if,LanB2,vkg	FBgn0026562,FBgn0043903,FBgn0003391,FBgn0000299,FBgn0001250,FBgn0267348,FBgn0016075
GO Biological Processes	GO:0055123	digestive system development	115	7	1.308	1.5892	0.668	0.152196	0.817596	1	0.385112	1	shg,Col4a1,if,LanB2,vkg,SPARC,dome	FBgn0003391,FBgn0000299,FBgn0001250,FBgn0267348,FBgn0016075,FBgn0026562,FBgn0043903
GO Biological Processes	GO:0009950	dorsal/ventral axis specification	74	5	0.935	1.7641	0.819	0.153556	0.813734	1	0.387767	1	ea,BicD,sel,sog,tld	FBgn0000533,FBgn0000183,FBgn0263260,FBgn0003463,FBgn0003719
GO Biological Processes	GO:0048546	digestive tract morphogenesis	74	5	0.935	1.7641	0.819	0.153556	0.813734	1	0.387767	1	SPARC,dome,Col4a1,LanB2,vkg	FBgn0026562,FBgn0043903,FBgn0000299,FBgn0267348,FBgn0016075
Expression annotation AGR	FBbt:00001862	embryonic/larval foregut	116	7	1.308	1.5755	0.656	0.157017	0.804055	1	0.396106	1	Rnp4F,obst-A,kis,bark,cora,shg,Spn88Ea	FBgn0014024,FBgn0031097,FBgn0266557,FBgn0031571,FBgn0010434,FBgn0003391,FBgn0028984
GO Biological Processes	GO:0042337	cuticle development involved in chitin-based cuticle molting cycle	36	3	0.561	2.1757	1.121	0.15824	0.800683	1	0.398105	1	obst-A,verm,serp	FBgn0031097,FBgn0261341,FBgn0260653
Expression annotation AGR	FBbt:00000449	adult midgut progenitor cell	36	3	0.561	2.1757	1.121	0.15824	0.800683	1	0.398105	1	CG5171,sgl,CG18135	FBgn0031907,FBgn0261445,FBgn0036837
Expression annotation AGR	FBbt:00005535	foregut primordium	386	19	3.551	1.2851	0.362	0.158287	0.800556	1	0.398105	1	dlp,CG2493,mfas,CG2915,AIMP1,tld,CG1371,scrib,Dg,ergic53,CG15717,cora,qsm,LManII,shg,nw,Gli,LanA,BicD	FBgn0041604,FBgn0032864,FBgn0260745,FBgn0033241,FBgn0033351,FBgn0003719,FBgn0033482,FBgn0263289,FBgn0034072,FBgn0035909,FBgn0030451,FBgn0010434,FBgn0028622,FBgn0027611,FBgn0003391,FBgn0283508,FBgn0001987,FBgn0002526,FBgn0000183
Expression annotation AGR	FBbt:00000462	larval muscle system	742	34	6.355	1.1963	0.259	0.158718	0.799373	1	0.398422	1	trol,CG5080,Dg,LanB2,Ldh,NimB1,Dp1,nrm,PEK,Gel,Nrg,CaBP1,Gyg,Tailor,Men,Hexo2,CG12288,CG13506,CG9297,alpha-Man-Ia,coro,l(2)efl,CG6028,CG15717,CG8635,TP53INP,PH4alphaEFB,wupA,CG1371,LanA,CG31999,HisRS,Ndg,frac	FBgn0284408,FBgn0031313,FBgn0034072,FBgn0267348,FBgn0001258,FBgn0027929,FBgn0027835,FBgn0262509,FBgn0037327,FBgn0010225,FBgn0264975,FBgn0025678,FBgn0265191,FBgn0037470,FBgn0002719,FBgn0041629,FBgn0032620,FBgn0034723,FBgn0038181,FBgn0259170,FBgn0265935,FBgn0011296,FBgn0038924,FBgn0030451,FBgn0033317,FBgn0035542,FBgn0039776,FBgn0283471,FBgn0033482,FBgn0002526,FBgn0051999,FBgn0027087,FBgn0026403,FBg…
GO Biological Processes	GO:0042273	ribosomal large subunit biogenesis	55	4	0.748	1.8988	0.925	0.158891	0.798902	1	0.398422	1	RpL7A,Mys45A,RpL24-like,CG12288	FBgn0014026,FBgn0033379,FBgn0037899,FBgn0032620
GO Biological Processes	GO:0048190	wing disc dorsal/ventral pattern formation	55	4	0.748	1.8988	0.925	0.158891	0.798902	1	0.398422	1	drpr,dally,dlp,Sulf1	FBgn0027594,FBgn0263930,FBgn0041604,FBgn0040271
GO Cellular Component	GO:0043292	contractile muscle fiber	75	5	0.935	1.7406	0.8	0.159719	0.796643	1	0.400098	1	Dg,l(2)efl,Prm,wupA,Obsc	FBgn0034072,FBgn0011296,FBgn0003149,FBgn0283471,FBgn0053519
KEGG Pathway D.mel	md:M00958	Adenine ribonucleotide degradation, AMP => Urate	19	2	0.374	2.7483	1.459	0.163476	0.786545	1	0.404244	1	Adgf-D,AOX3	FBgn0038172,FBgn0038349
GO Biological Processes	GO:0001895	retina homeostasis	19	2	0.374	2.7483	1.459	0.163476	0.786545	1	0.404244	1	AcCoAS,CDase	FBgn0012034,FBgn0039774
GO Biological Processes	GO:0035126	post-embryonic genitalia morphogenesis	19	2	0.374	2.7483	1.459	0.163476	0.786545	1	0.404244	1	Rab5,scaf	FBgn0014010,FBgn0033033
GO Biological Processes	GO:0044550	secondary metabolite biosynthetic process	19	2	0.374	2.7483	1.459	0.163476	0.786545	1	0.404244	1	yellow-f,Est-6	FBgn0041710,FBgn0000592
GO Biological Processes	GO:0048805	imaginal disc-derived genitalia morphogenesis	19	2	0.374	2.7483	1.459	0.163476	0.786545	1	0.404244	1	Rab5,scaf	FBgn0014010,FBgn0033033
GO Biological Processes	GO:0048808	male genitalia morphogenesis	19	2	0.374	2.7483	1.459	0.163476	0.786545	1	0.404244	1	Rab5,scaf	FBgn0014010,FBgn0033033
GO Biological Processes	GO:0050714	positive regulation of protein secretion	19	2	0.374	2.7483	1.459	0.163476	0.786545	1	0.404244	1	teq,dor	FBgn0023479,FBgn0000482
GO Biological Processes	GO:0060857	establishment of glial blood-brain barrier	19	2	0.374	2.7483	1.459	0.163476	0.786545	1	0.404244	1	Nrg,cora	FBgn0264975,FBgn0010434
GO Biological Processes	GO:0090598	male anatomical structure morphogenesis	19	2	0.374	2.7483	1.459	0.163476	0.786545	1	0.404244	1	Rab5,scaf	FBgn0014010,FBgn0033033
GO Biological Processes	GO:0097553	calcium ion transmembrane import into cytosol	19	2	0.374	2.7483	1.459	0.163476	0.786545	1	0.404244	1	CG8060,Cnx99A	FBgn0034113,FBgn0015622
Expression annotation AGR	FBbt:00005043	tracheal section	19	2	0.374	2.7483	1.459	0.163476	0.786545	1	0.404244	1	scf,Ten-m	FBgn0025682,FBgn0004449
Expression annotation AGR	FBbt:00005643	embryonic Malpighian tubule tip cell	19	2	0.374	2.7483	1.459	0.163476	0.786545	1	0.404244	1	sgl,uzip	FBgn0261445,FBgn0004055
Expression annotation AGR	GO:0005925	focal adhesion	19	2	0.374	2.7483	1.459	0.163476	0.786545	1	0.404244	1	if,Tsp	FBgn0001250,FBgn0031850
GO Biological Processes	GO:0042335	cuticle development	250	13	2.43	1.3576	0.441	0.163971	0.785233	1	0.405067	1	obst-A,verm,Peritrophin-A,serp,obst-B,Gasp,Idgf3,Cpr60D,Cpr47Eb,Cpr47Ec,Cpr49Ac,Idgf4,Idgf6	FBgn0031097,FBgn0261341,FBgn0022770,FBgn0260653,FBgn0027600,FBgn0026077,FBgn0020414,FBgn0050163,FBgn0033598,FBgn0033600,FBgn0033725,FBgn0026415,FBgn0013763
Expression annotation AGR	FBbt:00015247	dorsal head epidermis primordium	459	22	4.112	1.2514	0.324	0.165267	0.781814	1	0.407865	1	CG7800,Hacl,shg,Ect3,bnb,RhoGEF3,tsl,Tsp,TP53INP,tld,Gdi,LanA,Obp99a,Ance,RNaseX25,cathD,Gli,dlp,Sulf1,CG2915,pzg,Dg	FBgn0037552,FBgn0034488,FBgn0003391,FBgn0260746,FBgn0001090,FBgn0264707,FBgn0003867,FBgn0031850,FBgn0035542,FBgn0003719,FBgn0004868,FBgn0002526,FBgn0039678,FBgn0012037,FBgn0010406,FBgn0029093,FBgn0001987,FBgn0041604,FBgn0040271,FBgn0033241,FBgn0259785,FBgn0034072
Expression annotation AGR	FBbt:00000129	somatic trunk mesoderm	76	5	0.935	1.7177	0.78	0.165981	0.77994	1	0.409225	1	Apt1,LanA,frac,LanB2,tok	FBgn0042138,FBgn0002526,FBgn0035798,FBgn0267348,FBgn0004885
KEGG Pathway D.mel	path:map04140	Autophagy - animal	118	7	1.308	1.5488	0.631	0.166863	0.777639	1	0.410847	1	CtsL1,cathD,CtsB,TP53INP,PEK,CG5863,dor	FBgn0013770,FBgn0029093,FBgn0030521,FBgn0035542,FBgn0037327,FBgn0038507,FBgn0000482
GO Biological Processes	GO:0048583	regulation of response to stimulus	1112	49	9.159	1.1505	0.202	0.167426	0.776178	1	0.410847	1	SPE,Hayan,Spn28Dc,modSP,wdp,Gli,grass,Sdr,Spn77Ba,shg,pzg,magu,Clbn,apolpp,Spn27A,Prx4,PGRP-SD,dally,PEK,Glo1,Erasp,sog,Men,myo,cv-d,tok,TP53INP,Spn88Ea,Spn47C,ltl,Cul3,tld,Fkbp14,PGRP-SC2,Spn88Eb,cv,Sulf1,cv-2,dlp,CtsK1,Spn42Da,RhoGEF3,drpr,iPLA2-VIA,ATP6AP2,HDAC6,Sp7,GNBP1,trol	FBgn0039102,FBgn0030925,FBgn0031973,FBgn0051217,FBgn0034718,FBgn0001987,FBgn0039494,FBgn0038279,FBgn0262057,FBgn0003391,FBgn0259785,FBgn0262169,FBgn0259152,FBgn0087002,FBgn0028990,FBgn0040308,FBgn0035806,FBgn0263930,FBgn0037327,FBgn0283450,FBgn0050090,FBgn0003463,FBgn0002719,FBgn0026199,FBgn0265048,FBgn0004885,FBgn0035542,FBgn0028984,FBgn0033574,FBgn0268063,FBgn0261268,FBgn0003719,FBgn0010470,FBg…
GO Biological Processes	GO:0008345	larval locomotory behavior	37	3	0.561	2.1169	1.082	0.167626	0.77566	1	0.410847	1	Tbh,drpr,amon	FBgn0010329,FBgn0027594,FBgn0023179
GO Biological Processes	GO:0019320	hexose catabolic process	37	3	0.561	2.1169	1.082	0.167626	0.77566	1	0.410847	1	Gale,Gal,Ect3	FBgn0035147,FBgn0001089,FBgn0260746
GO Biological Processes	GO:0034599	cellular response to oxidative stress	37	3	0.561	2.1169	1.082	0.167626	0.77566	1	0.410847	1	Sod1,Grx1,TotA	FBgn0003462,FBgn0036820,FBgn0028396
GO Cellular Component	GO:0030136	clathrin-coated vesicle	37	3	0.561	2.1169	1.082	0.167626	0.77566	1	0.410847	1	BicD,rgn,Lerp	FBgn0000183,FBgn0261258,FBgn0051072
GO Biological Processes	GO:0002168	instar larval development	77	5	0.935	1.6954	0.762	0.17234	0.763615	1	0.416073	1	serp,scrib,SPARC,obst-A,verm	FBgn0260653,FBgn0263289,FBgn0026562,FBgn0031097,FBgn0261341
Expression annotation AGR	GO:0048471	perinuclear region of cytoplasm	77	5	0.935	1.6954	0.762	0.17234	0.763615	1	0.416073	1	svr,l(2)efl,yps,NUCB1,Lerp	FBgn0004648,FBgn0011296,FBgn0022959,FBgn0052190,FBgn0051072
GO Biological Processes	GO:0010631	epithelial cell migration	185	10	1.869	1.4113	0.497	0.173033	0.761871	1	0.416073	1	Rab5,sgl,kis,dally,Gli,dlp,shg,dor,if,dome	FBgn0014010,FBgn0261445,FBgn0266557,FBgn0263930,FBgn0001987,FBgn0041604,FBgn0003391,FBgn0000482,FBgn0001250,FBgn0043903
Expression annotation AGR	FBbt:00015256	central brain anlage	345	17	3.178	1.2865	0.363	0.173462	0.760796	1	0.416073	1	shg,tld,TP53INP,Obp99a,Idgf4,RNaseX25,cathD,sog,dlp,bnb,pzg,Ance,CG7800,CG2915,Ect3,Hacl,tsl	FBgn0003391,FBgn0003719,FBgn0035542,FBgn0039678,FBgn0026415,FBgn0010406,FBgn0029093,FBgn0003463,FBgn0041604,FBgn0001090,FBgn0259785,FBgn0012037,FBgn0037552,FBgn0033241,FBgn0260746,FBgn0034488,FBgn0003867
Expression annotation AGR	FBbt:00005036	tracheal pit	57	4	0.748	1.8322	0.874	0.173835	0.759864	1	0.416073	1	tld,cv,dome,Dg	FBgn0003719,FBgn0000394,FBgn0043903,FBgn0034072
GO Biological Processes	GO:0002831	regulation of response to biotic stimulus	231	12	2.243	1.3563	0.44	0.176777	0.752574	1	0.416073	1	grass,SPE,Spn88Ea,PGRP-SC2,Sp7,Hayan,modSP,Spn28Dc,PGRP-SD,Spn77Ba,Spn27A,GNBP1	FBgn0039494,FBgn0039102,FBgn0028984,FBgn0043575,FBgn0037515,FBgn0030925,FBgn0051217,FBgn0031973,FBgn0035806,FBgn0262057,FBgn0028990,FBgn0040323
GO Biological Processes	GO:0090132	epithelium migration	186	10	1.869	1.4037	0.489	0.177074	0.751845	1	0.416073	1	dome,Rab5,sgl,kis,dally,Gli,dlp,shg,dor,if	FBgn0043903,FBgn0014010,FBgn0261445,FBgn0266557,FBgn0263930,FBgn0001987,FBgn0041604,FBgn0003391,FBgn0000482,FBgn0001250
KEGG Pathway D.mel	path:map00514	Other types of O-glycan biosynthesis	38	3	0.561	2.0612	1.043	0.177168	0.751614	1	0.416073	1	Pgant2,Pgant9,CG31915	FBgn0031530,FBgn0050463,FBgn0051915
GO Biological Processes	GO:0006986	response to unfolded protein	38	3	0.561	2.0612	1.043	0.177168	0.751614	1	0.416073	1	Edem2,PEK,Gba1b	FBgn0032480,FBgn0037327,FBgn0051414
GO Biological Processes	GO:0009743	response to carbohydrate	38	3	0.561	2.0612	1.043	0.177168	0.751614	1	0.416073	1	Pepck1,FASN1,ACC	FBgn0003067,FBgn0283427,FBgn0033246
GO Biological Processes	GO:0019395	fatty acid oxidation	38	3	0.561	2.0612	1.043	0.177168	0.751614	1	0.416073	1	Hacl,Abcd3,Mtpalpha	FBgn0034488,FBgn0031069,FBgn0028479
GO Biological Processes	GO:0048488	synaptic vesicle endocytosis	38	3	0.561	2.0612	1.043	0.177168	0.751614	1	0.416073	1	BicD,Nlg1,Rab5	FBgn0000183,FBgn0051146,FBgn0014010
GO Biological Processes	GO:0140238	presynaptic endocytosis	38	3	0.561	2.0612	1.043	0.177168	0.751614	1	0.416073	1	Rab5,BicD,Nlg1	FBgn0014010,FBgn0000183,FBgn0051146
Expression annotation AGR	FBbt:00004922	seminal receptacle	38	3	0.561	2.0612	1.043	0.177168	0.751614	1	0.416073	1	Idgf4,wupA,CG1299	FBgn0026415,FBgn0283471,FBgn0035501
GO Biological Processes	GO:0009226	nucleotide-sugar biosynthetic process	20	2	0.374	2.6108	1.384	0.177282	0.751336	1	0.416073	1	sgl,Nagk	FBgn0261445,FBgn0038321
GO Biological Processes	GO:0009744	response to sucrose	20	2	0.374	2.6108	1.384	0.177282	0.751336	1	0.416073	1	FASN1,ACC	FBgn0283427,FBgn0033246
GO Biological Processes	GO:0035019	somatic stem cell population maintenance	20	2	0.374	2.6108	1.384	0.177282	0.751336	1	0.416073	1	shg,CG46339	FBgn0003391,FBgn0285963
GO Biological Processes	GO:0035099	hemocyte migration	20	2	0.374	2.6108	1.384	0.177282	0.751336	1	0.416073	1	if,shg	FBgn0001250,FBgn0003391
GO Biological Processes	GO:0035212	cell competition in a multicellular organism	20	2	0.374	2.6108	1.384	0.177282	0.751336	1	0.416073	1	shg,drpr	FBgn0003391,FBgn0027594
GO Biological Processes	GO:0042558	pteridine-containing compound metabolic process	20	2	0.374	2.6108	1.384	0.177282	0.751336	1	0.416073	1	pr,CG8665	FBgn0003141,FBgn0032945
GO Biological Processes	GO:0045454	cell redox homeostasis	20	2	0.374	2.6108	1.384	0.177282	0.751336	1	0.416073	1	CG7484,Prx4	FBgn0036745,FBgn0040308
GO Biological Processes	GO:0046426	negative regulation of receptor signaling pathway via JAK-STAT	20	2	0.374	2.6108	1.384	0.177282	0.751336	1	0.416073	1	wdp,pzg	FBgn0034718,FBgn0259785
GO Biological Processes	GO:0048499	synaptic vesicle membrane organization	20	2	0.374	2.6108	1.384	0.177282	0.751336	1	0.416073	1	CDase,Ten-m	FBgn0039774,FBgn0004449
GO Biological Processes	GO:0061687	detoxification of inorganic compound	20	2	0.374	2.6108	1.384	0.177282	0.751336	1	0.416073	1	Fer2LCH,Fer1HCH	FBgn0015221,FBgn0015222
GO Biological Processes	GO:0170041	non-proteinogenic amino acid metabolic process	20	2	0.374	2.6108	1.384	0.177282	0.751336	1	0.416073	1	Oat,Ass	FBgn0022774,FBgn0026565
GO Biological Processes	GO:1904893	negative regulation of receptor signaling pathway via STAT	20	2	0.374	2.6108	1.384	0.177282	0.751336	1	0.416073	1	wdp,pzg	FBgn0034718,FBgn0259785
Expression annotation AGR	FBbt:00001104	larval ventral nerve cord commissure	20	2	0.374	2.6108	1.384	0.177282	0.751336	1	0.416073	1	Rnp4F,scrib	FBgn0014024,FBgn0263289
Expression annotation AGR	FBbt:00003133	crop	20	2	0.374	2.6108	1.384	0.177282	0.751336	1	0.416073	1	Tep2,Tep4	FBgn0041182,FBgn0041180
Expression annotation AGR	FBbt:00003151	adult hemolymph	20	2	0.374	2.6108	1.384	0.177282	0.751336	1	0.416073	1	Idgf4,Fer2LCH	FBgn0026415,FBgn0015221
Expression annotation AGR	FBbt:00005090	tendon cell	20	2	0.374	2.6108	1.384	0.177282	0.751336	1	0.416073	1	Tsp,Dg	FBgn0031850,FBgn0034072
GO Biological Processes	GO:0007389	pattern specification process	559	26	4.86	1.2143	0.28	0.177299	0.751293	1	0.416073	1	tok,tsl,Gli,tld,sel,cora,Spn27A,dally,ltl,kis,dome,cv-d,scrib,shg,drpr,cv-2,exu,dlp,Sulf1,cv,sog,Dg,sgl,ea,BicD,Ccdc39	FBgn0004885,FBgn0003867,FBgn0001987,FBgn0003719,FBgn0263260,FBgn0010434,FBgn0028990,FBgn0263930,FBgn0268063,FBgn0266557,FBgn0043903,FBgn0265048,FBgn0263289,FBgn0003391,FBgn0027594,FBgn0000395,FBgn0000615,FBgn0041604,FBgn0040271,FBgn0000394,FBgn0003463,FBgn0034072,FBgn0261445,FBgn0000533,FBgn0000183,FBgn0037276
GO Cellular Component	GO:0140047	specialized extracellular matrix	164	9	1.682	1.4328	0.519	0.178158	0.749195	1	0.417427	1	Cpr47Eb,Cpr47Ec,Cpr49Ac,verm,serp,Gasp,obst-A,Cpr60D,obst-B	FBgn0033598,FBgn0033600,FBgn0033725,FBgn0261341,FBgn0260653,FBgn0026077,FBgn0031097,FBgn0050163,FBgn0027600
GO Biological Processes	GO:0048066	developmental pigmentation	78	5	0.935	1.6736	0.743	0.17879	0.747656	1	0.418516	1	alpha-Man-IIa,Cnx99A,ninaD,yellow-f,dor	FBgn0011740,FBgn0015622,FBgn0002939,FBgn0041710,FBgn0000482
Expression annotation AGR	GO:0031594	neuromuscular junction	99	6	1.121	1.5823	0.662	0.179063	0.746994	1	0.418763	1	Nlg1,scrib,dor,Dg,dlp,Ten-m	FBgn0051146,FBgn0263289,FBgn0000482,FBgn0034072,FBgn0041604,FBgn0004449
GO Biological Processes	GO:0019725	cellular homeostasis	232	12	2.243	1.3504	0.433	0.18042	0.743715	1	0.421542	1	Pepck1,wupA,Ctr1B,Dg,Gba1b,Fkbp14,CG8060,Fer2LCH,Fer1HCH,CG7484,FASN1,Prx4	FBgn0003067,FBgn0283471,FBgn0062412,FBgn0034072,FBgn0051414,FBgn0010470,FBgn0034113,FBgn0015221,FBgn0015222,FBgn0036745,FBgn0283427,FBgn0040308
GO Biological Processes	GO:0061061	muscle structure development	255	13	2.43	1.331	0.413	0.181017	0.742282	1	0.422051	1	Dg,cora,wupA,Obsc,Col4a1,l(2)efl,vkg,cv,dor,if,Prm,Tsp,coro	FBgn0034072,FBgn0010434,FBgn0283471,FBgn0053519,FBgn0000299,FBgn0011296,FBgn0016075,FBgn0000394,FBgn0000482,FBgn0001250,FBgn0003149,FBgn0031850,FBgn0265935
Expression annotation AGR	FBbt:00003708	lamina	187	10	1.869	1.3962	0.482	0.181158	0.741941	1	0.422051	1	Gli,Sema1b,shg,ITP,uzip,Ptp69D,verm,alpha-Man-Ia,sif,Rab5	FBgn0001987,FBgn0016059,FBgn0003391,FBgn0035023,FBgn0004055,FBgn0014007,FBgn0261341,FBgn0259170,FBgn0085447,FBgn0014010
Expression annotation AGR	FBbt:00005551	sensory nervous system primordium	187	10	1.869	1.3962	0.482	0.181158	0.741941	1	0.422051	1	Obp56a,CG9372,Nepl15,Gs2,Spn88Ea,Gdi,Sulf1,Gli,Dg,CtsK2	FBgn0034468,FBgn0036891,FBgn0039024,FBgn0001145,FBgn0028984,FBgn0004868,FBgn0040271,FBgn0001987,FBgn0034072,FBgn0034229
GO Biological Processes	GO:0051223	regulation of protein transport	58	4	0.748	1.8006	0.848	0.181482	0.741167	1	0.422051	1	sel,Apt1,teq,dor	FBgn0263260,FBgn0042138,FBgn0023479,FBgn0000482
GO Cellular Component	GO:0009925	basal plasma membrane	58	4	0.748	1.8006	0.848	0.181482	0.741167	1	0.422051	1	dally,scrib,if,Dg	FBgn0263930,FBgn0263289,FBgn0001250,FBgn0034072
GO Cellular Component	GO:0070161	anchoring junction	165	9	1.682	1.4241	0.51	0.182538	0.738646	1	0.424113	1	shg,Nrg,mesh,bark,Gli,cora,scrib,if,Tsp	FBgn0003391,FBgn0264975,FBgn0051004,FBgn0031571,FBgn0001987,FBgn0010434,FBgn0263289,FBgn0001250,FBgn0031850
GO Biological Processes	GO:0048731	system development	1595	68	12.71	1.1131	0.155	0.186188	0.730048	1	0.430942	1	scaf,dsd,LpR2,wupA,Idgf6,bark,verm,Glt,Col4a1,serp,Nrg,Spn43Aa,frac,HDAC6,CG3376,kis,Sema2a,LanB2,Tig,Rab5,CG14933,sif,mfas,Cals,drpr,Lsp2,scrib,Ten-m,LanB1,Fur2,Nepl15,shg,LanA,if,Sulf1,Gli,Sema1b,tld,Gs2,Cul3,cora,sgl,Dg,vkg,CG5758,uzip,amon,obst-A,dally,dlp,Gale,SPARC,wdp,Fas1,myo,Gasp,Ptp69D,ATP6AP2,trol,dome,nrm,tok,Nlg1,bnb,GlnRS,Rnp4F,CG6867,sog	FBgn0033033,FBgn0039528,FBgn0051092,FBgn0283471,FBgn0013763,FBgn0031571,FBgn0261341,FBgn0001114,FBgn0000299,FBgn0260653,FBgn0264975,FBgn0024294,FBgn0035798,FBgn0026428,FBgn0034997,FBgn0266557,FBgn0011260,FBgn0267348,FBgn0011722,FBgn0014010,FBgn0040968,FBgn0085447,FBgn0260745,FBgn0039928,FBgn0027594,FBgn0002565,FBgn0263289,FBgn0004449,FBgn0261800,FBgn0004598,FBgn0039024,FBgn0003391,FBgn0002526,FBg…
GO Biological Processes	GO:0006641	triglyceride metabolic process	39	3	0.561	2.0083	1.006	0.186857	0.728492	1	0.430942	1	ACC,Pepck1,FASN1	FBgn0033246,FBgn0003067,FBgn0283427
GO Biological Processes	GO:0034440	lipid oxidation	39	3	0.561	2.0083	1.006	0.186857	0.728492	1	0.430942	1	Hacl,Abcd3,Mtpalpha	FBgn0034488,FBgn0031069,FBgn0028479
GO Biological Processes	GO:0035967	cellular response to topologically incorrect protein	39	3	0.561	2.0083	1.006	0.186857	0.728492	1	0.430942	1	PEK,Gba1b,Edem2	FBgn0037327,FBgn0051414,FBgn0032480
GO Biological Processes	GO:0045924	regulation of female receptivity	39	3	0.561	2.0083	1.006	0.186857	0.728492	1	0.430942	1	Nrg,CG10433,Est-6	FBgn0264975,FBgn0034638,FBgn0000592
GO Biological Processes	GO:0051235	maintenance of location	39	3	0.561	2.0083	1.006	0.186857	0.728492	1	0.430942	1	if,CG8060,dally	FBgn0001250,FBgn0034113,FBgn0263930
Expression annotation AGR	FBbt:00005084	muscle founder cell	39	3	0.561	2.0083	1.006	0.186857	0.728492	1	0.430942	1	CG5080,Ndg,Nep4	FBgn0031313,FBgn0026403,FBgn0038818
Expression annotation AGR	FBbt:00005545	labial sensory complex primordium	39	3	0.561	2.0083	1.006	0.186857	0.728492	1	0.430942	1	Obp56a,shg,qsm	FBgn0034468,FBgn0003391,FBgn0028622
Expression annotation AGR	FBbt:00000210	anterior endoderm anlage	492	23	4.299	1.2205	0.287	0.188557	0.724557	1	0.434463	1	Idgf4,Dp1,cathD,Tsp,Pepck1,Ldh,Ance,Hacl,Fer1HCH,Cul3,LanA,DNaseII,Tep4,CG9953,GCS2alpha,coro,ltl,CG33099,CG2915,CtsF,Grp170,CG8635,ATP6AP2	FBgn0026415,FBgn0027835,FBgn0029093,FBgn0031850,FBgn0003067,FBgn0001258,FBgn0012037,FBgn0034488,FBgn0015222,FBgn0261268,FBgn0002526,FBgn0000477,FBgn0041180,FBgn0035726,FBgn0027588,FBgn0265935,FBgn0268063,FBgn0053099,FBgn0033241,FBgn0260462,FBgn0023529,FBgn0033317,FBgn0037671
GO Biological Processes	GO:0007450	dorsal/ventral pattern formation, imaginal disc	59	4	0.748	1.7701	0.824	0.189238	0.722991	1	0.434831	1	drpr,dally,dlp,Sulf1	FBgn0027594,FBgn0263930,FBgn0041604,FBgn0040271
GO Cellular Component	GO:0045211	postsynaptic membrane	59	4	0.748	1.7701	0.824	0.189238	0.722991	1	0.434831	1	Ten-m,Nlg1,Cals,scrib	FBgn0004449,FBgn0051146,FBgn0039928,FBgn0263289
Expression annotation AGR	FBbt:00017017	amnioserosa anlage	59	4	0.748	1.7701	0.824	0.189238	0.722991	1	0.434831	1	sog,Ance,TP53INP,tok	FBgn0003463,FBgn0012037,FBgn0035542,FBgn0004885
GO Biological Processes	GO:0007224	smoothened signaling pathway	101	6	1.121	1.551	0.633	0.190639	0.719789	1	0.435469	1	dally,dlp,apolpp,trol,Sulf1,Cul3	FBgn0263930,FBgn0041604,FBgn0087002,FBgn0284408,FBgn0040271,FBgn0261268
KEGG Pathway D.mel	path:map00380	Tryptophan metabolism	21	2	0.374	2.4865	1.314	0.191258	0.71838	1	0.435469	1	Mtpalpha,CG31075	FBgn0028479,FBgn0051075
GO Biological Processes	GO:0007413	axonal fasciculation	21	2	0.374	2.4865	1.314	0.191258	0.71838	1	0.435469	1	Ptp69D,uzip	FBgn0014007,FBgn0004055
GO Biological Processes	GO:0009826	unidimensional cell growth	21	2	0.374	2.4865	1.314	0.191258	0.71838	1	0.435469	1	shg,scaf	FBgn0003391,FBgn0033033
GO Biological Processes	GO:0034333	adherens junction assembly	21	2	0.374	2.4865	1.314	0.191258	0.71838	1	0.435469	1	shg,scrib	FBgn0003391,FBgn0263289
GO Biological Processes	GO:0035112	genitalia morphogenesis	21	2	0.374	2.4865	1.314	0.191258	0.71838	1	0.435469	1	Rab5,scaf	FBgn0014010,FBgn0033033
Expression annotation AGR	FBbt:00001311	embryonic longitudinal glial cell	21	2	0.374	2.4865	1.314	0.191258	0.71838	1	0.435469	1	LanB2,LanA	FBgn0267348,FBgn0002526
Expression annotation AGR	FBbt:00004751	wing vein	21	2	0.374	2.4865	1.314	0.191258	0.71838	1	0.435469	1	shg,cv-2	FBgn0003391,FBgn0000395
Expression annotation AGR	FBbt:00004908	stretch follicle cell	21	2	0.374	2.4865	1.314	0.191258	0.71838	1	0.435469	1	dome,CG7997	FBgn0043903,FBgn0034117
Expression annotation AGR	FBbt:00005684	heart primordium	21	2	0.374	2.4865	1.314	0.191258	0.71838	1	0.435469	1	Dg,myo	FBgn0034072,FBgn0026199
Expression annotation AGR	FBbt:00001871	embryonic/larval proventriculus	145	8	1.495	1.4405	0.527	0.192639	0.715255	1	0.438215	1	PGRP-SC2,sgl,tok,mesh,Ldh,obst-A,kis,vkg	FBgn0043575,FBgn0261445,FBgn0004885,FBgn0051004,FBgn0001258,FBgn0031097,FBgn0266557,FBgn0016075
GO Biological Processes	GO:0008340	determination of adult lifespan	168	9	1.682	1.3987	0.484	0.195963	0.707827	1	0.444572	1	Mtpalpha,magu,Sod1,myo,Men,dor,Gba1b,alpha-Man-Ia,kis	FBgn0028479,FBgn0262169,FBgn0003462,FBgn0026199,FBgn0002719,FBgn0000482,FBgn0051414,FBgn0259170,FBgn0266557
KEGG Pathway D.mel	path:map00510	N-Glycan biosynthesis	40	3	0.561	1.9581	0.969	0.196679	0.706243	1	0.444572	1	alpha-Man-Ia,alpha-Man-IIa,GCS2alpha	FBgn0259170,FBgn0011740,FBgn0027588
GO Biological Processes	GO:0000041	transition metal ion transport	40	3	0.561	1.9581	0.969	0.196679	0.706243	1	0.444572	1	Ctr1B,Fer2LCH,Fer1HCH	FBgn0062412,FBgn0015221,FBgn0015222
GO Biological Processes	GO:0007367	segment polarity determination	40	3	0.561	1.9581	0.969	0.196679	0.706243	1	0.444572	1	sgl,dally,dlp	FBgn0261445,FBgn0263930,FBgn0041604
GO Biological Processes	GO:0046365	monosaccharide catabolic process	40	3	0.561	1.9581	0.969	0.196679	0.706243	1	0.444572	1	Gale,Gal,Ect3	FBgn0035147,FBgn0001089,FBgn0260746
GO Biological Processes	GO:1903688	positive regulation of border follicle cell migration	40	3	0.561	1.9581	0.969	0.196679	0.706243	1	0.444572	1	kis,Gli,shg	FBgn0266557,FBgn0001987,FBgn0003391
Expression annotation AGR	FBbt:00001725	embryonic/larval corpus allatum	40	3	0.561	1.9581	0.969	0.196679	0.706243	1	0.444572	1	vkg,Tep2,tok	FBgn0016075,FBgn0041182,FBgn0004885
GO Biological Processes	GO:0033993	response to lipid	60	4	0.748	1.7406	0.8	0.197098	0.705317	1	0.444717	1	Pepck1,pzg,rig,TP53INP	FBgn0003067,FBgn0259785,FBgn0250850,FBgn0035542
Expression annotation AGR	FBbt:00005097	ventral nerve cord	60	4	0.748	1.7406	0.8	0.197098	0.705317	1	0.444717	1	Tbh,Pxn,TP53INP,tsl	FBgn0010329,FBgn0011828,FBgn0035542,FBgn0003867
GO Biological Processes	GO:0007309	oocyte axis specification	146	8	1.495	1.4306	0.517	0.197528	0.704372	1	0.444882	1	scrib,sel,ea,sog,tld,BicD,Dg,exu	FBgn0263289,FBgn0263260,FBgn0000533,FBgn0003463,FBgn0003719,FBgn0000183,FBgn0034072,FBgn0000615
Expression annotation AGR	GO:0030424	axon	146	8	1.495	1.4306	0.517	0.197528	0.704372	1	0.444882	1	Nrg,Dg,uzip,Ptp69D,dlp,Ten-m,Fas1,scrib	FBgn0264975,FBgn0034072,FBgn0004055,FBgn0014007,FBgn0041604,FBgn0004449,FBgn0285925,FBgn0263289
Expression annotation AGR	FBbt:00005781	gastric caecum	214	11	2.056	1.342	0.424	0.1989	0.701365	1	0.44757	1	CtsL1,Dg,shg,CG13506,Pxn,kis,Jon65Aiv,vkg,Apoltp,CG6933,CG8635	FBgn0013770,FBgn0034072,FBgn0003391,FBgn0034723,FBgn0011828,FBgn0266557,FBgn0250815,FBgn0016075,FBgn0032136,FBgn0036952,FBgn0033317
GO Biological Processes	GO:0030177	positive regulation of Wnt signaling pathway	61	4	0.748	1.712	0.776	0.205056	0.688127	1	0.456725	1	dlp,ATP6AP2,dally,apolpp	FBgn0041604,FBgn0037671,FBgn0263930,FBgn0087002
GO Biological Processes	GO:0007483	genital disc morphogenesis	22	2	0.374	2.3735	1.247	0.205372	0.687458	1	0.456725	1	Rab5,scaf	FBgn0014010,FBgn0033033
GO Biological Processes	GO:0034285	response to disaccharide	22	2	0.374	2.3735	1.247	0.205372	0.687458	1	0.456725	1	FASN1,ACC	FBgn0283427,FBgn0033246
GO Biological Processes	GO:0034331	cell junction maintenance	22	2	0.374	2.3735	1.247	0.205372	0.687458	1	0.456725	1	Ten-m,bark	FBgn0004449,FBgn0031571
GO Biological Processes	GO:0060537	muscle tissue development	22	2	0.374	2.3735	1.247	0.205372	0.687458	1	0.456725	1	wupA,Col4a1	FBgn0283471,FBgn0000299
GO Biological Processes	GO:0106030	neuron projection fasciculation	22	2	0.374	2.3735	1.247	0.205372	0.687458	1	0.456725	1	uzip,Ptp69D	FBgn0004055,FBgn0014007
GO Cellular Component	GO:0016327	apicolateral plasma membrane	22	2	0.374	2.3735	1.247	0.205372	0.687458	1	0.456725	1	mesh,scrib	FBgn0051004,FBgn0263289
GO Cellular Component	GO:0031672	A band	22	2	0.374	2.3735	1.247	0.205372	0.687458	1	0.456725	1	Prm,Obsc	FBgn0003149,FBgn0053519
Expression annotation AGR	FBbt:00000020	abdomen	22	2	0.374	2.3735	1.247	0.205372	0.687458	1	0.456725	1	Tep2,Tep4	FBgn0041182,FBgn0041180
Expression annotation AGR	FBbt:00003185	adult oenocyte	22	2	0.374	2.3735	1.247	0.205372	0.687458	1	0.456725	1	vkg,FASN3	FBgn0016075,FBgn0287184
Expression annotation AGR	FBbt:00003627	protocerebrum	22	2	0.374	2.3735	1.247	0.205372	0.687458	1	0.456725	1	ITP,scrib	FBgn0035023,FBgn0263289
Expression annotation AGR	FBbt:00013695	adult mushroom body gamma-lobe	22	2	0.374	2.3735	1.247	0.205372	0.687458	1	0.456725	1	Nrg,scrib	FBgn0264975,FBgn0263289
Expression annotation AGR	FBbt:10005249	embryonic primordium of adult eye	22	2	0.374	2.3735	1.247	0.205372	0.687458	1	0.456725	1	Qsox1,shg	FBgn0033814,FBgn0003391
Expression annotation AGR	FBbt:00005413	anlage in statu nascendi	193	10	1.869	1.3528	0.436	0.206546	0.684984	1	0.456725	1	bnb,tld,Tsp,CG33099,Ance,Pepck1,Hacl,shg,Gasp,Ect3	FBgn0001090,FBgn0003719,FBgn0031850,FBgn0053099,FBgn0012037,FBgn0003067,FBgn0034488,FBgn0003391,FBgn0026077,FBgn0260746
GO Biological Processes	GO:0002780	antibacterial peptide biosynthetic process	41	3	0.561	1.9104	0.934	0.206622	0.684822	1	0.456725	1	PGRP-SC2,SPE,grass	FBgn0043575,FBgn0039102,FBgn0039494
GO Biological Processes	GO:0002808	regulation of antibacterial peptide biosynthetic process	41	3	0.561	1.9104	0.934	0.206622	0.684822	1	0.456725	1	PGRP-SC2,SPE,grass	FBgn0043575,FBgn0039102,FBgn0039494
GO Biological Processes	GO:0006892	post-Golgi vesicle-mediated transport	41	3	0.561	1.9104	0.934	0.206622	0.684822	1	0.456725	1	Apt1,CG15099,Lerp	FBgn0042138,FBgn0034400,FBgn0051072
GO Biological Processes	GO:0010634	positive regulation of epithelial cell migration	41	3	0.561	1.9104	0.934	0.206622	0.684822	1	0.456725	1	kis,Gli,shg	FBgn0266557,FBgn0001987,FBgn0003391
GO Biological Processes	GO:0030514	negative regulation of BMP signaling pathway	41	3	0.561	1.9104	0.934	0.206622	0.684822	1	0.456725	1	cv,sog,ltl	FBgn0000394,FBgn0003463,FBgn0268063
Expression annotation AGR	FBbt:00004546	maxillary palp	41	3	0.561	1.9104	0.934	0.206622	0.684822	1	0.456725	1	Ten-m,scrib,trol	FBgn0004449,FBgn0263289,FBgn0284408
Expression annotation AGR	GO:0005886	plasma membrane	475	22	4.112	1.2092	0.274	0.206888	0.684264	1	0.456861	1	Rab5,uzip,Fas1,Apoltp,drpr,LpR2,NimC1,Ptp69D,Gli,dlp,Nrg,Dg,GNBP1,Hexo2,cora,Ten-m,if,shg,nrm,CG5080,wdp,ATP6AP2	FBgn0014010,FBgn0004055,FBgn0285925,FBgn0032136,FBgn0027594,FBgn0051092,FBgn0259896,FBgn0014007,FBgn0001987,FBgn0041604,FBgn0264975,FBgn0034072,FBgn0040323,FBgn0041629,FBgn0010434,FBgn0004449,FBgn0001250,FBgn0003391,FBgn0262509,FBgn0031313,FBgn0034718,FBgn0037671
GO Biological Processes	GO:0071695	anatomical structure maturation	216	11	2.056	1.3296	0.411	0.207049	0.683926	1	0.456861	1	sel,ea,exu,Dg,BicD,Nrg,scrib,kis,sog,drpr,tld	FBgn0263260,FBgn0000533,FBgn0000615,FBgn0034072,FBgn0000183,FBgn0264975,FBgn0263289,FBgn0266557,FBgn0003463,FBgn0027594,FBgn0003719
GO Biological Processes	GO:0009653	anatomical structure morphogenesis	1636	69	12.897	1.1011	0.139	0.210033	0.677712	1	0.459792	1	svr,Sema2a,Cul3,tld,GlnRS,l(2)efl,dome,Lsp2,cv-d,kis,Sema1b,eIF2A,amon,Gli,Obsc,Spn88Ea,Sulf1,ltl,uzip,shg,myo,cora,verm,Spn43Aa,Ndg,cv-2,LanA,ea,qsm,tsl,sog,CG14933,Pal1,vkg,dally,Fas1,sgl,frac,scaf,tok,Nepl15,Phm,SPARC,Col4a1,BicD,Nrg,ATP6AP2,if,cv,CG6867,nw,Tig,LanB2,Prm,Rab5,sif,wupA,Fkbp14,Glt,Sdr,dlp,LanB1,scrib,Fur2,Ptp69D,Dg,Ten-m,trol,mfas	FBgn0004648,FBgn0011260,FBgn0261268,FBgn0003719,FBgn0027090,FBgn0011296,FBgn0043903,FBgn0002565,FBgn0265048,FBgn0266557,FBgn0016059,FBgn0037135,FBgn0023179,FBgn0001987,FBgn0053519,FBgn0028984,FBgn0040271,FBgn0268063,FBgn0004055,FBgn0003391,FBgn0026199,FBgn0010434,FBgn0261341,FBgn0024294,FBgn0026403,FBgn0000395,FBgn0002526,FBgn0000533,FBgn0028622,FBgn0003867,FBgn0003463,FBgn0040968,FBgn0283510,FBg…
GO Biological Processes	GO:0046903	secretion	240	12	2.243	1.3054	0.384	0.210809	0.676111	1	0.460517	1	dor,BicD,ITP,Tango1,CDase,HDAC6,Fur2,Gdi,teq,CG30503,sel,SPARC	FBgn0000482,FBgn0000183,FBgn0035023,FBgn0286898,FBgn0039774,FBgn0026428,FBgn0004598,FBgn0004868,FBgn0023479,FBgn0050503,FBgn0263260,FBgn0026562
GO Biological Processes	GO:0050803	regulation of synapse structure or activity	194	10	1.869	1.3458	0.428	0.210917	0.675889	1	0.460517	1	Ten-m,Rab5,myo,sif,Dg,scrib,LanA,Cals,kis,drpr	FBgn0004449,FBgn0014010,FBgn0026199,FBgn0085447,FBgn0034072,FBgn0263289,FBgn0002526,FBgn0039928,FBgn0266557,FBgn0027594
GO Biological Processes	GO:0090130	tissue migration	194	10	1.869	1.3458	0.428	0.210917	0.675889	1	0.460517	1	Rab5,sgl,dally,kis,dlp,Gli,shg,dor,if,dome	FBgn0014010,FBgn0261445,FBgn0263930,FBgn0266557,FBgn0041604,FBgn0001987,FBgn0003391,FBgn0000482,FBgn0001250,FBgn0043903
GO Biological Processes	GO:0006629	lipid metabolic process	550	25	4.673	1.1867	0.247	0.21432	0.668937	1	0.467539	1	CG30503,Pepck1,ACC,CG2145,CG9394,FASN3,Jheh2,CG18135,Yp3,Jheh3,Had1,CDase,CG5162,Jheh1,Mtpalpha,Abcd3,Gba1b,CG3376,iPLA2-VIA,CG9512,CG15533,Hacl,fiz,Acsx1L,FASN1	FBgn0050503,FBgn0003067,FBgn0033246,FBgn0030251,FBgn0034588,FBgn0287184,FBgn0034405,FBgn0036837,FBgn0004047,FBgn0034406,FBgn0286508,FBgn0039774,FBgn0030828,FBgn0010053,FBgn0028479,FBgn0031069,FBgn0051414,FBgn0034997,FBgn0036053,FBgn0030593,FBgn0039768,FBgn0034488,FBgn0030594,FBgn0038730,FBgn0283427
DRSC PathON signaling pathway core components	PathON:1	EGFR/FGFR/PvR signaling pathway	105	6	1.121	1.4919	0.577	0.214607	0.668356	1	0.467758	1	if,Gbp2,Sulf1,dlp,dally,trol	FBgn0001250,FBgn0034200,FBgn0040271,FBgn0041604,FBgn0263930,FBgn0284408
Expression annotation AGR	FBbt:00015255	ventral head epidermis primordium	454	21	3.925	1.2077	0.272	0.215251	0.667055	1	0.468752	1	RNaseX25,cathD,Gli,dlp,Sulf1,CG2915,pzg,Dg,CG7800,Hacl,shg,Ect3,RhoGEF3,tsl,bnb,TP53INP,tld,Tsp,LanA,Obp99a,Gdi	FBgn0010406,FBgn0029093,FBgn0001987,FBgn0041604,FBgn0040271,FBgn0033241,FBgn0259785,FBgn0034072,FBgn0037552,FBgn0034488,FBgn0003391,FBgn0260746,FBgn0264707,FBgn0003867,FBgn0001090,FBgn0035542,FBgn0003719,FBgn0031850,FBgn0002526,FBgn0039678,FBgn0004868
GO Biological Processes	GO:0045570	regulation of imaginal disc growth	42	3	0.561	1.8649	0.899	0.216677	0.664187	1	0.469619	1	dally,dlp,scrib	FBgn0263930,FBgn0041604,FBgn0263289
GO Biological Processes	GO:0062197	cellular response to chemical stress	42	3	0.561	1.8649	0.899	0.216677	0.664187	1	0.469619	1	Sod1,Grx1,TotA	FBgn0003462,FBgn0036820,FBgn0028396
GO Biological Processes	GO:0007308	oocyte construction	150	8	1.495	1.3924	0.478	0.217572	0.662396	1	0.469619	1	scrib,sel,ea,sog,tld,BicD,Dg,exu	FBgn0263289,FBgn0263260,FBgn0000533,FBgn0003463,FBgn0003719,FBgn0000183,FBgn0034072,FBgn0000615
Expression annotation AGR	FBbt:00014203	lateral head epidermis primordium	455	21	3.925	1.205	0.269	0.218136	0.661273	1	0.469619	1	Gdi,LanA,Obp99a,Gli,RNaseX25,cathD,CG2915,dlp,Sulf1,Dg,pzg,Hacl,CG7800,shg,Ect3,RhoGEF3,tsl,bnb,Tsp,TP53INP,tld	FBgn0004868,FBgn0002526,FBgn0039678,FBgn0001987,FBgn0010406,FBgn0029093,FBgn0033241,FBgn0041604,FBgn0040271,FBgn0034072,FBgn0259785,FBgn0034488,FBgn0037552,FBgn0003391,FBgn0260746,FBgn0264707,FBgn0003867,FBgn0001090,FBgn0031850,FBgn0035542,FBgn0003719
Expression annotation AGR	FBbt:00004860	germline cell	242	12	2.243	1.2946	0.373	0.218734	0.660084	1	0.469619	1	Rnp4F,CG8507,Idgf4,CG31145,gNacalpha,superdeath,BicD,trol,Gtpx,Sod1,CtsK1,Tailor	FBgn0014024,FBgn0037756,FBgn0026415,FBgn0051145,FBgn0031296,FBgn0039640,FBgn0000183,FBgn0284408,FBgn0035438,FBgn0003462,FBgn0250848,FBgn0037470
GO Biological Processes	GO:0007611	learning or memory	173	9	1.682	1.3582	0.442	0.219226	0.659107	1	0.469619	1	svr,kis,dome,teq,ATP6AP2,Tbh,Phm,scrib,Gba1b	FBgn0004648,FBgn0266557,FBgn0043903,FBgn0023479,FBgn0037671,FBgn0010329,FBgn0283509,FBgn0263289,FBgn0051414
GO Biological Processes	GO:0006066	alcohol metabolic process	84	5	0.935	1.5541	0.636	0.21925	0.65906	1	0.469619	1	Sodh2,Pepck1,pr,CDase,Tbh	FBgn0022359,FBgn0003067,FBgn0003141,FBgn0039774,FBgn0010329
GO Biological Processes	GO:0002698	negative regulation of immune effector process	23	2	0.374	2.2703	1.183	0.219594	0.65838	1	0.469619	1	Spn27A,PGRP-SC2	FBgn0028990,FBgn0043575
GO Biological Processes	GO:0009066	aspartate family amino acid metabolic process	23	2	0.374	2.2703	1.183	0.219594	0.65838	1	0.469619	1	Adi1,AsnS	FBgn0052068,FBgn0270926
GO Biological Processes	GO:0030539	male genitalia development	23	2	0.374	2.2703	1.183	0.219594	0.65838	1	0.469619	1	Rab5,scaf	FBgn0014010,FBgn0033033
GO Biological Processes	GO:0030968	endoplasmic reticulum unfolded protein response	23	2	0.374	2.2703	1.183	0.219594	0.65838	1	0.469619	1	Edem2,PEK	FBgn0032480,FBgn0037327
GO Biological Processes	GO:0036315	cellular response to sterol	23	2	0.374	2.2703	1.183	0.219594	0.65838	1	0.469619	1	TP53INP,pzg	FBgn0035542,FBgn0259785
GO Biological Processes	GO:0043954	cellular component maintenance	23	2	0.374	2.2703	1.183	0.219594	0.65838	1	0.469619	1	Ten-m,bark	FBgn0004449,FBgn0031571
GO Biological Processes	GO:0046503	glycerolipid catabolic process	23	2	0.374	2.2703	1.183	0.219594	0.65838	1	0.469619	1	CG9394,CG18135	FBgn0034588,FBgn0036837
GO Biological Processes	GO:0048678	response to axon injury	23	2	0.374	2.2703	1.183	0.219594	0.65838	1	0.469619	1	drpr,HDAC6	FBgn0027594,FBgn0026428
GO Biological Processes	GO:0071390	cellular response to ecdysone	23	2	0.374	2.2703	1.183	0.219594	0.65838	1	0.469619	1	TP53INP,pzg	FBgn0035542,FBgn0259785
GO Biological Processes	GO:0071684	organism emergence from protective structure	23	2	0.374	2.2703	1.183	0.219594	0.65838	1	0.469619	1	amon,CDase	FBgn0023179,FBgn0039774
Expression annotation AGR	FBbt:00005378	wing margin	23	2	0.374	2.2703	1.183	0.219594	0.65838	1	0.469619	1	shg,Sulf1	FBgn0003391,FBgn0040271
Expression annotation AGR	FBbt:00005384	hindgut	23	2	0.374	2.2703	1.183	0.219594	0.65838	1	0.469619	1	dome,ITP	FBgn0043903,FBgn0035023
Expression annotation AGR	FBbt:00007055	superior medial protocerebrum	23	2	0.374	2.2703	1.183	0.219594	0.65838	1	0.469619	1	ITP,CtsF	FBgn0035023,FBgn0260462
Expression annotation AGR	GO:0005777	peroxisome	23	2	0.374	2.2703	1.183	0.219594	0.65838	1	0.469619	1	Mtpalpha,Sod1	FBgn0028479,FBgn0003462
GO Biological Processes	GO:0042221	response to chemical	944	41	7.664	1.1339	0.181	0.219852	0.657869	1	0.46977	1	Obp56a,Ten-m,Edem2,Sulf1,Cnx99A,Obp56d,Ctr1B,CG11893,TP53INP,Sdr,Obp99a,Grx1,Pepck1,FASN1,Grp170,Obp99b,TotA,CG6867,ACC,Glo1,ITP,Est-6,Glt,dome,Sod1,Fer2LCH,Tbh,Irc,Sema2a,pzg,scrib,Fer1HCH,AcCoAS,alpha-Man-Ia,Ptp69D,rig,PGRP-SD,Spn27A,trol,Lsp2,Sema1b	FBgn0034468,FBgn0004449,FBgn0032480,FBgn0040271,FBgn0015622,FBgn0034470,FBgn0062412,FBgn0039316,FBgn0035542,FBgn0038279,FBgn0039678,FBgn0036820,FBgn0003067,FBgn0283427,FBgn0023529,FBgn0039685,FBgn0028396,FBgn0030887,FBgn0033246,FBgn0283450,FBgn0035023,FBgn0000592,FBgn0001114,FBgn0043903,FBgn0003462,FBgn0015221,FBgn0010329,FBgn0038465,FBgn0011260,FBgn0259785,FBgn0263289,FBgn0015222,FBgn0012034,FBg…
DRSC GLAD Gene Group	GLAD:24599	Receptors	601	27	5.047	1.1729	0.23	0.220766	0.656068	1	0.47113	1	Fur2,CG5888,GNBP1,Sema2a,bark,dlp,Ptp69D,CG10702,dome,Hmu,DOR,Lerp,Sema1b,ATP6AP2,LpR2,Lectin-galC1,CG8773,sif,if,teq,Sdr,rig,ninaD,drpr,dsd,verm,shg	FBgn0004598,FBgn0028523,FBgn0040323,FBgn0011260,FBgn0031571,FBgn0041604,FBgn0014007,FBgn0032752,FBgn0043903,FBgn0015737,FBgn0035542,FBgn0051072,FBgn0016059,FBgn0037671,FBgn0051092,FBgn0016675,FBgn0038135,FBgn0085447,FBgn0001250,FBgn0023479,FBgn0038279,FBgn0250850,FBgn0002939,FBgn0027594,FBgn0039528,FBgn0261341,FBgn0003391
Expression annotation AGR	FBbt:00001059	visual primordium	432	20	3.738	1.2087	0.273	0.221065	0.655481	1	0.47113	1	Dg,CG7800,Hacl,Ect3,shg,tsl,bnb,RhoGEF3,tld,Tsp,TP53INP,Obp99a,Gdi,RNaseX25,cathD,Gli,dlp,Sulf1,CG2915,pzg	FBgn0034072,FBgn0037552,FBgn0034488,FBgn0260746,FBgn0003391,FBgn0003867,FBgn0001090,FBgn0264707,FBgn0003719,FBgn0031850,FBgn0035542,FBgn0039678,FBgn0004868,FBgn0010406,FBgn0029093,FBgn0001987,FBgn0041604,FBgn0040271,FBgn0033241,FBgn0259785
KEGG Pathway D.mel	path:map04148	Efferocytosis	63	4	0.748	1.6577	0.729	0.221242	0.655131	1	0.47113	1	Rab5,drpr,iPLA2-VIA,dor	FBgn0014010,FBgn0027594,FBgn0036053,FBgn0000482
Expression annotation AGR	FBbt:00003632	adult central complex	63	4	0.748	1.6577	0.729	0.221242	0.655131	1	0.47113	1	Tbh,kis,dally,Fer1HCH	FBgn0010329,FBgn0266557,FBgn0263930,FBgn0015222
Expression annotation AGR	FBbt:00000092	primordial germ cell	290	14	2.617	1.2604	0.334	0.223295	0.651122	1	0.475095	1	Tsp,CG8507,BicD,myo,Dg,scrib,exu,Men,Gtpx,iPLA2-VIA,Rnp4F,Sod1,Idgf4,CtsK1	FBgn0031850,FBgn0037756,FBgn0000183,FBgn0026199,FBgn0034072,FBgn0263289,FBgn0000615,FBgn0002719,FBgn0035438,FBgn0036053,FBgn0014024,FBgn0003462,FBgn0026415,FBgn0250848
GO Biological Processes	GO:0002778	antibacterial peptide production	43	3	0.561	1.8215	0.865	0.226831	0.644298	1	0.478951	1	SPE,grass,PGRP-SC2	FBgn0039102,FBgn0039494,FBgn0043575
GO Biological Processes	GO:0002786	regulation of antibacterial peptide production	43	3	0.561	1.8215	0.865	0.226831	0.644298	1	0.478951	1	PGRP-SC2,SPE,grass	FBgn0043575,FBgn0039102,FBgn0039494
GO Biological Processes	GO:0006081	aldehyde metabolic process	43	3	0.561	1.8215	0.865	0.226831	0.644298	1	0.478951	1	Glo1,CG31075,AOX3	FBgn0283450,FBgn0051075,FBgn0038349
GO Biological Processes	GO:0006109	regulation of carbohydrate metabolic process	43	3	0.561	1.8215	0.865	0.226831	0.644298	1	0.478951	1	Idgf6,Dg,Idgf3	FBgn0013763,FBgn0034072,FBgn0020414
GO Biological Processes	GO:0007427	epithelial cell migration, open tracheal system	43	3	0.561	1.8215	0.865	0.226831	0.644298	1	0.478951	1	dlp,sgl,dally	FBgn0041604,FBgn0261445,FBgn0263930
GO Biological Processes	GO:0022404	molting cycle process	43	3	0.561	1.8215	0.865	0.226831	0.644298	1	0.478951	1	Idgf4,Idgf3,Idgf6	FBgn0026415,FBgn0020414,FBgn0013763
GO Biological Processes	GO:0090101	negative regulation of transmembrane receptor protein serine/threonine kinase signaling pathway	43	3	0.561	1.8215	0.865	0.226831	0.644298	1	0.478951	1	sog,ltl,cv	FBgn0003463,FBgn0268063,FBgn0000394
GO Biological Processes	GO:1903684	regulation of border follicle cell migration	43	3	0.561	1.8215	0.865	0.226831	0.644298	1	0.478951	1	shg,kis,Gli	FBgn0003391,FBgn0266557,FBgn0001987
Expression annotation AGR	FBbt:00000487	pharyngeal muscle cell	43	3	0.561	1.8215	0.865	0.226831	0.644298	1	0.478951	1	if,Tsp,Ldh	FBgn0001250,FBgn0031850,FBgn0001258
DRSC GLAD Gene Group	GLAD:24596	Peroxisomal	152	8	1.495	1.3741	0.458	0.227873	0.642308	1	0.480744	1	Hacl,Pgant9,kis,Sod1,Ass,Mtpalpha,qsm,Pmp70	FBgn0034488,FBgn0050463,FBgn0266557,FBgn0003462,FBgn0026565,FBgn0028479,FBgn0028622,FBgn0031069
GO Biological Processes	GO:0007626	locomotory behavior	198	10	1.869	1.3186	0.399	0.228772	0.640597	1	0.481882	1	Tbh,qsm,drpr,Sema2a,rig,Gba1b,amon,dome,Cul3,ITP	FBgn0010329,FBgn0028622,FBgn0027594,FBgn0011260,FBgn0250850,FBgn0051414,FBgn0023179,FBgn0043903,FBgn0261268,FBgn0035023
GO Biological Processes	GO:0050890	cognition	175	9	1.682	1.3427	0.425	0.228821	0.640505	1	0.481882	1	svr,kis,dome,teq,ATP6AP2,Tbh,Phm,scrib,Gba1b	FBgn0004648,FBgn0266557,FBgn0043903,FBgn0023479,FBgn0037671,FBgn0010329,FBgn0283509,FBgn0263289,FBgn0051414
GO Biological Processes	GO:0009888	tissue development	702	31	5.794	1.1529	0.205	0.22899	0.640183	1	0.481882	1	Prm,sgl,Gli,SPARC,CG3987,wupA,sog,Spn43Aa,Npc2g,ATP6AP2,dor,NimB2,CG14933,shg,if,CG44245,LanB1,tsl,dome,LanA,cora,Col4a1,Rab5,LanB2,scrib,Dg,scaf,fiz,Spn88Eb,kis,vkg	FBgn0003149,FBgn0261445,FBgn0001987,FBgn0026562,FBgn0038292,FBgn0283471,FBgn0003463,FBgn0024294,FBgn0039800,FBgn0037671,FBgn0000482,FBgn0028543,FBgn0040968,FBgn0003391,FBgn0001250,FBgn0265180,FBgn0261800,FBgn0003867,FBgn0043903,FBgn0002526,FBgn0010434,FBgn0000299,FBgn0014010,FBgn0267348,FBgn0263289,FBgn0034072,FBgn0033033,FBgn0030594,FBgn0038299,FBgn0266557,FBgn0016075
KEGG Pathway D.mel	path:map00564	Glycerophospholipid metabolism	64	4	0.748	1.6318	0.706	0.229459	0.639294	1	0.482057	1	Pld3,iPLA2-VIA,Apt1,CG30503	FBgn0032923,FBgn0036053,FBgn0042138,FBgn0050503
Expression annotation AGR	FBbt:00003361	indirect flight muscle cell	64	4	0.748	1.6318	0.706	0.229459	0.639294	1	0.482057	1	wupA,nrm,superdeath,Obsc	FBgn0283471,FBgn0262509,FBgn0039640,FBgn0053519
GO Biological Processes	GO:0034330	cell junction organization	387	18	3.364	1.2143	0.28	0.23014	0.638008	1	0.483081	1	ATP6AP2,Cals,mesh,Gli,bark,scrib,dlp,LanA,shg,Nlg1,Prm,kis,Nrg,drpr,CG13506,cora,Ten-m,Gs2	FBgn0037671,FBgn0039928,FBgn0051004,FBgn0001987,FBgn0031571,FBgn0263289,FBgn0041604,FBgn0002526,FBgn0003391,FBgn0051146,FBgn0003149,FBgn0266557,FBgn0264975,FBgn0027594,FBgn0034723,FBgn0010434,FBgn0004449,FBgn0001145
GO Cellular Component	GO:0031594	neuromuscular junction	108	6	1.121	1.4505	0.537	0.233227	0.632222	1	0.485659	1	dor,Dg,dlp,Ten-m,Nlg1,scrib	FBgn0000482,FBgn0034072,FBgn0041604,FBgn0004449,FBgn0051146,FBgn0263289
GO Biological Processes	GO:0001752	compound eye photoreceptor fate commitment	86	5	0.935	1.5179	0.602	0.233324	0.63204	1	0.485659	1	amon,myo,scrib,Fur2,tld	FBgn0023179,FBgn0026199,FBgn0263289,FBgn0004598,FBgn0003719
GO Biological Processes	GO:0042706	eye photoreceptor cell fate commitment	86	5	0.935	1.5179	0.602	0.233324	0.63204	1	0.485659	1	Fur2,tld,amon,myo,scrib	FBgn0004598,FBgn0003719,FBgn0023179,FBgn0026199,FBgn0263289
GO Biological Processes	GO:0048856	anatomical structure development	2971	121	22.617	1.0633	0.089	0.23364	0.631452	1	0.485659	1	mfas,myo,Sdr,obst-B,cathD,yps,dor,uzip,rgn,CG6867,sel,Ndg,exu,wupA,if,cv-d,frac,CG3987,Idgf3,DNaseII,sif,sog,Fas1,Yp3,Glt,serp,Nrg,bark,Dg,GlnRS,obst-A,Npc2g,Cpr47Eb,Spn88Ea,LanB1,Cals,ea,LpR2,CG5758,Sema2a,BicD,Rab5,CG3376,Gli,l(2)efl,Ance,NimB2,Cpr47Ec,Spn43Aa,LanB2,Rnp4F,tok,Pal1,wdp,Ptp69D,dome,Nlg1,LanA,sgl,nrm,cv,fon,CG44245,Cpr49Ac,CG14933,Idgf6,vkg,tld,Phm,dally,Lsp2,coro,shg,verm,dsd,Gal…	FBgn0260745,FBgn0026199,FBgn0038279,FBgn0027600,FBgn0029093,FBgn0022959,FBgn0000482,FBgn0004055,FBgn0261258,FBgn0030887,FBgn0263260,FBgn0026403,FBgn0000615,FBgn0283471,FBgn0001250,FBgn0265048,FBgn0035798,FBgn0038292,FBgn0020414,FBgn0000477,FBgn0085447,FBgn0003463,FBgn0285925,FBgn0004047,FBgn0001114,FBgn0260653,FBgn0264975,FBgn0031571,FBgn0034072,FBgn0027090,FBgn0031097,FBgn0039800,FBgn0033598,FBg…
KEGG Pathway D.mel	path:map00030	Pentose phosphate pathway	24	2	0.374	2.1757	1.121	0.233893	0.630982	1	0.485659	1	fbp,Zw	FBgn0032820,FBgn0004057
KEGG Pathway D.mel	path:map00512	Mucin type O-glycan biosynthesis	24	2	0.374	2.1757	1.121	0.233893	0.630982	1	0.485659	1	Pgant2,Pgant9	FBgn0031530,FBgn0050463
GO Biological Processes	GO:0007485	imaginal disc-derived male genitalia development	24	2	0.374	2.1757	1.121	0.233893	0.630982	1	0.485659	1	scaf,Rab5	FBgn0033033,FBgn0014010
GO Biological Processes	GO:0007632	visual behavior	24	2	0.374	2.1757	1.121	0.233893	0.630982	1	0.485659	1	Sema2a,verm	FBgn0011260,FBgn0261341
GO Biological Processes	GO:0045185	maintenance of protein location	24	2	0.374	2.1757	1.121	0.233893	0.630982	1	0.485659	1	dally,if	FBgn0263930,FBgn0001250
GO Biological Processes	GO:0045785	positive regulation of cell adhesion	24	2	0.374	2.1757	1.121	0.233893	0.630982	1	0.485659	1	eater,Ten-m	FBgn0243514,FBgn0004449
GO Biological Processes	GO:0061951	establishment of protein localization to plasma membrane	24	2	0.374	2.1757	1.121	0.233893	0.630982	1	0.485659	1	Apt1,scrib	FBgn0042138,FBgn0263289
Expression annotation AGR	FBbt:00000052	embryo	24	2	0.374	2.1757	1.121	0.233893	0.630982	1	0.485659	1	Fer2LCH,Fer1HCH	FBgn0015221,FBgn0015222
Expression annotation AGR	FBbt:00001592	larval VUM neuron	24	2	0.374	2.1757	1.121	0.233893	0.630982	1	0.485659	1	CaBP1,Fas1	FBgn0025678,FBgn0285925
GO Biological Processes	GO:0032101	regulation of response to external stimulus	293	14	2.617	1.2475	0.319	0.234449	0.629951	1	0.48641	1	PGRP-SC2,grass,HDAC6,SPE,Hayan,Sp7,drpr,modSP,Spn28Dc,PGRP-SD,Spn77Ba,Spn27A,Spn88Ea,GNBP1	FBgn0043575,FBgn0039494,FBgn0026428,FBgn0039102,FBgn0030925,FBgn0037515,FBgn0027594,FBgn0051217,FBgn0031973,FBgn0035806,FBgn0262057,FBgn0028990,FBgn0028984,FBgn0040323
GO Biological Processes	GO:0036465	synaptic vesicle recycling	44	3	0.561	1.7801	0.832	0.237073	0.625117	1	0.48706	1	Rab5,BicD,Nlg1	FBgn0014010,FBgn0000183,FBgn0051146
Expression annotation AGR	FBbt:00005544	maxillary sensory complex primordium	44	3	0.561	1.7801	0.832	0.237073	0.625117	1	0.48706	1	qsm,nw,shg	FBgn0028622,FBgn0283508,FBgn0003391
DRSC PathON signaling pathway core components	PathON:2	Hedgehog signaling pathway	65	4	0.748	1.6067	0.684	0.237751	0.623878	1	0.48706	1	Sulf1,dlp,Cul3,dally	FBgn0040271,FBgn0041604,FBgn0261268,FBgn0263930
GO Biological Processes	GO:0008544	epidermis development	65	4	0.748	1.6067	0.684	0.237751	0.623878	1	0.48706	1	Gli,cora,ATP6AP2,scrib	FBgn0001987,FBgn0010434,FBgn0037671,FBgn0263289
Expression annotation AGR	FBbt:00005382	salivary gland	65	4	0.748	1.6067	0.684	0.237751	0.623878	1	0.48706	1	Sgs4,Sod1,Sgs8,Ect3	FBgn0003374,FBgn0003462,FBgn0003378,FBgn0260746
Expression annotation AGR	FBbt:00005612	embryonic esophagus	200	10	1.869	1.3054	0.384	0.237911	0.623585	1	0.48706	1	Spn88Ea,BicD,CG10211,shg,nahoda,CG3376,Phk-3,CG3777,Spn27A,Gdi	FBgn0028984,FBgn0000183,FBgn0032685,FBgn0003391,FBgn0034797,FBgn0034997,FBgn0035089,FBgn0024989,FBgn0028990,FBgn0004868
Expression annotation AGR	FBbt:00004954	spermatozoon	1152	49	9.159	1.1105	0.151	0.238272	0.622927	1	0.48706	1	AsnS,Lsp1beta,Cul3,Spn47C,Sod1,Cals,Obsc,bark,CG5758,CG4927,Ptp69D,apolpp,FASN3,Tig,AsnRS,CG15099,Ten-m,eIF4G1,Ppn,CG44245,Tep2,Tep4,Gyg,Ccdc39,sif,kl-3,LManV,ACC,nahoda,mfas,Spn43Ab,Grp170,CG46025,Mtpalpha,Mys45A,RhoGEF3,CG4572,hlk,Yp3,Apoltp,PCB,Pxn,CG5849,Men,kis,CG5390,magu,CG10359,Nep7	FBgn0270926,FBgn0002563,FBgn0261268,FBgn0033574,FBgn0003462,FBgn0039928,FBgn0053519,FBgn0031571,FBgn0032666,FBgn0034139,FBgn0014007,FBgn0087002,FBgn0287184,FBgn0011722,FBgn0086443,FBgn0034400,FBgn0004449,FBgn0023213,FBgn0003137,FBgn0265180,FBgn0041182,FBgn0041180,FBgn0265191,FBgn0037276,FBgn0085447,FBgn0267432,FBgn0032068,FBgn0033246,FBgn0034797,FBgn0260745,FBgn0024293,FBgn0023529,FBgn0267689,FBg…
Expression annotation AGR	FBbt:00004858	gonad	366	17	3.178	1.2127	0.278	0.239917	0.619939	1	0.488033	1	kis,Lsp1gamma,gNacalpha,Ect3,CG3987,Tsp,Fas1,CG2493,Nep4,Dg,superdeath,Sema2a,scrib,Rnp4F,Jheh2,if,shg	FBgn0266557,FBgn0002564,FBgn0031296,FBgn0260746,FBgn0038292,FBgn0031850,FBgn0285925,FBgn0032864,FBgn0038818,FBgn0034072,FBgn0039640,FBgn0011260,FBgn0263289,FBgn0014024,FBgn0034405,FBgn0001250,FBgn0003391
GO Biological Processes	GO:0001667	ameboidal-type cell migration	201	10	1.869	1.2989	0.377	0.242531	0.615233	1	0.492949	1	Gli,dlp,shg,dor,if,dome,Rab5,sgl,kis,dally	FBgn0001987,FBgn0041604,FBgn0003391,FBgn0000482,FBgn0001250,FBgn0043903,FBgn0014010,FBgn0261445,FBgn0266557,FBgn0263930
Expression annotation AGR	FBbt:00005538	clypeo-labral primordium	155	8	1.495	1.3475	0.43	0.243641	0.613249	1	0.49451	1	LManII,cora,Obp56a,shg,dlp,tld,Spn43Aa,nw	FBgn0027611,FBgn0010434,FBgn0034468,FBgn0003391,FBgn0041604,FBgn0003719,FBgn0024294,FBgn0283508
GO Biological Processes	GO:0070201	regulation of establishment of protein localization	66	4	0.748	1.5823	0.662	0.246112	0.608868	1	0.49451	1	teq,dor,sel,Apt1	FBgn0023479,FBgn0000482,FBgn0263260,FBgn0042138
GO Cellular Component	GO:0005795	Golgi stack	66	4	0.748	1.5823	0.662	0.246112	0.608868	1	0.49451	1	Pgant9,Tango1,Pgant2,alpha-Man-IIa	FBgn0050463,FBgn0286898,FBgn0031530,FBgn0011740
GO Biological Processes	GO:0035966	response to topologically incorrect protein	45	3	0.561	1.7406	0.8	0.247394	0.606611	1	0.49451	1	Edem2,PEK,Gba1b	FBgn0032480,FBgn0037327,FBgn0051414
GO Biological Processes	GO:0036503	ERAD pathway	45	3	0.561	1.7406	0.8	0.247394	0.606611	1	0.49451	1	alpha-Man-Ia,Edem2,Cnx99A	FBgn0259170,FBgn0032480,FBgn0015622
GO Biological Processes	GO:0051051	negative regulation of transport	45	3	0.561	1.7406	0.8	0.247394	0.606611	1	0.49451	1	Fur2,dally,Apt1	FBgn0004598,FBgn0263930,FBgn0042138
Expression annotation AGR	FBbt:00005745	embryonic dorsal apodeme	45	3	0.561	1.7406	0.8	0.247394	0.606611	1	0.49451	1	Tsp,Dg,scrib	FBgn0031850,FBgn0034072,FBgn0263289
Preferred tissue (FlyCellAtlas)	FCA_TissueEnriched_10	Muscle	45	3	0.561	1.7406	0.8	0.247394	0.606611	1	0.49451	1	l(2)efl,frac,CG14298	FBgn0011296,FBgn0035798,FBgn0038654
GO Biological Processes	GO:0002832	negative regulation of response to biotic stimulus	88	5	0.935	1.4834	0.569	0.247645	0.60617	1	0.49451	1	Spn28Dc,Spn77Ba,Spn88Ea,PGRP-SC2,Spn27A	FBgn0031973,FBgn0262057,FBgn0028984,FBgn0043575,FBgn0028990
GO Biological Processes	GO:0043473	pigmentation	88	5	0.935	1.4834	0.569	0.247645	0.60617	1	0.49451	1	alpha-Man-IIa,Cnx99A,ninaD,yellow-f,dor	FBgn0011740,FBgn0015622,FBgn0002939,FBgn0041710,FBgn0000482
Expression annotation AGR	FBbt:00001866	embryonic/larval pharynx	88	5	0.935	1.4834	0.569	0.247645	0.60617	1	0.49451	1	dome,Dg,sgl,tok,Spn88Ea	FBgn0043903,FBgn0034072,FBgn0261445,FBgn0004885,FBgn0028984
Expression annotation AGR	FBbt:00005550	proventriculus primordium	88	5	0.935	1.4834	0.569	0.247645	0.60617	1	0.49451	1	CG5819,PH4alphaPV,Ppn,Ance,shg	FBgn0034717,FBgn0051015,FBgn0003137,FBgn0012037,FBgn0003391
KEGG Pathway D.mel	path:map00410	beta-Alanine metabolism	25	2	0.374	2.0887	1.063	0.248244	0.605121	1	0.49451	1	Mtpalpha,CG31075	FBgn0028479,FBgn0051075
GO Biological Processes	GO:0001737	establishment of imaginal disc-derived wing hair orientation	25	2	0.374	2.0887	1.063	0.248244	0.605121	1	0.49451	1	ATP6AP2,scrib	FBgn0037671,FBgn0263289
GO Biological Processes	GO:0019674	NAD+ metabolic process	25	2	0.374	2.0887	1.063	0.248244	0.605121	1	0.49451	1	Ldh,Men	FBgn0001258,FBgn0002719
GO Biological Processes	GO:0050806	positive regulation of synaptic transmission	25	2	0.374	2.0887	1.063	0.248244	0.605121	1	0.49451	1	Cals,BicD	FBgn0039928,FBgn0000183
GO Biological Processes	GO:0060856	establishment of blood-brain barrier	25	2	0.374	2.0887	1.063	0.248244	0.605121	1	0.49451	1	Nrg,cora	FBgn0264975,FBgn0010434
GO Biological Processes	GO:0072089	stem cell proliferation	25	2	0.374	2.0887	1.063	0.248244	0.605121	1	0.49451	1	wdp,scrib	FBgn0034718,FBgn0263289
GO Biological Processes	GO:0099173	postsynapse organization	25	2	0.374	2.0887	1.063	0.248244	0.605121	1	0.49451	1	Ten-m,Nlg1	FBgn0004449,FBgn0051146
GO Biological Processes	GO:1902742	apoptotic process involved in development	25	2	0.374	2.0887	1.063	0.248244	0.605121	1	0.49451	1	cathD,DNaseII	FBgn0029093,FBgn0000477
Expression annotation AGR	FBbt:00001320	PNS glial cell	25	2	0.374	2.0887	1.063	0.248244	0.605121	1	0.49451	1	Nrg,Gli	FBgn0264975,FBgn0001987
Expression annotation AGR	FBbt:00003139	adult proventriculus	25	2	0.374	2.0887	1.063	0.248244	0.605121	1	0.49451	1	mesh,Hmu	FBgn0051004,FBgn0015737
Expression annotation AGR	FBbt:00004868	germarium cap cell	25	2	0.374	2.0887	1.063	0.248244	0.605121	1	0.49451	1	cora,dally	FBgn0010434,FBgn0263930
Expression annotation AGR	FBbt:00007136	male germline cyst	25	2	0.374	2.0887	1.063	0.248244	0.605121	1	0.49451	1	CtsF,scrib	FBgn0260462,FBgn0263289
Expression annotation AGR	FBbt:00100522	embryonic/larval optic stalk surface glial cell	25	2	0.374	2.0887	1.063	0.248244	0.605121	1	0.49451	1	Rab5,LanA	FBgn0014010,FBgn0002526
GO Biological Processes	GO:0072657	protein localization to membrane	179	9	1.682	1.3127	0.393	0.24846	0.604743	1	0.494546	1	scrib,Apt1,Sil1,gNacalpha,cora,boca,dally,Nlg1,dlp	FBgn0263289,FBgn0042138,FBgn0039296,FBgn0031296,FBgn0010434,FBgn0004132,FBgn0263930,FBgn0051146,FBgn0041604
GO Biological Processes	GO:0032102	negative regulation of response to external stimulus	111	6	1.121	1.4113	0.497	0.252326	0.598038	1	0.501045	1	Spn28Dc,Spn77Ba,PGRP-SC2,Spn27A,HDAC6,Spn88Ea	FBgn0031973,FBgn0262057,FBgn0043575,FBgn0028990,FBgn0026428,FBgn0028984
GO Biological Processes	GO:0032880	regulation of protein localization	111	6	1.121	1.4113	0.497	0.252326	0.598038	1	0.501045	1	dlp,dor,sel,Apt1,teq,dally	FBgn0041604,FBgn0000482,FBgn0263260,FBgn0042138,FBgn0023479,FBgn0263930
Expression annotation AGR	FBbt:00016016	larval midline neuron	111	6	1.121	1.4113	0.497	0.252326	0.598038	1	0.501045	1	Gdi,Fas1,CG31145,tok,Cnx99A,Nrg	FBgn0004868,FBgn0285925,FBgn0051145,FBgn0004885,FBgn0015622,FBgn0264975
GO Biological Processes	GO:0031349	positive regulation of defense response	180	9	1.682	1.3054	0.384	0.253458	0.596094	1	0.502639	1	Hayan,Sp7,GNBP1,modSP,SPE,PGRP-SD,grass,drpr,PGRP-SC2	FBgn0030925,FBgn0037515,FBgn0040323,FBgn0051217,FBgn0039102,FBgn0035806,FBgn0039494,FBgn0027594,FBgn0043575
GO Cellular Component	GO:0005911	cell-cell junction	134	7	1.308	1.3639	0.448	0.254179	0.59486	1	0.502639	1	Gli,cora,scrib,shg,mesh,Nrg,bark	FBgn0001987,FBgn0010434,FBgn0263289,FBgn0003391,FBgn0051004,FBgn0264975,FBgn0031571
GO Biological Processes	GO:0006006	glucose metabolic process	67	4	0.748	1.5587	0.64	0.254536	0.59425	1	0.502639	1	Zw,fbp,PCB,Pepck1	FBgn0004057,FBgn0032820,FBgn0027580,FBgn0003067
GO Biological Processes	GO:0030537	larval behavior	67	4	0.748	1.5587	0.64	0.254536	0.59425	1	0.502639	1	SPARC,Tbh,drpr,amon	FBgn0026562,FBgn0010329,FBgn0027594,FBgn0023179
GO Biological Processes	GO:0061326	renal tubule development	67	4	0.748	1.5587	0.64	0.254536	0.59425	1	0.502639	1	SPARC,scrib,sog,vkg	FBgn0026562,FBgn0263289,FBgn0003463,FBgn0016075
GO Biological Processes	GO:0072002	Malpighian tubule development	67	4	0.748	1.5587	0.64	0.254536	0.59425	1	0.502639	1	scrib,sog,vkg,SPARC	FBgn0263289,FBgn0003463,FBgn0016075,FBgn0026562
Expression annotation AGR	FBbt:00003626	supraesophageal ganglion	67	4	0.748	1.5587	0.64	0.254536	0.59425	1	0.502639	1	CtsB,HisRS,bnb,Ten-m	FBgn0030521,FBgn0027087,FBgn0001090,FBgn0004449
GO Biological Processes	GO:0002777	antimicrobial peptide biosynthetic process	46	3	0.561	1.7027	0.768	0.257781	0.588749	1	0.507843	1	SPE,grass,PGRP-SC2	FBgn0039102,FBgn0039494,FBgn0043575
GO Biological Processes	GO:0002805	regulation of antimicrobial peptide biosynthetic process	46	3	0.561	1.7027	0.768	0.257781	0.588749	1	0.507843	1	PGRP-SC2,SPE,grass	FBgn0043575,FBgn0039102,FBgn0039494
GO Biological Processes	GO:0060180	female mating behavior	46	3	0.561	1.7027	0.768	0.257781	0.588749	1	0.507843	1	Nrg,CG10433,Est-6	FBgn0264975,FBgn0034638,FBgn0000592
GO Biological Processes	GO:0031348	negative regulation of defense response	90	5	0.935	1.4505	0.537	0.262185	0.581392	1	0.514138	1	Spn28Dc,Spn77Ba,Spn88Ea,PGRP-SC2,Spn27A	FBgn0031973,FBgn0262057,FBgn0028984,FBgn0043575,FBgn0028990
GO Cellular Component	GO:0097060	synaptic membrane	90	5	0.935	1.4505	0.537	0.262185	0.581392	1	0.514138	1	Nlg1,Cals,scrib,LanA,Ten-m	FBgn0051146,FBgn0039928,FBgn0263289,FBgn0002526,FBgn0004449
GO Biological Processes	GO:0009954	proximal/distal pattern formation	26	2	0.374	2.0083	1.006	0.262622	0.58067	1	0.514138	1	cora,Gli	FBgn0010434,FBgn0001987
GO Biological Processes	GO:0030166	proteoglycan biosynthetic process	26	2	0.374	2.0083	1.006	0.262622	0.58067	1	0.514138	1	sgl,Sulf1	FBgn0261445,FBgn0040271
GO Biological Processes	GO:0032881	regulation of polysaccharide metabolic process	26	2	0.374	2.0083	1.006	0.262622	0.58067	1	0.514138	1	Idgf3,Idgf6	FBgn0020414,FBgn0013763
Expression annotation AGR	FBbt:00003668	protocerebral bridge	26	2	0.374	2.0083	1.006	0.262622	0.58067	1	0.514138	1	ITP,scrib	FBgn0035023,FBgn0263289
Expression annotation AGR	FBbt:00004045	LNd neuron	26	2	0.374	2.0083	1.006	0.262622	0.58067	1	0.514138	1	qsm,ITP	FBgn0028622,FBgn0035023
Expression annotation AGR	GO:0016327	apicolateral plasma membrane	26	2	0.374	2.0083	1.006	0.262622	0.58067	1	0.514138	1	mesh,scrib	FBgn0051004,FBgn0263289
GO Biological Processes	GO:0022411	cellular component disassembly	136	7	1.308	1.3438	0.426	0.265965	0.575175	1	0.516545	1	CG6839,CG3819,DNaseII,obst-A,Clbn,dor,Gel	FBgn0036831,FBgn0036833,FBgn0000477,FBgn0031097,FBgn0259152,FBgn0000482,FBgn0010225
GO Biological Processes	GO:0006638	neutral lipid metabolic process	47	3	0.561	1.6665	0.737	0.268226	0.571499	1	0.516545	1	Pepck1,FASN1,ACC	FBgn0003067,FBgn0283427,FBgn0033246
GO Biological Processes	GO:0006639	acylglycerol metabolic process	47	3	0.561	1.6665	0.737	0.268226	0.571499	1	0.516545	1	Pepck1,FASN1,ACC	FBgn0003067,FBgn0283427,FBgn0033246
GO Biological Processes	GO:0035075	response to ecdysone	47	3	0.561	1.6665	0.737	0.268226	0.571499	1	0.516545	1	pzg,rig,TP53INP	FBgn0259785,FBgn0250850,FBgn0035542
GO Biological Processes	GO:0036314	response to sterol	47	3	0.561	1.6665	0.737	0.268226	0.571499	1	0.516545	1	rig,TP53INP,pzg	FBgn0250850,FBgn0035542,FBgn0259785
Expression annotation AGR	FBbt:00005893	larval peripheral nervous system	91	5	0.935	1.4345	0.521	0.269528	0.569396	1	0.518324	1	Nrg,Dg,uzip,CG31145,Spn88Ea	FBgn0264975,FBgn0034072,FBgn0004055,FBgn0051145,FBgn0028984
GO Biological Processes	GO:0040007	growth	448	20	3.738	1.1656	0.221	0.271142	0.566803	1	0.521026	1	scaf,dome,LanA,Nrg,rgn,verm,Rab5,dally,Spn88Ea,shg,dlp,Sdr,kis,drpr,Spn88Eb,tsl,scrib,Ten-m,Dg,Nlg1	FBgn0033033,FBgn0043903,FBgn0002526,FBgn0264975,FBgn0261258,FBgn0261341,FBgn0014010,FBgn0263930,FBgn0028984,FBgn0003391,FBgn0041604,FBgn0038279,FBgn0266557,FBgn0027594,FBgn0038299,FBgn0003867,FBgn0263289,FBgn0004449,FBgn0034072,FBgn0051146
GO Biological Processes	GO:0048513	animal organ development	1295	54	10.093	1.0887	0.123	0.272589	0.564492	1	0.523403	1	scrib,Idgf2,wupA,if,Ten-m,cv-2,Nepl15,BicD,Fur2,Idgf3,shg,LanB2,Dg,LanA,Pal1,tld,Idgf6,Nrg,Col4a1,vkg,Tsp,Phm,amon,cv-d,Gli,tok,SPARC,sif,nw,myo,cora,cv,Rab5,LpR2,Sdr,drpr,ATP6AP2,Cul3,svr,wdp,dally,LanB1,dlp,scaf,Fkbp14,kis,Spn88Ea,sog,Idgf4,Sulf1,verm,Gale,ltl,dome	FBgn0263289,FBgn0020415,FBgn0283471,FBgn0001250,FBgn0004449,FBgn0000395,FBgn0039024,FBgn0000183,FBgn0004598,FBgn0020414,FBgn0003391,FBgn0267348,FBgn0034072,FBgn0002526,FBgn0283510,FBgn0003719,FBgn0013763,FBgn0264975,FBgn0000299,FBgn0016075,FBgn0031850,FBgn0283509,FBgn0023179,FBgn0265048,FBgn0001987,FBgn0004885,FBgn0026562,FBgn0085447,FBgn0283508,FBgn0026199,FBgn0010434,FBgn0000394,FBgn0014010,FBg…
DRSC GLAD Gene Group	GLAD:24600	Ribosome	184	9	1.682	1.277	0.353	0.273766	0.56262	1	0.525261	1	RpL11,RpL8,RpL7A,RpL15,CG10602,RpL34b,RpL24-like,RpL6,RpS26	FBgn0013325,FBgn0261602,FBgn0014026,FBgn0028697,FBgn0032721,FBgn0037686,FBgn0037899,FBgn0039857,FBgn0261597
GO Biological Processes	GO:0000470	maturation of LSU-rRNA	27	2	0.374	1.934	0.952	0.277002	0.557516	1	0.527423	1	CG12288,RpL7A	FBgn0032620,FBgn0014026
GO Biological Processes	GO:0001676	long-chain fatty acid metabolic process	27	2	0.374	1.934	0.952	0.277002	0.557516	1	0.527423	1	CDase,Acsx1L	FBgn0039774,FBgn0038730
GO Biological Processes	GO:0006446	regulation of translational initiation	27	2	0.374	1.934	0.952	0.277002	0.557516	1	0.527423	1	l(2)efl,PEK	FBgn0011296,FBgn0037327
GO Biological Processes	GO:0007448	anterior/posterior pattern specification, imaginal disc	27	2	0.374	1.934	0.952	0.277002	0.557516	1	0.527423	1	dally,Sulf1	FBgn0263930,FBgn0040271
GO Biological Processes	GO:0007484	imaginal disc-derived genitalia development	27	2	0.374	1.934	0.952	0.277002	0.557516	1	0.527423	1	Rab5,scaf	FBgn0014010,FBgn0033033
GO Biological Processes	GO:0035162	embryonic hemopoiesis	27	2	0.374	1.934	0.952	0.277002	0.557516	1	0.527423	1	if,shg	FBgn0001250,FBgn0003391
GO Biological Processes	GO:0035384	thioester biosynthetic process	27	2	0.374	1.934	0.952	0.277002	0.557516	1	0.527423	1	AcCoAS,Acsx1L	FBgn0012034,FBgn0038730
GO Biological Processes	GO:0071616	acyl-CoA biosynthetic process	27	2	0.374	1.934	0.952	0.277002	0.557516	1	0.527423	1	AcCoAS,Acsx1L	FBgn0012034,FBgn0038730
GO Cellular Component	GO:0005925	focal adhesion	27	2	0.374	1.934	0.952	0.277002	0.557516	1	0.527423	1	if,Tsp	FBgn0001250,FBgn0031850
Expression annotation AGR	FBbt:00005139	neuropil	27	2	0.374	1.934	0.952	0.277002	0.557516	1	0.527423	1	Dg,drpr	FBgn0034072,FBgn0027594
Expression annotation AGR	FBbt:00004866	germarium	138	7	1.308	1.3243	0.405	0.277898	0.556115	1	0.528676	1	CtsL1,exu,dally,dlp,CtsF,scrib,Fer1HCH	FBgn0013770,FBgn0000615,FBgn0263930,FBgn0041604,FBgn0260462,FBgn0263289,FBgn0015222
KEGG Pathway D.mel	path:map00860	Porphyrin metabolism	48	3	0.561	1.6318	0.706	0.278718	0.554835	1	0.528676	1	GluProRS,Fer1HCH,betaGlu	FBgn0005674,FBgn0015222,FBgn0270927
GO Biological Processes	GO:0005976	polysaccharide metabolic process	48	3	0.561	1.6318	0.706	0.278718	0.554835	1	0.528676	1	Gyg,Idgf3,Idgf6	FBgn0265191,FBgn0020414,FBgn0013763
GO Biological Processes	GO:0006493	protein O-linked glycosylation	48	3	0.561	1.6318	0.706	0.278718	0.554835	1	0.528676	1	Pgant2,Pgant9,CG31915	FBgn0031530,FBgn0050463,FBgn0051915
Expression annotation AGR	FBbt:00005435	endoderm anlage	48	3	0.561	1.6318	0.706	0.278718	0.554835	1	0.528676	1	LanA,DNaseII,Tsp	FBgn0002526,FBgn0000477,FBgn0031850
GO Biological Processes	GO:0009306	protein secretion	70	4	0.748	1.4919	0.577	0.280136	0.552632	1	0.530962	1	teq,dor,Tango1,sel	FBgn0023479,FBgn0000482,FBgn0286898,FBgn0263260
GO Biological Processes	GO:0090150	establishment of protein localization to membrane	116	6	1.121	1.3504	0.433	0.28505	0.54508	1	0.539867	1	Sil1,Apt1,scrib,gNacalpha,cora,boca	FBgn0039296,FBgn0042138,FBgn0263289,FBgn0031296,FBgn0010434,FBgn0004132
GO Biological Processes	GO:0019362	pyridine nucleotide metabolic process	71	4	0.748	1.4709	0.557	0.288759	0.539464	1	0.545653	1	Zw,Ldh,Men,Dg	FBgn0004057,FBgn0001258,FBgn0002719,FBgn0034072
GO Biological Processes	GO:0046496	nicotinamide nucleotide metabolic process	71	4	0.748	1.4709	0.557	0.288759	0.539464	1	0.545653	1	Zw,Ldh,Men,Dg	FBgn0004057,FBgn0001258,FBgn0002719,FBgn0034072
Expression annotation AGR	FBbt:00005424	hindgut anlage in statu nascendi	71	4	0.748	1.4709	0.557	0.288759	0.539464	1	0.545653	1	bnb,CG5888,Pepck1,RhoGEF3	FBgn0001090,FBgn0028523,FBgn0003067,FBgn0264707
GO Biological Processes	GO:0007365	periodic partitioning	49	3	0.561	1.5985	0.677	0.289248	0.53873	1	0.546163	1	sgl,dally,dlp	FBgn0261445,FBgn0263930,FBgn0041604
GO Biological Processes	GO:0007298	border follicle cell migration	140	7	1.308	1.3054	0.384	0.289964	0.537657	1	0.546461	1	Rab5,shg,kis,Gli,dor,if,dome	FBgn0014010,FBgn0003391,FBgn0266557,FBgn0001987,FBgn0000482,FBgn0001250,FBgn0043903
GO Biological Processes	GO:0007399	nervous system development	1203	50	9.346	1.0851	0.118	0.290464	0.536908	1	0.546461	1	mfas,Ptp69D,if,wupA,tok,CG5758,amon,LpR2,GlnRS,trol,Tig,wdp,myo,ATP6AP2,Cals,CG6867,LanB1,nrm,cora,Nlg1,LanA,Glt,Sema1b,dsd,Gs2,frac,shg,Sema2a,uzip,Nrg,bnb,sif,Rnp4F,Lsp2,LanB2,Rab5,scrib,Cul3,kis,Sulf1,dlp,Fur2,Ten-m,HDAC6,dally,drpr,Dg,Fas1,Gli,tld	FBgn0260745,FBgn0014007,FBgn0001250,FBgn0283471,FBgn0004885,FBgn0032666,FBgn0023179,FBgn0051092,FBgn0027090,FBgn0284408,FBgn0011722,FBgn0034718,FBgn0026199,FBgn0037671,FBgn0039928,FBgn0030887,FBgn0261800,FBgn0262509,FBgn0010434,FBgn0051146,FBgn0002526,FBgn0001114,FBgn0016059,FBgn0039528,FBgn0001145,FBgn0035798,FBgn0003391,FBgn0011260,FBgn0004055,FBgn0264975,FBgn0001090,FBgn0085447,FBgn0014024,FBg…
GO Biological Processes	GO:1901700	response to oxygen-containing compound	356	16	2.991	1.1734	0.231	0.290735	0.536502	1	0.546461	1	ITP,PGRP-SD,Sod1,rig,Glo1,TP53INP,Edem2,Pepck1,Tbh,FASN1,AcCoAS,ACC,Spn27A,Sdr,TotA,pzg	FBgn0035023,FBgn0035806,FBgn0003462,FBgn0250850,FBgn0283450,FBgn0035542,FBgn0032480,FBgn0003067,FBgn0010329,FBgn0283427,FBgn0012034,FBgn0033246,FBgn0028990,FBgn0038279,FBgn0028396,FBgn0259785
GO Biological Processes	GO:0001101	response to acid chemical	28	2	0.374	1.8649	0.899	0.291365	0.535562	1	0.546461	1	ITP,TotA	FBgn0035023,FBgn0028396
GO Biological Processes	GO:0070286	axonemal dynein complex assembly	28	2	0.374	1.8649	0.899	0.291365	0.535562	1	0.546461	1	Ccdc39,kl-3	FBgn0037276,FBgn0267432
GO Biological Processes	GO:0097193	intrinsic apoptotic signaling pathway	28	2	0.374	1.8649	0.899	0.291365	0.535562	1	0.546461	1	Erasp,Clbn	FBgn0050090,FBgn0259152
Expression annotation AGR	FBbt:00007675	embryonic/larval motor neuron	28	2	0.374	1.8649	0.899	0.291365	0.535562	1	0.546461	1	trol,Ten-m	FBgn0284408,FBgn0004449
GO Biological Processes	GO:0002683	negative regulation of immune system process	117	6	1.121	1.3389	0.421	0.291706	0.535055	1	0.546461	1	Spn27A,Spn88Ea,Spn28Dc,Spn77Ba,PGRP-SC2,mfas	FBgn0028990,FBgn0028984,FBgn0031973,FBgn0262057,FBgn0043575,FBgn0260745
GO Biological Processes	GO:0032970	regulation of actin filament-based process	117	6	1.121	1.3389	0.421	0.291706	0.535055	1	0.546461	1	tsl,Rab5,Prm,if,svr,Gel	FBgn0003867,FBgn0014010,FBgn0003149,FBgn0001250,FBgn0004648,FBgn0010225
GO Biological Processes	GO:0006605	protein targeting	94	5	0.935	1.3887	0.474	0.29181	0.5349	1	0.546461	1	dor,gNacalpha,cora,boca,Sil1	FBgn0000482,FBgn0031296,FBgn0010434,FBgn0004132,FBgn0039296
GO Biological Processes	GO:0046552	photoreceptor cell fate commitment	94	5	0.935	1.3887	0.474	0.29181	0.5349	1	0.546461	1	Fur2,tld,amon,myo,scrib	FBgn0004598,FBgn0003719,FBgn0023179,FBgn0026199,FBgn0263289
Expression annotation AGR	FBbt:00005523	inclusive hindgut primordium	308	14	2.617	1.1867	0.247	0.293286	0.532709	1	0.548814	1	Gli,Obp99a,CG5888,cathD,CG1371,Dp1,Pepck1,bnb,shg,Gdi,Ance,ATP6AP2,Cul3,Fas1	FBgn0001987,FBgn0039678,FBgn0028523,FBgn0029093,FBgn0033482,FBgn0027835,FBgn0003067,FBgn0001090,FBgn0003391,FBgn0004868,FBgn0012037,FBgn0037671,FBgn0261268,FBgn0285925
Expression annotation AGR	FBbt:00005748	embryonic anal pad	333	15	2.804	1.1761	0.234	0.296012	0.52869	1	0.54936	1	Qsox1,CG33465,Fkbp14,Grp170,nahoda,Nrg,CG18135,Idgf4,mfas,Rab5,CG6028,CaBP1,superdeath,CG10211,Spn88Ea	FBgn0033814,FBgn0053465,FBgn0010470,FBgn0023529,FBgn0034797,FBgn0264975,FBgn0036837,FBgn0026415,FBgn0260745,FBgn0014010,FBgn0038924,FBgn0025678,FBgn0039640,FBgn0032685,FBgn0028984
Expression annotation AGR	FBbt:00005541	cardiogenic mesoderm	72	4	0.748	1.4505	0.537	0.29742	0.526631	1	0.550777	1	CG5080,vkg,Ndg,Nep4	FBgn0031313,FBgn0016075,FBgn0026403,FBgn0038818
Expression annotation AGR	FBbt:00005510	antennal primordium	456	20	3.738	1.1451	0.195	0.297651	0.526292	1	0.550798	1	pzg,CG2915,CG7800,Dg,Ect3,Hacl,shg,tsl,RhoGEF3,tld,bnb,TP53INP,Obp99a,Tsp,RNaseX25,cathD,Gdi,dlp,Sulf1,Gli	FBgn0259785,FBgn0033241,FBgn0037552,FBgn0034072,FBgn0260746,FBgn0034488,FBgn0003391,FBgn0003867,FBgn0264707,FBgn0003719,FBgn0001090,FBgn0035542,FBgn0039678,FBgn0031850,FBgn0010406,FBgn0029093,FBgn0004868,FBgn0041604,FBgn0040271,FBgn0001987
GO Cellular Component	GO:0030054	cell junction	481	21	3.925	1.1399	0.189	0.298782	0.524646	1	0.552481	1	Rab5,if,LanA,Tsp,Nrg,Gdi,mesh,bark,drpr,dor,Gli,Cul3,dlp,cora,Ten-m,sif,scrib,Nlg1,Dg,shg,Cals	FBgn0014010,FBgn0001250,FBgn0002526,FBgn0031850,FBgn0264975,FBgn0004868,FBgn0051004,FBgn0031571,FBgn0027594,FBgn0000482,FBgn0001987,FBgn0261268,FBgn0041604,FBgn0010434,FBgn0004449,FBgn0085447,FBgn0263289,FBgn0051146,FBgn0034072,FBgn0003391,FBgn0039928
GO Biological Processes	GO:0042048	olfactory behavior	95	5	0.935	1.3741	0.458	0.29931	0.523879	1	0.552901	1	Obp56a,Obp56d,Obp99a,Obp99b,scrib	FBgn0034468,FBgn0034470,FBgn0039678,FBgn0039685,FBgn0263289
GO Biological Processes	GO:0034655	nucleobase-containing compound catabolic process	261	12	2.243	1.2004	0.264	0.299451	0.523674	1	0.552901	1	RNaseX25,CG3819,Tailor,CG2145,DNaseII,UK114,Dg,Adgf-D,Dis3l2,Ldh,Rrp6,CG6839	FBgn0010406,FBgn0036833,FBgn0037470,FBgn0030251,FBgn0000477,FBgn0086691,FBgn0034072,FBgn0038172,FBgn0035111,FBgn0001258,FBgn0038269,FBgn0036831
GO Biological Processes	GO:0048469	cell maturation	213	10	1.869	1.2257	0.294	0.300213	0.522571	1	0.553898	1	BicD,scrib,sog,kis,tld,drpr,sel,ea,exu,Dg	FBgn0000183,FBgn0263289,FBgn0003463,FBgn0266557,FBgn0003719,FBgn0027594,FBgn0263260,FBgn0000533,FBgn0000615,FBgn0034072
GO Biological Processes	GO:0007166	cell surface receptor signaling pathway	731	31	5.794	1.1072	0.147	0.303049	0.518486	1	0.558719	1	sog,apolpp,myo,wdp,ltl,Sulf1,tsl,pzg,cv,Sema2a,Gli,shg,Cul3,Sema1b,magu,Prx4,Glo1,tok,cv-d,Sdr,Fkbp14,tld,cv-2,sgl,dally,ATP6AP2,modSP,trol,dlp,dome,if	FBgn0003463,FBgn0087002,FBgn0026199,FBgn0034718,FBgn0268063,FBgn0040271,FBgn0003867,FBgn0259785,FBgn0000394,FBgn0011260,FBgn0001987,FBgn0003391,FBgn0261268,FBgn0016059,FBgn0262169,FBgn0040308,FBgn0283450,FBgn0004885,FBgn0265048,FBgn0038279,FBgn0010470,FBgn0003719,FBgn0000395,FBgn0261445,FBgn0263930,FBgn0037671,FBgn0051217,FBgn0284408,FBgn0041604,FBgn0043903,FBgn0001250
KEGG Pathway D.mel	path:map00051	Fructose and mannose metabolism	29	2	0.374	1.8006	0.848	0.305691	0.514718	1	0.561107	1	Sodh2,fbp	FBgn0022359,FBgn0032820
GO Biological Processes	GO:0016334	establishment or maintenance of polarity of follicular epithelium	29	2	0.374	1.8006	0.848	0.305691	0.514718	1	0.561107	1	Dg,scrib	FBgn0034072,FBgn0263289
GO Biological Processes	GO:0030522	intracellular receptor signaling pathway	29	2	0.374	1.8006	0.848	0.305691	0.514718	1	0.561107	1	TP53INP,pzg	FBgn0035542,FBgn0259785
GO Biological Processes	GO:0035002	liquid clearance, open tracheal system	29	2	0.374	1.8006	0.848	0.305691	0.514718	1	0.561107	1	bark,CG3376	FBgn0031571,FBgn0034997
Expression annotation AGR	FBbt:00004962	ejaculatory bulb	29	2	0.374	1.8006	0.848	0.305691	0.514718	1	0.561107	1	mfas,trol	FBgn0260745,FBgn0284408
Expression annotation AGR	FBbt:00110035	larval insulin secreting cell of pars intercerebralis	29	2	0.374	1.8006	0.848	0.305691	0.514718	1	0.561107	1	Tbh,amon	FBgn0010329,FBgn0023179
Expression annotation AGR	FBbt:00001724	prothoracic gland	73	4	0.748	1.4306	0.517	0.306111	0.514121	1	0.561465	1	tsl,CG31145,Ldh,Ance	FBgn0003867,FBgn0051145,FBgn0001258,FBgn0012037
Preferred tissue (modEncode RNA_seq)	Tissue:8	salivary_gland	191	9	1.682	1.2302	0.299	0.310359	0.508136	1	0.568052	1	Sgs7,Sgs8,Cp1,Muc68Ca,Sgs5bis,Tep2,Sgs4,Ero1L,Sgs5	FBgn0003377,FBgn0003378,FBgn0013770,FBgn0036181,FBgn0038523,FBgn0041182,FBgn0003374,FBgn0261274,FBgn0003375
Expression annotation AGR	FBbt:00000465	embryonic/larval hypodermal muscle cell	51	3	0.561	1.5358	0.619	0.310384	0.508101	1	0.568052	1	Nlg1,Nep4,l(2)efl	FBgn0051146,FBgn0038818,FBgn0011296
Expression annotation AGR	GO:0005789	endoplasmic reticulum membrane	51	3	0.561	1.5358	0.619	0.310384	0.508101	1	0.568052	1	ATP6AP2,superdeath,Cnx99A	FBgn0037671,FBgn0039640,FBgn0015622
Expression annotation AGR	FBbt:00005828	embryonic head sensory system	288	13	2.43	1.1785	0.237	0.311402	0.506679	1	0.569498	1	CG10702,nw,shg,Phk-3,Pxn,TP53INP,Nrg,sgl,AnxB10,amon,Gdi,Sulf1,BicD	FBgn0032752,FBgn0283508,FBgn0003391,FBgn0035089,FBgn0011828,FBgn0035542,FBgn0264975,FBgn0261445,FBgn0000084,FBgn0023179,FBgn0004868,FBgn0040271,FBgn0000183
FlyBase signaling pathway (experimental evidence)	FBgg0000978	Hedgehog Signaling Pathway	97	5	0.935	1.3458	0.428	0.314398	0.502521	1	0.573786	1	Sulf1,dlp,dally,trol,Cul3	FBgn0040271,FBgn0041604,FBgn0263930,FBgn0284408,FBgn0261268
GO Biological Processes	GO:0007517	muscle organ development	97	5	0.935	1.3458	0.428	0.314398	0.502521	1	0.573786	1	if,Tsp,Dg,wupA,cv	FBgn0001250,FBgn0031850,FBgn0034072,FBgn0283471,FBgn0000394
Expression annotation AGR	FBbt:00001134	presumptive embryonic/larval peripheral nervous system	144	7	1.308	1.2692	0.344	0.314434	0.50247	1	0.573786	1	scrib,Nrg,kis,Dg,nrm,Fas1,amon	FBgn0263289,FBgn0264975,FBgn0266557,FBgn0034072,FBgn0262509,FBgn0285925,FBgn0023179
GO Biological Processes	GO:0048599	oocyte development	168	8	1.495	1.2433	0.314	0.315535	0.500953	1	0.575373	1	exu,scrib,sel,ea,sog,tld,BicD,Dg	FBgn0000615,FBgn0263289,FBgn0263260,FBgn0000533,FBgn0003463,FBgn0003719,FBgn0000183,FBgn0034072
GO Biological Processes	GO:0051246	regulation of protein metabolic process	338	15	2.804	1.1587	0.213	0.315849	0.500521	1	0.575526	1	eIF4G1,Spn88Eb,UK114,Spn43Aa,svr,sel,Spn27A,l(2)efl,Spn88Ea,PEK,Dp1,Spn42Da,Spn28Dc,eIF2A,Spn77Ba	FBgn0023213,FBgn0038299,FBgn0086691,FBgn0024294,FBgn0004648,FBgn0263260,FBgn0028990,FBgn0011296,FBgn0028984,FBgn0037327,FBgn0027835,FBgn0265137,FBgn0031973,FBgn0037135,FBgn0262057
GO Biological Processes	GO:0007610	behavior	687	29	5.421	1.1021	0.14	0.319782	0.495147	1	0.580902	1	CG10433,Pal1,Spn27A,SPARC,Sema2a,Cul3,Nrg,rig,dome,Obp56a,Tbh,kis,ITP,Obp56d,drpr,teq,qsm,Obp99a,Est-6,ATP6AP2,verm,Obp99b,amon,Gba1b,Phm,svr,CDase,AcCoAS,scrib	FBgn0034638,FBgn0283510,FBgn0028990,FBgn0026562,FBgn0011260,FBgn0261268,FBgn0264975,FBgn0250850,FBgn0043903,FBgn0034468,FBgn0010329,FBgn0266557,FBgn0035023,FBgn0034470,FBgn0027594,FBgn0023479,FBgn0028622,FBgn0039678,FBgn0000592,FBgn0037671,FBgn0261341,FBgn0039685,FBgn0023179,FBgn0051414,FBgn0283509,FBgn0004648,FBgn0039774,FBgn0012034,FBgn0263289
GO Biological Processes	GO:0009755	hormone-mediated signaling pathway	30	2	0.374	1.7406	0.8	0.319961	0.494903	1	0.580902	1	TP53INP,pzg	FBgn0035542,FBgn0259785
GO Biological Processes	GO:0071396	cellular response to lipid	30	2	0.374	1.7406	0.8	0.319961	0.494903	1	0.580902	1	pzg,TP53INP	FBgn0259785,FBgn0035542
Expression annotation AGR	FBbt:00007513	adult gut	30	2	0.374	1.7406	0.8	0.319961	0.494903	1	0.580902	1	Fer2LCH,Fer1HCH	FBgn0015221,FBgn0015222
Expression annotation AGR	FBbt:00007643	dorsal-ventral compartment boundary of the wing disc	30	2	0.374	1.7406	0.8	0.319961	0.494903	1	0.580902	1	dally,Sulf1	FBgn0263930,FBgn0040271
GO Biological Processes	GO:0032103	positive regulation of response to external stimulus	193	9	1.682	1.2175	0.284	0.321015	0.493474	1	0.582374	1	PGRP-SC2,Hayan,Sp7,modSP,GNBP1,SPE,PGRP-SD,grass,drpr	FBgn0043575,FBgn0030925,FBgn0037515,FBgn0051217,FBgn0040323,FBgn0039102,FBgn0035806,FBgn0039494,FBgn0027594
GO Biological Processes	GO:0007525	somatic muscle development	98	5	0.935	1.3321	0.414	0.321979	0.492172	1	0.582374	1	coro,cora,Obsc,vkg,wupA	FBgn0265935,FBgn0010434,FBgn0053519,FBgn0016075,FBgn0283471
GO Biological Processes	GO:0043170	macromolecule metabolic process	4845	191	35.701	1.0292	0.042	0.322823	0.491035	1	0.582374	1	Jon74E,GlnRS,CG4572,CG9672,tld,CG31821,CG11951,CG8738,CG14990,RpL24-like,CtsK1,Idgf4,sgl,Gyg,Spn77Ba,Idgf3,CtsK2,CG12288,DNaseII,serp,Spn88Ea,CG30289,Ero1L,CG2145,CG9372,svr,Nep4,CG11912,amon,Nepl9,CG11313,Ance-4,CG1299,RpL6,CREG,GNBP1,Idgf2,Sulf1,kis,Spn88Eb,Idgf6,CtsF,exu,Dis3l2,HisRS,Dp1,CG32483,CNPYb,Sp7,Ser7,CG5849,CG11911,Nep7,SPH93,CG46339,iotaTry,yip7,RpL8,UK114,MP1,Cht10,Tailor,yps,Spn43…	FBgn0023197,FBgn0027090,FBgn0038738,FBgn0030777,FBgn0003719,FBgn0051821,FBgn0039656,FBgn0033321,FBgn0035496,FBgn0037899,FBgn0250848,FBgn0026415,FBgn0261445,FBgn0265191,FBgn0262057,FBgn0020414,FBgn0034229,FBgn0032620,FBgn0000477,FBgn0260653,FBgn0028984,FBgn0050289,FBgn0261274,FBgn0030251,FBgn0036891,FBgn0004648,FBgn0038818,FBgn0031248,FBgn0023179,FBgn0032613,FBgn0039798,FBgn0033366,FBgn0035501,FBg…
GO Biological Processes	GO:0045475	locomotor rhythm	75	4	0.748	1.3924	0.478	0.323567	0.490036	1	0.582374	1	Cul3,ITP,qsm,dome	FBgn0261268,FBgn0035023,FBgn0028622,FBgn0043903
GO Cellular Component	GO:0030135	coated vesicle	75	4	0.748	1.3924	0.478	0.323567	0.490036	1	0.582374	1	ergic53,BicD,rgn,Lerp	FBgn0035909,FBgn0000183,FBgn0261258,FBgn0051072
GO Biological Processes	GO:0010632	regulation of epithelial cell migration	53	3	0.561	1.4778	0.563	0.331564	0.479433	1	0.595132	1	kis,Gli,shg	FBgn0266557,FBgn0001987,FBgn0003391
GO Biological Processes	GO:0043043	peptide biosynthetic process	53	3	0.561	1.4778	0.563	0.331564	0.479433	1	0.595132	1	SPE,grass,PGRP-SC2	FBgn0039102,FBgn0039494,FBgn0043575
GO Biological Processes	GO:0044272	sulfur compound biosynthetic process	53	3	0.561	1.4778	0.563	0.331564	0.479433	1	0.595132	1	Adi1,AcCoAS,Acsx1L	FBgn0052068,FBgn0012034,FBgn0038730
GO Biological Processes	GO:0141188	nucleic acid catabolic process	195	9	1.682	1.205	0.269	0.331745	0.479196	1	0.595132	1	Dis3l2,CG2145,Rrp6,RNaseX25,DNaseII,UK114,Tailor,CG6839,CG3819	FBgn0035111,FBgn0030251,FBgn0038269,FBgn0010406,FBgn0000477,FBgn0086691,FBgn0037470,FBgn0036831,FBgn0036833
GO Biological Processes	GO:0019730	antimicrobial humoral response	123	6	1.121	1.2736	0.349	0.332224	0.478569	1	0.595132	1	lectin-24A,Bbd,SPE,grass,PGRP-SC2,Lectin-galC1	FBgn0040104,FBgn0034512,FBgn0039102,FBgn0039494,FBgn0043575,FBgn0016675
GO Biological Processes	GO:0072001	renal system development	76	4	0.748	1.3741	0.458	0.332322	0.478441	1	0.595132	1	sog,vkg,SPARC,scrib	FBgn0003463,FBgn0016075,FBgn0026562,FBgn0263289
GO Cellular Component	GO:0048471	perinuclear region of cytoplasm	76	4	0.748	1.3741	0.458	0.332322	0.478441	1	0.595132	1	svr,l(2)efl,Lerp,Cnx99A	FBgn0004648,FBgn0011296,FBgn0051072,FBgn0015622
FlyBase signaling pathway (experimental evidence)	FBgg0000934	Torso Signaling Pathway	31	2	0.374	1.6844	0.752	0.334158	0.476048	1	0.595435	1	Cul3,tsl	FBgn0261268,FBgn0003867
GO Biological Processes	GO:0007041	lysosomal transport	31	2	0.374	1.6844	0.752	0.334158	0.476048	1	0.595435	1	Lerp,dor	FBgn0051072,FBgn0000482
GO Biological Processes	GO:0008293	torso signaling pathway	31	2	0.374	1.6844	0.752	0.334158	0.476048	1	0.595435	1	tsl,Cul3	FBgn0003867,FBgn0261268
GO Biological Processes	GO:0009411	response to UV	31	2	0.374	1.6844	0.752	0.334158	0.476048	1	0.595435	1	ninaD,TotA	FBgn0002939,FBgn0028396
GO Biological Processes	GO:0072499	photoreceptor cell axon guidance	31	2	0.374	1.6844	0.752	0.334158	0.476048	1	0.595435	1	Nrg,Tig	FBgn0264975,FBgn0011722
GO Biological Processes	GO:1905952	regulation of lipid localization	31	2	0.374	1.6844	0.752	0.334158	0.476048	1	0.595435	1	Apoltp,LpR2	FBgn0032136,FBgn0051092
Expression annotation AGR	GO:0045211	postsynaptic membrane	31	2	0.374	1.6844	0.752	0.334158	0.476048	1	0.595435	1	Ten-m,Nlg1	FBgn0004449,FBgn0051146
GO Biological Processes	GO:0006643	membrane lipid metabolic process	100	5	0.935	1.3054	0.384	0.3372	0.472112	1	0.600428	1	CG3376,CG15533,CDase,Gba1b,iPLA2-VIA	FBgn0034997,FBgn0039768,FBgn0039774,FBgn0051414,FBgn0036053
DRSC GLAD Gene Group	GLAD:24584	Chaperone and heat shock proteins	148	7	1.308	1.2349	0.304	0.339262	0.469464	1	0.60367	1	Cnx99A,CG2918,UK114,HIP,Ero1L,Fkbp14,l(2)efl	FBgn0015622,FBgn0023529,FBgn0086691,FBgn0260484,FBgn0261274,FBgn0010470,FBgn0011296
Expression annotation AGR	FBbt:00001780	leg disc	270	12	2.243	1.1604	0.215	0.3403	0.468137	1	0.604929	1	Lectin-galC1,Pgant9,Cpr49Ac,Phk-3,dally,Ten-m,sog,nrm,Rab5,trol,Gli,Ldh	FBgn0016675,FBgn0050463,FBgn0033725,FBgn0035089,FBgn0263930,FBgn0004449,FBgn0003463,FBgn0262509,FBgn0014010,FBgn0284408,FBgn0001987,FBgn0001258
DRSC GLAD Gene Group	GLAD:24597	Phosphatases	221	10	1.869	1.1814	0.24	0.340454	0.467942	1	0.604929	1	Alp10,Alp9,Alp5,Ptp69D,CG6656,NTPase,dome,CG5171,fbp,Alp6	FBgn0035619,FBgn0035620,FBgn0038845,FBgn0014007,FBgn0038912,FBgn0024947,FBgn0043903,FBgn0031907,FBgn0032820,FBgn0033423
GO Biological Processes	GO:0072524	pyridine-containing compound metabolic process	77	4	0.748	1.3563	0.44	0.341088	0.467134	1	0.605624	1	Zw,Ldh,Men,Dg	FBgn0004057,FBgn0001258,FBgn0002719,FBgn0034072
GO Biological Processes	GO:0050778	positive regulation of immune response	173	8	1.495	1.2073	0.272	0.344286	0.463081	1	0.609444	1	GNBP1,SPE,grass,PGRP-SD,PGRP-SC2,Hayan,Sp7,modSP	FBgn0040323,FBgn0039102,FBgn0039494,FBgn0035806,FBgn0043575,FBgn0030925,FBgn0037515,FBgn0051217
GO Biological Processes	GO:0060341	regulation of cellular localization	173	8	1.495	1.2073	0.272	0.344286	0.463081	1	0.609444	1	dlp,dor,Apt1,Cnx99A,exu,teq,sel,dally	FBgn0041604,FBgn0000482,FBgn0042138,FBgn0015622,FBgn0000615,FBgn0023479,FBgn0263260,FBgn0263930
KEGG Pathway D.mel	path:map00280	Valine, leucine and isoleucine degradation	32	2	0.374	1.6318	0.706	0.348267	0.458087	1	0.609444	1	Mtpalpha,CG31075	FBgn0028479,FBgn0051075
KEGG Pathway D.mel	path:map00500	Starch and sucrose metabolism	32	2	0.374	1.6318	0.706	0.348267	0.458087	1	0.609444	1	CG5171,Gyg	FBgn0031907,FBgn0265191
GO Biological Processes	GO:0000387	spliceosomal snRNP assembly	32	2	0.374	1.6318	0.706	0.348267	0.458087	1	0.609444	1	rig,Prp31	FBgn0250850,FBgn0036487
GO Biological Processes	GO:0002803	positive regulation of antibacterial peptide production	32	2	0.374	1.6318	0.706	0.348267	0.458087	1	0.609444	1	SPE,grass	FBgn0039102,FBgn0039494
GO Biological Processes	GO:0006963	positive regulation of antibacterial peptide biosynthetic process	32	2	0.374	1.6318	0.706	0.348267	0.458087	1	0.609444	1	SPE,grass	FBgn0039102,FBgn0039494
GO Biological Processes	GO:0007032	endosome organization	32	2	0.374	1.6318	0.706	0.348267	0.458087	1	0.609444	1	Rab5,dor	FBgn0014010,FBgn0000482
GO Biological Processes	GO:0007277	pole cell development	32	2	0.374	1.6318	0.706	0.348267	0.458087	1	0.609444	1	Cul3,tsl	FBgn0261268,FBgn0003867
GO Biological Processes	GO:0051222	positive regulation of protein transport	32	2	0.374	1.6318	0.706	0.348267	0.458087	1	0.609444	1	teq,dor	FBgn0023479,FBgn0000482
GO Biological Processes	GO:0070328	triglyceride homeostasis	32	2	0.374	1.6318	0.706	0.348267	0.458087	1	0.609444	1	FASN1,iPLA2-VIA	FBgn0283427,FBgn0036053
GO Biological Processes	GO:0072583	clathrin-dependent endocytosis	32	2	0.374	1.6318	0.706	0.348267	0.458087	1	0.609444	1	Rab5,BicD	FBgn0014010,FBgn0000183
GO Biological Processes	GO:0097306	cellular response to alcohol	32	2	0.374	1.6318	0.706	0.348267	0.458087	1	0.609444	1	TP53INP,pzg	FBgn0035542,FBgn0259785
GO Cellular Component	GO:0005776	autophagosome	32	2	0.374	1.6318	0.706	0.348267	0.458087	1	0.609444	1	TP53INP,dor	FBgn0035542,FBgn0000482
Expression annotation AGR	FBbt:00001665	dorsal vessel primordium	32	2	0.374	1.6318	0.706	0.348267	0.458087	1	0.609444	1	Ance,Ppn	FBgn0012037,FBgn0003137
Expression annotation AGR	FBbt:00004930	hub cell	32	2	0.374	1.6318	0.706	0.348267	0.458087	1	0.609444	1	magu,shg	FBgn0262169,FBgn0003391
Expression annotation AGR	FBbt:00005667	embryonic pars intercerebralis	32	2	0.374	1.6318	0.706	0.348267	0.458087	1	0.609444	1	uzip,Sulf1	FBgn0004055,FBgn0040271
GO Biological Processes	GO:0007616	long-term memory	78	4	0.748	1.3389	0.421	0.349861	0.456105	1	0.6099	1	dome,teq,ATP6AP2,svr	FBgn0043903,FBgn0023479,FBgn0037671,FBgn0004648
GO Cellular Component	GO:0044391	ribosomal subunit	174	8	1.495	1.2004	0.264	0.350083	0.455829	1	0.6099	1	RpL7A,RpL11,RpL34b,RpL24-like,RpL6,RpL8,RpL15,RpS26	FBgn0014026,FBgn0013325,FBgn0037686,FBgn0037899,FBgn0039857,FBgn0261602,FBgn0028697,FBgn0261597
GO Biological Processes	GO:0009790	embryo development	597	25	4.673	1.0933	0.129	0.350958	0.454744	1	0.611	1	sog,Dg,scrib,tld,tsl,vkg,SPARC,dome,ea,dally,kis,Sema1b,dlp,LanA,Yp3,scaf,Rab5,cora,sgl,Ndg,shg,if,Prm,exu,Col4a1	FBgn0003463,FBgn0034072,FBgn0263289,FBgn0003719,FBgn0003867,FBgn0016075,FBgn0026562,FBgn0043903,FBgn0000533,FBgn0263930,FBgn0266557,FBgn0016059,FBgn0041604,FBgn0002526,FBgn0004047,FBgn0033033,FBgn0014010,FBgn0010434,FBgn0261445,FBgn0026403,FBgn0003391,FBgn0001250,FBgn0003149,FBgn0000615,FBgn0000299
GO Biological Processes	GO:0031503	protein-containing complex localization	55	3	0.561	1.4241	0.51	0.352722	0.452567	1	0.612836	1	scrib,kis,Mys45A	FBgn0263289,FBgn0266557,FBgn0033379
GO Biological Processes	GO:1900426	positive regulation of defense response to bacterium	55	3	0.561	1.4241	0.51	0.352722	0.452567	1	0.612836	1	SPE,PGRP-SD,grass	FBgn0039102,FBgn0035806,FBgn0039494
GO Biological Processes	GO:0097305	response to alcohol	126	6	1.121	1.2433	0.314	0.352749	0.452535	1	0.612836	1	TP53INP,Tbh,AcCoAS,Spn27A,pzg,rig	FBgn0035542,FBgn0010329,FBgn0012034,FBgn0028990,FBgn0259785,FBgn0250850
GO Biological Processes	GO:0009792	embryo development ending in birth or egg hatching	199	9	1.682	1.1808	0.24	0.353385	0.451752	1	0.613089	1	cora,shg,Col4a1,scaf,scrib,Rab5,Sema1b,Yp3,exu	FBgn0010434,FBgn0003391,FBgn0000299,FBgn0033033,FBgn0263289,FBgn0014010,FBgn0016059,FBgn0004047,FBgn0000615
Expression annotation AGR	FBbt:00001766	eye-antennal disc	199	9	1.682	1.1808	0.24	0.353385	0.451752	1	0.613089	1	tok,tld,trol,qsm,Gli,Lectin-galC1,cora,dally,nrm	FBgn0004885,FBgn0003719,FBgn0284408,FBgn0028622,FBgn0001987,FBgn0016675,FBgn0010434,FBgn0263930,FBgn0262509
GO Biological Processes	GO:0035239	tube morphogenesis	175	8	1.495	1.1935	0.255	0.355892	0.448682	1	0.61701	1	Col4a1,LanB2,Spn43Aa,CG14933,shg,vkg,SPARC,dome	FBgn0000299,FBgn0267348,FBgn0024294,FBgn0040968,FBgn0003391,FBgn0016075,FBgn0026562,FBgn0043903
GO Biological Processes	GO:0035295	tube development	249	11	2.056	1.1534	0.206	0.357545	0.446669	1	0.619448	1	CG14933,vkg,SPARC,Col4a1,dome,LanB2,shg,scrib,if,sog,Spn43Aa	FBgn0040968,FBgn0016075,FBgn0026562,FBgn0000299,FBgn0043903,FBgn0267348,FBgn0003391,FBgn0263289,FBgn0001250,FBgn0003463,FBgn0024294
GO Biological Processes	GO:0007297	follicle cell of egg chamber migration	151	7	1.308	1.2103	0.275	0.358049	0.446058	1	0.619462	1	shg,dor,if,dome,Rab5,kis,Gli	FBgn0003391,FBgn0000482,FBgn0001250,FBgn0043903,FBgn0014010,FBgn0266557,FBgn0001987
Expression annotation AGR	FBbt:00005673	larval lateral VNC glial cell	151	7	1.308	1.2103	0.275	0.358049	0.446058	1	0.619462	1	Gdi,TP53INP,Ptp69D,Nep4,trol,Sulf1,Gs2	FBgn0004868,FBgn0035542,FBgn0014007,FBgn0038818,FBgn0284408,FBgn0040271,FBgn0001145
GO Biological Processes	GO:0031123	RNA 3'-end processing	79	4	0.748	1.3219	0.403	0.358636	0.445347	1	0.619909	1	Rrp6,cbc,CG9018,Tailor	FBgn0038269,FBgn0033842,FBgn0035318,FBgn0037470
Expression annotation AGR	FBbt:00004508	eye	127	6	1.121	1.2335	0.303	0.359614	0.444163	1	0.619909	1	CG4306,Ten-m,CG6656,lectin-28C,CG17739,teq	FBgn0036787,FBgn0004449,FBgn0038912,FBgn0040099,FBgn0033710,FBgn0023479
Expression annotation AGR	FBbt:00003679	fan-shaped body	103	5	0.935	1.2674	0.342	0.36013	0.44354	1	0.619909	1	Tbh,Rab5,Gdi,dlp,scrib	FBgn0010329,FBgn0014010,FBgn0004868,FBgn0041604,FBgn0263289
KEGG Pathway D.mel	path:map00071	Fatty acid degradation	33	2	0.374	1.5823	0.662	0.362275	0.440962	1	0.619909	1	Mtpalpha,CG31075	FBgn0028479,FBgn0051075
KEGG Pathway D.mel	path:map03250	Viral life cycle - HIV-1	33	2	0.374	1.5823	0.662	0.362275	0.440962	1	0.619909	1	BicD,Fur2	FBgn0000183,FBgn0004598
GO Biological Processes	GO:0042026	protein refolding	33	2	0.374	1.5823	0.662	0.362275	0.440962	1	0.619909	1	l(2)efl,CG11999	FBgn0011296,FBgn0037312
GO Biological Processes	GO:0046661	male sex differentiation	33	2	0.374	1.5823	0.662	0.362275	0.440962	1	0.619909	1	Rab5,scaf	FBgn0014010,FBgn0033033
GO Biological Processes	GO:0048806	genitalia development	33	2	0.374	1.5823	0.662	0.362275	0.440962	1	0.619909	1	Rab5,scaf	FBgn0014010,FBgn0033033
GO Biological Processes	GO:0055090	acylglycerol homeostasis	33	2	0.374	1.5823	0.662	0.362275	0.440962	1	0.619909	1	FASN1,iPLA2-VIA	FBgn0283427,FBgn0036053
GO Biological Processes	GO:0098659	inorganic cation import across plasma membrane	33	2	0.374	1.5823	0.662	0.362275	0.440962	1	0.619909	1	Fer2LCH,Fer1HCH	FBgn0015221,FBgn0015222
GO Biological Processes	GO:0099587	inorganic ion import across plasma membrane	33	2	0.374	1.5823	0.662	0.362275	0.440962	1	0.619909	1	Fer2LCH,Fer1HCH	FBgn0015221,FBgn0015222
Expression annotation AGR	FBbt:00001447	larval DA1 motor neuron	33	2	0.374	1.5823	0.662	0.362275	0.440962	1	0.619909	1	Nrg,Fas1	FBgn0264975,FBgn0285925
Expression annotation AGR	FBbt:00001762	peripodial epithelium	33	2	0.374	1.5823	0.662	0.362275	0.440962	1	0.619909	1	coro,if	FBgn0265935,FBgn0001250
Expression annotation AGR	FBbt:00003885	lobula plate	33	2	0.374	1.5823	0.662	0.362275	0.440962	1	0.619909	1	alpha-Man-Ia,sif	FBgn0259170,FBgn0085447
Expression annotation AGR	FBbt:00005074	muscle cell	33	2	0.374	1.5823	0.662	0.362275	0.440962	1	0.619909	1	Ten-m,Ldh	FBgn0004449,FBgn0001258
Preferred tissue (FlyCellAtlas)	FCA_TissueEnriched_4	Glial	33	2	0.374	1.5823	0.662	0.362275	0.440962	1	0.619909	1	CG9394,Sdr	FBgn0034588,FBgn0038279
GO Biological Processes	GO:0090263	positive regulation of canonical Wnt signaling pathway	56	3	0.561	1.3987	0.484	0.363274	0.439765	1	0.62077	1	dally,dlp,apolpp	FBgn0263930,FBgn0041604,FBgn0087002
Expression annotation AGR	GO:0045202	synapse	56	3	0.561	1.3987	0.484	0.363274	0.439765	1	0.62077	1	Rab5,dlp,sif	FBgn0014010,FBgn0041604,FBgn0085447
GO Biological Processes	GO:0051668	localization within membrane	226	10	1.869	1.1552	0.208	0.366072	0.436433	1	0.625124	1	Apt1,Sil1,gNacalpha,cora,boca,dor,dally,Nlg1,dlp,scrib	FBgn0042138,FBgn0039296,FBgn0031296,FBgn0010434,FBgn0004132,FBgn0000482,FBgn0263930,FBgn0051146,FBgn0041604,FBgn0263289
GO Biological Processes	GO:0021700	developmental maturation	251	11	2.056	1.1442	0.194	0.367306	0.434972	1	0.626775	1	Nrg,scrib,kis,sog,drpr,tld,sel,ea,exu,Dg,BicD	FBgn0264975,FBgn0263289,FBgn0266557,FBgn0003463,FBgn0027594,FBgn0003719,FBgn0263260,FBgn0000533,FBgn0000615,FBgn0034072,FBgn0000183
GO Biological Processes	GO:0002833	positive regulation of response to biotic stimulus	177	8	1.495	1.18	0.239	0.367541	0.434695	1	0.626775	1	Sp7,modSP,GNBP1,SPE,PGRP-SD,grass,PGRP-SC2,Hayan	FBgn0037515,FBgn0051217,FBgn0040323,FBgn0039102,FBgn0035806,FBgn0039494,FBgn0043575,FBgn0030925
Expression annotation AGR	FBbt:00004202	hindgut anlage	227	10	1.869	1.1502	0.202	0.371226	0.430362	1	0.630308	1	Cul3,Gli,CG5888,CG1371,shg,ATP6AP2,bnb,cathD,Gdi,Ance	FBgn0261268,FBgn0001987,FBgn0028523,FBgn0033482,FBgn0003391,FBgn0037671,FBgn0001090,FBgn0029093,FBgn0004868,FBgn0012037
GO Biological Processes	GO:0009101	glycoprotein biosynthetic process	129	6	1.121	1.2143	0.28	0.373368	0.427863	1	0.630308	1	sgl,Sulf1,Uggt,Pgant2,Pgant9,CG31915	FBgn0261445,FBgn0040271,FBgn0014075,FBgn0031530,FBgn0050463,FBgn0051915
GO Biological Processes	GO:0007446	imaginal disc growth	57	3	0.561	1.3741	0.458	0.373799	0.427362	1	0.630308	1	scrib,dally,dlp	FBgn0263289,FBgn0263930,FBgn0041604
KEGG Pathway D.mel	path:map00630	Glyoxylate and dicarboxylate metabolism	34	2	0.374	1.5358	0.619	0.376168	0.424618	1	0.630308	1	Gs2,AcCoAS	FBgn0001145,FBgn0012034
GO Biological Processes	GO:0015718	monocarboxylic acid transport	34	2	0.374	1.5358	0.619	0.376168	0.424618	1	0.630308	1	Abcd3,CG30503	FBgn0031069,FBgn0050503
GO Biological Processes	GO:0042045	epithelial fluid transport	34	2	0.374	1.5358	0.619	0.376168	0.424618	1	0.630308	1	bark,CG3376	FBgn0031571,FBgn0034997
GO Biological Processes	GO:0072593	reactive oxygen species metabolic process	34	2	0.374	1.5358	0.619	0.376168	0.424618	1	0.630308	1	Sod1,Prx4	FBgn0003462,FBgn0040308
Expression annotation AGR	FBbt:00001935	medulla anlage	34	2	0.374	1.5358	0.619	0.376168	0.424618	1	0.630308	1	Dg,Ptp69D	FBgn0034072,FBgn0014007
Expression annotation AGR	FBbt:00004505	ocellus	34	2	0.374	1.5358	0.619	0.376168	0.424618	1	0.630308	1	Nrg,trol	FBgn0264975,FBgn0284408
Expression annotation AGR	FBbt:00005073	somatic muscle cell	34	2	0.374	1.5358	0.619	0.376168	0.424618	1	0.630308	1	Ldh,wupA	FBgn0001258,FBgn0283471
Expression annotation AGR	FBbt:00005834	ventral imaginal tissue	34	2	0.374	1.5358	0.619	0.376168	0.424618	1	0.630308	1	Pepck1,nw	FBgn0003067,FBgn0283508
Expression annotation AGR	GO:0055037	recycling endosome	34	2	0.374	1.5358	0.619	0.376168	0.424618	1	0.630308	1	scaf,shg	FBgn0033033,FBgn0003391
GO Biological Processes	GO:0023061	signal release	130	6	1.121	1.205	0.269	0.380251	0.419929	1	0.636724	1	teq,dor,BicD,CDase,HDAC6,Gdi	FBgn0023479,FBgn0000482,FBgn0000183,FBgn0039774,FBgn0026428,FBgn0004868
GO Biological Processes	GO:0001708	cell fate specification	106	5	0.935	1.2315	0.3	0.383104	0.416683	1	0.641072	1	scrib,Fur2,tld,amon,myo	FBgn0263289,FBgn0004598,FBgn0003719,FBgn0023179,FBgn0026199
GO Biological Processes	GO:0017145	stem cell division	58	3	0.561	1.3504	0.433	0.384289	0.415342	1	0.642194	1	Spn88Eb,shg,dally	FBgn0038299,FBgn0003391,FBgn0263930
GO Biological Processes	GO:0033500	carbohydrate homeostasis	58	3	0.561	1.3504	0.433	0.384289	0.415342	1	0.642194	1	Pepck1,amon,teq	FBgn0003067,FBgn0023179,FBgn0023479
GO Biological Processes	GO:0002697	regulation of immune effector process	82	4	0.748	1.2736	0.349	0.384929	0.414619	1	0.642405	1	grass,PGRP-SC2,Spn27A,SPE	FBgn0039494,FBgn0043575,FBgn0028990,FBgn0039102
Expression annotation AGR	FBbt:00007002	cell	82	4	0.748	1.2736	0.349	0.384929	0.414619	1	0.642405	1	Rab5,Pal1,shg,NUCB1	FBgn0014010,FBgn0283510,FBgn0003391,FBgn0052190
Expression annotation AGR	FBbt:00005558	ventral ectoderm	482	20	3.738	1.0833	0.115	0.388526	0.41058	1	0.647975	1	sog,TP53INP,Obp99a,Gli,RNaseX25,cathD,scaf,dlp,Sulf1,CG2915,pzg,Dg,CtsF,Sema1b,mfas,shg,Ect3,Grp170,RhoGEF3,tld	FBgn0003463,FBgn0035542,FBgn0039678,FBgn0001987,FBgn0010406,FBgn0029093,FBgn0033033,FBgn0041604,FBgn0040271,FBgn0033241,FBgn0259785,FBgn0034072,FBgn0260462,FBgn0016059,FBgn0260745,FBgn0003391,FBgn0260746,FBgn0023529,FBgn0264707,FBgn0003719
GO Biological Processes	GO:0006635	fatty acid beta-oxidation	35	2	0.374	1.4919	0.577	0.389934	0.409009	1	0.649025	1	Abcd3,Mtpalpha	FBgn0031069,FBgn0028479
GO Biological Processes	GO:0099172	presynapse organization	35	2	0.374	1.4919	0.577	0.389934	0.409009	1	0.649025	1	Ten-m,Nlg1	FBgn0004449,FBgn0051146
Expression annotation AGR	FBbt:00005505	large intestine primordium	35	2	0.374	1.4919	0.577	0.389934	0.409009	1	0.649025	1	Ndg,dlp	FBgn0026403,FBgn0041604
GO Biological Processes	GO:0006575	modified amino acid metabolic process	83	4	0.748	1.2582	0.331	0.393669	0.404869	1	0.653973	1	Tmlh,GstD7,CG8665,Ass	FBgn0038795,FBgn0010043,FBgn0032945,FBgn0026565
GO Biological Processes	GO:0035222	wing disc pattern formation	83	4	0.748	1.2582	0.331	0.393669	0.404869	1	0.653973	1	dally,Sulf1,drpr,dlp	FBgn0263930,FBgn0040271,FBgn0027594,FBgn0041604
GO Biological Processes	GO:0045089	positive regulation of innate immune response	132	6	1.121	1.1867	0.247	0.394022	0.40448	1	0.653973	1	PGRP-SD,PGRP-SC2,Hayan,Sp7,modSP,GNBP1	FBgn0035806,FBgn0043575,FBgn0030925,FBgn0037515,FBgn0051217,FBgn0040323
GO Biological Processes	GO:0006637	acyl-CoA metabolic process	59	3	0.561	1.3275	0.409	0.394738	0.403691	1	0.653973	1	AcCoAS,Acsx1L,ACC	FBgn0012034,FBgn0038730,FBgn0033246
GO Biological Processes	GO:0007442	hindgut morphogenesis	59	3	0.561	1.3275	0.409	0.394738	0.403691	1	0.653973	1	vkg,SPARC,dome	FBgn0016075,FBgn0026562,FBgn0043903
GO Biological Processes	GO:0035383	thioester metabolic process	59	3	0.561	1.3275	0.409	0.394738	0.403691	1	0.653973	1	Acsx1L,ACC,AcCoAS	FBgn0038730,FBgn0033246,FBgn0012034
GO Biological Processes	GO:0072523	purine-containing compound catabolic process	59	3	0.561	1.3275	0.409	0.394738	0.403691	1	0.653973	1	Adgf-D,Ldh,Dg	FBgn0038172,FBgn0001258,FBgn0034072
Expression annotation AGR	FBbt:00003684	adult mushroom body	157	7	1.308	1.1641	0.219	0.395845	0.402475	1	0.655372	1	dome,Rab5,Phm,Pxn,dlp,svr,Nrg	FBgn0043903,FBgn0014010,FBgn0283509,FBgn0011828,FBgn0041604,FBgn0004648,FBgn0264975
GO Biological Processes	GO:0048663	neuron fate commitment	108	5	0.935	1.2087	0.273	0.398406	0.399675	1	0.657001	1	Fur2,tld,amon,myo,scrib	FBgn0004598,FBgn0003719,FBgn0023179,FBgn0026199,FBgn0263289
GO Biological Processes	GO:1903530	regulation of secretion by cell	84	4	0.748	1.2433	0.314	0.40239	0.395353	1	0.658986	1	teq,dor,BicD,sel	FBgn0023479,FBgn0000482,FBgn0000183,FBgn0263260
GO Biological Processes	GO:0006096	glycolytic process	36	2	0.374	1.4505	0.537	0.403563	0.394089	1	0.658986	1	Ldh,Dg	FBgn0001258,FBgn0034072
GO Biological Processes	GO:0009134	nucleoside diphosphate catabolic process	36	2	0.374	1.4505	0.537	0.403563	0.394089	1	0.658986	1	Dg,Ldh	FBgn0034072,FBgn0001258
GO Biological Processes	GO:0009137	purine nucleoside diphosphate catabolic process	36	2	0.374	1.4505	0.537	0.403563	0.394089	1	0.658986	1	Ldh,Dg	FBgn0001258,FBgn0034072
GO Biological Processes	GO:0009181	purine ribonucleoside diphosphate catabolic process	36	2	0.374	1.4505	0.537	0.403563	0.394089	1	0.658986	1	Ldh,Dg	FBgn0001258,FBgn0034072
GO Biological Processes	GO:0009191	ribonucleoside diphosphate catabolic process	36	2	0.374	1.4505	0.537	0.403563	0.394089	1	0.658986	1	Dg,Ldh	FBgn0034072,FBgn0001258
GO Biological Processes	GO:0019220	regulation of phosphate metabolic process	36	2	0.374	1.4505	0.537	0.403563	0.394089	1	0.658986	1	Dg,svr	FBgn0034072,FBgn0004648
GO Biological Processes	GO:0021782	glial cell development	36	2	0.374	1.4505	0.537	0.403563	0.394089	1	0.658986	1	Nrg,cora	FBgn0264975,FBgn0010434
GO Biological Processes	GO:0046032	ADP catabolic process	36	2	0.374	1.4505	0.537	0.403563	0.394089	1	0.658986	1	Ldh,Dg	FBgn0001258,FBgn0034072
GO Biological Processes	GO:0051174	regulation of phosphorus metabolic process	36	2	0.374	1.4505	0.537	0.403563	0.394089	1	0.658986	1	Dg,svr	FBgn0034072,FBgn0004648
GO Biological Processes	GO:0070633	transepithelial transport	36	2	0.374	1.4505	0.537	0.403563	0.394089	1	0.658986	1	bark,CG3376	FBgn0031571,FBgn0034997
GO Biological Processes	GO:1901657	glycosyl compound metabolic process	36	2	0.374	1.4505	0.537	0.403563	0.394089	1	0.658986	1	Adgf-D,CG7997	FBgn0038172,FBgn0034117
GO Biological Processes	GO:1903034	regulation of response to wounding	36	2	0.374	1.4505	0.537	0.403563	0.394089	1	0.658986	1	drpr,HDAC6	FBgn0027594,FBgn0026428
GO Cellular Component	GO:0098858	actin-based cell projection	36	2	0.374	1.4505	0.537	0.403563	0.394089	1	0.658986	1	Nrg,shg	FBgn0264975,FBgn0003391
Expression annotation AGR	FBbt:00005649	embryonic somatic muscle cell	36	2	0.374	1.4505	0.537	0.403563	0.394089	1	0.658986	1	Rnp4F,Ndg	FBgn0014024,FBgn0026403
KEGG Pathway D.mel	path:map01232	Nucleotide metabolism	60	3	0.561	1.3054	0.384	0.40514	0.392395	1	0.660698	1	NTPase,Adgf-D,AOX3	FBgn0024947,FBgn0038172,FBgn0038349
GO Biological Processes	GO:0048149	behavioral response to ethanol	60	3	0.561	1.3054	0.384	0.40514	0.392395	1	0.660698	1	Tbh,AcCoAS,Spn27A	FBgn0010329,FBgn0012034,FBgn0028990
GO Biological Processes	GO:0007391	dorsal closure	109	5	0.935	1.1976	0.26	0.406043	0.391428	1	0.661739	1	scaf,Col4a1,cora,scrib,Rab5	FBgn0033033,FBgn0000299,FBgn0010434,FBgn0263289,FBgn0014010
Expression annotation AGR	FBbt:00000441	hindgut proper primordium	589	24	4.486	1.0638	0.089	0.406799	0.390621	1	0.662538	1	shg,bnb,CG2915,LanA,Rab5,CG8635,dlp,Gdi,AIMP1,ATP6AP2,Gli,CG1371,CG6028,CG5888,CG8646,Hmu,BicD,Dp1,Obp99a,CG10702,Pepck1,Grp170,CG2493,cora	FBgn0003391,FBgn0001090,FBgn0033241,FBgn0002526,FBgn0014010,FBgn0033317,FBgn0041604,FBgn0004868,FBgn0033351,FBgn0037671,FBgn0001987,FBgn0033482,FBgn0038924,FBgn0028523,FBgn0033763,FBgn0015737,FBgn0000183,FBgn0027835,FBgn0039678,FBgn0032752,FBgn0003067,FBgn0023529,FBgn0032864,FBgn0010434
DRSC GLAD Gene Group	GLAD:24583	Autophagy-related	209	9	1.682	1.1243	0.169	0.40812	0.389212	1	0.664258	1	Pmp70,SerRS,ACC,CG4572,Cul3,scf,AsnS,GCS2alpha,Mtpalpha	FBgn0031069,FBgn0031497,FBgn0033246,FBgn0038738,FBgn0261268,FBgn0025682,FBgn0270926,FBgn0027588,FBgn0028479
GO Biological Processes	GO:0002684	positive regulation of immune system process	184	8	1.495	1.1351	0.183	0.408497	0.388811	1	0.664439	1	grass,SPE,Hayan,Sp7,modSP,PGRP-SD,PGRP-SC2,GNBP1	FBgn0039494,FBgn0039102,FBgn0030925,FBgn0037515,FBgn0051217,FBgn0035806,FBgn0043575,FBgn0040323
GO Cellular Component	GO:0031984	organelle subcompartment	438	18	3.364	1.0729	0.102	0.413583	0.383438	1	0.671765	1	Cnx99A,Pgant9,ERp44,ergic53,Pgant2,Tango1,Ugt302C1,alpha-Man-IIa,Pld3,Fur2,CG1371,CG15099,Ero1L,rgn,ATP6AP2,Lerp,superdeath,RpS26	FBgn0015622,FBgn0050463,FBgn0030734,FBgn0035909,FBgn0031530,FBgn0286898,FBgn0040259,FBgn0011740,FBgn0032923,FBgn0004598,FBgn0033482,FBgn0034400,FBgn0261274,FBgn0261258,FBgn0037671,FBgn0051072,FBgn0039640,FBgn0261597
GO Biological Processes	GO:0060562	epithelial tube morphogenesis	110	5	0.935	1.1867	0.247	0.413669	0.383348	1	0.671765	1	vkg,SPARC,Spn43Aa,CG14933,shg	FBgn0016075,FBgn0026562,FBgn0024294,FBgn0040968,FBgn0003391
Expression annotation AGR	FBbt:00005498	dorsal pharyngeal muscle primordium	185	8	1.495	1.129	0.175	0.414354	0.382629	1	0.671765	1	Fas1,CG6028,CG12288,coro,CG8635,Ndg,Gyg,ltl	FBgn0285925,FBgn0038924,FBgn0032620,FBgn0265935,FBgn0033317,FBgn0026403,FBgn0265191,FBgn0268063
GO Biological Processes	GO:0048754	branching morphogenesis of an epithelial tube	61	3	0.561	1.284	0.361	0.415489	0.38144	1	0.671765	1	Spn43Aa,CG14933,shg	FBgn0024294,FBgn0040968,FBgn0003391
GO Biological Processes	GO:0060446	branching involved in open tracheal system development	61	3	0.561	1.284	0.361	0.415489	0.38144	1	0.671765	1	Spn43Aa,CG14933,shg	FBgn0024294,FBgn0040968,FBgn0003391
Expression annotation AGR	FBbt:00003686	Kenyon cell	61	3	0.561	1.284	0.361	0.415489	0.38144	1	0.671765	1	svr,dome,kis	FBgn0004648,FBgn0043903,FBgn0266557
Expression annotation AGR	FBbt:00004013	gnathal ganglion	61	3	0.561	1.284	0.361	0.415489	0.38144	1	0.671765	1	bnb,ITP,qsm	FBgn0001090,FBgn0035023,FBgn0028622
GO Biological Processes	GO:0016477	cell migration	337	14	2.617	1.0846	0.117	0.416412	0.380477	1	0.671765	1	if,dally,dome,dlp,Rab5,kis,shg,Gli,sgl,Sema2a,LanA,Sema1b,dor,LanB1	FBgn0001250,FBgn0263930,FBgn0043903,FBgn0041604,FBgn0014010,FBgn0266557,FBgn0003391,FBgn0001987,FBgn0261445,FBgn0011260,FBgn0002526,FBgn0016059,FBgn0000482,FBgn0261800
KEGG Pathway D.mel	path:map00270	Cysteine and methionine metabolism	37	2	0.374	1.4113	0.497	0.417045	0.379817	1	0.671765	1	Ldh,Adi1	FBgn0001258,FBgn0052068
GO Biological Processes	GO:0002807	positive regulation of antimicrobial peptide biosynthetic process	37	2	0.374	1.4113	0.497	0.417045	0.379817	1	0.671765	1	SPE,grass	FBgn0039102,FBgn0039494
GO Biological Processes	GO:0008015	blood circulation	37	2	0.374	1.4113	0.497	0.417045	0.379817	1	0.671765	1	wupA,CG8773	FBgn0283471,FBgn0038135
GO Biological Processes	GO:0019364	pyridine nucleotide catabolic process	37	2	0.374	1.4113	0.497	0.417045	0.379817	1	0.671765	1	Ldh,Dg	FBgn0001258,FBgn0034072
GO Biological Processes	GO:0072526	pyridine-containing compound catabolic process	37	2	0.374	1.4113	0.497	0.417045	0.379817	1	0.671765	1	Ldh,Dg	FBgn0001258,FBgn0034072
GO Biological Processes	GO:1904951	positive regulation of establishment of protein localization	37	2	0.374	1.4113	0.497	0.417045	0.379817	1	0.671765	1	teq,dor	FBgn0023479,FBgn0000482
Expression annotation AGR	FBbt:00005083	myoblast	37	2	0.374	1.4113	0.497	0.417045	0.379817	1	0.671765	1	LanA,LanB2	FBgn0002526,FBgn0267348
GO Biological Processes	GO:0030718	germ-line stem cell population maintenance	86	4	0.748	1.2143	0.28	0.419759	0.377	1	0.671765	1	magu,dally,shg,CG46339	FBgn0262169,FBgn0263930,FBgn0003391,FBgn0285963
GO Biological Processes	GO:0001700	embryonic development via the syncytial blastoderm	186	8	1.495	1.1229	0.167	0.420208	0.376536	1	0.671765	1	Col4a1,scaf,cora,scrib,Sema1b,exu,Rab5,shg	FBgn0000299,FBgn0033033,FBgn0010434,FBgn0263289,FBgn0016059,FBgn0000615,FBgn0014010,FBgn0003391
GO Biological Processes	GO:0010927	cellular component assembly involved in morphogenesis	161	7	1.308	1.1351	0.183	0.421063	0.375653	1	0.671765	1	Prm,Dg,l(2)efl,Obsc,Ndg,if,wupA	FBgn0003149,FBgn0034072,FBgn0011296,FBgn0053519,FBgn0026403,FBgn0001250,FBgn0283471
GO Biological Processes	GO:0032989	cellular anatomical entity morphogenesis	161	7	1.308	1.1351	0.183	0.421063	0.375653	1	0.671765	1	wupA,Prm,Dg,l(2)efl,Obsc,Ndg,if	FBgn0283471,FBgn0003149,FBgn0034072,FBgn0011296,FBgn0053519,FBgn0026403,FBgn0001250
GO Biological Processes	GO:0099504	synaptic vesicle cycle	111	5	0.935	1.1761	0.234	0.421279	0.37543	1	0.671765	1	Rab5,Nlg1,dor,CDase,BicD	FBgn0014010,FBgn0051146,FBgn0000482,FBgn0039774,FBgn0000183
GO Biological Processes	GO:0061138	morphogenesis of a branching epithelium	62	3	0.561	1.2633	0.337	0.42578	0.370815	1	0.677993	1	shg,Spn43Aa,CG14933	FBgn0003391,FBgn0024294,FBgn0040968
GO Biological Processes	GO:0061525	hindgut development	62	3	0.561	1.2633	0.337	0.42578	0.370815	1	0.677993	1	vkg,SPARC,dome	FBgn0016075,FBgn0026562,FBgn0043903
Expression annotation AGR	FBbt:00005106	neuron	365	15	2.804	1.0729	0.102	0.427317	0.36925	1	0.680008	1	Tbh,Fas1,Nrg,Lerp,CG31075,alpha-Man-Ia,scrib,if,NimB2,Rab5,ninaD,CtsL1,teq,svr,Ten-m	FBgn0010329,FBgn0285925,FBgn0264975,FBgn0051072,FBgn0051075,FBgn0259170,FBgn0263289,FBgn0001250,FBgn0028543,FBgn0014010,FBgn0002939,FBgn0013770,FBgn0023479,FBgn0004648,FBgn0004449
KEGG Pathway D.mel	path:map04145	Phagosome	87	4	0.748	1.2004	0.264	0.428401	0.36815	1	0.680537	1	Rab5,Cnx99A,Tsp,CtsL1	FBgn0014010,FBgn0015622,FBgn0031850,FBgn0013770
GO Biological Processes	GO:0099003	vesicle-mediated transport in synapse	112	5	0.935	1.1656	0.221	0.428872	0.367672	1	0.680537	1	dor,CDase,BicD,Rab5,Nlg1	FBgn0000482,FBgn0039774,FBgn0000183,FBgn0014010,FBgn0051146
GO Biological Processes	GO:0007494	midgut development	38	2	0.374	1.3741	0.458	0.430372	0.366156	1	0.680537	1	if,LanB2	FBgn0001250,FBgn0267348
GO Biological Processes	GO:0009135	purine nucleoside diphosphate metabolic process	38	2	0.374	1.3741	0.458	0.430372	0.366156	1	0.680537	1	Ldh,Dg	FBgn0001258,FBgn0034072
GO Biological Processes	GO:0009179	purine ribonucleoside diphosphate metabolic process	38	2	0.374	1.3741	0.458	0.430372	0.366156	1	0.680537	1	Ldh,Dg	FBgn0001258,FBgn0034072
GO Biological Processes	GO:0034332	adherens junction organization	38	2	0.374	1.3741	0.458	0.430372	0.366156	1	0.680537	1	scrib,shg	FBgn0263289,FBgn0003391
GO Biological Processes	GO:0042044	fluid transport	38	2	0.374	1.3741	0.458	0.430372	0.366156	1	0.680537	1	CG3376,bark	FBgn0034997,FBgn0031571
GO Biological Processes	GO:0046031	ADP metabolic process	38	2	0.374	1.3741	0.458	0.430372	0.366156	1	0.680537	1	Ldh,Dg	FBgn0001258,FBgn0034072
Expression annotation AGR	FBbt:00002690	terminal organ	38	2	0.374	1.3741	0.458	0.430372	0.366156	1	0.680537	1	Fas1,alpha-Man-Ia	FBgn0285925,FBgn0259170
Expression annotation AGR	FBbt:00005511	pars intercerebralis primordium	38	2	0.374	1.3741	0.458	0.430372	0.366156	1	0.680537	1	CG5888,Sulf1	FBgn0028523,FBgn0040271
Expression annotation AGR	FBbt:00001761	imaginal disc	315	13	2.43	1.0775	0.108	0.431641	0.364878	1	0.682112	1	sgl,Sod1,Nrg,Ten-m,Idgf4,Sdr,kis,tok,Idgf2,tld,Idgf3,Ldh,shg	FBgn0261445,FBgn0003462,FBgn0264975,FBgn0004449,FBgn0026415,FBgn0038279,FBgn0266557,FBgn0004885,FBgn0020415,FBgn0003719,FBgn0020414,FBgn0001258,FBgn0003391
GO Biological Processes	GO:0048813	dendrite morphogenesis	163	7	1.308	1.1212	0.165	0.43364	0.362871	1	0.684838	1	Cul3,dally,Ptp69D,GlnRS,Sema2a,Nrg,Rab5	FBgn0261268,FBgn0263930,FBgn0014007,FBgn0027090,FBgn0011260,FBgn0264975,FBgn0014010
Expression annotation AGR	FBbt:00001058	procephalic neurogenic region	63	3	0.561	1.2433	0.314	0.436007	0.360507	1	0.687708	1	dlp,Ten-m,nrm	FBgn0041604,FBgn0004449,FBgn0262509
Expression annotation AGR	FBbt:00011929	embryonic/larval mushroom body	63	3	0.561	1.2433	0.314	0.436007	0.360507	1	0.687708	1	Nrg,Rab5,Phm	FBgn0264975,FBgn0014010,FBgn0283509
Expression annotation AGR	FBbt:00004878	nurse cell	393	16	2.991	1.0629	0.088	0.437409	0.359113	1	0.689484	1	yps,Idgf2,LpR2,Idgf3,trol,BicD,Spn88Ea,Rnp4F,Dg,Nrg,Sema1b,Idgf4,rig,vkg,exu,Apoltp	FBgn0022959,FBgn0020415,FBgn0051092,FBgn0020414,FBgn0284408,FBgn0000183,FBgn0028984,FBgn0014024,FBgn0034072,FBgn0264975,FBgn0016059,FBgn0026415,FBgn0250850,FBgn0016075,FBgn0000615,FBgn0032136
GO Biological Processes	GO:0019637	organophosphate metabolic process	470	19	3.551	1.0554	0.078	0.437852	0.358673	1	0.689748	1	Acsx1L,Nagk,Zw,sgl,mal,Dg,CG9394,Ldh,CG18135,ACC,Men,Gale,CG30503,AcCoAS,Had1,CG3376,fbp,iPLA2-VIA,CG15533	FBgn0038730,FBgn0038321,FBgn0004057,FBgn0261445,FBgn0002641,FBgn0034072,FBgn0034588,FBgn0001258,FBgn0036837,FBgn0033246,FBgn0002719,FBgn0035147,FBgn0050503,FBgn0012034,FBgn0286508,FBgn0034997,FBgn0032820,FBgn0036053,FBgn0039768
GO Biological Processes	GO:0031124	mRNA 3'-end processing	39	2	0.374	1.3389	0.421	0.443535	0.353072	1	0.692013	1	CG9018,cbc	FBgn0035318,FBgn0033842
GO Cellular Component	GO:0000932	P-body	39	2	0.374	1.3389	0.421	0.443535	0.353072	1	0.692013	1	exu,Dis3l2	FBgn0000615,FBgn0035111
GO Cellular Component	GO:0030055	cell-substrate junction	39	2	0.374	1.3389	0.421	0.443535	0.353072	1	0.692013	1	Tsp,if	FBgn0031850,FBgn0001250
GO Cellular Component	GO:0031985	Golgi cisterna	39	2	0.374	1.3389	0.421	0.443535	0.353072	1	0.692013	1	Pgant9,Tango1	FBgn0050463,FBgn0286898
Expression annotation AGR	FBbt:00005749	embryonic ventral apodeme	39	2	0.374	1.3389	0.421	0.443535	0.353072	1	0.692013	1	Tsp,Dg	FBgn0031850,FBgn0034072
GO Biological Processes	GO:0009994	oocyte differentiation	190	8	1.495	1.0993	0.137	0.443576	0.353032	1	0.692013	1	BicD,Dg,exu,scrib,sel,ea,sog,tld	FBgn0000183,FBgn0034072,FBgn0000615,FBgn0263289,FBgn0263260,FBgn0000533,FBgn0003463,FBgn0003719
GO Cellular Component	GO:0022626	cytosolic ribosome	190	8	1.495	1.0993	0.137	0.443576	0.353032	1	0.692013	1	RpL24-like,RpL6,RpL8,RpL15,RpS26,RpL7A,RpL11,RpL34b	FBgn0037899,FBgn0039857,FBgn0261602,FBgn0028697,FBgn0261597,FBgn0014026,FBgn0013325,FBgn0037686
Expression annotation AGR	FBbt:00001919	larval central nervous system	523	21	3.925	1.0483	0.068	0.443761	0.352851	1	0.692013	1	Col4a1,Ten-m,Pgant9,Ppt2,Sdr,Pal1,Nep4,Dg,CG31145,svr,shg,apolpp,kis,Phm,trol,bark,uzip,Fer1HCH,vkg,Pxn,Apt1	FBgn0000299,FBgn0004449,FBgn0050463,FBgn0032358,FBgn0038279,FBgn0283510,FBgn0038818,FBgn0034072,FBgn0051145,FBgn0004648,FBgn0003391,FBgn0087002,FBgn0266557,FBgn0283509,FBgn0284408,FBgn0031571,FBgn0004055,FBgn0015222,FBgn0016075,FBgn0011828,FBgn0042138
GO Biological Processes	GO:0030111	regulation of Wnt signaling pathway	114	5	0.935	1.1451	0.195	0.443996	0.352621	1	0.692013	1	dlp,ATP6AP2,Sulf1,dally,apolpp	FBgn0041604,FBgn0037671,FBgn0040271,FBgn0263930,FBgn0087002
GO Biological Processes	GO:0032956	regulation of actin cytoskeleton organization	114	5	0.935	1.1451	0.195	0.443996	0.352621	1	0.692013	1	Gel,Rab5,Prm,if,svr	FBgn0010225,FBgn0014010,FBgn0003149,FBgn0001250,FBgn0004648
Expression annotation AGR	FBbt:00001896	embryonic/larval Malpighian tubule	114	5	0.935	1.1451	0.195	0.443996	0.352621	1	0.692013	1	mesh,Pgant9,ninaD,Dg,Sod1	FBgn0051004,FBgn0050463,FBgn0002939,FBgn0034072,FBgn0003462
GO Biological Processes	GO:0046467	membrane lipid biosynthetic process	89	4	0.748	1.1734	0.231	0.445578	0.351076	1	0.694047	1	CG3376,CG15533,iPLA2-VIA,CDase	FBgn0034997,FBgn0039768,FBgn0036053,FBgn0039774
GO Biological Processes	GO:0001763	morphogenesis of a branching structure	64	3	0.561	1.2238	0.291	0.446165	0.350505	1	0.694528	1	shg,Spn43Aa,CG14933	FBgn0003391,FBgn0024294,FBgn0040968
Expression annotation AGR	FBbt:00001920	larval brain	526	21	3.925	1.0424	0.06	0.454369	0.342592	1	0.706859	1	Idgf3,amon,Rnp4F,Lectin-galC1,SPARC,trol,Nrg,Ndg,Fer1HCH,Idgf4,Dg,Sulf1,kis,shg,Apt1,Rab5,Phm,Ppt2,Nep4,Idgf2,tok	FBgn0020414,FBgn0023179,FBgn0014024,FBgn0016675,FBgn0026562,FBgn0284408,FBgn0264975,FBgn0026403,FBgn0015222,FBgn0026415,FBgn0034072,FBgn0040271,FBgn0266557,FBgn0003391,FBgn0042138,FBgn0014010,FBgn0283509,FBgn0032358,FBgn0038818,FBgn0020415,FBgn0004885
GO Biological Processes	GO:0030029	actin filament-based process	346	14	2.617	1.0564	0.079	0.455515	0.341498	1	0.707575	1	Dg,l(2)efl,RhoGEF3,Obsc,sif,tsl,svr,Rab5,cora,if,Prm,wupA,Gel,coro	FBgn0034072,FBgn0011296,FBgn0264707,FBgn0053519,FBgn0085447,FBgn0003867,FBgn0004648,FBgn0014010,FBgn0010434,FBgn0001250,FBgn0003149,FBgn0283471,FBgn0010225,FBgn0265935
GO Biological Processes	GO:0010508	positive regulation of autophagy	65	3	0.561	1.205	0.269	0.456249	0.340798	1	0.707575	1	PEK,Lerp,Sod1	FBgn0037327,FBgn0051072,FBgn0003462
GO Biological Processes	GO:0080135	regulation of cellular response to stress	65	3	0.561	1.205	0.269	0.456249	0.340798	1	0.707575	1	HDAC6,Clbn,Erasp	FBgn0026428,FBgn0259152,FBgn0050090
GO Biological Processes	GO:0009185	ribonucleoside diphosphate metabolic process	40	2	0.374	1.3054	0.384	0.456527	0.340533	1	0.707575	1	Ldh,Dg	FBgn0001258,FBgn0034072
GO Biological Processes	GO:0042078	germ-line stem cell division	40	2	0.374	1.3054	0.384	0.456527	0.340533	1	0.707575	1	shg,dally	FBgn0003391,FBgn0263930
GO Biological Processes	GO:0045455	ecdysteroid metabolic process	40	2	0.374	1.3054	0.384	0.456527	0.340533	1	0.707575	1	CG9512,fiz	FBgn0030593,FBgn0030594
Expression annotation AGR	GO:0043025	neuronal cell body	116	5	0.935	1.1254	0.17	0.45902	0.338168	1	0.710998	1	Fas1,Nrg,Rab5,Pal1,Ten-m	FBgn0285925,FBgn0264975,FBgn0014010,FBgn0283510,FBgn0004449
KEGG Pathway D.mel	path:map04146	Peroxisome	91	4	0.748	1.1476	0.199	0.462595	0.334799	1	0.715205	1	Sod1,Abcd3,Hacl,AOX3	FBgn0003462,FBgn0031069,FBgn0034488,FBgn0038349
GO Biological Processes	GO:0008344	adult locomotory behavior	91	4	0.748	1.1476	0.199	0.462595	0.334799	1	0.715205	1	Tbh,Sema2a,rig,Gba1b	FBgn0010329,FBgn0011260,FBgn0250850,FBgn0051414
GO Biological Processes	GO:0022416	chaeta development	91	4	0.748	1.1476	0.199	0.462595	0.334799	1	0.715205	1	Ten-m,dally,BicD,Fkbp14	FBgn0004449,FBgn0263930,FBgn0000183,FBgn0010470
Expression annotation AGR	FBbt:00004211	photoreceptor neuron	168	7	1.308	1.0879	0.122	0.464893	0.332647	1	0.71522	1	Lsp1beta,CG17739,Dg,nrm,CG6656,Cnx99A,kis	FBgn0002563,FBgn0033710,FBgn0034072,FBgn0262509,FBgn0038912,FBgn0015622,FBgn0266557
Expression annotation AGR	FBbt:00003018	adult thorax	117	5	0.935	1.1157	0.158	0.46649	0.331158	1	0.717235	1	Pal1,Fer2LCH,Fer1HCH,ninaD,Obsc	FBgn0283510,FBgn0015221,FBgn0015222,FBgn0002939,FBgn0053519
GO Biological Processes	GO:0007350	blastoderm segmentation	220	9	1.682	1.0681	0.095	0.468331	0.329447	1	0.719623	1	scrib,sgl,dally,dlp,dome,kis,exu,Dg,tsl	FBgn0263289,FBgn0261445,FBgn0263930,FBgn0041604,FBgn0043903,FBgn0266557,FBgn0000615,FBgn0034072,FBgn0003867
GO Biological Processes	GO:0009132	nucleoside diphosphate metabolic process	41	2	0.374	1.2736	0.349	0.469343	0.32851	1	0.719851	1	Ldh,Dg	FBgn0001258,FBgn0034072
GO Biological Processes	GO:0170035	L-amino acid catabolic process	41	2	0.374	1.2736	0.349	0.469343	0.32851	1	0.719851	1	Oat,Gs2	FBgn0022774,FBgn0001145
Expression annotation AGR	FBbt:00110658	adult mushroom body beta-lobe	41	2	0.374	1.2736	0.349	0.469343	0.32851	1	0.719851	1	Nrg,scrib	FBgn0264975,FBgn0263289
Expression annotation AGR	FBbt:00004511	antenna	92	4	0.748	1.1351	0.183	0.471035	0.326947	1	0.722003	1	scrib,Obp56d,Obp56e,Obp99b	FBgn0263289,FBgn0034470,FBgn0034471,FBgn0039685
GO Biological Processes	GO:0043065	positive regulation of apoptotic process	67	3	0.561	1.169	0.225	0.47618	0.322229	1	0.729443	1	Erasp,Clbn,CtsK1	FBgn0050090,FBgn0259152,FBgn0250848
GO Biological Processes	GO:1901701	cellular response to oxygen-containing compound	196	8	1.495	1.0656	0.092	0.47835	0.320254	1	0.732319	1	Sdr,pzg,Glo1,Sod1,TP53INP,Pepck1,FASN1,ACC	FBgn0038279,FBgn0259785,FBgn0283450,FBgn0003462,FBgn0035542,FBgn0003067,FBgn0283427,FBgn0033246
GO Biological Processes	GO:0009798	axis specification	222	9	1.682	1.0584	0.082	0.479177	0.319504	1	0.733066	1	BicD,tld,Dg,exu,scrib,tsl,ea,sel,sog	FBgn0000183,FBgn0003719,FBgn0034072,FBgn0000615,FBgn0263289,FBgn0003867,FBgn0000533,FBgn0263260,FBgn0003463
Expression annotation AGR	FBbt:00004200	retina	93	4	0.748	1.1229	0.167	0.479425	0.319279	1	0.733066	1	kis,Dg,shg,verm	FBgn0266557,FBgn0034072,FBgn0003391,FBgn0261341
Expression annotation AGR	FBbt:00000104	mesoderm anlage	119	5	0.935	1.097	0.134	0.481332	0.317555	1	0.735168	1	Rnp4F,if,Phm,ltl,CG7800	FBgn0014024,FBgn0001250,FBgn0283509,FBgn0268063,FBgn0037552
GO Biological Processes	GO:0032502	developmental process	3189	123	22.991	1.007	0.01	0.481612	0.317303	1	0.735168	1	Peritrophin-A,serp,Prm,Gs2,dor,CG3376,CDase,if,Fur2,Glt,CG3987,Nlg1,Tig,cv-2,Fer1HCH,Sema2a,obst-B,BicD,cathD,Ndg,sog,LanA,rgn,Dg,myo,Npc2g,shg,yps,uzip,cv-d,Ptp69D,Idgf3,CG46339,DNaseII,LanB1,ea,kis,Yp3,Gli,frac,NimB2,Cul3,sif,Fas1,GlnRS,obst-A,Lsp2,Cpr47Eb,dome,Spn88Ea,LanB2,scrib,tok,magu,CG5758,sgl,CG44245,eIF2A,Cals,LpR2,l(2)efl,Ance,Sulf1,Cpr47Ec,Sdr,Idgf6,qsm,tld,dally,wdp,dlp,cv,HDAC6,Sem…	FBgn0022770,FBgn0260653,FBgn0003149,FBgn0001145,FBgn0000482,FBgn0034997,FBgn0039774,FBgn0001250,FBgn0004598,FBgn0001114,FBgn0038292,FBgn0051146,FBgn0011722,FBgn0000395,FBgn0015222,FBgn0011260,FBgn0027600,FBgn0000183,FBgn0029093,FBgn0026403,FBgn0003463,FBgn0002526,FBgn0261258,FBgn0034072,FBgn0026199,FBgn0039800,FBgn0003391,FBgn0022959,FBgn0004055,FBgn0265048,FBgn0014007,FBgn0020414,FBgn0285963,FBg…
GO Biological Processes	GO:0010001	glial cell differentiation	42	2	0.374	1.2433	0.314	0.481976	0.316975	1	0.735168	1	Nrg,cora	FBgn0264975,FBgn0010434
Expression annotation AGR	FBbt:00003623	adult central nervous system	42	2	0.374	1.2433	0.314	0.481976	0.316975	1	0.735168	1	Apt1,svr	FBgn0042138,FBgn0004648
GO Biological Processes	GO:0032940	secretion by cell	223	9	1.682	1.0537	0.075	0.484581	0.314634	1	0.737204	1	CDase,SPARC,teq,sel,dor,BicD,Tango1,HDAC6,Gdi	FBgn0039774,FBgn0026562,FBgn0023479,FBgn0263260,FBgn0000482,FBgn0000183,FBgn0286898,FBgn0026428,FBgn0004868
GO Biological Processes	GO:0006906	vesicle fusion	68	3	0.561	1.1518	0.204	0.486018	0.313347	1	0.737285	1	dor,CDase,Rab5	FBgn0000482,FBgn0039774,FBgn0014010
Expression annotation AGR	FBbt:00005725	adult Malpighian tubule	68	3	0.561	1.1518	0.204	0.486018	0.313347	1	0.737285	1	mesh,Fer2LCH,Fer1HCH	FBgn0051004,FBgn0015221,FBgn0015222
GO Cellular Component	GO:0036464	cytoplasmic ribonucleoprotein granule	120	5	0.935	1.0879	0.122	0.4887	0.310957	1	0.740904	1	exu,Dis3l2,Yp3,yps,rig	FBgn0000615,FBgn0035111,FBgn0004047,FBgn0022959,FBgn0250850
GO Biological Processes	GO:0023051	regulation of signaling	1032	40	7.477	1.012	0.017	0.493	0.307153	1	0.74697	1	Men,Fkbp14,tld,cv-2,Sod1,trol,dally,ATP6AP2,Clbn,shg,sog,dlp,CtsK1,Erasp,Prx4,ltl,apolpp,myo,dor,Sdr,cv,Sulf1,teq,BicD,PGRP-SD,Nlg1,Cul3,RhoGEF3,Gli,Dg,PEK,Glo1,PGRP-SC2,magu,wdp,TP53INP,Cals,tok,cv-d,pzg	FBgn0002719,FBgn0010470,FBgn0003719,FBgn0000395,FBgn0003462,FBgn0284408,FBgn0263930,FBgn0037671,FBgn0259152,FBgn0003391,FBgn0003463,FBgn0041604,FBgn0250848,FBgn0050090,FBgn0040308,FBgn0268063,FBgn0087002,FBgn0026199,FBgn0000482,FBgn0038279,FBgn0000394,FBgn0040271,FBgn0023479,FBgn0000183,FBgn0035806,FBgn0051146,FBgn0261268,FBgn0264707,FBgn0001987,FBgn0034072,FBgn0037327,FBgn0283450,FBgn0043575,FBg…
KEGG Pathway D.mel	path:map00020	Citrate cycle (TCA cycle)	43	2	0.374	1.2143	0.28	0.494422	0.305902	1	0.748218	1	Pepck1,PCB	FBgn0003067,FBgn0027580
Expression annotation AGR	FBbt:00005071	longitudinal intestinal visceral muscle fiber	43	2	0.374	1.2143	0.28	0.494422	0.305902	1	0.748218	1	Tsp,CG13506	FBgn0031850,FBgn0034723
GO Biological Processes	GO:0008284	positive regulation of cell population proliferation	95	4	0.748	1.0993	0.137	0.496047	0.304477	1	0.750223	1	trol,dome,Idgf2,Adgf-D	FBgn0284408,FBgn0043903,FBgn0020415,FBgn0038172
Expression annotation AGR	FBbt:00005542	central brain primordium	904	35	6.542	1.0108	0.015	0.49931	0.30163	1	0.754701	1	bnb,Dg,Ptp69D,tld,Pgant2,Hacl,dlp,Hmu,Tsp,shg,pzg,Obp99a,uzip,Gdi,CG7800,cathD,dor,Gli,RhoGEF3,Ect3,Men,Rnp4F,CG5888,TP53INP,Nagk,Sulf1,Nrg,CG2915,RNaseX25,Fas1,CG31650,sog,CtsL1,iPLA2-VIA,tsl	FBgn0001090,FBgn0034072,FBgn0014007,FBgn0003719,FBgn0031530,FBgn0034488,FBgn0041604,FBgn0015737,FBgn0031850,FBgn0003391,FBgn0259785,FBgn0039678,FBgn0004055,FBgn0004868,FBgn0037552,FBgn0029093,FBgn0000482,FBgn0001987,FBgn0264707,FBgn0260746,FBgn0002719,FBgn0014024,FBgn0028523,FBgn0035542,FBgn0038321,FBgn0040271,FBgn0264975,FBgn0033241,FBgn0010406,FBgn0285925,FBgn0031673,FBgn0003463,FBgn0013770,FBg…
GO Biological Processes	GO:0010646	regulation of cell communication	1036	40	7.477	1.008	0.011	0.503302	0.298172	1	0.757527	1	Sulf1,teq,BicD,PGRP-SD,cv,RhoGEF3,Gli,Dg,Nlg1,Cul3,Glo1,PGRP-SC2,magu,wdp,PEK,Cals,tok,cv-d,pzg,TP53INP,Fkbp14,tld,cv-2,Sod1,Men,dally,ATP6AP2,Clbn,shg,trol,dlp,CtsK1,Erasp,Prx4,sog,apolpp,myo,dor,Sdr,ltl	FBgn0040271,FBgn0023479,FBgn0000183,FBgn0035806,FBgn0000394,FBgn0264707,FBgn0001987,FBgn0034072,FBgn0051146,FBgn0261268,FBgn0283450,FBgn0043575,FBgn0262169,FBgn0034718,FBgn0037327,FBgn0039928,FBgn0004885,FBgn0265048,FBgn0259785,FBgn0035542,FBgn0010470,FBgn0003719,FBgn0000395,FBgn0003462,FBgn0002719,FBgn0263930,FBgn0037671,FBgn0259152,FBgn0003391,FBgn0284408,FBgn0041604,FBgn0250848,FBgn0050090,FBg…
KEGG Pathway D.mel	path:map01200	Carbon metabolism	122	5	0.935	1.07	0.098	0.503323	0.298154	1	0.757527	1	Men,Zw,AcCoAS,PCB,fbp	FBgn0002719,FBgn0004057,FBgn0012034,FBgn0027580,FBgn0032820
GO Cellular Component	GO:0045202	synapse	331	13	2.43	1.0254	0.036	0.503452	0.298042	1	0.757527	1	scrib,Dg,Cul3,Ten-m,Nlg1,Rab5,Cals,LanA,dor,Gdi,dlp,drpr,sif	FBgn0263289,FBgn0034072,FBgn0261268,FBgn0004449,FBgn0051146,FBgn0014010,FBgn0039928,FBgn0002526,FBgn0000482,FBgn0004868,FBgn0041604,FBgn0027594,FBgn0085447
[truncated: 708 more rows]

## Sheet: S4B
Final_heatmap	Source_tissue	Gene Set Category	Gene Set ID	Gene Set Name	Gene Set Size	Count Overlap Gene	Percentage Genes in Gene Set	Fold Enrichment	log2 fold	P value	P value calc log_10	Bonferroni	Benjamini & Hochberg	Benjamini & Yekutieli	Overlaping Gene Symbols	Overlapping Gene IDs
[truncated: 384 more rows]

[truncated: 2 more sheets: S4C, S4D]
