# Supplementary material for: Multi-omic mapping of Drosophila protein secretomes reveals tissue-specific origins and inter-organ trafficking
Source: Nat Commun. 2026 Apr 20;17:5425. doi: 10.1038/s41467-026-71763-8 (PMC13280006; doi:10.1038/s41467-026-71763-8)
Supplement: Supplementary file 7 — Supplementary Data 6 [file 41467_2026_71763_MOESM7_ESM.xlsx]

## Sheet: Tab definitions
Tab	Definition
6A	quality control
6B	main cluster annotation resolution 1.0
6C	"mixed" subclusters resolution .5
6D	Computed marker genes for main and "mixed" clusters
6E	repo positive marker genes
6F	expression of genes encoding proteomic hits main clusters
6G	expression of genes encoding proteomic hits "mixed" clusters
6H	expression of genes encoding proteomic hits repo positive
6I	cluster expression overlap
6J	cluster marker overlap
6K	FlyPhone2DB analysis
6L	high confidence tissue-specific secreted proteins

## Sheet: 6A
Sample	T1	T2	T3	T4	W1	W2	W3	W4
Estimated Number of Cells	5490	5448	5580	5820	5306	4920	6069	5430
Mean Reads per Cell	29233	25773	22560	23757	25758	26443	22264	31139
Median Genes per Cell	547	554	542	557	560	558	558	594
Median UMI Counts per Cell	1112	1120	1077	1134	1092	1075	1082	1192

## Sheet: 6B
p_val	avg_log2FC	pct.1	pct.2	p_val_adj	cluster	gene	validated FBgn	Cluster Name
0	4.84109	0.799	0.057	0	0	Sp1	FBgn0020378	leg disc
0	4.07643	0.276	0.018	0	0	TfAP-2	FBgn0261953	leg disc
0	4.02363	0.805	0.069	0	0	disco-r	FBgn0285879	leg disc
0	3.9693	0.141	0.012	0	0	lbl	FBgn0008651	leg disc
0	3.95009	0.177	0.016	0	0	H15	FBgn0016660	leg disc
0	3.89708	0.416	0.039	0	0	Dll	FBgn0000157	leg disc
0	3.5983	0.28	0.026	0	0	disco	FBgn0000459	leg disc
0	3.38481	0.414	0.064	0	0	Lim1	FBgn0026411	leg disc
1.07455e-283	3.31549	0.111	0.013	1.35501e-279	0	dysf	FBgn0039411	leg disc
1.45398e-267	3.19841	0.125	0.018	1.83347e-263	0	mid	FBgn0261963	leg disc
2.66759e-228	3.14222	0.11	0.017	3.36383e-224	0	al	FBgn0000061	leg disc
0	3.02825	0.39	0.055	0	0	twz	FBgn0034636	leg disc
0	2.99273	0.449	0.066	0	0	dac	FBgn0005677	leg disc
0	2.96136	0.202	0.032	0	0	Scr	FBgn0003339	leg disc
3.23087e-234	2.82282	0.107	0.015	4.07412e-230	0	CG1273	FBgn0035522	leg disc
0	2.79982	0.292	0.049	0	0	CG31869	FBgn0051869	leg disc
3.93012e-143	2.75366	0.127	0.034	4.95588e-139	0	Wnt6	FBgn0031902	leg disc
0	2.62204	0.231	0.055	0	0	dve	FBgn0020307	leg disc
3.80882e-257	2.60634	0.129	0.02	4.80293e-253	0	pip	FBgn0003089	leg disc
4.93029e-252	2.53798	0.321	0.123	6.2171e-248	0	grn	FBgn0001138	leg disc
0	2.52494	0.229	0.043	0	0	fz3	FBgn0027343	leg disc
0	2.50623	0.452	0.114	0	0	CG34347	FBgn0085376	leg disc
0	2.39225	0.56	0.127	0	0	pdm3	FBgn0261588	leg disc
0	2.38625	0.698	0.241	0	0	osp	FBgn0003016	leg disc
0	2.36471	0.31	0.072	0	0	hh	FBgn0004644	leg disc
2.81337e-293	2.34917	0.247	0.067	3.54766e-289	0	AdamTS-B	FBgn0029791	leg disc
1.08691e-124	2.32604	0.107	0.027	1.37059e-120	0	trh	FBgn0262139	leg disc
0	2.28183	0.374	0.085	0	0	ImpE1	FBgn0001253	leg disc
3.69442e-137	2.25856	0.102	0.023	4.65867e-133	0	bab1	FBgn0004870	leg disc
0	2.25684	0.35	0.083	0	0	inv	FBgn0001269	leg disc
7.78734e-176	2.18475	0.172	0.05	9.81983e-172	0	CG32447	FBgn0052447	leg disc
3.20589e-229	2.14434	0.178	0.043	4.04263e-225	0	CG15365	FBgn0030077	leg disc
7.94043e-231	2.1238	0.228	0.069	1.00129e-226	0	pxb	FBgn0053207	leg disc
0	2.1222	0.435	0.121	0	0	klu	FBgn0013469	leg disc
0	2.11819	0.402	0.111	0	0	Ser	FBgn0004197	leg disc
1.19379e-258	2.05575	0.324	0.12	1.50538e-254	0	bab2	FBgn0025525	leg disc
0	2.05237	0.652	0.204	0	0	sano	FBgn0034408	leg disc
0	2.04045	0.514	0.167	0	0	Kank	FBgn0027596	leg disc
0	2.03439	0.331	0.103	0	0	Tollo	FBgn0029114	leg disc
0	2.02833	0.729	0.203	0	0	CG42673	FBgn0261555	leg disc
0	2.01886	0.294	0.073	0	0	lncRNA:CR45916	FBgn0267576	leg disc
0	2.0183	0.447	0.123	0	0	d	FBgn0262029	leg disc
0	2.01594	0.432	0.165	0	0	zormin	FBgn0052311	leg disc
0	2.01432	0.631	0.179	0	0	RhoU	FBgn0083940	leg disc
1.1744e-204	2.00342	0.209	0.064	1.48092e-200	0	CG1607	FBgn0039844	leg disc
0	1.99962	0.561	0.179	0	0	ex	FBgn0004583	leg disc
0	1.97771	0.584	0.161	0	0	lncRNA:CR43314	FBgn0263019	leg disc
2.62137e-143	1.96727	0.165	0.054	3.30554e-139	0	Sb	FBgn0003319	leg disc
0	1.96575	0.703	0.202	0	0	ft	FBgn0001075	leg disc
3.15389e-173	1.94208	0.171	0.05	3.97706e-169	0	Blimp-1	FBgn0035625	leg disc
0	1.93892	0.426	0.127	0	0	sas	FBgn0002306	leg disc
0	1.9326	0.399	0.116	0	0	hid	FBgn0003997	leg disc
3.38223e-214	1.9238	0.183	0.048	4.26499e-210	0	CG43980	FBgn0264711	leg disc
0	1.90827	0.646	0.198	0	0	bowl	FBgn0004893	leg disc
0	1.90604	0.802	0.367	0	0	nkd	FBgn0002945	leg disc
0	1.89733	0.569	0.163	0	0	rols	FBgn0041096	leg disc
4.79539e-182	1.89003	0.17	0.047	6.04699e-178	0	CG7102	FBgn0031961	leg disc
0	1.87413	0.694	0.219	0	0	ovo	FBgn0003028	leg disc
6.79546e-165	1.86629	0.134	0.033	8.56908e-161	0	sca	FBgn0003326	leg disc
0	1.85697	0.382	0.109	0	0	Ubx	FBgn0003944	leg disc
0	1.85671	0.469	0.17	0	0	tyn	FBgn0284435	leg disc
0	1.85054	0.423	0.143	0	0	pk	FBgn0003090	leg disc
0	1.84305	0.464	0.147	0	0	Myo10A	FBgn0263705	leg disc
0	1.83385	0.832	0.308	0	0	grh	FBgn0259211	leg disc
2.07914e-102	1.82892	0.139	0.049	2.62179e-98	0	E(spl)malpha-BFM	FBgn0002732	leg disc
9.90008e-199	1.82116	0.183	0.05	1.2484e-194	0	Cad86C	FBgn0261053	leg disc
1.30883e-299	1.806	0.384	0.146	1.65043e-295	0	ptc	FBgn0003892	leg disc
4.08187e-101	1.80381	0.135	0.048	5.14724e-97	0	pwn	FBgn0003174	leg disc
0	1.79679	0.723	0.249	0	0	lncRNA:CR43334	FBgn0286827	leg disc
0	1.76085	0.614	0.222	0	0	CG6959	FBgn0037956	leg disc
3.04686e-252	1.75967	0.269	0.085	3.84209e-248	0	boi	FBgn0040388	leg disc
0	1.75856	0.403	0.12	0	0	lncRNA:CR44833	FBgn0266096	leg disc
3.73265e-116	1.74699	0.141	0.047	4.70687e-112	0	Fbxl7	FBgn0038385	leg disc
0	1.73072	0.826	0.258	0	0	ec	FBgn0000542	leg disc
0	1.72976	0.486	0.151	0	0	CG30440	FBgn0050440	leg disc
0	1.72325	0.534	0.201	0	0	arr	FBgn0000119	leg disc
0	1.71923	0.99	0.601	0	0	heph	FBgn0011224	leg disc
0	1.7174	0.451	0.157	0	0	dsx	FBgn0000504	leg disc
1.67562e-268	1.70935	0.339	0.125	2.11295e-264	0	nw	FBgn0283508	leg disc
2.62442e-86	1.70833	0.137	0.053	3.3094e-82	0	pyr	FBgn0033649	leg disc
0	1.70291	0.97	0.405	0	0	Fas3	FBgn0000636	leg disc
0	1.69834	0.703	0.24	0	0	Sema2b	FBgn0264273	leg disc
2.32909e-196	1.67619	0.223	0.072	2.93698e-192	0	CG43163	FBgn0262719	leg disc
9.61617e-44	1.64904	0.11	0.054	1.2126e-39	0	CG43394	FBgn0263256	leg disc
0	1.6407	0.448	0.142	0	0	asRNA:CR44894	FBgn0266199	leg disc
1.98127e-121	1.63839	0.168	0.061	2.49838e-117	0	melt	FBgn0023001	leg disc
0	1.63811	0.722	0.229	0	0	ds	FBgn0284247	leg disc
1.38617e-103	1.62798	0.126	0.041	1.74796e-99	0	asRNA:CR43906	FBgn0264507	leg disc
0	1.62618	0.681	0.26	0	0	CG42748	FBgn0261802	leg disc
0	1.62566	0.453	0.173	0	0	CG13377	FBgn0261446	leg disc
2.1329e-249	1.62398	0.287	0.096	2.68959e-245	0	Cad99C	FBgn0039709	leg disc
0	1.62275	0.647	0.282	0	0	Samuel	FBgn0032330	leg disc
2.13223e-238	1.6184	0.484	0.252	2.68874e-234	0	Oatp74D	FBgn0036732	leg disc
0	1.61556	0.636	0.224	0	0	Cad87A	FBgn0037963	leg disc
8.47412e-116	1.612	0.164	0.061	1.06859e-111	0	CG7720	FBgn0038652	leg disc
1.46859e-218	1.60917	0.283	0.103	1.85189e-214	0	bark	FBgn0031571	leg disc
5.14253e-121	1.60907	0.184	0.071	6.48473e-117	0	aru	FBgn0029095	leg disc
0	1.6075	0.577	0.188	0	0	ASPP	FBgn0034606	leg disc
0	1.59811	0.484	0.189	0	0	olf413	FBgn0037153	leg disc
4.45583e-78	1.59757	0.12	0.045	5.61881e-74	0	ck	FBgn0000317	leg disc
0	1.59358	0.98	0.501	0	0	ed	FBgn0000547	leg disc
6.74802e-282	1.58847	0.408	0.169	8.50925e-278	0	kek1	FBgn0015399	leg disc
0	1.57992	0.398	0.151	0	0	fus	FBgn0023441	leg disc
1.45561e-258	1.57832	0.321	0.114	1.83553e-254	0	T48	FBgn0004359	leg disc
0	1.57467	0.541	0.19	0	0	uif	FBgn0031879	leg disc
1.39418e-141	1.5668	0.205	0.077	1.75806e-137	0	CG7702	FBgn0038638	leg disc
0	1.56177	0.52	0.216	0	0	Dad	FBgn0020493	leg disc
3.62054e-105	1.55405	0.192	0.082	4.5655e-101	0	CG14830	FBgn0035755	leg disc
4.91747e-149	1.53285	0.26	0.112	6.20093e-145	0	Cda4	FBgn0052499	leg disc
0	1.53156	0.394	0.151	0	0	CG17834	FBgn0028394	leg disc
0	1.53067	0.844	0.357	0	0	dally	FBgn0263930	leg disc
0	1.52678	0.795	0.332	0	0	plum	FBgn0039431	leg disc
5.29691e-246	1.51418	0.327	0.121	6.6794e-242	0	goe	FBgn0027528	leg disc
0	1.51051	0.662	0.238	0	0	CG32982	FBgn0052982	leg disc
0	1.50915	0.948	0.428	0	0	N	FBgn0004647	leg disc
0	1.50225	0.663	0.262	0	0	shn	FBgn0003396	leg disc
1.87767e-56	1.49994	0.105	0.044	2.36775e-52	0	CG11275	FBgn0034706	leg disc
0	1.49913	0.621	0.227	0	0	Dl	FBgn0260632	leg disc
5.98702e-186	1.49643	0.258	0.096	7.54963e-182	0	snu	FBgn0039594	leg disc
1.43295e-243	1.49416	0.392	0.169	1.80695e-239	0	elB	FBgn0004858	leg disc
0	1.49383	0.52	0.203	0	0	lncRNA:CR31044	FBgn0051044	leg disc
0	1.49165	0.599	0.213	0	0	kmr	FBgn0085412	leg disc
2.37488e-262	1.49123	0.38	0.152	2.99472e-258	0	fng	FBgn0011591	leg disc
7.8051e-156	1.48781	0.23	0.087	9.84223e-152	0	Ncc69	FBgn0036279	leg disc
1.94719e-94	1.48456	0.141	0.053	2.4554e-90	0	a	FBgn0000008	leg disc
0	1.47268	0.449	0.174	0	0	CG34398	FBgn0085427	leg disc
3.3167e-158	1.47206	0.266	0.112	4.18236e-154	0	CG12581	FBgn0037213	leg disc
6.55078e-94	1.46124	0.147	0.056	8.26053e-90	0	Naam	FBgn0051216	leg disc
0	1.46117	0.674	0.295	0	0	tkv	FBgn0003716	leg disc
3.76978e-241	1.46103	0.216	0.057	4.7537e-237	0	nub	FBgn0085424	leg disc
0	1.44751	0.562	0.24	0	0	lbk	FBgn0034083	leg disc
1.06321e-114	1.43658	0.218	0.096	1.34071e-110	0	CG10939	FBgn0010620	leg disc
0	1.43534	0.561	0.242	0	0	pio	FBgn0020521	leg disc
8.24411e-180	1.43179	0.241	0.086	1.03958e-175	0	hbs	FBgn0287864	leg disc
9.53432e-93	1.42983	0.184	0.081	1.20228e-88	0	CG6398	FBgn0030870	leg disc
0	1.42096	0.526	0.202	0	0	gukh	FBgn0026239	leg disc
0	1.41275	0.63	0.245	0	0	Egfr	FBgn0003731	leg disc
2.21247e-126	1.41208	0.191	0.073	2.78992e-122	0	vn	FBgn0003984	leg disc
0	1.40874	0.661	0.266	0	0	Pgant9	FBgn0050463	leg disc
5.97703e-76	1.40364	0.16	0.072	7.53703e-72	0	CG12206	FBgn0029662	leg disc
0	1.39583	0.62	0.264	0	0	Pli	FBgn0025574	leg disc
1.94263e-142	1.38608	0.258	0.112	2.44965e-138	0	Rgl	FBgn0026376	leg disc
2.20148e-251	1.38593	0.334	0.123	2.77607e-247	0	MESR3	FBgn0032694	leg disc
3.27011e-69	1.36968	0.157	0.072	4.12361e-65	0	fj	FBgn0000658	leg disc
8.89189e-170	1.36043	0.298	0.129	1.12127e-165	0	CG31121	FBgn0051121	leg disc
2.50276e-155	1.35085	0.248	0.098	3.15598e-151	0	esn	FBgn0263934	leg disc
0	1.34741	0.524	0.214	0	0	CG6040	FBgn0038679	leg disc
8.05849e-95	1.34584	0.174	0.073	1.01618e-90	0	CG13506	FBgn0034723	leg disc
1.51485e-197	1.3452	0.303	0.119	1.91022e-193	0	side-V	FBgn0085400	leg disc
0	1.34263	0.763	0.331	0	0	CG33978	FBgn0053978	leg disc
8.81644e-129	1.33903	0.215	0.086	1.11175e-124	0	Ccdc85	FBgn0031488	leg disc
0	1.33763	0.889	0.475	0	0	CG5151	FBgn0036576	leg disc
0	1.33542	0.834	0.376	0	0	fz	FBgn0001085	leg disc
2.06159e-120	1.33515	0.22	0.094	2.59967e-116	0	Magi	FBgn0034590	leg disc
8.69765e-64	1.32929	0.136	0.061	1.09677e-59	0	Hil	FBgn0050147	leg disc
7.22442e-85	1.32882	0.194	0.092	9.10999e-81	0	CG32473	FBgn0052473	leg disc
1.26339e-211	1.32607	0.35	0.147	1.59313e-207	0	Mnn1	FBgn0031885	leg disc
1.75875e-116	1.32104	0.259	0.125	2.21778e-112	0	sog	FBgn0003463	leg disc
0	1.32091	0.455	0.12	0	0	Antp	FBgn0260642	leg disc
1.11308e-47	1.3209	0.106	0.048	1.4036e-43	0	IP3K1	FBgn0032147	leg disc
0	1.31949	0.721	0.322	0	0	grp	FBgn0261278	leg disc
2.71839e-49	1.30985	0.106	0.047	3.42789e-45	0	Cdk4	FBgn0016131	leg disc
1.03405e-293	1.30782	0.453	0.192	1.30394e-289	0	crb	FBgn0259685	leg disc
0	1.30398	0.921	0.471	0	0	CG42238	FBgn0250867	leg disc
2.13396e-67	1.30365	0.153	0.071	2.69092e-63	0	modSP	FBgn0051217	leg disc
1.64175e-252	1.30298	0.406	0.172	2.07025e-248	0	dlp	FBgn0041604	leg disc
0	1.30183	0.536	0.212	0	0	ab	FBgn0264442	leg disc
8.64615e-245	1.29996	0.418	0.186	1.09028e-240	0	ttk	FBgn0003870	leg disc
0	1.2983	0.505	0.206	0	0	Shrm	FBgn0085408	leg disc
2.80257e-164	1.29817	0.301	0.13	3.53404e-160	0	CG13300	FBgn0035699	leg disc
5.83287e-87	1.29566	0.168	0.071	7.35525e-83	0	otk	FBgn0004839	leg disc
0	1.29527	0.693	0.293	0	0	jing	FBgn0086655	leg disc
0	1.29158	0.48	0.171	0	0	MYPT-75D	FBgn0036801	leg disc
1.87311e-88	1.28721	0.182	0.081	2.36199e-84	0	Dyb	FBgn0033739	leg disc
1.68276e-185	1.27631	0.313	0.131	2.12196e-181	0	wake	FBgn0266418	leg disc
0	1.27496	0.588	0.276	0	0	verm	FBgn0261341	leg disc
5.7205e-72	1.2729	0.167	0.078	7.21355e-68	0	ken	FBgn0011236	leg disc
1.33383e-69	1.27013	0.146	0.064	1.68196e-65	0	SMC5	FBgn0052438	leg disc
9.20385e-109	1.26349	0.213	0.093	1.16061e-104	0	CG42268	FBgn0259163	leg disc
0	1.26292	0.617	0.317	0	0	ogre	FBgn0004646	leg disc
1.12197e-131	1.25451	0.273	0.126	1.4148e-127	0	mth	FBgn0023000	leg disc
2.41333e-91	1.25135	0.245	0.125	3.04321e-87	0	stg	FBgn0003525	leg disc
0	1.24903	0.781	0.395	0	0	Sin3A	FBgn0022764	leg disc
2.60056e-72	1.24782	0.15	0.066	3.2793e-68	0	Rhp	FBgn0026374	leg disc
0	1.24506	0.583	0.219	0	0	robo2	FBgn0002543	leg disc
3.46487e-37	1.24406	0.105	0.052	4.3692e-33	0	Cad96Ca	FBgn0022800	leg disc
4.37665e-147	1.24299	0.343	0.174	5.51896e-143	0	Jafrac1	FBgn0040309	leg disc
5.65008e-32	1.23974	0.149	0.089	7.12475e-28	0	wb	FBgn0261563	leg disc
1.29105e-47	1.23158	0.117	0.055	1.62801e-43	0	tefu	FBgn0045035	leg disc
9.70311e-54	1.23072	0.116	0.052	1.22356e-49	0	Tom	FBgn0026320	leg disc
0	1.22866	0.97	0.547	0	0	psq	FBgn0263102	leg disc
0	1.22527	0.749	0.362	0	0	SKIP	FBgn0051163	leg disc
1.28347e-87	1.2232	0.152	0.061	1.61846e-83	0	aos	FBgn0004569	leg disc
8.44995e-64	1.21621	0.148	0.068	1.06554e-59	0	Uhg8	FBgn0083120	leg disc
0	1.21563	0.689	0.303	0	0	fru	FBgn0004652	leg disc
0	1.21198	0.566	0.208	0	0	tutl	FBgn0010473	leg disc
3.29398e-42	1.21032	0.156	0.088	4.15371e-38	0	IRSp53	FBgn0052082	leg disc
2.76336e-217	1.203	0.45	0.227	3.4846e-213	0	stv	FBgn0086708	leg disc
0	1.2013	0.86	0.393	0	0	mgl	FBgn0261260	leg disc
0	1.19712	0.906	0.426	0	0	CG43759	FBgn0264090	leg disc
0	1.19654	0.777	0.358	0	0	CG43658	FBgn0263706	leg disc
8.58862e-116	1.19336	0.284	0.144	1.08302e-111	0	nahoda	FBgn0034797	leg disc
4.79624e-138	1.19255	0.257	0.11	6.04806e-134	0	lncRNA:CR45054	FBgn0266414	leg disc
0	1.19151	0.717	0.283	0	0	CG3655	FBgn0040397	leg disc
4.08703e-297	1.19105	0.475	0.201	5.15374e-293	0	LpR2	FBgn0051092	leg disc
3.09302e-70	1.18975	0.183	0.09	3.9003e-66	0	CycK	FBgn0025674	leg disc
3.18469e-117	1.18789	0.236	0.103	4.0159e-113	0	lncRNA:CR45224	FBgn0266751	leg disc
9.52077e-67	1.18707	0.167	0.08	1.20057e-62	0	CG42598	FBgn0260997	leg disc
0	1.18705	0.529	0.25	0	0	CrebA	FBgn0004396	leg disc
5.72799e-274	1.18245	0.462	0.201	7.22299e-270	0	S	FBgn0003310	leg disc
9.51404e-79	1.18203	0.289	0.168	1.19972e-74	0	lncRNA:CR32773	FBgn0052773	leg disc
1.6352e-96	1.17535	0.26	0.134	2.06199e-92	0	sty	FBgn0014388	leg disc
7.36657e-100	1.16664	0.264	0.135	9.28924e-96	0	CG33941	FBgn0262731	leg disc
5.54313e-45	1.16188	0.11	0.052	6.98989e-41	0	lncRNA:CR30055	FBgn0050055	leg disc
5.78723e-289	1.15993	0.593	0.311	7.29769e-285	0	Fur1	FBgn0004509	leg disc
3.68931e-152	1.15978	0.281	0.122	4.65222e-148	0	mthl3	FBgn0028956	leg disc
2.82816e-71	1.15582	0.172	0.081	3.56631e-67	0	Trl	FBgn0013263	leg disc
4.28468e-252	1.15575	0.449	0.201	5.40299e-248	0	Mkp3	FBgn0036844	leg disc
1.18636e-86	1.1538	0.207	0.099	1.496e-82	0	MCPH1	FBgn0260959	leg disc
2.19153e-210	1.14977	0.403	0.184	2.76351e-206	0	Toll-7	FBgn0034476	leg disc
1.37028e-287	1.14159	0.503	0.231	1.72793e-283	0	numb	FBgn0002973	leg disc
7.38489e-55	1.14132	0.147	0.072	9.31234e-51	0	CycE	FBgn0010382	leg disc
0	1.13522	0.596	0.246	0	0	jigr1	FBgn0039350	leg disc
1.62263e-256	1.13456	0.479	0.225	2.04614e-252	0	jbug	FBgn0289650	leg disc
0	1.13277	0.84	0.412	0	0	Dys	FBgn0260003	leg disc
1.39034e-52	1.13263	0.154	0.079	1.75322e-48	0	Fur2	FBgn0004598	leg disc
5.8943e-171	1.12957	0.386	0.191	7.43271e-167	0	spi	FBgn0005672	leg disc
1.13501e-161	1.12659	0.355	0.171	1.43125e-157	0	bon	FBgn0023097	leg disc
2.77521e-31	1.12656	0.101	0.053	3.49954e-27	0	blow	FBgn0004133	leg disc
1.67543e-124	1.1251	0.334	0.177	2.11272e-120	0	ci	FBgn0004859	leg disc
9.99015e-223	1.12318	0.474	0.237	1.25976e-218	0	hang	FBgn0026575	leg disc
1.09773e-235	1.12068	0.578	0.343	1.38424e-231	0	scyl	FBgn0041094	leg disc
0	1.11986	0.712	0.37	0	0	cic	FBgn0262582	leg disc
7.94458e-144	1.11748	0.321	0.154	1.00181e-139	0	Socs36E	FBgn0041184	leg disc
1.34004e-41	1.1167	0.131	0.068	1.68979e-37	0	CG13698	FBgn0036773	leg disc
0	1.1165	0.979	0.594	0	0	sbb	FBgn0285917	leg disc
9.64296e-81	1.11529	0.353	0.224	1.21598e-76	0	bi	FBgn0000179	leg disc
2.37505e-61	1.11463	0.199	0.108	2.99494e-57	0	mav	FBgn0039914	leg disc
0	1.11443	0.587	0.287	0	0	Ptp10D	FBgn0004370	leg disc
4.50881e-49	1.1116	0.139	0.069	5.68561e-45	0	CG44838	FBgn0266101	leg disc
0	1.11139	0.749	0.354	0	0	Mur2B	FBgn0025390	leg disc
8.00314e-153	1.10878	0.314	0.143	1.0092e-148	0	lncRNA:CR44999	FBgn0266350	leg disc
8.60473e-189	1.10871	0.395	0.19	1.08506e-184	0	FER	FBgn0000723	leg disc
3.44792e-115	1.10614	0.314	0.166	4.34783e-111	0	Tgi	FBgn0036373	leg disc
0	1.10463	0.599	0.281	0	0	CG33298	FBgn0032120	leg disc
3.37152e-173	1.10446	0.394	0.197	4.25148e-169	0	Hr39	FBgn0261239	leg disc
1.88358e-65	1.10396	0.215	0.119	2.3752e-61	0	qsm	FBgn0028622	leg disc
2.29058e-124	1.10236	0.318	0.162	2.88843e-120	0	Sema1b	FBgn0016059	leg disc
1.94214e-76	1.1021	0.22	0.114	2.44904e-72	0	ome	FBgn0259175	leg disc
6.15298e-48	1.09966	0.135	0.067	7.75891e-44	0	feo	FBgn0030241	leg disc
8.73671e-62	1.09671	0.181	0.093	1.1017e-57	0	CG10803	FBgn0029666	leg disc
1.15907e-212	1.09549	0.471	0.24	1.46159e-208	0	Nup153	FBgn0061200	leg disc
0	1.09423	0.957	0.555	0	0	Rbfox1	FBgn0052062	leg disc
0	1.09317	0.901	0.467	0	0	kek5	FBgn0031016	leg disc
3.33999e-31	1.09073	0.103	0.054	4.21173e-27	0	timeout	FBgn0038118	leg disc
7.36653e-53	1.09043	0.126	0.058	9.2892e-49	0	CG12535	FBgn0029657	leg disc
2.0972e-288	1.08395	0.523	0.241	2.64457e-284	0	sdk	FBgn0021764	leg disc
7.44174e-40	1.08389	0.133	0.071	9.38404e-36	0	Camta	FBgn0287478	leg disc
0	1.08246	0.69	0.392	0	0	dpy	FBgn0053196	leg disc
3.26658e-91	1.08046	0.278	0.152	4.11916e-87	0	Pkc98E	FBgn0003093	leg disc
1.15525e-88	1.0802	0.234	0.117	1.45676e-84	0	CG33158	FBgn0053158	leg disc
1.10773e-116	1.07892	0.29	0.143	1.39685e-112	0	Psc	FBgn0005624	leg disc
6.20827e-153	1.07822	0.389	0.204	7.82863e-149	0	CG17691	FBgn0039993	leg disc
3.80654e-105	1.07445	0.334	0.189	4.80005e-101	0	Hsp68	FBgn0001230	leg disc
3.64415e-133	1.07274	0.327	0.164	4.59528e-129	0	kst	FBgn0004167	leg disc
0	1.07257	0.873	0.485	0	0	gish	FBgn0250823	leg disc
2.8241e-61	1.07082	0.201	0.11	3.56119e-57	0	Ppa	FBgn0020257	leg disc
2.12768e-102	1.07045	0.29	0.153	2.68301e-98	0	Pen	FBgn0287720	leg disc
1.86493e-161	1.06962	0.399	0.207	2.35168e-157	0	Galphai	FBgn0001104	leg disc
0	1.06743	0.653	0.301	0	0	nuf	FBgn0013718	leg disc
3.02534e-247	1.06718	0.515	0.26	3.81495e-243	0	Pkn	FBgn0020621	leg disc
2.3619e-48	1.0665	0.143	0.073	2.97836e-44	0	Rpp25	FBgn0033092	leg disc
1.79531e-70	1.06455	0.197	0.101	2.26388e-66	0	chas	FBgn0263258	leg disc
6.12982e-229	1.06214	0.534	0.285	7.7297e-225	0	trx	FBgn0003862	leg disc
0	1.06076	0.706	0.36	0	0	CG32264	FBgn0052264	leg disc
2.44693e-302	1.05999	0.6	0.302	3.08558e-298	0	simj	FBgn0010762	leg disc
9.05423e-147	1.05915	0.337	0.165	1.14174e-142	0	CG8740	FBgn0289556	leg disc
1.69356e-88	1.05799	0.273	0.149	2.13557e-84	0	shg	FBgn0003391	leg disc
5.45052e-52	1.05457	0.159	0.082	6.8731e-48	0	Uhg4	FBgn0083124	leg disc
0	1.04789	0.691	0.386	0	0	sima	FBgn0266411	leg disc
6.20074e-99	1.04732	0.273	0.14	7.81914e-95	0	Adar	FBgn0026086	leg disc
5.05767e-122	1.04681	0.33	0.173	6.37772e-118	0	PhKgamma	FBgn0011754	leg disc
4.53562e-37	1.04331	0.117	0.06	5.71941e-33	0	CG46466	FBgn0287597	leg disc
0	1.04184	0.8	0.441	0	0	crol	FBgn0020309	leg disc
0	1.04086	0.65	0.354	0	0	Dsp1	FBgn0278608	leg disc
0	1.03988	0.99	0.741	0	0	br	FBgn0283451	leg disc
4.49294e-28	1.03761	0.107	0.06	5.66559e-24	0	HIPP1	FBgn0037027	leg disc
1.52017e-104	1.03734	0.286	0.148	1.91694e-100	0	CG1578	FBgn0030336	leg disc
2.31748e-55	1.03724	0.193	0.106	2.92234e-51	0	beta-Man	FBgn0037215	leg disc
0	1.03647	0.894	0.474	0	0	Tet	FBgn0263392	leg disc
3.04354e-190	1.03608	0.358	0.157	3.8379e-186	0	ko	FBgn0020294	leg disc
3.53583e-35	1.03544	0.115	0.06	4.45868e-31	0	HP5	FBgn0030301	leg disc
3.46157e-201	1.02841	0.434	0.211	4.36504e-197	0	B4	FBgn0023407	leg disc
0	1.02761	0.908	0.502	0	0	tai	FBgn0041092	leg disc
0	1.02735	0.778	0.43	0	0	Cirl	FBgn0033313	leg disc
2.15978e-37	1.02711	0.111	0.056	2.72348e-33	0	Ino80	FBgn0289122	leg disc
6.86259e-46	1.02438	0.148	0.079	8.65372e-42	0	Kdm2	FBgn0037659	leg disc
5.40736e-269	1.02409	0.51	0.236	6.81868e-265	0	baz	FBgn0000163	leg disc
3.26694e-73	1.02384	0.217	0.113	4.11962e-69	0	PRAS40	FBgn0267824	leg disc
8.6756e-38	1.02305	0.131	0.071	1.09399e-33	0	ara	FBgn0015904	leg disc
2.91773e-41	1.0228	0.144	0.078	3.67926e-37	0	CG42232	FBgn0250754	leg disc
2.72726e-42	1.01989	0.147	0.08	3.43907e-38	0	Axs	FBgn0000152	leg disc
1.66264e-55	1.01857	0.136	0.064	2.09659e-51	0	alpha-Man-IIb	FBgn0026616	leg disc
5.39309e-51	1.01474	0.177	0.097	6.80068e-47	0	Gp210	FBgn0266580	leg disc
3.5647e-142	1.0146	0.381	0.2	4.49509e-138	0	G9a	FBgn0040372	leg disc
1.61534e-73	1.01449	0.204	0.103	2.03694e-69	0	CG43313	FBgn0263005	leg disc
7.11918e-97	1.01429	0.272	0.14	8.97729e-93	0	Pp2C1	FBgn0022768	leg disc
5.96121e-206	1.01305	0.537	0.3	7.51709e-202	0	lncRNA:roX2	FBgn0019660	leg disc
6.39747e-210	1.01241	0.531	0.294	8.0672e-206	0	gro	FBgn0001139	leg disc
1.87946e-68	1.00939	0.202	0.104	2.37e-64	0	tun	FBgn0034046	leg disc
3.28292e-95	1.00813	0.254	0.127	4.13976e-91	0	Kdm4B	FBgn0053182	leg disc
3.18891e-39	1.00542	0.119	0.061	4.02122e-35	0	tok	FBgn0004885	leg disc
4.46732e-26	1.00466	0.108	0.062	5.63329e-22	0	Best2	FBgn0035696	leg disc
4.67623e-168	1.00451	0.39	0.19	5.89673e-164	0	Fili	FBgn0085397	leg disc
1.5386e-51	1.00175	0.166	0.088	1.94017e-47	0	lncRNA:CR32218	FBgn0052218	leg disc
1.05742e-127	1.001	0.356	0.191	1.33341e-123	0	Nop60B	FBgn0259937	leg disc
2.00326e-136	0.999792	0.346	0.177	2.52612e-132	0	cno	FBgn0259212	leg disc
1.12768e-227	0.99908	0.504	0.251	1.422e-223	0	l(3)neo38	FBgn0265276	leg disc
0	0.99838	0.685	0.376	0	0	Snoo	FBgn0085450	leg disc
7.35011e-39	0.997671	0.142	0.078	9.26849e-35	0	FoxK	FBgn0036134	leg disc
2.60635e-44	0.997587	0.141	0.074	3.28661e-40	0	CG1622	FBgn0030468	leg disc
3.26856e-49	0.996929	0.143	0.072	4.12166e-45	0	Uhg3	FBgn0259936	leg disc
0	0.996686	0.793	0.431	0	0	Nipped-A	FBgn0053554	leg disc
6.70653e-71	0.99573	0.182	0.087	8.45694e-67	0	CG14502	FBgn0034321	leg disc
1.8879e-59	0.993532	0.207	0.115	2.38065e-55	0	CG4502	FBgn0031896	leg disc
1.3262e-36	0.993391	0.113	0.058	1.67234e-32	0	C1GalTA	FBgn0032078	leg disc
3.52927e-24	0.992799	0.101	0.058	4.45041e-20	0	Dredd	FBgn0020381	leg disc
1.90833e-113	0.990963	0.315	0.164	2.4064e-109	0	CG6340	FBgn0030648	leg disc
7.87081e-52	0.990689	0.168	0.09	9.9251e-48	0	Ae2	FBgn0036043	leg disc
6.51014e-110	0.990041	0.351	0.201	8.20929e-106	0	Tpr2	FBgn0032586	leg disc
3.86114e-32	0.989824	0.146	0.088	4.8689e-28	0	CG8468	FBgn0033913	leg disc
1.11596e-71	0.98963	0.239	0.131	1.40723e-67	0	CG10555	FBgn0030034	leg disc
0	0.989451	0.866	0.494	0	0	Tlk	FBgn0283657	leg disc
2.90407e-105	0.989395	0.309	0.165	3.66203e-101	0	chn	FBgn0015371	leg disc
0	0.989002	0.788	0.411	0	0	mtgo	FBgn0259735	leg disc
1.49049e-122	0.987053	0.277	0.13	1.87951e-118	0	lncRNA:CR33963	FBgn0053963	leg disc
0	0.985586	0.882	0.493	0	0	CG41378	FBgn0085638	leg disc
1.08374e-46	0.985534	0.152	0.08	1.3666e-42	0	CG8079	FBgn0034002	leg disc
1.21196e-219	0.984792	0.5	0.249	1.52828e-215	0	CG42747	FBgn0261801	leg disc
2.29089e-49	0.984428	0.177	0.098	2.88881e-45	0	CG17233	FBgn0036958	leg disc
0	0.983558	0.974	0.555	0	0	mbl	FBgn0265487	leg disc
3.15195e-53	0.983466	0.144	0.072	3.97461e-49	0	Ets98B	FBgn0005659	leg disc
6.85277e-71	0.982254	0.214	0.111	8.64134e-67	0	CG7154	FBgn0031947	leg disc
1.04337e-127	0.982118	0.356	0.19	1.31569e-123	0	Mitf	FBgn0263112	leg disc
1.5255e-183	0.98176	0.423	0.207	1.92365e-179	0	Uhg1	FBgn0045800	leg disc
5.69465e-134	0.979618	0.407	0.231	7.18095e-130	0	Mapmodulin	FBgn0034282	leg disc
7.61324e-26	0.976788	0.157	0.102	9.60029e-22	0	tsh	FBgn0003866	leg disc
1.56838e-243	0.976421	0.586	0.324	1.97773e-239	0	conu	FBgn0039994	leg disc
5.39561e-28	0.976044	0.119	0.069	6.80386e-24	0	Sfmbt	FBgn0032475	leg disc
0	0.973713	0.701	0.338	0	0	Drak	FBgn0052666	leg disc
2.77653e-65	0.973437	0.205	0.108	3.50121e-61	0	jumu	FBgn0015396	leg disc
6.56438e-39	0.970984	0.13	0.069	8.27769e-35	0	CycA	FBgn0000404	leg disc
2.9266e-106	0.969922	0.319	0.172	3.69044e-102	0	CG31635	FBgn0051635	leg disc
7.57876e-119	0.969038	0.308	0.157	9.55682e-115	0	pot	FBgn0250871	leg disc
0	0.966876	0.746	0.414	0	0	sgg	FBgn0003371	leg disc
3.68677e-50	0.966806	0.166	0.088	4.64902e-46	0	tinc	FBgn0261649	leg disc
4.22906e-169	0.96609	0.352	0.162	5.33285e-165	0	rst	FBgn0003285	leg disc
4.59478e-100	0.965933	0.284	0.146	5.79402e-96	0	Uhg5	FBgn0083123	leg disc
5.27283e-24	0.96488	0.104	0.061	6.64904e-20	0	sle	FBgn0037810	leg disc
2.76267e-44	0.963929	0.115	0.055	3.48373e-40	0	DIP-alpha	FBgn0052791	leg disc
1.79656e-39	0.962315	0.152	0.086	2.26546e-35	0	CTPsyn	FBgn0266452	leg disc
0	0.962244	0.833	0.49	0	0	CtBP	FBgn0020496	leg disc
3.15633e-95	0.960244	0.278	0.147	3.98014e-91	0	sowah	FBgn0036302	leg disc
9.67198e-108	0.960216	0.312	0.164	1.21964e-103	0	CG42668	FBgn0261550	leg disc
1.30599e-27	0.959829	0.105	0.058	1.64685e-23	0	srl	FBgn0037248	leg disc
1.88115e-86	0.959672	0.241	0.122	2.37212e-82	0	sli	FBgn0264089	leg disc
4.75705e-122	0.959093	0.384	0.217	5.99864e-118	0	CG32850	FBgn0052850	leg disc
0	0.958888	0.904	0.545	0	0	Smr	FBgn0265523	leg disc
3.97593e-255	0.95875	0.583	0.304	5.01364e-251	0	Haspin	FBgn0046706	leg disc
2.60264e-32	0.958434	0.152	0.092	3.28193e-28	0	CG2765	FBgn0035087	leg disc
5.05431e-119	0.957485	0.339	0.18	6.37348e-115	0	CG10543	FBgn0034570	leg disc
2.7038e-272	0.956682	0.626	0.339	3.40949e-268	0	Imp	FBgn0285926	leg disc
1.03509e-68	0.956201	0.233	0.128	1.30524e-64	0	CG17715	FBgn0041004	leg disc
2.3585e-36	0.955815	0.179	0.111	2.97406e-32	0	CD98hc	FBgn0037533	leg disc
1.02359e-55	0.95425	0.224	0.132	1.29075e-51	0	Klp10A	FBgn0030268	leg disc
1.00968e-102	0.954016	0.521	0.395	1.27321e-98	0	Hsp26	FBgn0001225	leg disc
1.9826e-257	0.953307	0.479	0.219	2.50006e-253	0	zfh2	FBgn0004607	leg disc
3.20057e-178	0.952943	0.486	0.267	4.03592e-174	0	Src42A	FBgn0264959	leg disc
8.61355e-163	0.952584	0.41	0.208	1.08617e-158	0	CG33217	FBgn0053217	leg disc
9.94932e-26	0.952316	0.114	0.067	1.25461e-21	0	pes	FBgn0031969	leg disc
8.32434e-121	0.951907	0.313	0.157	1.0497e-116	0	pbl	FBgn0003041	leg disc
1.41187e-192	0.951675	0.472	0.245	1.78036e-188	0	CG11873	FBgn0039633	leg disc
2.08826e-34	0.947468	0.127	0.07	2.63329e-30	0	bdg	FBgn0034049	leg disc
7.77115e-38	0.947122	0.152	0.087	9.79942e-34	0	PDZ-GEF	FBgn0265778	leg disc
2.39252e-31	0.946321	0.135	0.079	3.01697e-27	0	fw	FBgn0001083	leg disc
6.98594e-130	0.945996	0.389	0.217	8.80927e-126	0	Ssdp	FBgn0011481	leg disc
1.75214e-73	0.942426	0.239	0.129	2.20945e-69	0	CG1965	FBgn0037466	leg disc
1.40821e-122	0.941588	0.405	0.236	1.77575e-118	0	E(bx)	FBgn0000541	leg disc
3.38088e-183	0.94094	0.434	0.225	4.26328e-179	0	smash	FBgn0263346	leg disc
1.3952e-51	0.940131	0.194	0.11	1.75935e-47	0	sov	FBgn0287725	leg disc
1.0613e-243	0.938765	0.573	0.301	1.3383e-239	0	app	FBgn0260941	leg disc
5.50928e-40	0.93808	0.157	0.089	6.9472e-36	0	XNP	FBgn0039338	leg disc
4.0248e-60	0.93693	0.23	0.132	5.07528e-56	0	pho	FBgn0002521	leg disc
7.25873e-42	0.93683	0.162	0.092	9.15326e-38	0	Pi3K68D	FBgn0015278	leg disc
5.14383e-120	0.934648	0.292	0.14	6.48636e-116	0	Dyrk2	FBgn0016930	leg disc
7.10661e-227	0.934527	0.543	0.287	8.96144e-223	0	LRP1	FBgn0053087	leg disc
1.30105e-77	0.934254	0.206	0.101	1.64063e-73	0	lncRNA:let7C	FBgn0263049	leg disc
1.03741e-103	0.934203	0.336	0.186	1.30818e-99	0	scaf6	FBgn0261872	leg disc
2.43399e-46	0.932783	0.176	0.099	3.06926e-42	0	Chro	FBgn0044324	leg disc
3.09189e-38	0.932262	0.168	0.1	3.89887e-34	0	Dd	FBgn0029067	leg disc
0	0.932122	0.726	0.397	0	0	skd	FBgn0003415	leg disc
5.79567e-51	0.931742	0.176	0.096	7.30833e-47	0	lncRNA:flam	FBgn0267704	leg disc
4.38424e-74	0.931302	0.226	0.118	5.52853e-70	0	CG42855	FBgn0262102	leg disc
4.39977e-133	0.931227	0.314	0.15	5.54811e-129	0	zld	FBgn0259789	leg disc
0	0.930522	0.805	0.434	0	0	Eip63E	FBgn0005640	leg disc
8.02003e-77	0.930059	0.285	0.166	1.01133e-72	0	Arl4	FBgn0039889	leg disc
6.80043e-103	0.929813	0.334	0.187	8.57535e-99	0	Set1	FBgn0040022	leg disc
9.84675e-161	0.927551	0.44	0.239	1.24167e-156	0	CG12567	FBgn0039958	leg disc
6.52834e-36	0.926437	0.159	0.094	8.23224e-32	0	Hsf	FBgn0001222	leg disc
6.3194e-298	0.925104	0.707	0.401	7.96876e-294	0	Caper	FBgn0031883	leg disc
3.23844e-48	0.924784	0.188	0.108	4.08368e-44	0	velo	FBgn0035713	leg disc
5.55557e-37	0.92313	0.161	0.095	7.00557e-33	0	dikar	FBgn0261934	leg disc
1.79476e-186	0.92251	0.501	0.27	2.2632e-182	0	mod(mdg4)	FBgn0002781	leg disc
1.67529e-47	0.921421	0.186	0.106	2.11255e-43	0	Su(var)2-HP2	FBgn0026427	leg disc
2.75976e-104	0.919555	0.345	0.195	3.48006e-100	0	fl(2)d	FBgn0000662	leg disc
0	0.919429	0.813	0.437	0	0	tou	FBgn0033636	leg disc
2.70135e-160	0.919343	0.457	0.254	3.4064e-156	0	Eph	FBgn0025936	leg disc
1.14499e-20	0.916862	0.102	0.062	1.44383e-16	0	Pten	FBgn0026379	leg disc
2.15854e-95	0.916641	0.593	0.519	2.72192e-91	0	hth	FBgn0001235	leg disc
1.85533e-47	0.916351	0.209	0.125	2.33957e-43	0	CG6701	FBgn0033889	leg disc
1.3145e-296	0.915177	0.478	0.204	1.65758e-292	0	aop	FBgn0000097	leg disc
2.96436e-52	0.914937	0.157	0.08	3.73806e-48	0	Pura	FBgn0035802	leg disc
0	0.914491	0.799	0.465	0	0	Nipped-B	FBgn0026401	leg disc
1.39438e-160	0.914119	0.458	0.251	1.75831e-156	0	cg	FBgn0000289	leg disc
7.80555e-245	0.912716	0.615	0.338	9.8428e-241	0	Zdhhc8	FBgn0085478	leg disc
0	0.912028	0.984	0.628	0	0	hdc	FBgn0005619	leg disc
1.29332e-49	0.911702	0.177	0.097	1.63088e-45	0	CG32772	FBgn0052772	leg disc
0	0.91	0.868	0.462	0	0	unc-13	FBgn0025726	leg disc
9.24513e-216	0.908529	0.529	0.273	1.16581e-211	0	norpA	FBgn0262738	leg disc
2.95438e-59	0.908293	0.224	0.127	3.72547e-55	0	CG3198	FBgn0029887	leg disc
1.57757e-82	0.906402	0.347	0.218	1.98932e-78	0	tws	FBgn0004889	leg disc
5.50893e-288	0.906155	0.731	0.46	6.94676e-284	0	Rm62	FBgn0003261	leg disc
4.1844e-89	0.904527	0.307	0.173	5.27653e-85	0	Saf-B	FBgn0039229	leg disc
1.07808e-26	0.902841	0.114	0.066	1.35945e-22	0	CG3764	FBgn0036684	leg disc
2.82166e-38	0.900441	0.179	0.108	3.55811e-34	0	Cdk12	FBgn0037093	leg disc
2.97334e-110	0.900389	0.364	0.205	3.74939e-106	0	CG42724	FBgn0261641	leg disc
1.31742e-122	0.900107	0.382	0.212	1.66126e-118	0	E(Pc)	FBgn0000581	leg disc
8.58966e-89	0.899414	0.33	0.194	1.08316e-84	0	Zip102B	FBgn0039902	leg disc
1.92638e-25	0.897562	0.142	0.09	2.42917e-21	0	CG3262	FBgn0032986	leg disc
6.99082e-96	0.897349	0.347	0.203	8.81542e-92	0	Pabp2	FBgn0005648	leg disc
5.43502e-45	0.895452	0.165	0.091	6.85356e-41	0	CG7065	FBgn0030091	leg disc
1.0611e-44	0.894668	0.212	0.13	1.33805e-40	0	Nup358	FBgn0039302	leg disc
4.88157e-219	0.893807	0.436	0.199	6.15566e-215	0	pnt	FBgn0003118	leg disc
1.60529e-50	0.893664	0.169	0.09	2.02428e-46	0	wnd	FBgn0036896	leg disc
7.20177e-194	0.892965	0.498	0.272	9.08143e-190	0	Tis11	FBgn0011837	leg disc
5.24928e-86	0.892786	0.298	0.168	6.61935e-82	0	CG17528	FBgn0261387	leg disc
3.35544e-46	0.892486	0.127	0.063	4.23121e-42	0	lncRNA:CR43836	FBgn0264384	leg disc
4.61071e-124	0.892364	0.402	0.23	5.8141e-120	0	Ncoa6	FBgn0031698	leg disc
1.45745e-75	0.8911	0.297	0.174	1.83785e-71	0	spoon	FBgn0263987	leg disc
3.23127e-170	0.890842	0.511	0.295	4.07464e-166	0	nej	FBgn0261617	leg disc
9.75554e-166	0.88953	0.475	0.263	1.23017e-161	0	cta	FBgn0000384	leg disc
4.01814e-44	0.889039	0.169	0.095	5.06688e-40	0	l(3)psg2	FBgn0035617	leg disc
3.10581e-139	0.888706	0.419	0.235	3.91642e-135	0	cwo	FBgn0259938	leg disc
4.23301e-23	0.88785	0.132	0.085	5.33783e-19	0	path	FBgn0036007	leg disc
2.07478e-24	0.885187	0.125	0.076	2.6163e-20	0	Tif-IA	FBgn0032988	leg disc
7.16213e-80	0.884964	0.337	0.208	9.03144e-76	0	Hsp70Ab	FBgn0013276	leg disc
9.97648e-67	0.883924	0.25	0.142	1.25803e-62	0	CG8677	FBgn0026577	leg disc
0	0.883788	0.945	0.606	0	0	spen	FBgn0016977	leg disc
1.40909e-124	0.883784	0.371	0.201	1.77686e-120	0	ckn	FBgn0033987	leg disc
0	0.883677	0.879	0.527	0	0	fs(1)h	FBgn0004656	leg disc
6.67794e-26	0.883478	0.117	0.069	8.42089e-22	0	Hsp67Ba	FBgn0001227	leg disc
5.09057e-46	0.883088	0.125	0.06	6.41921e-42	0	NaCP60E	FBgn0085434	leg disc
8.73323e-24	0.882494	0.104	0.06	1.10126e-19	0	PR-Set7	FBgn0011474	leg disc
0	0.88216	0.861	0.488	0	0	nmo	FBgn0011817	leg disc
3.43713e-50	0.881165	0.209	0.123	4.33422e-46	0	yrt	FBgn0004049	leg disc
3.92918e-48	0.881089	0.189	0.107	4.9547e-44	0	CG11122	FBgn0030266	leg disc
1.47558e-153	0.880382	0.476	0.274	1.86071e-149	0	Su(Tpl)	FBgn0014037	leg disc
2.89523e-90	0.879739	0.288	0.158	3.65088e-86	0	CG30015	FBgn0050015	leg disc
2.7733e-22	0.878893	0.107	0.065	3.49713e-18	0	ImpE2	FBgn0001254	leg disc
4.24459e-238	0.878693	0.597	0.319	5.35243e-234	0	RhoGAP71E	FBgn0036518	leg disc
4.88226e-111	0.876815	0.377	0.217	6.15653e-107	0	upSET	FBgn0036398	leg disc
4.90976e-205	0.875815	0.587	0.341	6.19121e-201	0	Btk29A	FBgn0003502	leg disc
1.51006e-65	0.875736	0.255	0.148	1.90418e-61	0	Crtc	FBgn0036746	leg disc
1.98454e-62	0.875119	0.274	0.167	2.50251e-58	0	lgs	FBgn0039907	leg disc
2.66557e-41	0.875023	0.181	0.107	3.36128e-37	0	Uba2	FBgn0029113	leg disc
2.41024e-45	0.874869	0.198	0.118	3.03931e-41	0	Uhg2	FBgn0063449	leg disc
1.23679e-34	0.874651	0.168	0.102	1.5596e-30	0	CG7766	FBgn0030087	leg disc
1.40844e-23	0.874315	0.13	0.082	1.77604e-19	0	CG12075	FBgn0030065	leg disc
1.06367e-98	0.874018	0.353	0.206	1.34129e-94	0	Hcf	FBgn0039904	leg disc
1.54691e-44	0.873796	0.231	0.147	1.95066e-40	0	Hsp70Aa	FBgn0013275	leg disc
3.113e-17	0.873124	0.117	0.078	3.9255e-13	0	mdy	FBgn0004797	leg disc
9.09568e-37	0.872827	0.17	0.102	1.14696e-32	0	Pih1D1	FBgn0032455	leg disc
1.03442e-44	0.872726	0.17	0.095	1.3044e-40	0	ssp3	FBgn0032723	leg disc
1.34692e-233	0.872677	0.627	0.36	1.69846e-229	0	eIF4EHP	FBgn0053100	leg disc
6.18395e-89	0.872581	0.312	0.177	7.79796e-85	0	wcy	FBgn0030812	leg disc
1.4365e-89	0.872325	0.329	0.193	1.81143e-85	0	myo	FBgn0026199	leg disc
5.58924e-80	0.871392	0.261	0.14	7.04803e-76	0	CG2225	FBgn0032957	leg disc
1.37033e-88	0.868407	0.275	0.147	1.72799e-84	0	Plc21C	FBgn0004611	leg disc
3.28546e-232	0.867807	0.709	0.479	4.14296e-228	0	ctp	FBgn0011760	leg disc
0	0.867601	0.84	0.512	0	0	kis	FBgn0266557	leg disc
1.95193e-38	0.867021	0.176	0.106	2.46138e-34	0	red	FBgn0285913	leg disc
5.06789e-34	0.866427	0.131	0.073	6.3906e-30	0	Hsp70Bb	FBgn0013278	leg disc
5.05376e-129	0.866226	0.417	0.241	6.37279e-125	0	CLIP-190	FBgn0020503	leg disc
1.40162e-24	0.865512	0.127	0.079	1.76744e-20	0	Pld	FBgn0286511	leg disc
6.19657e-81	0.864219	0.293	0.168	7.81387e-77	0	Ubr1	FBgn0030809	leg disc
1.30084e-109	0.864008	0.406	0.247	1.64035e-105	0	gus	FBgn0026238	leg disc
1.47452e-21	0.862262	0.108	0.065	1.85937e-17	0	CG10600	FBgn0032717	leg disc
2.32986e-44	0.861331	0.174	0.099	2.93795e-40	0	RasGAP1	FBgn0004390	leg disc
3.78615e-64	0.861254	0.269	0.16	4.77434e-60	0	sina	FBgn0003410	leg disc
4.21171e-37	0.860997	0.176	0.106	5.31097e-33	0	ReepA	FBgn0261564	leg disc
0	0.859742	0.905	0.516	0	0	Gprk1	FBgn0260798	leg disc
1.09725e-104	0.859498	0.363	0.211	1.38363e-100	0	Pgant5	FBgn0031681	leg disc
2.53309e-168	0.857749	0.544	0.329	3.19422e-164	0	bip2	FBgn0026262	leg disc
2.74084e-16	0.856851	0.105	0.068	3.4562e-12	0	vlc	FBgn0259978	leg disc
5.67873e-98	0.856072	0.395	0.244	7.16088e-94	0	Fs(2)Ket	FBgn0262743	leg disc
4.23969e-26	0.85566	0.125	0.075	5.34625e-22	0	unc-119	FBgn0025549	leg disc
1.61368e-43	0.855368	0.208	0.127	2.03485e-39	0	twin	FBgn0011725	leg disc
2.03494e-24	0.855344	0.123	0.075	2.56606e-20	0	dre4	FBgn0002183	leg disc
1.92316e-53	0.854481	0.226	0.134	2.4251e-49	0	Sec16	FBgn0052654	leg disc
3.67111e-20	0.852951	0.1	0.06	4.62927e-16	0	CoRest	FBgn0261573	leg disc
7.16059e-22	0.852323	0.102	0.06	9.02951e-18	0	Tsp96F	FBgn0027865	leg disc
5.38866e-240	0.851298	0.588	0.314	6.7951e-236	0	Cip4	FBgn0035533	leg disc
1.74254e-112	0.851165	0.439	0.277	2.19734e-108	0	Diap1	FBgn0260635	leg disc
1.17578e-72	0.851132	0.32	0.2	1.48265e-68	0	Inx3	FBgn0265274	leg disc
1.21001e-122	0.850778	0.363	0.196	1.52582e-118	0	AGO3	FBgn0250816	leg disc
2.36855e-160	0.850592	0.488	0.278	2.98674e-156	0	scrib	FBgn0263289	leg disc
3.21705e-93	0.850411	0.34	0.198	4.0567e-89	0	swm	FBgn0002044	leg disc
3.67743e-61	0.847782	0.261	0.156	4.63724e-57	0	Mad	FBgn0011648	leg disc
1.98152e-265	0.845797	0.679	0.383	2.49869e-261	0	InR	FBgn0283499	leg disc
0	0.845466	0.984	0.709	0	0	Syp	FBgn0038826	leg disc
1.33132e-33	0.84521	0.198	0.13	1.67879e-29	0	Acsl	FBgn0263120	leg disc
3.81114e-200	0.839633	0.571	0.322	4.80584e-196	0	tay	FBgn0260938	leg disc
0	0.838602	0.824	0.513	0	0	EcR	FBgn0000546	leg disc
6.86006e-121	0.837944	0.415	0.239	8.65054e-117	0	Pits	FBgn0030400	leg disc
1.15551e-61	0.83754	0.237	0.135	1.4571e-57	0	Nadsyn	FBgn0030512	leg disc
2.23973e-73	0.834082	0.243	0.131	2.8243e-69	0	CG10011	FBgn0039590	leg disc
1.10137e-47	0.833544	0.283	0.193	1.38882e-43	0	emc	FBgn0000575	leg disc
4.87802e-41	0.832346	0.165	0.093	6.15118e-37	0	asRNA:CR45139	FBgn0266632	leg disc
0	0.831692	0.911	0.509	0	0	msi	FBgn0011666	leg disc
2.09179e-193	0.831677	0.598	0.364	2.63774e-189	0	Hsc70Cb	FBgn0026418	leg disc
8.70222e-119	0.830621	0.379	0.21	1.09735e-114	0	LRR	FBgn0033212	leg disc
1.00848e-22	0.830209	0.109	0.065	1.2717e-18	0	Sf3b3	FBgn0035162	leg disc
5.2897e-25	0.828588	0.129	0.08	6.67032e-21	0	Clamp	FBgn0032979	leg disc
1.49601e-33	0.828261	0.151	0.089	1.88647e-29	0	MESR4	FBgn0034240	leg disc
2.10256e-197	0.827843	0.625	0.387	2.65133e-193	0	par-1	FBgn0260934	leg disc
7.83028e-40	0.827675	0.203	0.127	9.87398e-36	0	flfl	FBgn0024555	leg disc
3.57425e-215	0.827438	0.596	0.342	4.50713e-211	0	mnb	FBgn0259168	leg disc
3.20824e-22	0.82682	0.116	0.071	4.04559e-18	0	MTA1-like	FBgn0027951	leg disc
3.5171e-78	0.82552	0.32	0.193	4.43506e-74	0	Mbs	FBgn0005536	leg disc
6.03911e-119	0.824615	0.411	0.24	7.61531e-115	0	eIF5B	FBgn0026259	leg disc
2.1821e-115	0.823903	0.429	0.258	2.75163e-111	0	CG17883	FBgn0040005	leg disc
6.15565e-179	0.82361	0.552	0.329	7.76228e-175	0	cv-c	FBgn0285955	leg disc
4.20237e-26	0.823425	0.137	0.085	5.29919e-22	0	Ttd14	FBgn0284257	leg disc
4.00385e-82	0.822657	0.344	0.212	5.04885e-78	0	Pka-R1	FBgn0259243	leg disc
8.64041e-81	0.819665	0.327	0.195	1.08956e-76	0	nsl1	FBgn0262527	leg disc
2.34012e-18	0.819245	0.11	0.071	2.95089e-14	0	Gli	FBgn0001987	leg disc
2.45177e-45	0.818955	0.234	0.149	3.09168e-41	0	BicD	FBgn0000183	leg disc
2.82545e-109	0.818846	0.389	0.225	3.56289e-105	0	Stlk	FBgn0046692	leg disc
1.22329e-43	0.818141	0.213	0.133	1.54257e-39	0	Atg1	FBgn0260945	leg disc
2.84989e-141	0.818043	0.444	0.25	3.59371e-137	0	tara	FBgn0040071	leg disc
2.46612e-30	0.815288	0.126	0.071	3.10977e-26	0	CG10948	FBgn0036317	leg disc
1.34516e-238	0.814324	0.601	0.333	1.69624e-234	0	NFAT	FBgn0030505	leg disc
9.69565e-58	0.814013	0.256	0.154	1.22262e-53	0	CG13366	FBgn0025633	leg disc
6.78673e-40	0.813668	0.157	0.088	8.55807e-36	0	Trpm	FBgn0265194	leg disc
1.17033e-85	0.812919	0.345	0.209	1.47579e-81	0	pcs	FBgn0033988	leg disc
1.37544e-31	0.812833	0.162	0.1	1.73443e-27	0	Rcd-1	FBgn0031047	leg disc
9.12597e-35	0.812215	0.196	0.125	1.15078e-30	0	Rok	FBgn0026181	leg disc
2.41666e-46	0.81171	0.216	0.13	3.04741e-42	0	Hmt4-20	FBgn0025639	leg disc
5.73573e-27	0.807631	0.128	0.076	7.23276e-23	0	raptor	FBgn0029840	leg disc
7.46755e-18	0.80737	0.12	0.079	9.41658e-14	0	dUTPase	FBgn0250837	leg disc
9.28059e-90	0.806965	0.356	0.213	1.17028e-85	0	Ndf	FBgn0043456	leg disc
7.21205e-81	0.806695	0.339	0.206	9.09439e-77	0	AP-1gamma	FBgn0030089	leg disc
5.96788e-49	0.806217	0.222	0.133	7.5255e-45	0	wts	FBgn0011739	leg disc
1.06337e-229	0.805455	0.683	0.422	1.34091e-225	0	Pep	FBgn0004401	leg disc
9.74376e-71	0.805256	0.287	0.169	1.22869e-66	0	Sema2a	FBgn0011260	leg disc
5.6983e-31	0.804422	0.145	0.086	7.18555e-27	0	tho2	FBgn0031390	leg disc
5.33557e-56	0.802218	0.263	0.162	6.72815e-52	0	CG14464	FBgn0033000	leg disc
8.56532e-43	0.801607	0.209	0.128	1.08009e-38	0	Dp	FBgn0011763	leg disc
8.85201e-21	0.800816	0.132	0.086	1.11624e-16	0	e(y)3	FBgn0087008	leg disc
6.17112e-189	0.800178	0.596	0.355	7.78178e-185	0	osa	FBgn0261885	leg disc
3.13147e-45	0.800047	0.182	0.103	3.94878e-41	0	qkr58E-1	FBgn0022986	leg disc
5.52264e-102	0.799477	0.396	0.236	6.96405e-98	0	CG31712	FBgn0051712	leg disc
7.28532e-24	0.798576	0.134	0.084	9.18679e-20	0	kug	FBgn0261574	leg disc
4.39483e-69	0.79794	0.298	0.181	5.54188e-65	0	ZAP3	FBgn0052685	leg disc
0	0.797294	0.822	0.48	0	0	Parp	FBgn0010247	leg disc
2.09772e-185	0.796143	0.598	0.357	2.64523e-181	0	CG43736	FBgn0263993	leg disc
4.88836e-17	0.796133	0.122	0.082	6.16422e-13	0	H	FBgn0001169	leg disc
6.02555e-22	0.795789	0.139	0.091	7.59822e-18	0	Spf45	FBgn0086683	leg disc
0	0.794972	0.937	0.475	0	0	Ten-a	FBgn0267001	leg disc
6.68497e-93	0.794818	0.376	0.227	8.42975e-89	0	CG8108	FBgn0027567	leg disc
1.45366e-71	0.794413	0.333	0.209	1.83307e-67	0	CG41099	FBgn0039955	leg disc
6.45089e-144	0.793719	0.51	0.312	8.13457e-140	0	Top1	FBgn0004924	leg disc
0	0.793365	0.928	0.671	0	0	sqd	FBgn0263396	leg disc
2.88668e-49	0.793318	0.235	0.145	3.6401e-45	0	Sik3	FBgn0262103	leg disc
4.52082e-18	0.792705	0.129	0.087	5.70075e-14	0	Top2	FBgn0284220	leg disc
7.82984e-19	0.791969	0.117	0.075	9.87343e-15	0	Lnk	FBgn0028717	leg disc
0	0.790784	0.875	0.544	0	0	l(3)80Fj	FBgn0287182	leg disc
4.65182e-58	0.789842	0.267	0.164	5.86594e-54	0	Slip1	FBgn0024728	leg disc
2.7911e-70	0.78984	0.314	0.193	3.51958e-66	0	Ars2	FBgn0033062	leg disc
0	0.789326	0.913	0.55	0	0	MFS17	FBgn0058263	leg disc
1.48974e-42	0.787946	0.121	0.06	1.87857e-38	0	lncRNA:CR46003	FBgn0267665	leg disc
3.414e-33	0.787512	0.157	0.094	4.30506e-29	0	CG7028	FBgn0027587	leg disc
5.53276e-42	0.78677	0.222	0.14	6.9768e-38	0	CG17683	FBgn0262115	leg disc
0	0.786441	0.735	0.397	0	0	mam	FBgn0002643	leg disc
1.3446e-106	0.785365	0.333	0.183	1.69554e-102	0	CG8312	FBgn0037720	leg disc
1.72542e-42	0.782862	0.22	0.138	2.17575e-38	0	east	FBgn0261954	leg disc
1.02637e-90	0.781206	0.382	0.238	1.29425e-86	0	Maf1	FBgn0267861	leg disc
3.37382e-27	0.780734	0.136	0.083	4.25439e-23	0	qkr54B	FBgn0022987	leg disc
6.53244e-24	0.780371	0.128	0.079	8.23741e-20	0	CAH3	FBgn0030056	leg disc
1.52785e-36	0.778918	0.181	0.111	1.92662e-32	0	CG4374	FBgn0039078	leg disc
1.45167e-19	0.778278	0.116	0.074	1.83055e-15	0	CG2186	FBgn0030243	leg disc
1.08306e-40	0.776575	0.201	0.123	1.36574e-36	0	IntS3	FBgn0262117	leg disc
1.86161e-14	0.776246	0.103	0.069	2.34749e-10	0	GlyS	FBgn0266064	leg disc
1.37878e-29	0.775971	0.156	0.096	1.73865e-25	0	Nop17l	FBgn0033224	leg disc
2.10164e-21	0.77589	0.142	0.094	2.65016e-17	0	Vdup1	FBgn0035103	leg disc
2.38283e-29	0.774387	0.112	0.062	3.00475e-25	0	cv-2	FBgn0000395	leg disc
0	0.773885	0.946	0.545	0	0	klar	FBgn0001316	leg disc
1.51107e-42	0.772865	0.198	0.118	1.90546e-38	0	RhoGAP1A	FBgn0025836	leg disc
1.02511e-28	0.772467	0.156	0.097	1.29267e-24	0	SCAP	FBgn0033052	leg disc
2.10498e-103	0.772362	0.389	0.232	2.65438e-99	0	JIL-1	FBgn0020412	leg disc
2.99409e-104	0.771885	0.392	0.231	3.77555e-100	0	CG13917	FBgn0035237	leg disc
3.79856e-38	0.771884	0.234	0.156	4.78999e-34	0	Usp7	FBgn0030366	leg disc
1.69329e-160	0.770621	0.43	0.226	2.13524e-156	0	caps	FBgn0023095	leg disc
4.53836e-21	0.768978	0.1	0.059	5.72288e-17	0	CG16711	FBgn0036032	leg disc
2.35752e-68	0.768424	0.31	0.19	2.97283e-64	0	Psi	FBgn0014870	leg disc
1.61126e-27	0.766326	0.169	0.11	2.0318e-23	0	CG9776	FBgn0027866	leg disc
1.01589e-180	0.765482	0.627	0.403	1.28104e-176	0	rin	FBgn0015778	leg disc
1.03225e-140	0.765015	0.496	0.298	1.30166e-136	0	alpha-Cat	FBgn0010215	leg disc
1.98496e-23	0.764884	0.127	0.079	2.50303e-19	0	CG14439	FBgn0029898	leg disc
3.79445e-15	0.764224	0.112	0.075	4.7848e-11	0	mbt	FBgn0025743	leg disc
1.31083e-31	0.764191	0.177	0.112	1.65296e-27	0	olf186-F	FBgn0041585	leg disc
6.6558e-109	0.763107	0.445	0.279	8.39296e-105	0	p120ctn	FBgn0260799	leg disc
1.35423e-39	0.762245	0.24	0.159	1.70768e-35	0	rump	FBgn0267790	leg disc
1.98171e-102	0.76099	0.417	0.254	2.49894e-98	0	caz	FBgn0285954	leg disc
4.12087e-14	0.760056	0.116	0.08	5.19641e-10	0	htk	FBgn0085451	leg disc
3.5118e-93	0.759224	0.418	0.268	4.42838e-89	0	anne	FBgn0052000	leg disc
3.64128e-56	0.756556	0.245	0.147	4.59165e-52	0	blot	FBgn0027660	leg disc
8.97902e-24	0.756011	0.163	0.11	1.13225e-19	0	Jarid2	FBgn0036004	leg disc
7.07835e-37	0.754651	0.211	0.136	8.9258e-33	0	CG32425	FBgn0052425	leg disc
3.40154e-10	0.754422	0.101	0.073	4.28935e-06	0	Snp	FBgn0265192	leg disc
6.94882e-25	0.754294	0.159	0.104	8.76247e-21	0	Roc2	FBgn0044020	leg disc
1.63456e-83	0.754266	0.387	0.246	2.06119e-79	0	nonA	FBgn0004227	leg disc
2.08719e-84	0.754112	0.375	0.232	2.63194e-80	0	BuGZ	FBgn0032600	leg disc
4.07553e-28	0.75355	0.171	0.111	5.13924e-24	0	CG17454	FBgn0039977	leg disc
2.30954e-89	0.753091	0.392	0.245	2.91233e-85	0	Zyx	FBgn0011642	leg disc
9.71061e-29	0.752891	0.19	0.126	1.22451e-24	0	hrg	FBgn0015949	leg disc
3.94557e-19	0.752385	0.127	0.083	4.97537e-15	0	CG7879	FBgn0035235	leg disc
5.60891e-122	0.752008	0.419	0.236	7.07284e-118	0	ttv	FBgn0265974	leg disc
2.18708e-51	0.751864	0.243	0.148	2.75791e-47	0	sbr	FBgn0003321	leg disc
6.63159e-26	0.751787	0.112	0.064	8.36243e-22	0	capu	FBgn0000256	leg disc
8.45809e-46	0.751569	0.22	0.136	1.06656e-41	0	dl	FBgn0260632	leg disc
7.04447e-94	0.75129	0.399	0.247	8.88308e-90	0	crp	FBgn0001994	leg disc
3.05232e-12	0.751257	0.127	0.093	3.84898e-08	0	Tret1-1	FBgn0050035	leg disc
1.63802e-16	0.751196	0.104	0.067	2.06554e-12	0	robo1	FBgn0005631	leg disc
1.84497e-53	0.750812	0.274	0.173	2.32651e-49	0	Cpsf6	FBgn0035872	leg disc
8.62701e-31	0.750565	0.176	0.112	1.08787e-26	0	g	FBgn0001087	leg disc
1.97918e-137	0.750122	0.517	0.318	2.49574e-133	0	hts	FBgn0263391	leg disc
4.58473e-66	0.750075	0.328	0.207	5.78135e-62	0	CG1677	FBgn0029941	leg disc
0	0.749947	0.889	0.475	0	0	pyd	FBgn0262614	leg disc
1.33416e-51	0.749572	0.285	0.185	1.68238e-47	0	Not3	FBgn0033029	leg disc
5.87872e-18	0.748506	0.126	0.084	7.41307e-14	0	Rcd1	FBgn0033897	leg disc
8.98751e-80	0.748482	0.325	0.194	1.13333e-75	0	flw	FBgn0000711	leg disc
1.46199e-44	0.748026	0.254	0.165	1.84357e-40	0	RhoGEF2	FBgn0023172	leg disc
1.03046e-26	0.747478	0.174	0.115	1.29941e-22	0	Cpsf5	FBgn0288470	leg disc
8.40595e-65	0.747194	0.328	0.211	1.05999e-60	0	Ubr3	FBgn0260970	leg disc
4.23949e-241	0.74702	0.718	0.444	5.34599e-237	0	fax	FBgn0014163	leg disc
1.48123e-33	0.746749	0.188	0.119	1.86783e-29	0	da	FBgn0267821	leg disc
4.11135e-25	0.744218	0.159	0.104	5.18441e-21	0	rno	FBgn0035106	leg disc
1.04231e-18	0.744085	0.115	0.074	1.31436e-14	0	CG3744	FBgn0039240	leg disc
1.44478e-30	0.744064	0.206	0.139	1.82187e-26	0	CG30122	FBgn0050122	leg disc
7.85369e-133	0.743356	0.48	0.287	9.90351e-129	0	HnRNP-K	FBgn0267791	leg disc
4.13694e-141	0.742826	0.681	0.54	5.21668e-137	0	lncRNA:roX1	FBgn0019661	leg disc
7.94001e-27	0.742308	0.162	0.104	1.00124e-22	0	CG9775	FBgn0037261	leg disc
9.4309e-54	0.742241	0.272	0.17	1.18924e-49	0	wge	FBgn0051151	leg disc
9.32432e-199	0.742103	0.67	0.42	1.1758e-194	0	Sxl	FBgn0264270	leg disc
3.67249e-21	0.742066	0.145	0.097	4.63102e-17	0	Hex-A	FBgn0001186	leg disc
1.36289e-12	0.742032	0.11	0.078	1.7186e-08	0	CG8180	FBgn0034021	leg disc
5.12188e-54	0.738358	0.23	0.134	6.45869e-50	0	Dmtn	FBgn0037443	leg disc
6.44552e-219	0.73799	0.709	0.454	8.1278e-215	0	Unr	FBgn0263352	leg disc
2.49995e-247	0.737903	0.708	0.414	3.15244e-243	0	gpp	FBgn0264495	leg disc
2.02045e-252	0.736821	0.555	0.282	2.54779e-248	0	rdgA	FBgn0261549	leg disc
1.40038e-31	0.736475	0.191	0.124	1.76588e-27	0	CG1646	FBgn0039600	leg disc
2.00556e-94	0.736239	0.321	0.179	2.52901e-90	0	kibra	FBgn0262127	leg disc
6.56418e-15	0.736179	0.124	0.086	8.27744e-11	0	noc	FBgn0005771	leg disc
4.90714e-42	0.735859	0.234	0.149	6.1879e-38	0	Ythdc1	FBgn0027616	leg disc
7.2154e-22	0.735284	0.13	0.083	9.09862e-18	0	PPP4R2r	FBgn0030208	leg disc
1.28186e-52	0.734869	0.3	0.198	1.61643e-48	0	CG31998	FBgn0051998	leg disc
1.09582e-82	0.733727	0.417	0.275	1.38182e-78	0	SF2	FBgn0283477	leg disc
1.6802e-51	0.733724	0.277	0.178	2.11874e-47	0	babo	FBgn0011300	leg disc
4.83228e-72	0.73216	0.354	0.227	6.0935e-68	0	ctrip	FBgn0260794	leg disc
6.19464e-14	0.732066	0.122	0.087	7.81145e-10	0	haf	FBgn0261509	leg disc
1.42777e-190	0.731748	0.598	0.36	1.80041e-186	0	E2f1	FBgn0011766	leg disc
1.09185e-28	0.730832	0.162	0.102	1.37682e-24	0	CG4294	FBgn0034742	leg disc
8.99977e-19	0.730427	0.127	0.083	1.13487e-14	0	CG7115	FBgn0027515	leg disc
2.82096e-15	0.728737	0.102	0.066	3.55723e-11	0	CG1737	FBgn0030293	leg disc
5.25514e-117	0.728272	0.367	0.198	6.62673e-113	0	rut	FBgn0003301	leg disc
1.21058e-29	0.728262	0.163	0.102	1.52654e-25	0	CG8878	FBgn0027504	leg disc
6.33674e-41	0.727416	0.243	0.158	7.99063e-37	0	glo	FBgn0259139	leg disc
8.31427e-35	0.726618	0.208	0.135	1.04843e-30	0	Trf4-1	FBgn0030049	leg disc
1.33058e-29	0.725577	0.185	0.121	1.67786e-25	0	CG31224	FBgn0051224	leg disc
1.52455e-57	0.725009	0.304	0.194	1.92246e-53	0	CG44774	FBgn0266000	leg disc
4.42986e-187	0.72388	0.584	0.337	5.58605e-183	0	mei-P26	FBgn0026206	leg disc
7.63685e-62	0.723257	0.302	0.187	9.63007e-58	0	CG31211	FBgn0051211	leg disc
3.10656e-29	0.723154	0.197	0.131	3.91737e-25	0	Hsp70Bc	FBgn0013279	leg disc
5.89819e-134	0.722959	0.461	0.272	7.43761e-130	0	Lmpt	FBgn0261565	leg disc
1.60945e-41	0.722863	0.245	0.159	2.02952e-37	0	wrd	FBgn0042693	leg disc
4.70685e-48	0.722093	0.223	0.134	5.93534e-44	0	CG32066	FBgn0052066	leg disc
2.22972e-75	0.721868	0.384	0.25	2.81168e-71	0	CkIIbeta	FBgn0000259	leg disc
2.77534e-128	0.720571	0.19	0.07	3.4997e-124	0	Sox102F	FBgn0039938	leg disc
7.5406e-32	0.720441	0.222	0.152	9.5087e-28	0	E(spl)mbeta-HLH	FBgn0002733	leg disc
7.3438e-191	0.71992	0.579	0.331	9.26053e-187	0	sd	FBgn0003345	leg disc
1.94292e-157	0.719647	0.538	0.329	2.45003e-153	0	SNF4Agamma	FBgn0264357	leg disc
6.9999e-87	0.719408	0.364	0.219	8.82687e-83	0	CanA-14F	FBgn0267912	leg disc
4.19271e-36	0.71932	0.187	0.117	5.28701e-32	0	glec	FBgn0015229	leg disc
1.7243e-235	0.718758	0.532	0.275	2.17434e-231	0	Zasp52	FBgn0265991	leg disc
1.66633e-24	0.718539	0.161	0.106	2.10125e-20	0	ova	FBgn0032197	leg disc
5.38748e-20	0.718017	0.137	0.091	6.79362e-16	0	eas	FBgn0000536	leg disc
3.0773e-25	0.717267	0.182	0.124	3.88048e-21	0	CHES-1-like	FBgn0029504	leg disc
6.9413e-28	0.714713	0.198	0.134	8.75298e-24	0	Nedd4	FBgn0259174	leg disc
8.58695e-48	0.71452	0.256	0.163	1.08281e-43	0	DCP2	FBgn0036534	leg disc
3.34902e-89	0.71432	0.397	0.248	4.22311e-85	0	CG14478	FBgn0028953	leg disc
1.12002e-84	0.712516	0.389	0.244	1.41234e-80	0	Pitslre	FBgn0016696	leg disc
6.78431e-31	0.712169	0.184	0.118	8.55501e-27	0	lt	FBgn0002566	leg disc
6.01851e-27	0.711349	0.196	0.134	7.58934e-23	0	Cka	FBgn0044323	leg disc
1.95832e-32	0.711292	0.192	0.123	2.46944e-28	0	l(1)G0007	FBgn0026713	leg disc
1.21139e-231	0.710802	0.709	0.422	1.52756e-227	0	Gug	FBgn0010825	leg disc
1.11733e-108	0.710757	0.463	0.29	1.40895e-104	0	l(3)L1231	FBgn0086686	leg disc
1.17075e-144	0.708709	0.416	0.218	1.47632e-140	0	sdt	FBgn0261873	leg disc
3.30799e-84	0.708336	0.383	0.24	4.17137e-80	0	vtd	FBgn0260987	leg disc
2.47164e-125	0.707587	0.516	0.319	3.11674e-121	0	CG6700	FBgn0032305	leg disc
6.28508e-31	0.707412	0.197	0.13	7.92548e-27	0	CG1416	FBgn0032961	leg disc
2.35235e-28	0.706748	0.174	0.113	2.96632e-24	0	dco	FBgn0002413	leg disc
0	0.706294	0.982	0.642	0	0	pum	FBgn0003165	leg disc
8.12296e-59	0.705992	0.324	0.213	1.0243e-54	0	tyf	FBgn0026083	leg disc
1.47176e-215	0.705227	0.661	0.39	1.85589e-211	0	l(2)gl	FBgn0002121	leg disc
2.07617e-59	0.704732	0.285	0.174	2.61805e-55	0	Alh	FBgn0261238	leg disc
4.8897e-55	0.703632	0.301	0.195	6.16592e-51	0	hrm	FBgn0033028	leg disc
7.67225e-132	0.702922	0.515	0.318	9.67471e-128	0	CG8671	FBgn0032938	leg disc
1.2519e-22	0.701525	0.189	0.134	1.57865e-18	0	yps	FBgn0022959	leg disc
4.06752e-36	0.701468	0.23	0.152	5.12914e-32	0	CG4080	FBgn0035983	leg disc
0	0.701461	0.85	0.5	0	0	uex	FBgn0262124	leg disc
6.69371e-16	0.700419	0.13	0.091	8.44077e-12	0	Kul	FBgn0039688	leg disc
1.46357e-105	0.699099	0.503	0.337	1.84557e-101	0	wdb	FBgn0027492	leg disc
9.83898e-42	0.698935	0.258	0.171	1.2407e-37	0	Ephrin	FBgn0040324	leg disc
1.52051e-31	0.698853	0.203	0.133	1.91736e-27	0	Hr4	FBgn0264562	leg disc
3.72836e-41	0.697948	0.274	0.187	4.70146e-37	0	ABCD	FBgn0039890	leg disc
1.57494e-26	0.697942	0.205	0.143	1.986e-22	0	CBP	FBgn0026144	leg disc
4.40357e-56	0.697872	0.306	0.197	5.55291e-52	0	CG10082	FBgn0034644	leg disc
5.14036e-88	0.697778	0.384	0.235	6.482e-84	0	step	FBgn0086779	leg disc
1.99349e-45	0.69558	0.25	0.16	2.51379e-41	0	CG5746	FBgn0039186	leg disc
6.55658e-37	0.694363	0.216	0.139	8.26785e-33	0	bif	FBgn0014133	leg disc
1.14329e-106	0.694112	0.433	0.268	1.44169e-102	0	Atf6	FBgn0033010	leg disc
2.99866e-34	0.693862	0.229	0.154	3.78131e-30	0	aPKC	FBgn0261854	leg disc
9.67983e-15	0.693137	0.11	0.074	1.22063e-10	0	Axud1	FBgn0261647	leg disc
5.8483e-12	0.692481	0.104	0.073	7.3747e-08	0	CG5346	FBgn0038981	leg disc
7.34828e-12	0.692326	0.105	0.074	9.26618e-08	0	Spt5	FBgn0040273	leg disc
7.20161e-56	0.691697	0.263	0.161	9.08124e-52	0	Fas1	FBgn0285925	leg disc
3.64676e-121	0.691402	0.507	0.318	4.59857e-117	0	CG33229	FBgn0053229	leg disc
9.82784e-24	0.6911	0.104	0.06	1.23929e-19	0	lncRNA:CR43650	FBgn0263659	leg disc
2.55326e-75	0.689959	0.286	0.165	3.21966e-71	0	foxo	FBgn0038197	leg disc
3.98978e-40	0.686893	0.239	0.155	5.03111e-36	0	Fmr1	FBgn0028734	leg disc
4.83295e-32	0.686306	0.208	0.137	6.09435e-28	0	Khc-73	FBgn0019968	leg disc
5.53563e-20	0.686018	0.167	0.117	6.98043e-16	0	nudE	FBgn0036059	leg disc
0	0.684825	0.877	0.481	0	0	Prosap	FBgn0040752	leg disc
1.51208e-25	0.682892	0.207	0.146	1.90674e-21	0	CG8963	FBgn0034181	leg disc
3.49876e-54	0.682314	0.306	0.198	4.41194e-50	0	PlexB	FBgn0025740	leg disc
9.87039e-57	0.682101	0.273	0.167	1.24466e-52	0	Mrtf	FBgn0052296	leg disc
1.35354e-91	0.681701	0.346	0.195	1.70681e-87	0	fra	FBgn0011592	leg disc
2.35874e-14	0.681674	0.123	0.086	2.97437e-10	0	Pat1	FBgn0029878	leg disc
1.36875e-115	0.681436	0.544	0.377	1.726e-111	0	Df31	FBgn0022893	leg disc
2.32526e-203	0.68142	0.789	0.612	2.93215e-199	0	Hsp83	FBgn0001233	leg disc
1.70662e-93	0.68104	0.459	0.3	2.15204e-89	0	Akap200	FBgn0027932	leg disc
2.81046e-75	0.680846	0.386	0.246	3.54399e-71	0	Xe7	FBgn0010772	leg disc
2.98058e-27	0.679737	0.196	0.133	3.75851e-23	0	Efa6	FBgn0051158	leg disc
1.22408e-34	0.679538	0.21	0.136	1.54356e-30	0	mRpS5	FBgn0287187	leg disc
6.18491e-295	0.678693	0.816	0.493	7.79917e-291	0	rl	FBgn0003256	leg disc
4.83807e-25	0.678503	0.17	0.112	6.10081e-21	0	snRNP-U1-70K	FBgn0016978	leg disc
3.06633e-41	0.678479	0.244	0.158	3.86664e-37	0	Taf4	FBgn0010280	leg disc
2.56664e-72	0.678425	0.295	0.173	3.23653e-68	0	Pde11	FBgn0085370	leg disc
4.38735e-14	0.678309	0.109	0.074	5.53244e-10	0	CG9328	FBgn0032886	leg disc
1.99084e-83	0.676393	0.358	0.215	2.51044e-79	0	lncRNA:CR43857	FBgn0264439	leg disc
8.73531e-63	0.676281	0.324	0.205	1.10152e-58	0	pico	FBgn0261811	leg disc
7.85461e-108	0.673998	0.504	0.336	9.90466e-104	0	bel	FBgn0263231	leg disc
2.13501e-73	0.673662	0.368	0.236	2.69225e-69	0	Gyf	FBgn0039936	leg disc
1.01143e-108	0.673484	0.481	0.302	1.27542e-104	0	PNUTS	FBgn0053526	leg disc
4.26627e-14	0.673404	0.113	0.077	5.37977e-10	0	CG1316	FBgn0035526	leg disc
1.34907e-91	0.672294	0.436	0.28	1.70118e-87	0	PIP4K	FBgn0039924	leg disc
3.13069e-10	0.672057	0.103	0.074	3.9478e-06	0	Liprin-alpha	FBgn0046704	leg disc
4.12527e-38	0.671304	0.217	0.139	5.20197e-34	0	cdc14	FBgn0031952	leg disc
1.95114e-31	0.670747	0.202	0.132	2.46039e-27	0	SPoCk	FBgn0052451	leg disc
8.36609e-56	0.669276	0.332	0.223	1.05496e-51	0	nocte	FBgn0261710	leg disc
7.80416e-217	0.669229	0.635	0.375	9.84105e-213	0	jvl	FBgn0263929	leg disc
2.91454e-16	0.669113	0.125	0.085	3.67523e-12	0	Vps11	FBgn0052350	leg disc
2.19234e-115	0.668068	0.491	0.304	2.76454e-111	0	Pur-alpha	FBgn0022361	leg disc
4.92969e-33	0.667732	0.254	0.178	6.21634e-29	0	lig	FBgn0020279	leg disc
3.58237e-19	0.667147	0.125	0.081	4.51737e-15	0	mbc	FBgn0015513	leg disc
6.69869e-32	0.66689	0.2	0.13	8.44704e-28	0	su(w[a])	FBgn0003638	leg disc
2.0406e-66	0.665861	0.392	0.267	2.5732e-62	0	Cals	FBgn0039928	leg disc
1.27444e-25	0.665761	0.21	0.147	1.60706e-21	0	fwd	FBgn0004373	leg disc
1.87874e-22	0.665209	0.186	0.131	2.36909e-18	0	d4	FBgn0033015	leg disc
5.03563e-133	0.664715	0.534	0.334	6.34993e-129	0	alpha-Man-Ia	FBgn0259170	leg disc
2.30312e-86	0.660032	0.294	0.166	2.90424e-82	0	CG32369	FBgn0052369	leg disc
1.6262e-21	0.659478	0.158	0.107	2.05063e-17	0	Sirt1	FBgn0024291	leg disc
9.89322e-101	0.657659	0.475	0.319	1.24753e-96	0	Hipk	FBgn0035142	leg disc
3.192e-18	0.655285	0.164	0.117	4.02512e-14	0	CG2924	FBgn0023528	leg disc
0	0.655107	0.887	0.529	0	0	Dbp80	FBgn0024804	leg disc
1.18793e-15	0.654554	0.145	0.104	1.49798e-11	0	vari	FBgn0250785	leg disc
1.00775e-32	0.653965	0.192	0.123	1.27077e-28	0	spin	FBgn0086676	leg disc
2.71593e-28	0.653785	0.176	0.114	3.42479e-24	0	MCU	FBgn0042185	leg disc
5.89214e-129	0.653308	0.435	0.248	7.42999e-125	0	Pde9	FBgn0259171	leg disc
1.23645e-56	0.652635	0.333	0.218	1.55916e-52	0	Hers	FBgn0052529	leg disc
8.55125e-26	0.651267	0.185	0.125	1.07831e-21	0	Hnf4	FBgn0004914	leg disc
1.96576e-130	0.651014	0.57	0.373	2.47882e-126	0	MED26	FBgn0039923	leg disc
1.09165e-19	0.650544	0.175	0.125	1.37657e-15	0	slgA	FBgn0003423	leg disc
8.32711e-20	0.649857	0.174	0.124	1.05005e-15	0	Map205	FBgn0002645	leg disc
1.75241e-14	0.649525	0.133	0.095	2.20979e-10	0	CG14442	FBgn0029893	leg disc
2.54248e-28	0.648967	0.112	0.062	3.20607e-24	0	unc-5	FBgn0034013	leg disc
5.64207e-87	0.648479	0.462	0.315	7.11465e-83	0	PlexA	FBgn0025741	leg disc
2.35708e-24	0.648227	0.168	0.111	2.97228e-20	0	Fak	FBgn0020440	leg disc
2.33638e-25	0.64758	0.214	0.151	2.94617e-21	0	CycT	FBgn0025455	leg disc
1.63008e-98	0.646602	0.509	0.345	2.05553e-94	0	B52	FBgn0004587	leg disc
2.66006e-11	0.646503	0.139	0.106	3.35434e-07	0	mod	FBgn0002780	leg disc
6.87165e-85	0.644927	0.355	0.21	8.66515e-81	0	Kr-h1	FBgn0266450	leg disc
7.07467e-101	0.644915	0.425	0.257	8.92116e-97	0	HDAC4	FBgn0041210	leg disc
2.74723e-17	0.644758	0.129	0.087	3.46425e-13	0	CG11357	FBgn0035558	leg disc
1.59675e-40	0.6443	0.216	0.134	2.0135e-36	0	RhoGAP93B	FBgn0038853	leg disc
3.07223e-78	0.643791	0.411	0.267	3.87408e-74	0	sxc	FBgn0261403	leg disc
7.88647e-71	0.643784	0.235	0.123	9.94483e-67	0	stan	FBgn0024836	leg disc
6.83455e-09	0.642996	0.114	0.086	8.61837e-05	0	scny	FBgn0260936	leg disc
3.28371e-110	0.642817	0.549	0.374	4.14076e-106	0	gw	FBgn0051992	leg disc
3.58818e-18	0.64237	0.129	0.085	4.5247e-14	0	GramD1B	FBgn0085423	leg disc
1.34728e-26	0.641593	0.193	0.13	1.69892e-22	0	EndoA	FBgn0038659	leg disc
2.15835e-21	0.641444	0.143	0.093	2.72168e-17	0	ph-p	FBgn0004861	leg disc
6.56326e-17	0.641173	0.164	0.119	8.27627e-13	0	Su(var)205	FBgn0003607	leg disc
8.19936e-52	0.639963	0.337	0.228	1.03394e-47	0	hfp	FBgn0028577	leg disc
1.40291e-15	0.638378	0.121	0.082	1.76907e-11	0	Amph	FBgn0027356	leg disc
8.24434e-18	0.638005	0.19	0.141	1.03961e-13	0	CG1640	FBgn0030478	leg disc
1.28666e-275	0.637992	0.859	0.578	1.62248e-271	0	bun	FBgn0259176	leg disc
1.76152e-16	0.637767	0.145	0.102	2.22127e-12	0	CG2926	FBgn0037344	leg disc
3.02416e-55	0.636265	0.322	0.212	3.81346e-51	0	Pcf11	FBgn0264962	leg disc
6.48917e-26	0.635336	0.192	0.131	8.18284e-22	0	Acn	FBgn0263198	leg disc
1.61573e-14	0.634757	0.172	0.13	2.03743e-10	0	SRPK	FBgn0286813	leg disc
2.5351e-22	0.634361	0.2	0.144	3.19676e-18	0	Rga	FBgn0017550	leg disc
1.3311e-14	0.63397	0.126	0.087	1.67852e-10	0	Exn	FBgn0261547	leg disc
3.03738e-29	0.633802	0.231	0.161	3.83013e-25	0	DIP1	FBgn0024807	leg disc
3.86975e-68	0.63344	0.371	0.244	4.87975e-64	0	milt	FBgn0262872	leg disc
3.72441e-55	0.632523	0.328	0.217	4.69648e-51	0	Thd1	FBgn0026869	leg disc
2.42732e-22	0.63214	0.173	0.119	3.06084e-18	0	CG8668	FBgn0031988	leg disc
6.06498e-14	0.629606	0.122	0.086	7.64794e-10	0	CG5823	FBgn0038515	leg disc
4.82703e-25	0.628291	0.188	0.128	6.08688e-21	0	hep	FBgn0010303	leg disc
3.39409e-119	0.628111	0.544	0.354	4.27995e-115	0	Dyrk3	FBgn0027101	leg disc
1.55985e-09	0.625256	0.1	0.073	1.96697e-05	0	Hr78	FBgn0015239	leg disc
1.68258e-216	0.625119	0.773	0.532	2.12173e-212	0	Sdc	FBgn0010415	leg disc
2.91264e-24	0.623961	0.191	0.132	3.67284e-20	0	Cyp6v1	FBgn0031126	leg disc
2.72363e-21	0.623474	0.159	0.107	3.4345e-17	0	C3G	FBgn0259228	leg disc
1.21261e-28	0.62329	0.214	0.147	1.5291e-24	0	hzg	FBgn0036556	leg disc
1.95335e-13	0.623288	0.138	0.1	2.46317e-09	0	Atg13	FBgn0261108	leg disc
1.29073e-19	0.622819	0.132	0.086	1.62762e-15	0	Met	FBgn0002723	leg disc
1.54343e-14	0.622776	0.116	0.079	1.94627e-10	0	CG18428	FBgn0039149	leg disc
5.24633e-152	0.622194	0.569	0.342	6.61563e-148	0	lilli	FBgn0041111	leg disc
8.54464e-73	0.622193	0.156	0.069	1.07748e-68	0	rdo	FBgn0243486	leg disc
6.64712e-41	0.619598	0.26	0.17	8.38201e-37	0	trio	FBgn0024277	leg disc
5.9402e-94	0.619187	0.428	0.267	7.4906e-90	0	Doa	FBgn0265998	leg disc
1.0132e-10	0.618191	0.101	0.072	1.27764e-06	0	Invadolysin	FBgn0086359	leg disc
1.26061e-13	0.617458	0.114	0.079	1.58962e-09	0	CG12547	FBgn0250830	leg disc
3.09893e-20	0.616563	0.11	0.067	3.90775e-16	0	lncRNA:CR45668	FBgn0267228	leg disc
5.77332e-37	0.61631	0.198	0.123	7.28016e-33	0	sfl	FBgn0020251	leg disc
1.32212e-35	0.616029	0.255	0.174	1.6672e-31	0	chrb	FBgn0036165	leg disc
8.60198e-80	0.615232	0.417	0.27	1.08471e-75	0	CG32767	FBgn0052767	leg disc
3.12536e-17	0.614438	0.125	0.083	3.94108e-13	0	CG30389	FBgn0050389	leg disc
5.96871e-07	0.614437	0.102	0.079	0.00752654	0	miple2	FBgn0029002	leg disc
2.22648e-75	0.612913	0.361	0.222	2.80759e-71	0	hppy	FBgn0263395	leg disc
4.23268e-17	0.612816	0.152	0.107	5.3374e-13	0	SF1	FBgn0025571	leg disc
2.49023e-247	0.611847	0.726	0.416	3.14018e-243	0	RhoGAP19D	FBgn0031118	leg disc
1.32505e-127	0.611719	0.447	0.252	1.67089e-123	0	mew	FBgn0004456	leg disc
1.23798e-27	0.610915	0.24	0.172	1.5611e-23	0	dom	FBgn0020306	leg disc
1.47621e-125	0.610557	0.536	0.326	1.8615e-121	0	CG11360	FBgn0039920	leg disc
4.62828e-93	0.609425	0.501	0.34	5.83626e-89	0	Ank	FBgn0011747	leg disc
2.71388e-13	0.608887	0.126	0.09	3.4222e-09	0	CG7139	FBgn0027532	leg disc
1.68241e-89	0.608626	0.67	0.547	2.12152e-85	0	Hsp27	FBgn0001226	leg disc
2.20267e-31	0.607927	0.243	0.169	2.77757e-27	0	Helz	FBgn0036451	leg disc
6.78141e-78	0.607383	0.473	0.335	8.55135e-74	0	PAN3	FBgn0035397	leg disc
1.54983e-187	0.60656	0.733	0.476	1.95433e-183	0	CG10077	FBgn0035720	leg disc
1.10612e-07	0.603584	0.153	0.127	0.00139482	0	CG7668	FBgn0036929	leg disc
3.81415e-23	0.60349	0.157	0.103	4.80964e-19	0	dtn	FBgn0262730	leg disc
9.30693e-14	0.603298	0.131	0.093	1.1736e-09	0	CG15309	FBgn0030183	leg disc
2.78315e-16	0.60206	0.153	0.109	3.50955e-12	0	CG8929	FBgn0034504	leg disc
2.26882e-08	0.601975	0.109	0.083	0.000286098	0	Tailor	FBgn0037470	leg disc
1.73423e-16	0.601913	0.159	0.114	2.18686e-12	0	CG8176	FBgn0037702	leg disc
5.32518e-26	0.601807	0.218	0.154	6.71505e-22	0	RpII215	FBgn0003277	leg disc
1.80928e-10	0.600962	0.105	0.076	2.2815e-06	0	Cp190	FBgn0000283	leg disc
6.92829e-268	0.599679	0.754	0.45	8.73657e-264	0	Nrg	FBgn0264975	leg disc
2.61772e-35	0.598929	0.192	0.121	3.30095e-31	0	Eip78C	FBgn0004865	leg disc
2.41991e-35	0.598227	0.237	0.157	3.05151e-31	0	RhoGAPp190	FBgn0026375	leg disc
3.8729e-12	0.59755	0.133	0.098	4.88373e-08	0	CG2519	FBgn0037336	leg disc
1.01757e-103	0.597306	0.42	0.244	1.28316e-99	0	CASK	FBgn0013759	leg disc
1.41817e-11	0.597192	0.136	0.102	1.78832e-07	0	jar	FBgn0011225	leg disc
2.1589e-24	0.597047	0.147	0.094	2.72237e-20	0	CG12814	FBgn0037796	leg disc
2.30361e-15	0.596268	0.148	0.106	2.90485e-11	0	dsd	FBgn0039528	leg disc
2.27292e-18	0.596184	0.193	0.142	2.86615e-14	0	Dek	FBgn0026533	leg disc
1.37004e-12	0.595524	0.179	0.141	1.72762e-08	0	Usp10	FBgn0052479	leg disc
2.00539e-179	0.595507	0.62	0.367	2.5288e-175	0	Gprk2	FBgn0261988	leg disc
4.39895e-121	0.594741	0.351	0.186	5.54708e-117	0	kirre	FBgn0028369	leg disc
4.8995e-14	0.592808	0.135	0.096	6.17827e-10	0	Cul1	FBgn0015509	leg disc
5.90263e-17	0.592604	0.199	0.15	7.44322e-13	0	CG40228	FBgn0063670	leg disc
5.43712e-07	0.59237	0.111	0.088	0.00685621	0	CG10417	FBgn0033021	leg disc
5.04236e-08	0.592009	0.13	0.103	0.000635842	0	Nph	FBgn0039735	leg disc
3.87046e-50	0.59179	0.31	0.205	4.88065e-46	0	BtbVII	FBgn0263108	leg disc
1.55191e-09	0.590476	0.1	0.072	1.95696e-05	0	Hel89B	FBgn0022787	leg disc
5.41239e-22	0.590444	0.222	0.164	6.82502e-18	0	lark	FBgn0011640	leg disc
1.98588e-17	0.590201	0.157	0.111	2.50419e-13	0	rgn	FBgn0261258	leg disc
7.9087e-10	0.589335	0.102	0.074	9.97287e-06	0	RASSF8	FBgn0261986	leg disc
1.21358e-39	0.589288	0.351	0.263	1.53033e-35	0	Ip259	FBgn0025366	leg disc
6.1125e-18	0.588334	0.153	0.106	7.70786e-14	0	CG42258	FBgn0259143	leg disc
2.14817e-22	0.588159	0.2	0.142	2.70884e-18	0	faf	FBgn0005632	leg disc
2.42933e-42	0.588045	0.252	0.164	3.06339e-38	0	CG33144	FBgn0053144	leg disc
4.41597e-15	0.587493	0.151	0.109	5.56854e-11	0	Rsf1	FBgn0011305	leg disc
3.52406e-13	0.587331	0.165	0.126	4.44384e-09	0	CG1910	FBgn0022349	leg disc
1.06754e-14	0.586854	0.156	0.114	1.34617e-10	0	UBL3	FBgn0026076	leg disc
1.4732e-91	0.585583	0.369	0.216	1.85771e-87	0	Ten-m	FBgn0004449	leg disc
1.96129e-110	0.582015	0.497	0.312	2.47319e-106	0	Syx1A	FBgn0013343	leg disc
2.85166e-21	0.581823	0.216	0.159	3.59594e-17	0	cora	FBgn0010434	leg disc
3.10375e-25	0.580437	0.255	0.189	3.91383e-21	0	Rox8	FBgn0005649	leg disc
5.2726e-28	0.579072	0.231	0.161	6.64875e-24	0	Patronin	FBgn0263197	leg disc
1.12747e-43	0.578763	0.317	0.219	1.42174e-39	0	Myc	FBgn0262656	leg disc
2.08819e-19	0.578154	0.176	0.125	2.63321e-15	0	lid	FBgn0031759	leg disc
5.6136e-18	0.576849	0.234	0.183	7.07874e-14	0	DnaJ-1	FBgn0263106	leg disc
2.62244e-14	0.576704	0.159	0.117	3.30689e-10	0	Tao	FBgn0031030	leg disc
5.6871e-15	0.576415	0.164	0.121	7.17143e-11	0	crc	FBgn0000370	leg disc
2.70857e-07	0.575788	0.109	0.085	0.0034155	0	Mtor	FBgn0013756	leg disc
7.9099e-23	0.575722	0.225	0.165	9.97438e-19	0	emb	FBgn0020497	leg disc
4.95625e-47	0.575538	0.277	0.178	6.24983e-43	0	Src64B	FBgn0262733	leg disc
3.33143e-15	0.573574	0.202	0.157	4.20094e-11	0	CkIalpha	FBgn0015024	leg disc
2.02978e-171	0.572772	0.558	0.321	2.55955e-167	0	cdi	FBgn0004876	leg disc
5.63547e-10	0.571214	0.125	0.094	7.10632e-06	0	qkr58E-3	FBgn0022984	leg disc
4.80073e-17	0.570856	0.148	0.104	6.05372e-13	0	PRL-1	FBgn0024734	leg disc
5.37744e-44	0.569197	0.295	0.198	6.78095e-40	0	bin3	FBgn0263144	leg disc
1.21606e-120	0.569173	0.625	0.431	1.53345e-116	0	AGO1	FBgn0262739	leg disc
3.90178e-253	0.568187	0.655	0.362	4.92015e-249	0	Wdr62	FBgn0031374	leg disc
9.13976e-58	0.566877	0.367	0.249	1.15252e-53	0	corto	FBgn0010313	leg disc
3.51581e-17	0.566286	0.174	0.126	4.43344e-13	0	eIF4G2	FBgn0260634	leg disc
5.70189e-10	0.563017	0.134	0.103	7.19008e-06	0	Myd88	FBgn0033402	leg disc
2.6141e-19	0.561006	0.161	0.111	3.29638e-15	0	lawc	FBgn0262976	leg disc
7.57666e-20	0.560306	0.231	0.175	9.55417e-16	0	Hel25E	FBgn0014189	leg disc
2.0206e-10	0.559711	0.108	0.078	2.54797e-06	0	FBXO11	FBgn0037760	leg disc
8.2734e-23	0.558251	0.192	0.133	1.04328e-18	0	sno	FBgn0265630	leg disc
6.17436e-11	0.557474	0.11	0.079	7.78587e-07	0	CG30089	FBgn0050089	leg disc
2.15618e-39	0.557074	0.278	0.188	2.71895e-35	0	CG34401	FBgn0085430	leg disc
3.58181e-08	0.556878	0.123	0.096	0.000451666	0	Lam	FBgn0002525	leg disc
1.33076e-06	0.554249	0.114	0.091	0.0167809	0	vig	FBgn0024183	leg disc
6.63602e-97	0.553929	0.442	0.265	8.36802e-93	0	Lar	FBgn0000464	leg disc
1.72462e-06	0.553725	0.103	0.081	0.0217475	0	woc	FBgn0010328	leg disc
1.69801e-17	0.55345	0.213	0.163	2.14119e-13	0	Sam-S	FBgn0005278	leg disc
1.73771e-35	0.551123	0.355	0.272	2.19125e-31	0	smt3	FBgn0264922	leg disc
1.66675e-137	0.551073	0.759	0.589	2.10177e-133	0	14-3-3zeta	FBgn0004907	leg disc
1.17085e-12	0.54971	0.155	0.117	1.47644e-08	0	CG11791	FBgn0039266	leg disc
3.2266e-64	0.549157	0.409	0.275	4.06874e-60	0	Rbp1-like	FBgn0030479	leg disc
4.27961e-33	0.548097	0.241	0.163	5.39659e-29	0	Spred	FBgn0020767	leg disc
1.33931e-39	0.54796	0.413	0.327	1.68887e-35	0	CNBP	FBgn0034802	leg disc
3.71743e-18	0.546932	0.226	0.174	4.68768e-14	0	mask	FBgn0043884	leg disc
1.55271e-104	0.546114	0.488	0.311	1.95796e-100	0	tna	FBgn0026160	leg disc
3.07565e-09	0.545453	0.112	0.084	3.8784e-05	0	NKAIN	FBgn0085442	leg disc
5.24173e-21	0.54436	0.212	0.155	6.60982e-17	0	CG40191	FBgn0058191	leg disc
3.92006e-35	0.543921	0.335	0.252	4.94319e-31	0	Tim17b	FBgn0263977	leg disc
3.99726e-28	0.541649	0.29	0.218	5.04055e-24	0	tacc	FBgn0026620	leg disc
1.5458e-23	0.539034	0.266	0.202	1.94926e-19	0	Fis1	FBgn0039969	leg disc
1.23854e-20	0.538977	0.186	0.132	1.5618e-16	0	CG9171	FBgn0031738	leg disc
1.37403e-17	0.537325	0.196	0.147	1.73265e-13	0	Mi-2	FBgn0262519	leg disc
1.36503e-17	0.536547	0.183	0.133	1.72131e-13	0	CG7945	FBgn0036505	leg disc
3.48522e-83	0.536405	0.596	0.464	4.39487e-79	0	Bacc	FBgn0031453	leg disc
3.29296e-52	0.533864	0.367	0.252	4.15242e-48	0	shi	FBgn0003392	leg disc
5.06823e-16	0.533641	0.173	0.127	6.39104e-12	0	Opa1	FBgn0261276	leg disc
1.50082e-15	0.533608	0.216	0.17	1.89253e-11	0	CG12004	FBgn0035236	leg disc
3.29191e-62	0.532999	0.461	0.339	4.1511e-58	0	Prps	FBgn0036030	leg disc
6.26467e-07	0.532808	0.115	0.091	0.00789975	0	CG4452	FBgn0035981	leg disc
9.34781e-16	0.531689	0.161	0.116	1.17876e-11	0	slpr	FBgn0030018	leg disc
7.81037e-58	0.531583	0.458	0.345	9.84888e-54	0	eIF4G1	FBgn0023213	leg disc
5.01042e-12	0.530048	0.175	0.137	6.31813e-08	0	mahe	FBgn0029979	leg disc
1.22158e-06	0.529851	0.118	0.095	0.0154041	0	Graf	FBgn0030685	leg disc
3.25333e-36	0.529191	0.248	0.165	4.10245e-32	0	toc	FBgn0015600	leg disc
5.00799e-15	0.528147	0.207	0.161	6.31508e-11	0	His2Av	FBgn0001197	leg disc
1.83368e-50	0.526471	0.388	0.28	2.31226e-46	0	ens	FBgn0264693	leg disc
5.48571e-08	0.525236	0.134	0.107	0.000691748	0	Cnot4	FBgn0051716	leg disc
2.34196e-12	0.522399	0.166	0.129	2.95321e-08	0	for	FBgn0000721	leg disc
2.70139e-05	0.522161	0.11	0.09	0.340646	0	CG9281	FBgn0030672	leg disc
1.27824e-28	0.521103	0.206	0.139	1.61186e-24	0	btsz	FBgn0266756	leg disc
6.44985e-143	0.518611	0.538	0.327	8.13325e-139	0	fz2	FBgn0016797	leg disc
7.15893e-95	0.518223	0.521	0.347	9.02741e-91	0	msn	FBgn0010909	leg disc
1.05301e-31	0.51708	0.328	0.249	1.32785e-27	0	tral	FBgn0041775	leg disc
7.29923e-93	0.516738	0.445	0.276	9.20433e-89	0	Abl	FBgn0000017	leg disc
8.03286e-08	0.516388	0.118	0.092	0.00101294	0	DIP2	FBgn0024806	leg disc
2.49714e-149	0.514338	0.639	0.415	3.14889e-145	0	CaMKII	FBgn0264607	leg disc
6.79312e-11	0.513541	0.135	0.101	8.56613e-07	0	Atg17	FBgn0037363	leg disc
3.85189e-43	0.509399	0.33	0.227	4.85724e-39	0	ena	FBgn0000578	leg disc
2.34402e-31	0.508664	0.183	0.115	2.95581e-27	0	ush	FBgn0003963	leg disc
3.83284e-29	0.508282	0.338	0.264	4.83322e-25	0	CG40045	FBgn0058045	leg disc
4.55558e-08	0.507932	0.118	0.091	0.000574459	0	CG8578	FBgn0030699	leg disc
1.37119e-16	0.507879	0.202	0.153	1.72908e-12	0	CG12054	FBgn0039831	leg disc
9.75095e-15	0.506655	0.107	0.071	1.22959e-10	0	Atet	FBgn0020762	leg disc
0	0.504315	0.744	0.38	0	0	Fas2	FBgn0000635	leg disc
5.39635e-72	0.50009	0.382	0.25	6.8048e-68	0	CG9005	FBgn0033638	leg disc
7.63855e-10	0.497751	0.15	0.117	9.63221e-06	0	4E-T	FBgn0052016	leg disc
7.22933e-12	0.494844	0.174	0.135	9.11618e-08	0	Crk	FBgn0024811	leg disc
2.61126e-18	0.494573	0.271	0.218	3.2928e-14	0	akirin	FBgn0082598	leg disc
1.18095e-263	0.492393	0.869	0.521	1.48918e-259	0	kuz	FBgn0259984	leg disc
1.67876e-13	0.48981	0.125	0.089	2.11691e-09	0	Cht6	FBgn0263132	leg disc
2.84123e-09	0.488712	0.167	0.134	3.58279e-05	0	SC35	FBgn0265298	leg disc
1.35e-116	0.488262	0.661	0.48	1.70235e-112	0	Moe	FBgn0011661	leg disc
5.42954e-29	0.487068	0.322	0.247	6.84665e-25	0	Eb1	FBgn0027066	leg disc
1.17833e-09	0.483207	0.126	0.095	1.48588e-05	0	Rb97D	FBgn0004903	leg disc
7.50656e-40	0.482951	0.279	0.188	9.46577e-36	0	KrT95D	FBgn0020647	leg disc
2.4094e-35	0.482382	0.325	0.234	3.03825e-31	0	cass	FBgn0286781	leg disc
5.65923e-11	0.481818	0.1	0.07	7.13628e-07	0	Axn	FBgn0026597	leg disc
1.31649e-13	0.479478	0.144	0.105	1.66009e-09	0	loco	FBgn0020278	leg disc
2.55323e-14	0.479034	0.168	0.125	3.21962e-10	0	CG6051	FBgn0039492	leg disc
1.32976e-08	0.476763	0.17	0.14	0.000167682	0	larp	FBgn0261618	leg disc
9.25084e-07	0.474797	0.123	0.099	0.0116653	0	Bruce	FBgn0266717	leg disc
2.6611e-07	0.474251	0.118	0.093	0.00335565	0	CG17754	FBgn0030114	leg disc
1.16839e-113	0.468966	0.599	0.408	1.47334e-109	0	rdx	FBgn0264493	leg disc
8.10785e-93	0.467747	0.475	0.314	1.0224e-88	0	Svil	FBgn0266696	leg disc
1.75911e-12	0.466208	0.136	0.099	2.21823e-08	0	trn	FBgn0010452	leg disc
0	0.463892	0.991	0.752	0	0	lncRNA:Hsromega	FBgn0001234	leg disc
4.24952e-14	0.463816	0.167	0.124	5.35864e-10	0	Mical	FBgn0053208	leg disc
1.43379e-55	0.463384	0.357	0.24	1.80801e-51	0	Nuak1	FBgn0262617	leg disc
0.000159451	0.462057	0.11	0.093	1	0	CG3107	FBgn0033005	leg disc
3.90182e-104	0.461288	0.671	0.515	4.9202e-100	0	eff	FBgn0011217	leg disc
3.54948e-06	0.459181	0.127	0.104	0.0447589	0	Kcmf1	FBgn0037655	leg disc
2.72603e-17	0.45805	0.174	0.126	3.43753e-13	0	CG10936	FBgn0034253	leg disc
1.14376e-53	0.455906	0.483	0.371	1.44228e-49	0	Not1	FBgn0085436	leg disc
3.45905e-33	0.452774	0.262	0.18	4.36186e-29	0	Csk	FBgn0262081	leg disc
3.30038e-09	0.452089	0.163	0.13	4.16178e-05	0	CG45049	FBgn0266409	leg disc
7.20528e-05	0.451473	0.113	0.095	0.908586	0	chb	FBgn0021760	leg disc
7.20036e-17	0.451216	0.186	0.136	9.07966e-13	0	wech	FBgn0259745	leg disc
2.2173e-18	0.448737	0.185	0.134	2.79601e-14	0	stw	FBgn0286203	leg disc
1.40198e-06	0.448282	0.14	0.116	0.0176789	0	CanB2	FBgn0015614	leg disc
1.68359e-94	0.448087	0.514	0.336	2.12301e-90	0	px	FBgn0003175	leg disc
5.8997e-05	0.446625	0.132	0.112	0.743952	0	alph	FBgn0086361	leg disc
2.26635e-36	0.4447	0.34	0.251	2.85787e-32	0	Stat92E	FBgn0016917	leg disc
2.62618e-05	0.444409	0.112	0.092	0.331161	0	promL	FBgn0026189	leg disc
2.10506e-07	0.443678	0.153	0.125	0.00265449	0	CG9911	FBgn0030734	leg disc
0.001756	0.442474	0.101	0.087	1	0	mbf1	FBgn0262732	leg disc
5.1863e-32	0.437985	0.295	0.213	6.53993e-28	0	Mnt	FBgn0023215	leg disc
2.22579e-100	0.437717	0.652	0.466	2.80673e-96	0	PMCA	FBgn0259214	leg disc
8.00628e-16	0.435051	0.2	0.152	1.00959e-11	0	Cdep	FBgn0265082	leg disc
7.33012e-210	0.433428	0.808	0.556	9.24329e-206	0	shot	FBgn0013733	leg disc
6.05536e-28	0.43285	0.35	0.27	7.63581e-24	0	mura	FBgn0037705	leg disc
2.59759e-18	0.432586	0.151	0.105	3.27556e-14	0	Nost	FBgn0259734	leg disc
2.62521e-50	0.430112	0.279	0.179	3.31038e-46	0	Pka-R2	FBgn0022382	leg disc
2.53662e-32	0.427879	0.296	0.211	3.19868e-28	0	lap	FBgn0086372	leg disc
8.31152e-33	0.426148	0.388	0.302	1.04808e-28	0	Trf2	FBgn0261793	leg disc
1.96283e-10	0.422149	0.2	0.164	2.47513e-06	0	CG42671	FBgn0261553	leg disc
1.38011e-05	0.418266	0.115	0.094	0.174032	0	ITP	FBgn0035023	leg disc
6.1861e-11	0.417865	0.153	0.117	7.80068e-07	0	enc	FBgn0004875	leg disc
2.22419e-19	0.417388	0.331	0.273	2.8047e-15	0	Ran	FBgn0020255	leg disc
9.18744e-09	0.415556	0.132	0.102	0.000115854	0	bves	FBgn0031150	leg disc
1.2355e-07	0.41164	0.155	0.127	0.00155796	0	CG31523	FBgn0051523	leg disc
1.93122e-09	0.411548	0.224	0.191	2.43527e-05	0	Dp1	FBgn0027835	leg disc
5.57672e-09	0.409991	0.225	0.192	7.03224e-05	0	eIF4B	FBgn0020660	leg disc
0.000808642	0.407673	0.123	0.107	1	0	Amun	FBgn0030328	leg disc
5.78947e-13	0.406739	0.27	0.228	7.30052e-09	0	HmgD	FBgn0004362	leg disc
1.81516e-67	0.406398	0.431	0.293	2.28892e-63	0	stx	FBgn0052676	leg disc
4.87796e-222	0.404777	0.708	0.403	6.15111e-218	0	brat	FBgn0010300	leg disc
3.15138e-11	0.403479	0.272	0.232	3.97389e-07	0	eIF2beta	FBgn0004926	leg disc
4.75482e-118	0.4014	0.731	0.524	5.99583e-114	0	lncRNA:CR42862	FBgn0262109	leg disc
2.35141e-214	0.400514	0.702	0.428	2.96513e-210	0	jim	FBgn0027339	leg disc
4.87271e-07	0.400387	0.118	0.093	0.00614449	0	CG32486	FBgn0266918	leg disc
1.74898e-06	0.394547	0.125	0.101	0.0220546	0	Mondo	FBgn0032940	leg disc
1.12234e-78	0.393196	0.525	0.358	1.41527e-74	0	dlg1	FBgn0001624	leg disc
1.23151e-74	0.390974	0.548	0.413	1.55293e-70	0	Lk6	FBgn0017581	leg disc
6.0515e-16	0.389456	0.294	0.243	7.63095e-12	0	Hrb87F	FBgn0004237	leg disc
7.94672e-09	0.389404	0.158	0.125	0.000100208	0	Arp2	FBgn0011742	leg disc
5.43444e-37	0.3888	0.251	0.164	6.85283e-33	0	ewg	FBgn0005427	leg disc
6.0371e-17	0.387918	0.278	0.221	7.61278e-13	0	Hrb98DE	FBgn0001215	leg disc
1.15816e-97	0.386513	0.362	0.206	1.46044e-93	0	bbg	FBgn0087007	leg disc
0.00705171	0.383647	0.131	0.119	1	0	AP-2alpha	FBgn0264855	leg disc
2.91205e-09	0.382968	0.168	0.135	3.67209e-05	0	CG9674	FBgn0036663	leg disc
3.53883e-13	0.382946	0.278	0.233	4.46247e-09	0	fmt	FBgn0035688	leg disc
1.58665e-20	0.382193	0.21	0.155	2.00077e-16	0	cact	FBgn0000250	leg disc
4.19134e-29	0.380517	0.543	0.479	5.28528e-25	0	Hsp23	FBgn0001224	leg disc
1.85819e-07	0.378627	0.196	0.167	0.00234318	0	CkIIalpha	FBgn0264492	leg disc
1.87485e-22	0.378238	0.342	0.276	2.36418e-18	0	Yeti	FBgn0267398	leg disc
1.29071e-06	0.377623	0.196	0.169	0.0162758	0	Tnpo	FBgn0024921	leg disc
4.93871e-09	0.374788	0.142	0.109	6.22772e-05	0	Cp110	FBgn0031191	leg disc
8.91868e-19	0.373345	0.337	0.278	1.12465e-14	0	alt	FBgn0038535	leg disc
9.44279e-18	0.373308	0.262	0.204	1.19074e-13	0	Usp2	FBgn0031187	leg disc
5.76337e-79	0.373236	0.689	0.56	7.26762e-75	0	CycG	FBgn0039858	leg disc
1.2812e-99	0.372802	0.57	0.376	1.6156e-95	0	mub	FBgn0262737	leg disc
6.54485e-98	0.371789	0.581	0.405	8.25306e-94	0	ps	FBgn0261552	leg disc
0.00910834	0.370606	0.105	0.093	1	0	fwe	FBgn0261722	leg disc
0.000905048	0.365309	0.128	0.112	1	0	ND-49	FBgn0039909	leg disc
2.92042e-26	0.362656	0.397	0.321	3.68264e-22	0	CaMKI	FBgn0016126	leg disc
0.0013832	0.361782	0.129	0.115	1	0	stck	FBgn0020249	leg disc
1.61501e-11	0.361434	0.196	0.155	2.03653e-07	0	Pdk1	FBgn0020386	leg disc
0.00365992	0.361258	0.11	0.097	1	0	Marf	FBgn0029870	leg disc
0.00591446	0.356923	0.105	0.092	1	0	ari-1	FBgn0017418	leg disc
4.89241e-06	0.355364	0.149	0.125	0.0616933	0	Klp98A	FBgn0004387	leg disc
0.00252846	0.355062	0.12	0.105	1	0	S6k	FBgn0283472	leg disc
0.00340862	0.354126	0.109	0.096	1	0	gzl	FBgn0037442	leg disc
9.57979e-05	0.348913	0.157	0.137	1	0	Atx2	FBgn0041188	leg disc
3.19764e-18	0.348095	0.232	0.174	4.03223e-14	0	Tomosyn	FBgn0030412	leg disc
1.25665e-17	0.347624	0.266	0.21	1.58464e-13	0	CG6891	FBgn0030955	leg disc
3.38493e-06	0.346153	0.189	0.164	0.0426839	0	arm	FBgn0000117	leg disc
1.23722e-43	0.346123	0.392	0.28	1.56013e-39	0	raskol	FBgn0261570	leg disc
1.34579e-25	0.345236	0.262	0.188	1.69704e-21	0	Dg	FBgn0034072	leg disc
1.95507e-10	0.344878	0.158	0.123	2.46534e-06	0	CG9003	FBgn0033639	leg disc
1.6457e-11	0.344637	0.159	0.121	2.07523e-07	0	CG6966	FBgn0038286	leg disc
2.25953e-11	0.342609	0.152	0.114	2.84927e-07	0	CG5004	FBgn0260748	leg disc
7.66884e-22	0.342309	0.319	0.25	9.67041e-18	0	Larp4B	FBgn0035424	leg disc
7.89398e-122	0.34078	0.581	0.385	9.9543e-118	0	how	FBgn0264491	leg disc
5.64005e-06	0.340743	0.153	0.128	0.071121	0	Cf2	FBgn0000286	leg disc
1.77226e-16	0.340038	0.235	0.181	2.23482e-12	0	Ptpmeg2	FBgn0028341	leg disc
2.35294e-09	0.33986	0.137	0.106	2.96705e-05	0	CG31038	FBgn0051038	leg disc
3.67427e-15	0.339807	0.232	0.18	4.63326e-11	0	CG2865	FBgn0023526	leg disc
0.0036167	0.337928	0.121	0.107	1	0	Akt1	FBgn0010379	leg disc
5.28422e-10	0.335399	0.236	0.199	6.6634e-06	0	Pdcd4	FBgn0030520	leg disc
1.28148e-17	0.330621	0.319	0.259	1.61594e-13	0	Pka-C1	FBgn0000273	leg disc
0.000469418	0.329534	0.109	0.093	1	0	unk	FBgn0004395	leg disc
0.00259115	0.329335	0.138	0.124	1	0	Ref1	FBgn0010774	leg disc
6.15283e-06	0.32647	0.141	0.118	0.0775872	0	CG8034	FBgn0031011	leg disc
8.11314e-15	0.326398	0.278	0.227	1.02307e-10	0	tud	FBgn0003891	leg disc
2.11963e-226	0.323204	0.953	0.677	2.67285e-222	0	lola	FBgn0283521	leg disc
3.67563e-06	0.323098	0.184	0.159	0.0463497	0	Dlic	FBgn0030276	leg disc
1.86159e-121	0.322728	0.521	0.312	2.34747e-117	0	CG42674	FBgn0261556	leg disc
1.34718e-06	0.320599	0.21	0.183	0.016988	0	Rad23	FBgn0026777	leg disc
1.51408e-43	0.314155	0.629	0.533	1.90926e-39	0	Hrb27C	FBgn0004838	leg disc
2.09327e-14	0.310782	0.11	0.072	2.63961e-10	0	CG42340	FBgn0259242	leg disc
9.0369e-30	0.309525	0.272	0.192	1.13955e-25	0	mld	FBgn0263490	leg disc
0.00140097	0.30703	0.118	0.103	1	0	Tsp66E	FBgn0035936	leg disc
1.2107e-13	0.305674	0.188	0.14	1.5267e-09	0	inaE	FBgn0261244	leg disc
9.99503e-49	0.304431	0.459	0.33	1.26037e-44	0	Frl	FBgn0267795	leg disc
1.46949e-13	0.303679	0.262	0.213	1.85302e-09	0	Rala	FBgn0015286	leg disc
9.29321e-42	0.302867	0.422	0.31	1.17187e-37	0	Cht10	FBgn0250907	leg disc
2.71816e-10	0.299935	0.195	0.157	3.4276e-06	0	mrj	FBgn0034091	leg disc
7.62858e-33	0.299076	0.495	0.404	9.61963e-29	0	Gbeta13F	FBgn0001105	leg disc
3.28215e-31	0.298863	0.304	0.213	4.1388e-27	0	CadN	FBgn0015609	leg disc
8.00065e-05	0.297255	0.201	0.18	1	0	Rap1	FBgn0004636	leg disc
2.90607e-52	0.294271	0.689	0.627	3.66455e-48	0	lncRNA:CR40469	FBgn0058469	leg disc
1.46681e-16	0.290344	0.241	0.188	1.84965e-12	0	raw	FBgn0003209	leg disc
0.000170057	0.28985	0.232	0.215	1	0	p23	FBgn0037728	leg disc
3.27506e-22	0.289277	0.272	0.203	4.12985e-18	0	CG14073	FBgn0036814	leg disc
5.26456e-14	0.288817	0.125	0.087	6.63862e-10	0	CadN2	FBgn0262018	leg disc
6.98021e-07	0.288634	0.128	0.102	0.00880204	0	ATP8A	FBgn0259221	leg disc
1.25247e-20	0.285988	0.268	0.205	1.57936e-16	0	Gfat1	FBgn0287209	leg disc
2.62376e-42	0.283424	0.304	0.201	3.30856e-38	0	CenG1A	FBgn0028509	leg disc
1.80605e-09	0.28097	0.214	0.175	2.27743e-05	0	Slik	FBgn0035001	leg disc
5.57732e-19	0.280684	0.111	0.07	7.03301e-15	0	tnc	FBgn0039257	leg disc
2.52883e-06	0.276581	0.128	0.103	0.0318885	0	smal	FBgn0085409	leg disc
0.00102939	0.276488	0.12	0.104	1	0	Lac	FBgn0010238	leg disc
1.76299e-11	0.276289	0.259	0.217	2.22313e-07	0	AMPdeam	FBgn0052626	leg disc
3.84265e-08	0.275657	0.304	0.272	0.000484558	0	Vap33	FBgn0029687	leg disc
6.58938e-05	0.275188	0.233	0.213	0.830921	0	eIF4H1	FBgn0262734	leg disc
4.06415e-05	0.274215	0.208	0.185	0.512489	0	lolal	FBgn0022238	leg disc
0.00109725	0.272312	0.103	0.088	1	0	Cerk	FBgn0037315	leg disc
1.0115e-10	0.270417	0.204	0.165	1.27551e-06	0	Gdap2	FBgn0042135	leg disc
0.000152855	0.259715	0.167	0.146	1	0	Lis-1	FBgn0015754	leg disc
0.00123215	0.255889	0.154	0.137	1	0	Rac2	FBgn0014011	leg disc
3.39352e-09	-0.279192	0.13	0.174	4.27923e-05	0	l(1)G0320	FBgn0028327	leg disc
4.72407e-55	-0.283281	0.601	0.452	5.95706e-51	0	CG34417	FBgn0085446	leg disc
2.04971e-05	-0.290269	0.141	0.172	0.258468	0	CG31522	FBgn0051522	leg disc
0.000820844	-0.293203	0.129	0.152	1	0	Actn	FBgn0000667	leg disc
1.04855e-07	-0.294733	0.096	0.13	0.00132223	0	Kap-alpha3	FBgn0027338	leg disc
0.000128976	-0.295527	0.092	0.116	1	0	oys	FBgn0033476	leg disc
4.67193e-06	-0.296567	0.079	0.106	0.0589131	0	Snx27	FBgn0052758	leg disc
2.33395e-78	-0.29844	0.599	0.387	2.94311e-74	0	luna	FBgn0040765	leg disc
1.38788e-06	-0.3018	0.083	0.112	0.0175011	0	ergic53	FBgn0035909	leg disc
1.39341e-05	-0.303629	0.076	0.101	0.175709	0	CG10737	FBgn0034420	leg disc
2.89211e-09	-0.309029	0.215	0.268	3.64696e-05	0	Arf79F	FBgn0010348	leg disc
0.0043139	-0.309906	0.115	0.132	1	0	NetB	FBgn0015774	leg disc
8.72829e-07	-0.312354	0.115	0.148	0.0110064	0	Sar1	FBgn0038947	leg disc
1.55777e-09	-0.3155	0.1	0.14	1.96435e-05	0	KdelR	FBgn0267330	leg disc
0.000722866	-0.321193	0.158	0.183	1	0	kay	FBgn0001297	leg disc
0.000416487	-0.326808	0.102	0.124	1	0	mfas	FBgn0260745	leg disc
1.61445e-09	-0.344021	0.172	0.221	2.03583e-05	0	lost	FBgn0263594	leg disc
2.39108e-06	-0.350864	0.075	0.102	0.0301516	0	Naprt	FBgn0031589	leg disc
3.81154e-10	-0.358429	0.157	0.206	4.80635e-06	0	Lamp1	FBgn0032949	leg disc
0.00523548	-0.365134	0.3	0.326	1	0	lqf	FBgn0028582	leg disc
6.62714e-07	-0.366063	0.09	0.121	0.00835682	0	Acbp1	FBgn0031992	leg disc
4.39747e-11	-0.372095	0.124	0.171	5.54521e-07	0	Rab5	FBgn0014010	leg disc
1.43868e-09	-0.389312	0.069	0.104	1.81417e-05	0	Pp2A-29B	FBgn0260439	leg disc
5.82247e-11	-0.389705	0.134	0.182	7.34213e-07	0	RhoGDI	FBgn0036921	leg disc
7.36038e-11	-0.398769	0.235	0.29	9.28144e-07	0	Rho1	FBgn0014020	leg disc
2.07302e-19	-0.406257	0.164	0.238	2.61408e-15	0	ct	FBgn0004198	leg disc
1.60535e-10	-0.408017	0.172	0.223	2.02435e-06	0	Rab11	FBgn0015790	leg disc
2.51916e-05	-0.408117	0.085	0.11	0.317666	0	E23	FBgn0020445	leg disc
2.97606e-10	-0.410834	0.292	0.342	3.75282e-06	0	Calr	FBgn0005585	leg disc
8.64141e-11	-0.413386	0.122	0.167	1.08968e-06	0	Gp93	FBgn0039562	leg disc
0.000151697	-0.414765	0.112	0.137	1	0	Sod3	FBgn0033631	leg disc
4.08042e-12	-0.415354	0.172	0.227	5.14541e-08	0	Rab1	FBgn0285937	leg disc
9.0161e-14	-0.424624	0.42	0.478	1.13693e-09	0	Hsc70-3	FBgn0001218	leg disc
2.04156e-09	-0.424899	0.347	0.39	2.57441e-05	0	ATPsynC	FBgn0039830	leg disc
2.00902e-13	-0.4249	0.256	0.317	2.53338e-09	0	ATPsynbeta	FBgn0010217	leg disc
5.95186e-13	-0.427146	0.139	0.192	7.5053e-09	0	Vha44	FBgn0287825	leg disc
1.17648e-10	-0.443538	0.072	0.109	1.48355e-06	0	l(2)k09913	FBgn0021979	leg disc
7.40279e-15	-0.446722	0.435	0.356	9.33491e-11	0	dnc	FBgn0000479	leg disc
1.03969e-09	-0.453214	0.098	0.138	1.31105e-05	0	poe	FBgn0011230	leg disc
3.77538e-11	-0.458388	0.105	0.149	4.76075e-07	0	Trx-2	FBgn0040070	leg disc
1.8576e-12	-0.46456	0.077	0.119	2.34244e-08	0	GCS2alpha	FBgn0027588	leg disc
2.51818e-11	-0.466282	0.071	0.109	3.17543e-07	0	ND-ACP	FBgn0011361	leg disc
1.0862e-09	-0.468891	0.098	0.137	1.36969e-05	0	eEF1delta	FBgn0032198	leg disc
1.20949e-09	-0.47045	0.097	0.135	1.52517e-05	0	Ggamma1	FBgn0004921	leg disc
8.8256e-15	-0.487529	0.132	0.189	1.11291e-10	0	Chchd2	FBgn0260747	leg disc
1.18434e-17	-0.488791	0.192	0.261	1.49345e-13	0	TER94	FBgn0286784	leg disc
1.37027e-10	-0.495918	0.071	0.108	1.72791e-06	0	CG13364	FBgn0026879	leg disc
5.15305e-30	-0.505899	0.449	0.526	6.498e-26	0	chic	FBgn0000308	leg disc
1.87803e-13	-0.555463	0.093	0.14	2.36819e-09	0	ScsbetaA	FBgn0037643	leg disc
3.08325e-14	-0.556849	0.083	0.13	3.88797e-10	0	atl	FBgn0039213	leg disc
8.29627e-19	-0.564867	0.145	0.21	1.04616e-14	0	ND-MLRQ	FBgn0052230	leg disc
1.68552e-12	-0.568018	0.069	0.11	2.12544e-08	0	ras	FBgn0003204	leg disc
8.45408e-17	-0.575256	0.16	0.225	1.06606e-12	0	Idh	FBgn0001248	leg disc
1.81362e-16	-0.576964	0.089	0.142	2.28697e-12	0	CG30423	FBgn0050423	leg disc
3.24306e-13	-0.577634	0.094	0.14	4.0895e-09	0	CG1943	FBgn0037468	leg disc
6.40747e-13	-0.579153	0.07	0.112	8.07982e-09	0	RFeSP	FBgn0021906	leg disc
2.26809e-13	-0.58012	0.067	0.108	2.86006e-09	0	ics	FBgn0028546	leg disc
5.02409e-29	-0.581362	0.414	0.48	6.33538e-25	0	Hsc70-4	FBgn0266599	leg disc
2.62959e-10	-0.586887	0.073	0.109	3.31591e-06	0	Oscillin	FBgn0031717	leg disc
1.20029e-15	-0.588107	0.116	0.171	1.51357e-11	0	Xbp1	FBgn0021872	leg disc
3.38136e-21	-0.589922	0.352	0.421	4.26389e-17	0	awd	FBgn0000150	leg disc
5.0288e-09	-0.590148	0.076	0.109	6.34131e-05	0	Gyg	FBgn0265191	leg disc
2.42766e-16	-0.59056	0.066	0.114	3.06128e-12	0	eIF3d1	FBgn0040227	leg disc
1.25313e-17	-0.613227	0.188	0.253	1.5802e-13	0	Cp1	FBgn0013770	leg disc
9.23662e-19	-0.613839	0.136	0.201	1.16474e-14	0	Chd64	FBgn0035499	leg disc
1.15101e-14	-0.618079	0.084	0.132	1.45142e-10	0	Uba1	FBgn0023143	leg disc
4.45893e-16	-0.619496	0.1	0.153	5.62272e-12	0	eIF3c	FBgn0034258	leg disc
2.27208e-13	-0.632617	0.131	0.182	2.86509e-09	0	CG13676	FBgn0035844	leg disc
1.73295e-11	-0.639124	0.064	0.101	2.18526e-07	0	CG43340	FBgn0263077	leg disc
8.4054e-19	-0.63966	0.236	0.305	1.05992e-14	0	sesB	FBgn0003360	leg disc
5.15621e-16	-0.644562	0.076	0.124	6.50198e-12	0	CCT5	FBgn0010621	leg disc
1.7071e-09	-0.645992	0.073	0.107	2.15265e-05	0	CG7029	FBgn0039026	leg disc
1.36099e-07	-0.646355	0.13	0.169	0.00171621	0	CG4928	FBgn0027556	leg disc
3.24304e-06	-0.648156	0.164	0.194	0.0408948	0	sick	FBgn0263873	leg disc
5.52345e-11	-0.651373	0.088	0.127	6.96507e-07	0	Pvr	FBgn0032006	leg disc
5.04254e-14	-0.652899	0.092	0.139	6.35864e-10	0	ced-6	FBgn0029092	leg disc
9.06908e-14	-0.655042	0.139	0.191	1.14361e-09	0	GILT1	FBgn0038149	leg disc
0.00526249	-0.657079	0.126	0.139	1	0	elav	FBgn0260400	leg disc
2.55738e-22	-0.658537	0.14	0.217	3.22485e-18	0	h	FBgn0001169	leg disc
9.38716e-10	-0.660627	0.073	0.107	1.18372e-05	0	CHKov1	FBgn0045761	leg disc
3.58596e-05	-0.665028	0.086	0.109	0.45219	0	Plp	FBgn0086690	leg disc
5.37335e-26	-0.667412	0.194	0.277	6.7758e-22	0	HmgZ	FBgn0010228	leg disc
2.88129e-20	-0.669478	0.069	0.124	3.63331e-16	0	shrb	FBgn0086656	leg disc
9.7211e-16	-0.672427	0.08	0.129	1.22583e-11	0	Tom7	FBgn0033357	leg disc
5.09034e-24	-0.678322	0.19	0.271	6.41892e-20	0	bic	FBgn0000181	leg disc
1.20846e-10	-0.685874	0.093	0.134	1.52387e-06	0	Pino	FBgn0016926	leg disc
2.89133e-23	-0.686289	0.163	0.238	3.64597e-19	0	CG33129	FBgn0053129	leg disc
2.72388e-15	-0.69663	0.088	0.137	3.43481e-11	0	RhoGAP18B	FBgn0261461	leg disc
2.78395e-23	-0.697276	0.066	0.125	3.51057e-19	0	Gasp	FBgn0026077	leg disc
1.09908e-33	-0.702019	0.612	0.66	1.38594e-29	0	alphaTub84B	FBgn0003884	leg disc
6.29818e-25	-0.706748	0.156	0.234	7.942e-21	0	Vha55	FBgn0005671	leg disc
9.72223e-14	-0.70827	0.062	0.103	1.22597e-09	0	ox	FBgn0011227	leg disc
4.35614e-17	-0.721303	0.073	0.122	5.49309e-13	0	MSBP	FBgn0030703	leg disc
2.03639e-18	-0.724958	0.213	0.279	2.56789e-14	0	cher	FBgn0014141	leg disc
1.93187e-15	-0.72608	0.066	0.111	2.43608e-11	0	ND-AGGG	FBgn0058002	leg disc
4.30875e-17	-0.73277	0.092	0.145	5.43334e-13	0	FASN1	FBgn0283427	leg disc
1.10847e-24	-0.755922	0.117	0.189	1.39778e-20	0	CG30069	FBgn0050069	leg disc
3.30901e-27	-0.767784	0.221	0.301	4.17266e-23	0	AnxB9	FBgn0000083	leg disc
2.11284e-30	-0.767825	0.161	0.253	2.66429e-26	0	trol	FBgn0284408	leg disc
1.10607e-16	-0.77268	0.083	0.132	1.39475e-12	0	Dscam1	FBgn0033159	leg disc
4.96988e-29	-0.77782	0.129	0.211	6.26701e-25	0	eIF1A	FBgn0026250	leg disc
6.06275e-95	-0.779373	0.554	0.653	7.64513e-91	0	pAbp	FBgn0265297	leg disc
3.15617e-64	-0.783058	0.613	0.675	3.97994e-60	0	RpL3	FBgn0020910	leg disc
5.93849e-21	-0.783887	0.065	0.12	7.48843e-17	0	ATPsyndelta	FBgn0028342	leg disc
0.000155904	-0.787202	0.092	0.111	1	0	lovit	FBgn0267429	leg disc
9.81962e-24	-0.788152	0.123	0.194	1.23825e-19	0	Tsp42Ee	FBgn0029506	leg disc
5.90746e-17	-0.790988	0.142	0.201	7.44931e-13	0	rhea	FBgn0260442	leg disc
3.36763e-41	-0.791168	0.035	0.108	4.24658e-37	0	Glut4EF	FBgn0267336	leg disc
5.53406e-73	-0.791839	0.439	0.547	6.97845e-69	0	Vha16-1	FBgn0262736	leg disc
1.35196e-12	-0.7946	0.109	0.156	1.70482e-08	0	Myo61F	FBgn0010246	leg disc
2.16755e-19	-0.805254	0.055	0.105	2.73327e-15	0	ND-B16.6	FBgn0029868	leg disc
2.19978e-43	-0.810037	0.373	0.454	2.77392e-39	0	Cyp1	FBgn0004432	leg disc
3.95434e-20	-0.813065	0.075	0.131	4.98643e-16	0	eIF3a	FBgn0037249	leg disc
2.16451e-25	-0.821731	0.087	0.155	2.72945e-21	0	serp	FBgn0260653	leg disc
5.19991e-28	-0.826167	0.083	0.154	6.55708e-24	0	Aldh-III	FBgn0010548	leg disc
1.15578e-32	-0.826991	0.135	0.225	1.45744e-28	0	RpL34a	FBgn0039406	leg disc
2.45303e-25	-0.828832	0.08	0.147	3.09327e-21	0	SsRbeta	FBgn0011016	leg disc
1.87251e-24	-0.829978	0.103	0.172	2.36124e-20	0	eIF1	FBgn0035423	leg disc
1.61307e-54	-0.841209	0.22	0.347	2.03408e-50	0	cib	FBgn0026084	leg disc
1.88055e-28	-0.84744	0.114	0.191	2.37137e-24	0	porin	FBgn0004363	leg disc
2.65439e-48	-0.84909	0.188	0.305	3.34719e-44	0	Rtnl1	FBgn0053113	leg disc
1.23773e-21	-0.850671	0.096	0.159	1.56078e-17	0	vir-1	FBgn0043841	leg disc
2.75274e-32	-0.864356	0.113	0.197	3.4712e-28	0	Vha26	FBgn0283535	leg disc
2.10476e-25	-0.865211	0.068	0.131	2.6541e-21	0	His3.3A	FBgn0014857	leg disc
1.08063e-16	-0.866237	0.09	0.142	1.36267e-12	0	CG12163	FBgn0260462	leg disc
8.57267e-27	-0.867952	0.084	0.154	1.08101e-22	0	Uev1A	FBgn0035601	leg disc
1.22866e-19	-0.871295	0.054	0.103	1.54934e-15	0	Karybeta3	FBgn0087013	leg disc
6.97786e-38	-0.875984	0.194	0.296	8.79908e-34	0	Fer1HCH	FBgn0015222	leg disc
3.47617e-82	-0.876106	0.521	0.606	4.38345e-78	0	Act5C	FBgn0000042	leg disc
1.42528e-21	-0.879931	0.061	0.116	1.79728e-17	0	Rpn5	FBgn0028690	leg disc
5.51067e-24	-0.88057	0.057	0.114	6.94895e-20	0	CG5554	FBgn0034914	leg disc
1.76255e-28	-0.88325	0.159	0.241	2.22258e-24	0	Pax	FBgn0041789	leg disc
1.92299e-33	-0.884799	0.133	0.222	2.42489e-29	0	CG5059	FBgn0037007	leg disc
1.25994e-21	-0.886985	0.062	0.117	1.58878e-17	0	Vha100-2	FBgn0028670	leg disc
1.00543e-80	-0.887424	0.453	0.569	1.26784e-76	0	Rack1	FBgn0020618	leg disc
1.46976e-25	-0.897196	0.084	0.151	1.85337e-21	0	grsm	FBgn0040493	leg disc
5.3366e-65	-0.897779	0.492	0.587	6.72946e-61	0	sta	FBgn0003517	leg disc
6.85527e-21	-0.900204	0.073	0.129	8.64449e-17	0	Rab7	FBgn0015795	leg disc
4.28278e-32	-0.900832	0.128	0.213	5.40059e-28	0	Gdh	FBgn0001098	leg disc
1.64538e-103	-0.90615	0.609	0.687	2.07482e-99	0	RpS3A	FBgn0017545	leg disc
3.45462e-20	-0.906281	0.062	0.114	4.35628e-16	0	eIF3h	FBgn0022023	leg disc
3.91408e-23	-0.907561	0.069	0.128	4.93566e-19	0	Mpcp2	FBgn0026409	leg disc
7.09851e-07	-0.910125	0.075	0.102	0.00895122	0	Gmap	FBgn0027287	leg disc
5.14286e-13	-0.913213	0.163	0.218	6.48515e-09	0	Eig71Ee	FBgn0004592	leg disc
7.59356e-41	-0.913656	0.19	0.292	9.57547e-37	0	Fkbp12	FBgn0013954	leg disc
1.6443e-91	-0.915242	0.373	0.521	2.07346e-87	0	eIF4A	FBgn0001942	leg disc
1.46758e-25	-0.922786	0.073	0.137	1.85061e-21	0	Rpn13	FBgn0033886	leg disc
8.4433e-45	-0.923391	0.24	0.353	1.0647e-40	0	CG32276	FBgn0047135	leg disc
9.46818e-30	-0.923425	0.093	0.168	1.19394e-25	0	Chc	FBgn0000319	leg disc
9.73179e-31	-0.92757	0.099	0.177	1.22718e-26	0	CG8860	FBgn0033691	leg disc
1.12229e-21	-0.929518	0.069	0.126	1.41521e-17	0	eIF3f1	FBgn0037270	leg disc
7.85051e-27	-0.932233	0.077	0.144	9.8995e-23	0	eIF3i	FBgn0015834	leg disc
6.37163e-44	-0.932641	0.293	0.385	8.03463e-40	0	CG2852	FBgn0034753	leg disc
4.69223e-32	-0.945643	0.091	0.17	5.91691e-28	0	Sec61alpha	FBgn0086357	leg disc
4.64015e-28	-0.960293	0.057	0.121	5.85123e-24	0	CG3164	FBgn0288229	leg disc
8.14828e-23	-0.960337	0.053	0.108	1.0275e-18	0	Glo1	FBgn0283450	leg disc
4.47047e-45	-0.964469	0.148	0.254	5.63726e-41	0	PCB	FBgn0027580	leg disc
4.81281e-41	-0.967586	0.118	0.215	6.06895e-37	0	Mlc-c	FBgn0004687	leg disc
7.38421e-26	-0.967617	0.055	0.115	9.31149e-22	0	Spase25	FBgn0030306	leg disc
1.70079e-39	-0.971581	0.148	0.246	2.14469e-35	0	Msr-110	FBgn0015766	leg disc
1.991e-24	-0.972705	0.059	0.117	2.51066e-20	0	bai	FBgn0045866	leg disc
7.01904e-162	-0.973962	0.901	0.892	8.851e-158	0	eEF1alpha1	FBgn0284245	leg disc
2.30417e-25	-0.974975	0.057	0.117	2.90556e-21	0	nrv1	FBgn0015776	leg disc
4.38732e-58	-0.979881	0.189	0.316	5.53241e-54	0	Atg8a	FBgn0052672	leg disc
2.65326e-30	-0.980983	0.096	0.172	3.34577e-26	0	Sirup	FBgn0031971	leg disc
1.03216e-21	-0.981298	0.057	0.11	1.30155e-17	0	Surf4	FBgn0019925	leg disc
5.78976e-36	-0.986313	0.105	0.192	7.30089e-32	0	CG44325	FBgn0265413	leg disc
9.355e-28	-0.988117	0.062	0.126	1.17967e-23	0	Atf3	FBgn0028550	leg disc
3.07157e-84	-0.994513	0.515	0.613	3.87325e-80	0	RpL10	FBgn0024733	leg disc
9.36084e-28	-0.996346	0.07	0.136	1.1804e-23	0	CG3961	FBgn0036821	leg disc
2.48689e-22	-1.00996	0.053	0.106	3.13597e-18	0	eIF3g1	FBgn0029629	leg disc
3.44013e-27	-1.01926	0.062	0.126	4.33801e-23	0	if	FBgn0001250	leg disc
4.51747e-29	-1.01948	0.095	0.169	5.69653e-25	0	CG6287	FBgn0032350	leg disc
2.02798e-83	-1.02304	0.59	0.643	2.55728e-79	0	GstD1	FBgn0001149	leg disc
1.30979e-35	-1.02335	0.092	0.175	1.65164e-31	0	Tapdelta	FBgn0021795	leg disc
2.42542e-40	-1.03211	0.11	0.204	3.05846e-36	0	Sec61beta	FBgn0010638	leg disc
1.71354e-57	-1.03392	0.2	0.326	2.16077e-53	0	Nacalpha	FBgn0086904	leg disc
5.77626e-29	-1.03612	0.078	0.148	7.28386e-25	0	eIF3m	FBgn0033902	leg disc
6.53256e-52	-1.03656	0.183	0.296	8.23755e-48	0	His4r	FBgn0013981	leg disc
7.20254e-94	-1.0398	0.506	0.611	9.0824e-90	0	RpL10Ab	FBgn0036213	leg disc
1.11304e-27	-1.04361	0.06	0.124	1.40355e-23	0	Non1	FBgn0028473	leg disc
3.96251e-32	-1.04398	0.077	0.152	4.99673e-28	0	SkpA	FBgn0025637	leg disc
7.789e-72	-1.04779	0.51	0.609	9.82193e-68	0	RpS9	FBgn0010408	leg disc
1.265e-71	-1.05068	0.19	0.342	1.59517e-67	0	CG46385	FBgn0286778	leg disc
3.87396e-05	-1.0557	0.165	0.185	0.488506	0	Snap25	FBgn0011288	leg disc
1.75343e-77	-1.05766	0.447	0.562	2.21107e-73	0	RpL24	FBgn0032518	leg disc
2.53786e-111	-1.05924	0.168	0.366	3.20024e-107	0	CG9932	FBgn0262160	leg disc
1.08747e-33	-1.07482	0.083	0.162	1.3713e-29	0	Prosalpha7	FBgn0023175	leg disc
4.85133e-83	-1.07575	0.475	0.596	6.11753e-79	0	RpS12	FBgn0286213	leg disc
1.63322e-27	-1.08243	0.051	0.112	2.05949e-23	0	pix	FBgn0086706	leg disc
1.88235e-27	-1.08257	0.129	0.203	2.37364e-23	0	PyK	FBgn0267385	leg disc
4.67361e-33	-1.08653	0.079	0.155	5.89343e-29	0	Sem1	FBgn0266666	leg disc
1.75918e-29	-1.0871	0.062	0.128	2.21832e-25	0	cl	FBgn0000318	leg disc
3.86421e-24	-1.09336	0.047	0.101	4.87277e-20	0	wal	FBgn0010516	leg disc
2.12235e-107	-1.09687	0.514	0.618	2.67629e-103	0	RpL8	FBgn0261602	leg disc
2.93879e-115	-1.0975	0.439	0.571	3.70582e-111	0	eEF2	FBgn0000559	leg disc
5.1059e-110	-1.10038	0.534	0.641	6.43854e-106	0	RpL7A	FBgn0014026	leg disc
8.48132e-92	-1.10199	0.464	0.594	1.06949e-87	0	RpL36	FBgn0002579	leg disc
6.0158e-46	-1.10362	0.14	0.244	7.58593e-42	0	ATPsynF	FBgn0035032	leg disc
1.21988e-32	-1.10835	0.067	0.14	1.53827e-28	0	pdgy	FBgn0027601	leg disc
2.52387e-34	-1.10905	0.072	0.148	3.18261e-30	0	UQCR-Q	FBgn0036728	leg disc
3.8275e-25	-1.11947	0.076	0.138	4.82648e-21	0	Pgi	FBgn0003074	leg disc
8.83532e-93	-1.12326	0.432	0.557	1.11413e-88	0	RpS2	FBgn0004867	leg disc
8.61832e-28	-1.13985	0.052	0.113	1.08677e-23	0	Rpn8	FBgn0002787	leg disc
1.05499e-12	-1.13997	0.387	0.451	1.33034e-08	0	Jon99Ciii	FBgn0003357	leg disc
7.56621e-28	-1.14106	0.045	0.104	9.54099e-24	0	Clc	FBgn0024814	leg disc
4.00298e-116	-1.14324	0.539	0.651	5.04775e-112	0	RpL15	FBgn0028697	leg disc
5.71702e-28	-1.1473	0.083	0.152	7.20917e-24	0	Pgk	FBgn0250906	leg disc
5.91692e-85	-1.14775	0.391	0.528	7.46124e-81	0	RpS5a	FBgn0002590	leg disc
2.36447e-15	-1.14887	0.432	0.505	2.9816e-11	0	Jon99Cii	FBgn0003356	leg disc
7.318e-22	-1.15444	0.068	0.124	9.228e-18	0	CG18135	FBgn0036837	leg disc
6.86498e-27	-1.15462	0.045	0.103	8.65674e-23	0	CG42259	FBgn0266569	leg disc
6.64156e-34	-1.16049	0.076	0.152	8.37501e-30	0	sun	FBgn0014391	leg disc
1.14573e-41	-1.16065	0.146	0.241	1.44476e-37	0	blw	FBgn0011211	leg disc
1.84032e-122	-1.17121	0.545	0.655	2.32064e-118	0	RpS4	FBgn0011284	leg disc
6.3813e-68	-1.18085	0.22	0.352	8.04682e-64	0	eEF1beta	FBgn0028737	leg disc
5.89111e-40	-1.18714	0.085	0.172	7.42868e-36	0	Roc1a	FBgn0025638	leg disc
6.32415e-25	-1.18835	0.049	0.104	7.97475e-21	0	corn	FBgn0259173	leg disc
4.19192e-13	-1.18889	0.074	0.115	5.28601e-09	0	Jon65Ai	FBgn0035667	leg disc
9.93844e-49	-1.19112	0.119	0.223	1.25324e-44	0	Act42A	FBgn0000043	leg disc
2.68447e-37	-1.19362	0.111	0.198	3.38512e-33	0	ckd	FBgn0035427	leg disc
8.43472e-30	-1.19369	0.044	0.105	1.06362e-25	0	CG5390	FBgn0032213	leg disc
5.31696e-11	-1.19662	0.108	0.146	6.70469e-07	0	CG17684	FBgn0263780	leg disc
7.45568e-36	-1.19684	0.063	0.139	9.40162e-32	0	Prosalpha4	FBgn0004066	leg disc
8.90224e-99	-1.20299	0.311	0.467	1.12257e-94	0	RpLP0	FBgn0000100	leg disc
3.09458e-13	-1.20603	0.079	0.122	3.90226e-09	0	CG33521	FBgn0250819	leg disc
1.15297e-34	-1.21521	0.056	0.128	1.45389e-30	0	twr	FBgn0262801	leg disc
3.1558e-13	-1.21742	0.355	0.42	3.97946e-09	0	Sgs3	FBgn0003373	leg disc
1.32632e-36	-1.21878	0.07	0.15	1.67249e-32	0	eIF3b	FBgn0034237	leg disc
3.65964e-44	-1.22075	0.09	0.185	4.61481e-40	0	Vha68-2	FBgn0263598	leg disc
1.35617e-106	-1.22487	0.43	0.567	1.71014e-102	0	RpL5	FBgn0064225	leg disc
3.07596e-85	-1.22863	0.233	0.379	3.87878e-81	0	Pdi	FBgn0286818	leg disc
1.39256e-32	-1.23751	0.104	0.182	1.75602e-28	0	SERCA	FBgn0263006	leg disc
1.53641e-30	-1.24291	0.065	0.133	1.93741e-26	0	CG15784	FBgn0029766	leg disc
6.86152e-103	-1.24537	0.347	0.496	8.65238e-99	0	RpS15Aa	FBgn0010198	leg disc
7.41864e-32	-1.25106	0.066	0.136	9.3549e-28	0	COX5B	FBgn0031830	leg disc
2.95061e-21	-1.25179	0.079	0.136	3.72072e-17	0	Jon99Fi	FBgn0039778	leg disc
5.05229e-19	-1.25637	0.148	0.214	6.37093e-15	0	Jon66Ci	FBgn0035886	leg disc
1.26472e-55	-1.25959	0.107	0.22	1.59481e-51	0	Ubi-p63E	FBgn0003943	leg disc
1.04518e-50	-1.26437	0.454	0.527	1.31797e-46	0	betaTub56D	FBgn0284243	leg disc
1.52162e-94	-1.26579	0.259	0.412	1.91877e-90	0	eEF1gamma	FBgn0029176	leg disc
0.00232675	-1.27947	0.122	0.139	1	0	lncRNA:noe	FBgn0026197	leg disc
5.48329e-113	-1.28318	0.384	0.531	6.91443e-109	0	RpS3	FBgn0002622	leg disc
3.74276e-121	-1.28328	0.403	0.553	4.71962e-117	0	RpL9	FBgn0015756	leg disc
9.88608e-112	-1.28398	0.396	0.531	1.24663e-107	0	RpL4	FBgn0003279	leg disc
2.98425e-127	-1.28585	0.533	0.65	3.76314e-123	0	RpS8	FBgn0039713	leg disc
1.14422e-43	-1.29457	0.08	0.17	1.44286e-39	0	ATPsynD	FBgn0016120	leg disc
1.61772e-21	-1.2948	0.162	0.232	2.03995e-17	0	Sgs4	FBgn0003374	leg disc
2.05707e-37	-1.29582	0.05	0.124	2.59397e-33	0	VhaSFD	FBgn0027779	leg disc
3.99369e-62	-1.29594	0.113	0.235	5.03604e-58	0	vsg	FBgn0045823	leg disc
2.02576e-37	-1.30086	0.107	0.193	2.55448e-33	0	Shmt	FBgn0029823	leg disc
1.29477e-33	-1.30811	0.043	0.109	1.6327e-29	0	Fdh	FBgn0011768	leg disc
3.51709e-110	-1.3177	0.34	0.495	4.43505e-106	0	RpL35A	FBgn0037328	leg disc
1.54737e-38	-1.32216	0.062	0.141	1.95123e-34	0	ATPCL	FBgn0020236	leg disc
2.17052e-110	-1.32542	0.471	0.598	2.73702e-106	0	RpL21	FBgn0032987	leg disc
9.01841e-16	-1.3279	0.058	0.1	1.13722e-11	0	Ag5r2	FBgn0020508	leg disc
6.17428e-136	-1.3323	0.514	0.651	7.78576e-132	0	RpS27A	FBgn0003942	leg disc
6.4365e-119	-1.33353	0.392	0.547	8.11643e-115	0	RpL18	FBgn0035753	leg disc
2.29388e-42	-1.33898	0.075	0.162	2.89259e-38	0	ATPsyngamma	FBgn0020235	leg disc
3.51954e-38	-1.33961	0.066	0.146	4.43814e-34	0	HINT1	FBgn0031459	leg disc
4.64028e-40	-1.34258	0.045	0.121	5.85139e-36	0	Sec61gamma	FBgn0031049	leg disc
2.02506e-62	-1.34507	0.107	0.227	2.5536e-58	0	COX6B	FBgn0031066	leg disc
1.52849e-141	-1.34628	0.51	0.636	1.92742e-137	0	RpL17	FBgn0029897	leg disc
3.57583e-46	-1.34781	0.066	0.156	4.50912e-42	0	CG5885	FBgn0025700	leg disc
1.64583e-37	-1.3492	0.052	0.126	2.07539e-33	0	ATP6AP2	FBgn0037671	leg disc
9.59852e-32	-1.35404	0.04	0.102	1.21037e-27	0	Cyt-b5	FBgn0264294	leg disc
3.54538e-64	-1.35507	0.1	0.221	4.47073e-60	0	Gdi	FBgn0004868	leg disc
6.45543e-52	-1.35516	0.096	0.201	8.14029e-48	0	roh	FBgn0250838	leg disc
3.0354e-33	-1.35738	0.04	0.104	3.82764e-29	0	Spase12	FBgn0040623	leg disc
1.6524e-50	-1.36249	0.098	0.201	2.08368e-46	0	ATPsynG	FBgn0010612	leg disc
5.55341e-95	-1.36316	0.372	0.517	7.00285e-91	0	RpS19a	FBgn0010412	leg disc
1.86377e-100	-1.37216	0.313	0.462	2.35021e-96	0	Ald1	FBgn0000064	leg disc
1.17887e-169	-1.37359	0.534	0.672	1.48655e-165	0	RpL23	FBgn0010078	leg disc
2.28876e-83	-1.37793	0.12	0.267	2.88612e-79	0	Fer2LCH	FBgn0015221	leg disc
3.19986e-29	-1.37836	0.041	0.1	4.03502e-25	0	CG3168	FBgn0029896	leg disc
1.87244e-108	-1.38017	0.367	0.514	2.36114e-104	0	RpS6	FBgn0261592	leg disc
1.94153e-111	-1.38993	0.365	0.516	2.44826e-107	0	RpL34b	FBgn0037686	leg disc
9.60292e-146	-1.39199	0.46	0.614	1.21093e-141	0	RpS23	FBgn0033912	leg disc
8.60631e-43	-1.39205	0.036	0.111	1.08526e-38	0	LamC	FBgn0010397	leg disc
2.66607e-33	-1.39446	0.046	0.112	3.36191e-29	0	CG2767	FBgn0037537	leg disc
7.58329e-38	-1.39501	0.051	0.125	9.56253e-34	0	Rpt3	FBgn0028686	leg disc
1.2168e-53	-1.39931	0.079	0.183	1.53439e-49	0	CG13887	FBgn0035165	leg disc
2.79165e-117	-1.40043	0.272	0.435	3.52027e-113	0	Tctp	FBgn0037874	leg disc
8.64877e-42	-1.40315	0.053	0.134	1.09061e-37	0	Rpt6	FBgn0020369	leg disc
4.93938e-87	-1.4051	0.272	0.423	6.22856e-83	0	RpS14a	FBgn0004403	leg disc
3.08622e-34	-1.40567	0.053	0.123	3.89172e-30	0	CG6115	FBgn0040985	leg disc
2.03872e-46	-1.40802	0.081	0.174	2.57082e-42	0	ATPsynCF6	FBgn0016119	leg disc
2.12063e-33	-1.40906	0.046	0.112	2.67411e-29	0	Rpn10	FBgn0015283	leg disc
3.85462e-27	-1.41038	0.094	0.164	4.86068e-23	0	Jon99Fii	FBgn0039777	leg disc
9.53984e-45	-1.41228	0.04	0.118	1.20297e-40	0	CG42524	FBgn0260429	leg disc
1.57108e-37	-1.42234	0.05	0.123	1.98113e-33	0	Rpn6	FBgn0028689	leg disc
1.26036e-175	-1.42941	0.463	0.628	1.58932e-171	0	RpL13A	FBgn0037351	leg disc
2.73031e-67	-1.4305	0.13	0.26	3.44292e-63	0	sm	FBgn0003435	leg disc
1.11577e-51	-1.43116	0.064	0.161	1.40698e-47	0	Scsalpha1	FBgn0004888	leg disc
7.04984e-45	-1.43382	0.074	0.163	8.88985e-41	0	COX5A	FBgn0019624	leg disc
3.6208e-99	-1.43522	0.328	0.483	4.56583e-95	0	RpS17	FBgn0005533	leg disc
2.81495e-50	-1.43762	0.073	0.17	3.54966e-46	0	Gel	FBgn0010225	leg disc
1.14573e-138	-1.44134	0.405	0.563	1.44477e-134	0	RpL27	FBgn0039359	leg disc
4.92787e-138	-1.44707	0.283	0.46	6.21404e-134	0	tsr	FBgn0011726	leg disc
4.77565e-31	-1.4488	0.05	0.114	6.02209e-27	0	Rpt2	FBgn0015282	leg disc
1.35502e-150	-1.45035	0.397	0.558	1.70867e-146	0	RpL7	FBgn0005593	leg disc
5.53441e-30	-1.45267	0.217	0.309	6.97889e-26	0	Jon25Biii	FBgn0031653	leg disc
1.48504e-196	-1.45892	0.493	0.655	1.87264e-192	0	RpS7	FBgn0039757	leg disc
1.32889e-130	-1.46692	0.341	0.507	1.67573e-126	0	RpS13	FBgn0010265	leg disc
8.08762e-190	-1.47307	0.507	0.658	1.01985e-185	0	RpS11	FBgn0033699	leg disc
6.81237e-35	-1.48173	0.035	0.1	8.5904e-31	0	Mmp1	FBgn0035049	leg disc
3.60763e-155	-1.48241	0.391	0.55	4.54922e-151	0	eEF5	FBgn0285952	leg disc
3.9342e-185	-1.48341	0.552	0.683	4.96102e-181	0	RpL27A	FBgn0285948	leg disc
2.06798e-116	-1.48887	0.325	0.493	2.60772e-112	0	RpS30	FBgn0038834	leg disc
4.09294e-190	-1.49101	0.475	0.634	5.1612e-186	0	RpS18	FBgn0010411	leg disc
6.06926e-42	-1.49188	0.069	0.153	7.65334e-38	0	ATPsynB	FBgn0019644	leg disc
5.76542e-84	-1.49347	0.122	0.266	7.27019e-80	0	ERp60	FBgn0033663	leg disc
6.0984e-171	-1.49508	0.438	0.601	7.69008e-167	0	RpL6	FBgn0039857	leg disc
1.15582e-59	-1.49658	0.096	0.209	1.45749e-55	0	Drat	FBgn0033188	leg disc
1.53454e-148	-1.49753	0.448	0.592	1.93506e-144	0	RpS10b	FBgn0285947	leg disc
2.50407e-35	-1.49931	0.041	0.108	3.15764e-31	0	Rpt5	FBgn0028684	leg disc
1.73034e-146	-1.50291	0.386	0.555	2.18196e-142	0	RpL13	FBgn0011272	leg disc
8.83575e-45	-1.50789	0.056	0.141	1.11419e-40	0	Reg-5	FBgn0015801	leg disc
3.73434e-24	-1.5105	0.263	0.342	4.70901e-20	0	Jon65Aiv	FBgn0250815	leg disc
2.94055e-54	-1.51676	0.083	0.187	3.70803e-50	0	Neb-cGP	FBgn0083167	leg disc
2.96209e-37	-1.51861	0.043	0.113	3.7352e-33	0	ref(2)P	FBgn0003231	leg disc
2.05478e-26	-1.52008	0.222	0.303	2.59108e-22	0	deltaTry	FBgn0010358	leg disc
2.23427e-36	-1.52017	0.051	0.122	2.81741e-32	0	Got2	FBgn0001125	leg disc
4.00354e-152	-1.5221	0.426	0.587	5.04846e-148	0	RpS16	FBgn0034743	leg disc
1.09217e-177	-1.52463	0.527	0.666	1.37723e-173	0	RpL19	FBgn0285950	leg disc
1.64118e-160	-1.52584	0.424	0.588	2.06953e-156	0	RpL26	FBgn0036825	leg disc
1.37289e-173	-1.5266	0.497	0.643	1.73122e-169	0	RpS25	FBgn0086472	leg disc
2.92104e-44	-1.52828	0.045	0.126	3.68344e-40	0	Rpn1	FBgn0028695	leg disc
7.89065e-115	-1.53012	0.339	0.501	9.95011e-111	0	RpL35	FBgn0029785	leg disc
9.31436e-43	-1.53186	0.074	0.161	1.17454e-38	0	RpS14b	FBgn0004404	leg disc
6.41192e-24	-1.54154	0.224	0.302	8.08543e-20	0	Sgs5	FBgn0003375	leg disc
1.23067e-47	-1.5418	0.061	0.151	1.55187e-43	0	ReepB	FBgn0033906	leg disc
1.86153e-111	-1.54225	0.345	0.508	2.34739e-107	0	RpL11	FBgn0013325	leg disc
1.52312e-39	-1.54375	0.037	0.108	1.92066e-35	0	26-29-p	FBgn0250848	leg disc
1.15285e-22	-1.5559	0.06	0.114	1.45374e-18	0	sals	FBgn0051374	leg disc
3.55543e-152	-1.55901	0.431	0.587	4.48339e-148	0	RpS21	FBgn0015521	leg disc
1.75544e-50	-1.55956	0.055	0.147	2.21361e-46	0	Prosalpha2	FBgn0086134	leg disc
1.64034e-133	-1.56123	0.536	0.664	2.06847e-129	0	RpL41	FBgn0066084	leg disc
3.35206e-126	-1.56651	0.406	0.556	4.22694e-122	0	RpL32	FBgn0002626	leg disc
4.71655e-23	-1.56862	0.098	0.161	5.94757e-19	0	CG8997	FBgn0028920	leg disc
2.04615e-43	-1.57368	0.037	0.113	2.5802e-39	0	GstT4	FBgn0030484	leg disc
2.58522e-150	-1.5778	0.41	0.573	3.25996e-146	0	RpL31	FBgn0285949	leg disc
1.21506e-42	-1.5781	0.064	0.147	1.53219e-38	0	Prosalpha5	FBgn0016697	leg disc
2.88255e-44	-1.57975	0.051	0.133	3.6349e-40	0	Prosbeta2	FBgn0023174	leg disc
3.87301e-39	-1.58356	0.33	0.417	4.88387e-35	0	bt	FBgn0005666	leg disc
2.11359e-39	-1.58406	0.083	0.166	2.66524e-35	0	Gart	FBgn0000053	leg disc
4.52766e-62	-1.5841	0.077	0.188	5.70938e-58	0	CG7630	FBgn0040793	leg disc
7.74294e-67	-1.58837	0.084	0.202	9.76385e-63	0	RNASEK	FBgn0262116	leg disc
7.60942e-143	-1.58852	0.378	0.544	9.59548e-139	0	RpL12	FBgn0034968	leg disc
7.97705e-159	-1.59011	0.476	0.632	1.00591e-154	0	RpL28	FBgn0035422	leg disc
1.49402e-112	-1.59102	0.239	0.414	1.88396e-108	0	frm	FBgn0035612	leg disc
4.87169e-166	-1.59691	0.461	0.621	6.1432e-162	0	RpL14	FBgn0017579	leg disc
1.02065e-34	-1.60196	0.037	0.101	1.28704e-30	0	CG7834	FBgn0039697	leg disc
4.99177e-42	-1.60561	0.062	0.146	6.29462e-38	0	CG1674	FBgn0039897	leg disc
1.08419e-56	-1.61409	0.074	0.177	1.36716e-52	0	Taldo	FBgn0023477	leg disc
3.98013e-58	-1.61957	0.07	0.175	5.01895e-54	0	Prosalpha3	FBgn0261394	leg disc
4.7246e-113	-1.61998	0.142	0.318	5.95772e-109	0	DOR	FBgn0000482	leg disc
8.87064e-89	-1.62329	0.127	0.283	1.11859e-84	0	chinmo	FBgn0086758	leg disc
4.30005e-24	-1.62533	0.081	0.143	5.42237e-20	0	CG7953	FBgn0028533	leg disc
1.09596e-41	-1.62745	0.035	0.108	1.382e-37	0	CG11686	FBgn0040551	leg disc
5.55664e-63	-1.63089	0.084	0.197	7.00692e-59	0	COX4	FBgn0032833	leg disc
9.1038e-190	-1.63368	0.483	0.639	1.14799e-185	0	RpS15	FBgn0034138	leg disc
3.80703e-101	-1.63591	0.174	0.336	4.80066e-97	0	Mdh1	FBgn0262782	leg disc
1.69879e-74	-1.63753	0.095	0.223	2.14217e-70	0	CG12384	FBgn0033624	leg disc
6.08098e-64	-1.63769	0.075	0.188	7.66812e-60	0	Sod1	FBgn0003462	leg disc
5.32575e-38	-1.63816	0.047	0.118	6.71577e-34	0	Rpn2	FBgn0028692	leg disc
6.0743e-33	-1.64583	0.253	0.348	7.65969e-29	0	LysD	FBgn0004427	leg disc
3.2458e-30	-1.65271	0.043	0.103	4.09295e-26	0	ap	FBgn0267978	leg disc
1.20449e-58	-1.6592	0.057	0.16	1.51886e-54	0	ATPsynE	FBgn0038224	leg disc
1.06127e-179	-1.66327	0.403	0.574	1.33827e-175	0	RpL18A	FBgn0010409	leg disc
2.44431e-52	-1.66402	0.2	0.316	3.08227e-48	0	mamo	FBgn0267033	leg disc
7.96043e-37	-1.66462	0.04	0.108	1.00381e-32	0	Mdh2	FBgn0262559	leg disc
7.44577e-39	-1.66638	0.032	0.1	9.38912e-35	0	Rpn9	FBgn0028691	leg disc
4.90623e-64	-1.68093	0.074	0.186	6.18675e-60	0	CtsB1	FBgn0030521	leg disc
1.2539e-27	-1.68187	0.051	0.108	1.58117e-23	0	cac	FBgn0263111	leg disc
7.17293e-55	-1.68399	0.053	0.149	9.04506e-51	0	Prosbeta1	FBgn0010590	leg disc
2.09156e-64	-1.68477	0.076	0.189	2.63746e-60	0	yip2	FBgn0040064	leg disc
3.59641e-46	-1.68675	0.042	0.123	4.53508e-42	0	capt	FBgn0261458	leg disc
4.50601e-71	-1.69059	0.085	0.207	5.68208e-67	0	cype	FBgn0015031	leg disc
2.12934e-71	-1.70295	0.113	0.238	2.6851e-67	0	Tpi	FBgn0086355	leg disc
1.74393e-61	-1.7038	0.075	0.184	2.1991e-57	0	levy	FBgn0034877	leg disc
6.58615e-167	-1.70734	0.363	0.543	8.30514e-163	0	RpL23A	FBgn0026372	leg disc
3.89336e-124	-1.71125	0.284	0.462	4.90952e-120	0	RpL29	FBgn0016726	leg disc
9.55769e-43	-1.71161	0.048	0.126	1.20523e-38	0	Rpn11	FBgn0028694	leg disc
3.41302e-59	-1.71315	0.059	0.161	4.30382e-55	0	VhaM9.7-b	FBgn0028663	leg disc
3.23709e-45	-1.71332	0.047	0.129	4.08198e-41	0	UQCR-14	FBgn0030733	leg disc
2.48221e-41	-1.7144	0.038	0.111	3.13007e-37	0	Rpt4	FBgn0028685	leg disc
6.91546e-35	-1.71568	0.15	0.241	8.7204e-31	0	CG18180	FBgn0036024	leg disc
3.84923e-48	-1.71816	0.057	0.144	4.85388e-44	0	Prosbeta5	FBgn0029134	leg disc
1.64582e-32	-1.7184	0.119	0.203	2.07538e-28	0	Jon65Aiii	FBgn0035665	leg disc
1.83983e-93	-1.71916	0.185	0.341	2.32002e-89	0	RpL30	FBgn0086710	leg disc
1.47014e-92	-1.72368	0.344	0.468	1.85385e-88	0	Argk	FBgn0000116	leg disc
5.06146e-37	-1.72371	0.036	0.103	6.3825e-33	0	Rpn12	FBgn0028693	leg disc
1.02501e-52	-1.72372	0.04	0.13	1.29254e-48	0	Ance	FBgn0012037	leg disc
7.96414e-35	-1.72499	0.146	0.227	1.00428e-30	0	Mlp84B	FBgn0014863	leg disc
8.26716e-20	-1.72727	0.062	0.111	1.04249e-15	0	Peritrophin-15a	FBgn0040959	leg disc
7.19765e-52	-1.73037	0.043	0.132	9.07624e-48	0	VhaPPA1-1	FBgn0028662	leg disc
1.12111e-26	-1.73054	0.094	0.163	1.41372e-22	0	yip7	FBgn0040060	leg disc
1.12359e-49	-1.73248	0.089	0.185	1.41685e-45	0	Pglym78	FBgn0014869	leg disc
3.53215e-42	-1.73942	0.1	0.188	4.45405e-38	0	CG44245	FBgn0265180	leg disc
9.99064e-100	-1.74037	0.144	0.3	1.25982e-95	0	CG14207	FBgn0031037	leg disc
1.00926e-206	-1.7429	0.405	0.589	1.27267e-202	0	RpS27	FBgn0039300	leg disc
2.13493e-291	-1.74807	0.5	0.682	2.69214e-287	0	CG6770	FBgn0032400	leg disc
8.40954e-81	-1.75385	0.122	0.257	1.06044e-76	0	CG13551	FBgn0040660	leg disc
1.62601e-44	-1.76135	0.051	0.132	2.0504e-40	0	Prosbeta7	FBgn0250746	leg disc
5.89359e-181	-1.76141	0.395	0.574	7.43181e-177	0	RpL39	FBgn0023170	leg disc
5.37105e-227	-1.7663	0.482	0.655	6.77289e-223	0	RpLP2	FBgn0003274	leg disc
3.09041e-152	-1.77329	0.298	0.479	3.89701e-148	0	RpL38	FBgn0040007	leg disc
1.23979e-26	-1.77352	0.332	0.411	1.56338e-22	0	Sgs8	FBgn0003378	leg disc
2.21285e-60	-1.77722	0.063	0.168	2.7904e-56	0	COX7C	FBgn0040773	leg disc
4.38921e-155	-1.79359	0.311	0.495	5.5348e-151	0	RpL37A	FBgn0261608	leg disc
4.24222e-44	-1.79395	0.184	0.292	5.34943e-40	0	LysB	FBgn0004425	leg disc
2.79209e-48	-1.80461	0.045	0.13	3.52082e-44	0	ATPsynO	FBgn0016691	leg disc
8.78714e-64	-1.80748	0.051	0.157	1.10806e-59	0	Mcad	FBgn0035811	leg disc
1.37533e-52	-1.80856	0.051	0.143	1.73429e-48	0	COX8	FBgn0263911	leg disc
2.80927e-93	-1.81009	0.081	0.227	3.54249e-89	0	CG31997	FBgn0051997	leg disc
4.30564e-60	-1.81225	0.066	0.17	5.42941e-56	0	Prosalpha6	FBgn0250843	leg disc
5.8712e-57	-1.81954	0.044	0.139	7.40358e-53	0	MsrA	FBgn0000565	leg disc
0.00200905	-1.82737	0.272	0.278	1	0	lncRNA:CR46006	FBgn0267668	leg disc
2.63751e-36	-1.83942	0.04	0.107	3.3259e-32	0	pug	FBgn0020385	leg disc
1.49511e-24	-1.84158	0.05	0.104	1.88534e-20	0	CG34282	FBgn0085311	leg disc
6.15575e-36	-1.84201	0.135	0.223	7.76241e-32	0	CG7606	FBgn0040565	leg disc
7.38644e-143	-1.84605	0.289	0.472	9.3143e-139	0	RpS28b	FBgn0030136	leg disc
6.10414e-68	-1.85191	0.05	0.159	7.69732e-64	0	sqh	FBgn0003514	leg disc
9.8081e-209	-1.85573	0.369	0.564	1.2368e-204	0	RpL37a	FBgn0261608	leg disc
4.27072e-72	-1.87109	0.084	0.205	5.38538e-68	0	Sap-r	FBgn0000416	leg disc
2.11392e-64	-1.87432	0.089	0.205	2.66565e-60	0	Paics	FBgn0020513	leg disc
8.99882e-39	-1.87763	0.033	0.1	1.13475e-34	0	Inos	FBgn0025885	leg disc
1.891e-36	-1.88611	0.101	0.184	2.38455e-32	0	Jon25Bi	FBgn0020906	leg disc
1.35013e-136	-1.88844	0.218	0.403	1.70251e-132	0	RpS24	FBgn0261596	leg disc
2.51146e-68	-1.89075	0.057	0.168	3.16695e-64	0	Prosbeta4	FBgn0032596	leg disc
3.46784e-94	-1.89114	0.077	0.222	4.37295e-90	0	Cat	FBgn0000261	leg disc
3.15657e-45	-1.89841	0.047	0.128	3.98044e-41	0	nAChRalpha4	FBgn0266347	leg disc
1.68511e-55	-1.90003	0.035	0.125	2.12492e-51	0	CG9650	FBgn0029939	leg disc
2.36832e-71	-1.90312	0.089	0.212	2.98645e-67	0	scu	FBgn0021765	leg disc
2.59978e-100	-1.91033	0.087	0.239	3.27832e-96	0	Echs1	FBgn0033879	leg disc
1.01256e-56	-1.92417	0.059	0.157	1.27684e-52	0	Prosbeta3	FBgn0026380	leg disc
2.57082e-41	-1.92443	0.031	0.101	3.24181e-37	0	hui	FBgn0033968	leg disc
2.04857e-202	-1.92642	0.364	0.564	2.58325e-198	0	RpL36A	FBgn0031980	leg disc
2.74046e-38	-1.93286	0.073	0.153	3.45571e-34	0	CG8664	FBgn0030836	leg disc
1.47492e-111	-1.93359	0.12	0.283	1.85988e-107	0	Vha13	FBgn0283536	leg disc
9.55009e-50	-1.93509	0.031	0.111	1.20427e-45	0	Rpn3	FBgn0261396	leg disc
2.17782e-183	-1.93562	0.328	0.522	2.74623e-179	0	RpS20	FBgn0019936	leg disc
5.1079e-62	-1.94226	0.029	0.123	6.44106e-58	0	Cpr51A	FBgn0033942	leg disc
3.27678e-28	-1.94411	0.057	0.119	4.13201e-24	0	mt:ND3	FBgn0013681	leg disc
3.13831e-64	-1.95517	0.057	0.164	3.95741e-60	0	GstE12	FBgn0027590	leg disc
8.04466e-169	-1.9567	0.227	0.437	1.01443e-164	0	RpL40	FBgn0003941	leg disc
1.47384e-54	-1.96827	0.043	0.133	1.85851e-50	0	Rpt1	FBgn0028687	leg disc
4.49297e-64	-1.98415	0.045	0.149	5.66564e-60	0	Prosbeta6	FBgn0002284	leg disc
2.69583e-48	-1.98489	0.443	0.535	3.39945e-44	0	Sgs7	FBgn0003377	leg disc
1.17113e-75	-1.98743	0.068	0.189	1.4768e-71	0	COX7A	FBgn0040529	leg disc
2.73834e-43	-1.99351	0.034	0.108	3.45305e-39	0	CG42336	FBgn0259238	leg disc
3.62786e-183	-1.99452	0.29	0.489	4.57473e-179	0	RpS26	FBgn0261597	leg disc
7.76867e-53	-2.00352	0.052	0.143	9.79629e-49	0	CG9782	FBgn0030763	leg disc
7.62999e-72	-2.00739	0.053	0.166	9.62141e-68	0	VhaAC45	FBgn0262515	leg disc
6.75834e-77	-2.01317	0.057	0.181	8.52227e-73	0	CG17839	FBgn0036454	leg disc
3.58179e-54	-2.0207	0.032	0.118	4.51664e-50	0	Men	FBgn0002719	leg disc
2.45504e-90	-2.03701	0.096	0.241	3.09581e-86	0	CG11151	FBgn0030519	leg disc
2.76403e-61	-2.03852	0.037	0.134	3.48544e-57	0	Vha14-1	FBgn0262512	leg disc
1.88145e-38	-2.04024	0.107	0.189	2.37251e-34	0	CG43897	FBgn0264489	leg disc
2.78422e-13	-2.04699	0.188	0.231	3.5109e-09	0	Myo81F	FBgn0267431	leg disc
2.25858e-266	-2.04761	0.406	0.606	2.84806e-262	0	RpLP1	FBgn0002593	leg disc
6.68625e-55	-2.06042	0.064	0.16	8.43136e-51	0	GlyP	FBgn0004507	leg disc
3.1108e-58	-2.07091	0.152	0.273	3.92271e-54	0	MtnA	FBgn0002868	leg disc
2.43856e-61	-2.07483	0.052	0.154	3.07503e-57	0	Gs2	FBgn0001145	leg disc
1.13746e-65	-2.08037	0.051	0.157	1.43434e-61	0	Pomp	FBgn0032884	leg disc
1.63734e-49	-2.08587	0.032	0.112	2.06469e-45	0	Vha36-1	FBgn0022097	leg disc
4.81434e-54	-2.0864	0.022	0.103	6.07088e-50	0	mirr	FBgn0014343	leg disc
3.44725e-130	-2.14236	0.172	0.346	4.34698e-126	0	Gapdh2	FBgn0001092	leg disc
1.44646e-292	-2.14923	0.37	0.618	1.82399e-288	0	Cpr49Ac	FBgn0033725	leg disc
1.23515e-78	-2.15515	0.108	0.24	1.55752e-74	0	mt:ND1	FBgn0013679	leg disc
1.9491e-168	-2.16057	0.172	0.382	2.45781e-164	0	CG31075	FBgn0051075	leg disc
1.22807e-50	-2.17168	0.023	0.1	1.5486e-46	0	Tep2	FBgn0041182	leg disc
4.48799e-144	-2.18217	0.097	0.288	5.65936e-140	0	Ubi-p5E	FBgn0086558	leg disc
2.12464e-37	-2.18352	0.036	0.102	2.67918e-33	0	Pgm1	FBgn0003076	leg disc
1.28241e-51	-2.19992	0.031	0.113	1.61712e-47	0	CG11155	FBgn0039927	leg disc
3.18026e-43	-2.20589	0.045	0.122	4.0103e-39	0	Pepck2	FBgn0034356	leg disc
6.36402e-202	-2.20988	0.246	0.46	8.02503e-198	0	Gapdh1	FBgn0001091	leg disc
1.57631e-111	-2.21295	0.066	0.225	1.98773e-107	0	CG15098	FBgn0034398	leg disc
5.51492e-79	-2.21337	0.097	0.23	6.95431e-75	0	CG11089	FBgn0039241	leg disc
5.02987e-60	-2.21828	0.04	0.135	6.34267e-56	0	CG9577	FBgn0031092	leg disc
3.4849e-249	-2.22428	0.3	0.532	4.39446e-245	0	RpS29	FBgn0261599	leg disc
6.89793e-72	-2.22444	0.235	0.351	8.6983e-68	0	Mhc	FBgn0264695	leg disc
6.36337e-73	-2.23045	0.035	0.144	8.02421e-69	0	CG1572	FBgn0030309	leg disc
1.10391e-67	-2.23621	0.023	0.12	1.39204e-63	0	CG31705	FBgn0028490	leg disc
1.25163e-84	-2.24255	0.056	0.186	1.57831e-80	0	cpo	FBgn0263995	leg disc
4.41976e-112	-2.24324	0.187	0.352	5.57332e-108	0	mt:ND4	FBgn0262952	leg disc
1.23731e-43	-2.24489	0.031	0.103	1.56025e-39	0	aay	FBgn0023129	leg disc
2.50582e-113	-2.24799	0.302	0.477	3.15983e-109	0	apolpp	FBgn0087002	leg disc
6.6719e-50	-2.24873	0.03	0.11	8.41327e-46	0	Appl	FBgn0000108	leg disc
3.57253e-80	-2.26079	0.138	0.269	4.50496e-76	0	up	FBgn0004169	leg disc
3.65173e-56	-2.26202	0.134	0.238	4.60483e-52	0	Prm	FBgn0003149	leg disc
8.65605e-67	-2.26869	0.111	0.229	1.09153e-62	0	CG45076	FBgn0266446	leg disc
8.49205e-43	-2.2789	0.039	0.113	1.07085e-38	0	Obp44a	FBgn0033268	leg disc
1.03542e-135	-2.28235	0.074	0.255	1.30566e-131	0	CG17549	FBgn0032774	leg disc
3.50739e-113	-2.28364	0.073	0.233	4.42282e-109	0	PHGPx	FBgn0035438	leg disc
4.03479e-67	-2.304	0.04	0.143	5.08788e-63	0	Pu	FBgn0003162	leg disc
1.28609e-41	-2.30578	0.034	0.104	1.62176e-37	0	Ldh	FBgn0001258	leg disc
1.58189e-49	-2.31151	0.027	0.105	1.99477e-45	0	CG14818	FBgn0026088	leg disc
1.4199e-111	-2.3141	0.23	0.382	1.79049e-107	0	Mlp60A	FBgn0259209	leg disc
1.77208e-47	-2.31583	0.06	0.147	2.2346e-43	0	mt:ND2	FBgn0013680	leg disc
3.54708e-96	-2.3331	0.055	0.195	4.47287e-92	0	Idgf6	FBgn0013763	leg disc
6.96738e-206	-2.34751	0.515	0.648	8.78587e-202	0	Mlc2	FBgn0002773	leg disc
8.26218e-110	-2.35883	0.241	0.391	1.04186e-105	0	Mf	FBgn0038294	leg disc
2.65646e-111	-2.37243	0.049	0.201	3.34979e-107	0	Pcd	FBgn0024841	leg disc
1.62977e-63	-2.37523	0.04	0.139	2.05515e-59	0	Ddc	FBgn0000422	leg disc
5.21927e-79	-2.37722	0.172	0.312	6.58151e-75	0	CG15353	FBgn0040718	leg disc
3.48439e-62	-2.38205	0.027	0.12	4.39382e-58	0	Ank2	FBgn0261788	leg disc
6.46371e-54	-2.39034	0.026	0.109	8.15074e-50	0	Eip55E	FBgn0000566	leg disc
2.76439e-100	-2.39664	0.048	0.189	3.48589e-96	0	CG9691	FBgn0030160	leg disc
1.01872e-60	-2.39672	0.047	0.146	1.28461e-56	0	CG11313	FBgn0039798	leg disc
3.04351e-54	-2.40369	0.034	0.12	3.83786e-50	0	CG1236	FBgn0037370	leg disc
1.63999e-103	-2.4119	0.041	0.184	2.06803e-99	0	Syt1	FBgn0004242	leg disc
3.86035e-84	-2.42552	0.042	0.164	4.8679e-80	0	Had1	FBgn0286508	leg disc
2.70867e-64	-2.4305	0.043	0.144	3.41564e-60	0	CREG	FBgn0025456	leg disc
7.45694e-90	-2.43482	0.079	0.215	9.4032e-86	0	fau	FBgn0266451	leg disc
1.01676e-103	-2.43518	0.22	0.37	1.28214e-99	0	Zasp66	FBgn0035917	leg disc
9.77908e-74	-2.43902	0.057	0.173	1.23314e-69	0	Arc1	FBgn0033926	leg disc
2.41764e-61	-2.43943	0.02	0.107	3.04865e-57	0	Pxd	FBgn0004577	leg disc
3.52131e-60	-2.44231	0.021	0.108	4.44037e-56	0	Sh	FBgn0003380	leg disc
4.572e-70	-2.44232	0.026	0.127	5.76529e-66	0	SPARC	FBgn0026562	leg disc
4.65755e-80	-2.44863	0.066	0.195	5.87317e-76	0	Mmp2	FBgn0033438	leg disc
1.64567e-114	-2.45082	0.045	0.199	2.07519e-110	0	GstO3	FBgn0035904	leg disc
2.7728e-50	-2.45164	0.03	0.11	3.4965e-46	0	CG10621	FBgn0032726	leg disc
2.35913e-50	-2.45489	0.043	0.128	2.97487e-46	0	CG3348	FBgn0040609	leg disc
5.83214e-44	-2.47006	0.036	0.109	7.35433e-40	0	CG8888	FBgn0033679	leg disc
4.51893e-103	-2.47529	0.045	0.189	5.69838e-99	0	Phk-3	FBgn0035089	leg disc
2.27488e-122	-2.47716	0.16	0.327	2.86863e-118	0	TpnC73F	FBgn0010424	leg disc
1.91688e-68	-2.47765	0.027	0.126	2.41719e-64	0	CG9336	FBgn0032897	leg disc
1.49638e-144	-2.47818	0.111	0.303	1.88693e-140	0	CG6762	FBgn0030876	leg disc
1.71806e-108	-2.4893	0.05	0.199	2.16648e-104	0	zye	FBgn0036985	leg disc
1.01393e-84	-2.49875	0.11	0.243	1.27856e-80	0	l(2)efl	FBgn0011296	leg disc
3.06338e-48	-2.50348	0.04	0.121	3.86293e-44	0	Act87E	FBgn0000046	leg disc
6.72291e-103	-2.50373	0.131	0.282	8.47759e-99	0	wupA	FBgn0283471	leg disc
2.2649e-86	-2.50512	0.033	0.155	2.85604e-82	0	Cadps	FBgn0053653	leg disc
3.71953e-171	-2.51196	0.118	0.332	4.69032e-167	0	slf	FBgn0287234	leg disc
5.04599e-131	-2.51327	0.325	0.467	6.36299e-127	0	Act57B	FBgn0000044	leg disc
1.11797e-137	-2.52198	0.086	0.27	1.40976e-133	0	cathD	FBgn0029093	leg disc
1.80179e-59	-2.52508	0.019	0.105	2.27206e-55	0	CG31324	FBgn0051324	leg disc
2.87186e-82	-2.54454	0.02	0.131	3.62142e-78	0	Lst	FBgn0034140	leg disc
4.97482e-36	-2.54475	0.036	0.1	6.27324e-32	0	CG5023	FBgn0038774	leg disc
1.3722e-55	-2.54538	0.019	0.1	1.73035e-51	0	X11Lbeta	FBgn0052677	leg disc
1.16887e-47	-2.54763	0.029	0.105	1.47394e-43	0	bru3	FBgn0264001	leg disc
1.35149e-66	-2.55217	0.02	0.114	1.70423e-62	0	zfh1	FBgn0004606	leg disc
2.12763e-77	-2.55734	0.089	0.218	2.68294e-73	0	CG13315	FBgn0040827	leg disc
1.29506e-58	-2.57513	0.021	0.106	1.63307e-54	0	Idgf3	FBgn0020414	leg disc
1.46517e-80	-2.57834	0.03	0.144	1.84757e-76	0	Ama	FBgn0000071	leg disc
7.01835e-218	-2.58803	0.221	0.449	8.85014e-214	0	mt:ATPase6	FBgn0013672	leg disc
9.56032e-163	-2.58832	0.099	0.304	1.20556e-158	0	CG7294	FBgn0032284	leg disc
3.98455e-90	-2.59178	0.107	0.244	5.02452e-86	0	CG5177	FBgn0031908	leg disc
1.71397e-152	-2.59231	0.139	0.338	2.16132e-148	0	regucalcin	FBgn0030362	leg disc
1.23233e-70	-2.5958	0.061	0.175	1.55397e-66	0	Tsp42Ep	FBgn0033137	leg disc
7.39731e-227	-2.59657	0.615	0.745	9.32801e-223	0	Lsp1beta	FBgn0002563	leg disc
1.60364e-146	-2.59666	0.07	0.257	2.02219e-142	0	CG10527	FBgn0034583	leg disc
3.99697e-35	-2.60395	0.065	0.136	5.04018e-31	0	Nplp4	FBgn0040717	leg disc
2.71685e-122	-2.60584	0.19	0.367	3.42595e-118	0	mt:ND5	FBgn0013684	leg disc
6.04296e-77	-2.6142	0.063	0.186	7.62017e-73	0	CG12116	FBgn0030041	leg disc
4.00422e-85	-2.61525	0.056	0.186	5.04933e-81	0	Npc2g	FBgn0039800	leg disc
2.59794e-66	-2.621	0.036	0.135	3.27601e-62	0	CG4847	FBgn0034229	leg disc
7.72251e-61	-2.62354	0.028	0.119	9.73808e-57	0	Npc2a	FBgn0031381	leg disc
2.35622e-148	-2.62773	0.083	0.275	2.9712e-144	0	CG15282	FBgn0028855	leg disc
1.76012e-65	-2.63153	0.038	0.137	2.21951e-61	0	Gs1	FBgn0001142	leg disc
1.72368e-92	-2.63162	0.114	0.253	2.17355e-88	0	Tm2	FBgn0004117	leg disc
4.8569e-80	-2.63425	0.025	0.136	6.12455e-76	0	CG9449	FBgn0036875	leg disc
1.39092e-69	-2.63664	0.048	0.157	1.75395e-65	0	CG43236	FBgn0262881	leg disc
3.97441e-114	-2.63979	0.178	0.334	5.01173e-110	0	Mlc1	FBgn0002772	leg disc
3.66872e-92	-2.64005	0.065	0.203	4.62626e-88	0	fon	FBgn0032773	leg disc
6.29817e-104	-2.64177	0.142	0.292	7.94199e-100	0	Mp20	FBgn0002789	leg disc
1.15802e-78	-2.64449	0.021	0.128	1.46026e-74	0	Peritrophin-A	FBgn0022770	leg disc
8.47472e-187	-2.64781	0.069	0.291	1.06866e-182	0	Idgf4	FBgn0026415	leg disc
1.55314e-179	-2.65214	0.113	0.329	1.95851e-175	0	CG13731	FBgn0036717	leg disc
4.38736e-279	-2.65596	0.537	0.702	5.53246e-275	0	mt:CoIII	FBgn0013676	leg disc
1.09698e-105	-2.66117	0.07	0.222	1.38329e-101	0	Oat	FBgn0022774	leg disc
4.18657e-59	-2.66156	0.033	0.124	5.27926e-55	0	CG14629	FBgn0040398	leg disc
6.29964e-61	-2.66225	0.028	0.119	7.94384e-57	0	Tsf1	FBgn0022355	leg disc
1.70769e-59	-2.675	0.029	0.119	2.1534e-55	0	GstE3	FBgn0063497	leg disc
1.23391e-166	-2.68052	0.146	0.352	1.55596e-162	0	CG11854	FBgn0039299	leg disc
3.58272e-190	-2.68545	0.161	0.385	4.51781e-186	0	fabp	FBgn0037913	leg disc
2.17301e-244	-2.68636	0.114	0.377	2.74017e-240	0	Thor	FBgn0261560	leg disc
8.04735e-58	-2.68789	0.027	0.115	1.01477e-53	0	CG16758	FBgn0035348	leg disc
1.61583e-111	-2.68995	0.051	0.202	2.03756e-107	0	CG3588	FBgn0025643	leg disc
4.07272e-210	-2.69034	0.112	0.35	5.1357e-206	0	cer	FBgn0034443	leg disc
5.33155e-105	-2.69118	0.04	0.183	6.72308e-101	0	obst-E	FBgn0031737	leg disc
2.00735e-118	-2.69127	0.068	0.231	2.53126e-114	0	CG5773	FBgn0034290	leg disc
2.02944e-120	-2.69824	0.042	0.2	2.55912e-116	0	Dhpr	FBgn0035964	leg disc
5.22699e-297	-2.70972	0.461	0.651	6.59123e-293	0	mt:CoI	FBgn0013674	leg disc
1.52908e-108	-2.71268	0.061	0.211	1.92817e-104	0	Cys	FBgn0004629	leg disc
4.0209e-62	-2.72173	0.039	0.136	5.07036e-58	0	CG42847	FBgn0262036	leg disc
2.14112e-53	-2.72243	0.039	0.125	2.69996e-49	0	mt:ND6	FBgn0013685	leg disc
2.21743e-125	-2.74058	0.055	0.22	2.79617e-121	0	yellow-d2	FBgn0034856	leg disc
2.72085e-91	-2.74302	0.058	0.19	3.43099e-87	0	Pcp	FBgn0003046	leg disc
1.13876e-229	-2.7446	0.313	0.532	1.43598e-225	0	Cpr78E	FBgn0037114	leg disc
1.82575e-138	-2.75087	0.159	0.354	2.30227e-134	0	CG2233	FBgn0029990	leg disc
1.06406e-79	-2.7624	0.049	0.169	1.34178e-75	0	UK114	FBgn0086691	leg disc
4.65879e-47	-2.76857	0.043	0.126	5.87474e-43	0	pros	FBgn0004595	leg disc
3.50771e-228	-2.76935	0.287	0.509	4.42323e-224	0	mt:Cyt-b	FBgn0013678	leg disc
1.5557e-40	-2.77017	0.067	0.145	1.96174e-36	0	CG12310	FBgn0036467	leg disc
1.37467e-63	-2.77418	0.027	0.121	1.73346e-59	0	CG16926	FBgn0040732	leg disc
2.48273e-58	-2.78242	0.022	0.106	3.13073e-54	0	Nplp2	FBgn0287423	leg disc
2.22035e-108	-2.78979	0.033	0.176	2.79986e-104	0	AANATL2	FBgn0031791	leg disc
8.528e-151	-2.79025	0.105	0.301	1.07538e-146	0	CG16704	FBgn0031558	leg disc
2.30727e-90	-2.7947	0.018	0.137	2.90946e-86	0	CG9812	FBgn0034860	leg disc
1.4186e-247	-2.80029	0.585	0.736	1.78885e-243	0	Fbp2	FBgn0000640	leg disc
5.58849e-186	-2.80254	0.117	0.336	7.04709e-182	0	CG34305	FBgn0085334	leg disc
4.48859e-122	-2.8037	0.076	0.244	5.66012e-118	0	CG8369	FBgn0040532	leg disc
8.43305e-193	-2.80504	0.347	0.531	1.06341e-188	0	Lsp1alpha	FBgn0002562	leg disc
2.35036e-45	-2.80605	0.028	0.101	2.9638e-41	0	IBIN	FBgn0265577	leg disc
2.9804e-60	-2.80662	0.027	0.116	3.75829e-56	0	CG31778	FBgn0051778	leg disc
1.0562e-73	-2.81054	0.016	0.115	1.33186e-69	0	CG6426	FBgn0034162	leg disc
2.1765e-76	-2.81123	0.029	0.137	2.74457e-72	0	CG44215	FBgn0265146	leg disc
3.65132e-81	-2.81169	0.027	0.139	4.60431e-77	0	l(2)34Fc	FBgn0261534	leg disc
5.57668e-126	-2.81569	0.053	0.218	7.03219e-122	0	CG31313	FBgn0051313	leg disc
8.15874e-61	-2.83	0.019	0.105	1.02882e-56	0	EbpIII	FBgn0011695	leg disc
3.66063e-61	-2.8555	0.023	0.11	4.61606e-57	0	CG9877	FBgn0034819	leg disc
9.8797e-66	-2.85564	0.022	0.116	1.24583e-61	0	Gbp3	FBgn0039031	leg disc
1.77642e-214	-2.85644	0.127	0.368	2.24006e-210	0	CG17738	FBgn0038009	leg disc
1.84667e-50	-2.86441	0.024	0.1	2.32865e-46	0	Cyp6g1	FBgn0025454	leg disc
4.4945e-53	-2.86791	0.024	0.104	5.66757e-49	0	CG8157	FBgn0034010	leg disc
1.28549e-69	-2.87372	0.06	0.169	1.621e-65	0	Vajk3	FBgn0028544	leg disc
9.12415e-94	-2.87728	0.018	0.14	1.15056e-89	0	CG30197	FBgn0050197	leg disc
8.26363e-85	-2.8822	0.075	0.203	1.04204e-80	0	Vajk2	FBgn0032538	leg disc
8.77973e-54	-2.88419	0.031	0.113	1.10712e-49	0	CG32241	FBgn0052241	leg disc
1.95219e-271	-2.89241	0.415	0.618	2.46171e-267	0	Lsp2	FBgn0002565	leg disc
1.83439e-97	-2.89402	0.02	0.146	2.31316e-93	0	Alp1	FBgn0283479	leg disc
0	-2.89552	0.826	0.889	0	0	CG42500	FBgn0260226	leg disc
6.22494e-85	-2.89787	0.039	0.16	7.84965e-81	0	CG5391	FBgn0038943	leg disc
5.51483e-76	-2.89868	0.025	0.131	6.95421e-72	0	Tsp42Ek	FBgn0033133	leg disc
2.80624e-278	-2.9101	0.415	0.62	3.53867e-274	0	Fbp1	FBgn0000639	leg disc
3.32729e-47	-2.91098	0.055	0.14	4.19571e-43	0	Lsp1gamma	FBgn0002564	leg disc
5.29646e-154	-2.91201	0.068	0.261	6.67883e-150	0	Cpr60D	FBgn0050163	leg disc
1.07139e-124	-2.9158	0.04	0.2	1.35102e-120	0	Cpr67B	FBgn0035985	leg disc
7.68567e-122	-2.91726	0.079	0.242	9.69163e-118	0	CG2444	FBgn0030326	leg disc
2.37197e-70	-2.92045	0.036	0.139	2.99105e-66	0	IM33	FBgn0031561	leg disc
1.08364e-58	-2.92649	0.022	0.107	1.36648e-54	0	Reg-2	FBgn0016715	leg disc
0	-2.92784	0.798	0.869	0	0	Obp99b	FBgn0039685	leg disc
2.625e-78	-2.93597	0.047	0.165	3.31013e-74	0	CG42587	FBgn0260955	leg disc
5.10927e-157	-2.93806	0.108	0.304	6.44279e-153	0	CG7296	FBgn0032283	leg disc
2.48381e-151	-2.94465	0.055	0.243	3.13208e-147	0	CG17107	FBgn0032281	leg disc
0	-2.95139	0.632	0.762	0	0	Lcp2	FBgn0002533	leg disc
3.26524e-56	-2.95725	0.034	0.122	4.11746e-52	0	CG32603	FBgn0052603	leg disc
5.86565e-56	-2.95898	0.023	0.107	7.39659e-52	0	Rbp6	FBgn0260943	leg disc
3.65468e-92	-2.95944	0.06	0.195	4.60855e-88	0	CG34291	FBgn0085320	leg disc
9.86867e-40	-2.96174	0.034	0.101	1.24444e-35	0	CG33333	FBgn0053333	leg disc
2.02043e-265	-2.96949	0.497	0.671	2.54777e-261	0	CG34166	FBgn0085195	leg disc
1.3801e-136	-2.98209	0.12	0.308	1.74031e-132	0	Obp99c	FBgn0039682	leg disc
2.72491e-205	-2.98248	0.196	0.415	3.43611e-201	0	CG15308	FBgn0040941	leg disc
2.6611e-298	-2.98286	0.497	0.674	3.35565e-294	0	CG34227	FBgn0085256	leg disc
1.90084e-41	-2.99097	0.047	0.121	2.39696e-37	0	CG7299	FBgn0032282	leg disc
7.29504e-93	-2.99225	0.032	0.159	9.19904e-89	0	CG5958	FBgn0031913	leg disc
6.70899e-61	-3.00087	0.026	0.114	8.46004e-57	0	Cpr49Af	FBgn0033729	leg disc
7.5412e-126	-3.00315	0.033	0.191	9.50946e-122	0	CG14258	FBgn0039482	leg disc
1.5971e-79	-3.00696	0.035	0.149	2.01395e-75	0	CG13641	FBgn0039239	leg disc
2.02962e-92	-3.01358	0.052	0.183	2.55935e-88	0	Obp56d	FBgn0034470	leg disc
5.17063e-66	-3.01493	0.017	0.108	6.52016e-62	0	Mal-A5	FBgn0050359	leg disc
0	-3.02491	0.78	0.862	0	0	Lcp1	FBgn0002531	leg disc
3.41501e-278	-3.02773	0.362	0.58	4.30633e-274	0	mt:CoII	FBgn0013675	leg disc
1.42511e-286	-3.06934	0.378	0.581	1.79707e-282	0	CG17105	FBgn0032280	leg disc
1.58093e-127	-3.07335	0.103	0.275	1.99356e-123	0	TotA	FBgn0028396	leg disc
2.82044e-128	-3.08275	0.084	0.255	3.55658e-124	0	Lcp9	FBgn0025578	leg disc
0	-3.08474	0.447	0.633	0	0	Lcp3	FBgn0002534	leg disc
4.18397e-205	-3.0851	0.153	0.381	5.27598e-201	0	CG32249	FBgn0052249	leg disc
6.46016e-64	-3.09279	0.019	0.109	8.14627e-60	0	CG18067	FBgn0034512	leg disc
7.3674e-90	-3.09909	0.033	0.157	9.29029e-86	0	CG12224	FBgn0037974	leg disc
9.65183e-91	-3.10009	0.058	0.191	1.2171e-86	0	CG15369	FBgn0030105	leg disc
1.47757e-82	-3.11665	0.032	0.148	1.86322e-78	0	CG13962	FBgn0032824	leg disc
0	-3.11874	0.689	0.802	0	0	Lcp4	FBgn0002535	leg disc
1.13916e-87	-3.17783	0.051	0.176	1.43648e-83	0	CG9757	FBgn0003060	leg disc
8.46782e-84	-3.2017	0.042	0.164	1.06779e-79	0	Drs	FBgn0283461	leg disc
0	3.48722	0.187	0.024	0	1	knrl	FBgn0001323	wing disc
0	3.42826	0.147	0.016	0	1	lncRNA:CR32111	FBgn0052111	wing disc
1.68478e-222	3.05338	0.121	0.02	2.12451e-218	1	ss	FBgn0003513	wing disc
0	2.97254	0.252	0.046	0	1	caup	FBgn0015919	wing disc
0	2.76766	0.271	0.056	0	1	ara	FBgn0015904	wing disc
0	2.73725	0.167	0.026	0	1	dar1	FBgn0263239	wing disc
0	2.62997	0.781	0.189	0	1	ab	FBgn0264442	wing disc
0	2.56522	0.309	0.07	0	1	mirr	FBgn0014343	wing disc
1.30276e-192	2.51887	0.325	0.139	1.64278e-188	1	Antp	FBgn0260642	wing disc
0	2.51122	0.372	0.079	0	1	tsh	FBgn0003866	wing disc
9.60285e-281	2.49282	0.214	0.05	1.21092e-276	1	mab-21	FBgn0029003	wing disc
1.01518e-248	2.47308	0.136	0.022	1.28015e-244	1	opa	FBgn0003002	wing disc
1.62351e-116	2.45134	0.105	0.027	2.04725e-112	1	oc	FBgn0004102	wing disc
7.07544e-207	2.38543	0.193	0.052	8.92213e-203	1	Sb	FBgn0003319	wing disc
0	2.13391	0.367	0.114	0	1	sog	FBgn0003463	wing disc
0	2.12224	0.692	0.268	0	1	verm	FBgn0261341	wing disc
0	2.10656	0.364	0.115	0	1	stw	FBgn0286203	wing disc
0	2.07859	0.365	0.091	0	1	CG4374	FBgn0039078	wing disc
0	2.01898	0.962	0.478	0	1	hth	FBgn0001235	wing disc
3.25718e-130	1.9861	0.139	0.041	4.10731e-126	1	CG41520	FBgn0087011	wing disc
4.30558e-257	1.98164	0.252	0.072	5.42933e-253	1	CG42598	FBgn0260997	wing disc
1.44957e-137	1.97639	0.134	0.036	1.82791e-133	1	Fs	FBgn0259878	wing disc
0	1.94495	0.512	0.152	0	1	CG30440	FBgn0050440	wing disc
0	1.9325	0.688	0.209	0	1	ft	FBgn0001075	wing disc
3.83681e-97	1.90848	0.118	0.037	4.83822e-93	1	shf	FBgn0003390	wing disc
1.39911e-97	1.88893	0.119	0.037	1.76428e-93	1	tup	FBgn0003896	wing disc
0	1.86323	0.611	0.239	0	1	lbk	FBgn0034083	wing disc
6.94112e-117	1.85963	0.114	0.031	8.75275e-113	1	CG33993	FBgn0053993	wing disc
0	1.85592	0.832	0.265	0	1	ec	FBgn0000542	wing disc
0	1.84101	0.416	0.131	0	1	d	FBgn0262029	wing disc
6.89657e-154	1.83692	0.201	0.068	8.69658e-150	1	fj	FBgn0000658	wing disc
4.0928e-143	1.83205	0.163	0.049	5.16101e-139	1	CG7102	FBgn0031961	wing disc
0	1.83011	0.465	0.148	0	1	ko	FBgn0020294	wing disc
0	1.81726	0.372	0.118	0	1	Ser	FBgn0004197	wing disc
8.11349e-266	1.81387	0.314	0.105	1.02311e-261	1	ome	FBgn0259175	wing disc
0	1.80829	0.675	0.314	0	1	fz2	FBgn0016797	wing disc
0	1.80617	0.648	0.212	0	1	kmr	FBgn0085412	wing disc
0	1.80319	0.482	0.182	0	1	Fili	FBgn0085397	wing disc
0	1.78479	0.577	0.19	0	1	uif	FBgn0031879	wing disc
4.05302e-301	1.78073	0.357	0.121	5.11085e-297	1	grn	FBgn0001138	wing disc
2.75004e-225	1.78007	0.304	0.109	3.4678e-221	1	Tollo	FBgn0029114	wing disc
4.86272e-248	1.77928	0.265	0.079	6.13189e-244	1	lncRNA:CR45916	FBgn0267576	wing disc
0	1.77134	0.976	0.411	0	1	Fas3	FBgn0000636	wing disc
0	1.77036	0.513	0.189	0	1	olf413	FBgn0037153	wing disc
0	1.76546	0.39	0.122	0	1	CG13300	FBgn0035699	wing disc
2.51051e-171	1.7637	0.178	0.051	3.16576e-167	1	CG32447	FBgn0052447	wing disc
3.56731e-143	1.7623	0.15	0.042	4.49838e-139	1	salr	FBgn0000287	wing disc
0	1.76168	0.4	0.134	0	1	sas	FBgn0002306	wing disc
0	1.75169	0.574	0.224	0	1	robo2	FBgn0002543	wing disc
1.46425e-185	1.74132	0.196	0.057	1.84642e-181	1	salm	FBgn0261648	wing disc
0	1.73922	0.645	0.235	0	1	CG42747	FBgn0261801	wing disc
0	1.7347	0.84	0.328	0	1	CG33978	FBgn0053978	wing disc
2.0408e-129	1.73234	0.177	0.061	2.57345e-125	1	melt	FBgn0023001	wing disc
8.73674e-144	1.72877	0.225	0.086	1.1017e-139	1	CG12814	FBgn0037796	wing disc
0	1.72459	0.709	0.236	0	1	ds	FBgn0284247	wing disc
0	1.71991	0.551	0.185	0	1	ex	FBgn0004583	wing disc
0	1.71985	0.437	0.167	0	1	ci	FBgn0004859	wing disc
0	1.6983	0.593	0.191	0	1	ASPP	FBgn0034606	wing disc
1.94134e-174	1.69059	0.259	0.098	2.44804e-170	1	red	FBgn0285913	wing disc
0	1.68166	0.7	0.297	0	1	tkv	FBgn0003716	wing disc
3.58471e-101	1.68101	0.184	0.075	4.52032e-97	1	vn	FBgn0003984	wing disc
0	1.67571	0.666	0.208	0	1	sano	FBgn0034408	wing disc
2.79642e-290	1.66813	0.408	0.159	3.52628e-286	1	CG8740	FBgn0289556	wing disc
0	1.66226	0.471	0.17	0	1	mld	FBgn0263490	wing disc
0	1.65842	0.685	0.264	0	1	CG42748	FBgn0261802	wing disc
2.77084e-111	1.65222	0.145	0.047	3.49403e-107	1	Fbxl7	FBgn0038385	wing disc
0	1.65142	0.643	0.229	0	1	Cad87A	FBgn0037963	wing disc
0	1.64976	0.708	0.256	0	1	lncRNA:CR43334	FBgn0286827	wing disc
0	1.63944	0.867	0.36	0	1	dally	FBgn0263930	wing disc
0	1.63622	0.635	0.224	0	1	CG6959	FBgn0037956	wing disc
1.89471e-277	1.63424	0.351	0.121	2.38923e-273	1	goe	FBgn0027528	wing disc
1.94149e-147	1.62408	0.223	0.082	2.44821e-143	1	ap	FBgn0267978	wing disc
2.74424e-162	1.62249	0.198	0.063	3.46048e-158	1	CG31869	FBgn0051869	wing disc
8.83673e-197	1.61126	0.292	0.111	1.11431e-192	1	CG12581	FBgn0037213	wing disc
1.48186e-265	1.59773	0.352	0.125	1.86862e-261	1	hid	FBgn0003997	wing disc
0	1.59599	0.472	0.159	0	1	dsx	FBgn0000504	wing disc
0	1.59569	0.651	0.229	0	1	ovo	FBgn0003028	wing disc
0	1.59078	0.67	0.318	0	1	cv-c	FBgn0285955	wing disc
5.5143e-98	1.58662	0.165	0.064	6.95354e-94	1	Hsp67Ba	FBgn0001227	wing disc
1.16302e-54	1.58212	0.1	0.04	1.46657e-50	1	CG9628	FBgn0036433	wing disc
0	1.58078	0.707	0.245	0	1	Sema2b	FBgn0264273	wing disc
2.60394e-101	1.57916	0.15	0.053	3.28357e-97	1	CG43980	FBgn0264711	wing disc
0	1.57682	0.579	0.211	0	1	bowl	FBgn0004893	wing disc
0	1.57018	0.731	0.303	0	1	fru	FBgn0004652	wing disc
0	1.57017	0.686	0.264	0	1	shn	FBgn0003396	wing disc
1.11806e-126	1.56937	0.207	0.079	1.40988e-122	1	twz	FBgn0034636	wing disc
2.15614e-122	1.55794	0.199	0.076	2.71889e-118	1	ken	FBgn0011236	wing disc
0	1.55585	0.431	0.155	0	1	Myo10A	FBgn0263705	wing disc
0	1.54978	0.507	0.189	0	1	crb	FBgn0259685	wing disc
2.24707e-261	1.54902	0.426	0.181	2.83355e-257	1	Kank	FBgn0027596	wing disc
9.14768e-190	1.54485	0.282	0.105	1.15352e-185	1	bark	FBgn0031571	wing disc
0	1.54106	0.477	0.174	0	1	CG34398	FBgn0085427	wing disc
0	1.53779	0.525	0.222	0	1	stv	FBgn0086708	wing disc
2.74133e-295	1.53639	0.372	0.127	3.45681e-291	1	lncRNA:CR44833	FBgn0266096	wing disc
1.04443e-157	1.53087	0.211	0.073	1.31702e-153	1	AdamTS-A	FBgn0286071	wing disc
7.4875e-161	1.53014	0.258	0.1	9.44174e-157	1	rgn	FBgn0261258	wing disc
3.53444e-285	1.52807	0.362	0.127	4.45693e-281	1	CG40006	FBgn0058006	wing disc
1.46532e-143	1.52659	0.21	0.075	1.84777e-139	1	CG43163	FBgn0262719	wing disc
0	1.51978	0.632	0.22	0	1	CG42673	FBgn0261555	wing disc
0	1.50735	0.646	0.248	0	1	Egfr	FBgn0003731	wing disc
0	1.50187	0.732	0.294	0	1	jing	FBgn0086655	wing disc
0	1.49633	0.987	0.606	0	1	heph	FBgn0011224	wing disc
1.73283e-133	1.49315	0.209	0.078	2.18509e-129	1	CG7702	FBgn0038638	wing disc
0	1.48841	0.584	0.236	0	1	Dl	FBgn0260632	wing disc
2.02111e-239	1.48808	0.385	0.154	2.54861e-235	1	fng	FBgn0011591	wing disc
7.47373e-112	1.47065	0.202	0.082	9.42437e-108	1	CG14830	FBgn0035755	wing disc
7.66552e-238	1.46869	0.437	0.2	9.66622e-234	1	bbg	FBgn0087007	wing disc
1.96444e-165	1.45999	0.263	0.101	2.47715e-161	1	Cad99C	FBgn0039709	wing disc
2.84331e-121	1.4538	0.24	0.104	3.58542e-117	1	mav	FBgn0039914	wing disc
0	1.45202	0.638	0.246	0	1	CG32982	FBgn0052982	wing disc
1.76798e-238	1.44789	0.33	0.118	2.22943e-234	1	side-V	FBgn0085400	wing disc
1.92842e-132	1.43442	0.242	0.099	2.43174e-128	1	inv	FBgn0001269	wing disc
3.06484e-245	1.43361	0.412	0.174	3.86476e-241	1	dlp	FBgn0041604	wing disc
4.51872e-156	1.43037	0.261	0.102	5.69811e-152	1	lncRNA:CR45224	FBgn0266751	wing disc
4.13388e-169	1.4295	0.506	0.325	5.21283e-165	1	CG9932	FBgn0262160	wing disc
8.8453e-121	1.42733	0.203	0.078	1.11539e-116	1	drl	FBgn0015380	wing disc
2.47352e-249	1.42503	0.39	0.155	3.11911e-245	1	fus	FBgn0023441	wing disc
0	1.41708	0.779	0.321	0	1	grh	FBgn0259211	wing disc
3.21168e-292	1.41019	0.453	0.181	4.04993e-288	1	rols	FBgn0041096	wing disc
2.44727e-126	1.4077	0.284	0.134	3.086e-122	1	nw	FBgn0283508	wing disc
1.11242e-68	1.40362	0.151	0.067	1.40276e-64	1	CG13698	FBgn0036773	wing disc
1.10027e-148	1.39993	0.239	0.091	1.38745e-144	1	boi	FBgn0040388	wing disc
0	1.39807	0.535	0.222	0	1	jbug	FBgn0289650	wing disc
6.82461e-290	1.39795	0.455	0.187	8.60583e-286	1	AGO3	FBgn0250816	wing disc
0	1.38824	0.953	0.479	0	1	Ten-a	FBgn0267001	wing disc
2.08243e-201	1.3872	0.456	0.225	2.62595e-197	1	zfh2	FBgn0004607	wing disc
7.87226e-120	1.38402	0.217	0.088	9.92691e-116	1	Ccdc85	FBgn0031488	wing disc
3.1379e-97	1.37624	0.173	0.069	3.9569e-93	1	Ets98B	FBgn0005659	wing disc
0	1.37175	0.765	0.365	0	1	SKIP	FBgn0051163	wing disc
2.87555e-85	1.37166	0.148	0.057	3.62607e-81	1	Naam	FBgn0051216	wing disc
8.16042e-60	1.37147	0.135	0.06	1.02903e-55	1	Best2	FBgn0035696	wing disc
0	1.35838	0.517	0.219	0	1	CG6040	FBgn0038679	wing disc
1.33671e-69	1.34619	0.224	0.121	1.6856e-65	1	CG10936	FBgn0034253	wing disc
3.53966e-44	1.34399	0.105	0.047	4.46351e-40	1	CG1146	FBgn0035346	wing disc
6.32674e-68	1.34248	0.165	0.077	7.97802e-64	1	fw	FBgn0001083	wing disc
6.35436e-75	1.33858	0.155	0.066	8.01285e-71	1	Rhp	FBgn0026374	wing disc
1.00343e-203	1.33832	0.333	0.131	1.26532e-199	1	wake	FBgn0266418	wing disc
2.03596e-96	1.33739	0.178	0.072	2.56734e-92	1	CG30089	FBgn0050089	wing disc
1.60657e-208	1.33426	0.41	0.19	2.02588e-204	1	ttk	FBgn0003870	wing disc
1.15385e-98	1.33193	0.303	0.167	1.45501e-94	1	kay	FBgn0001297	wing disc
1.49204e-111	1.32898	0.231	0.101	1.88146e-107	1	snu	FBgn0039594	wing disc
2.11226e-136	1.32689	0.381	0.201	2.66356e-132	1	CG42342	FBgn0259244	wing disc
2.2069e-162	1.32639	0.289	0.118	2.7829e-158	1	sli	FBgn0264089	wing disc
2.93387e-65	1.3263	0.156	0.071	3.6996e-61	1	modSP	FBgn0051217	wing disc
5.40619e-41	1.32199	0.104	0.048	6.8172e-37	1	knk	FBgn0001321	wing disc
1.7164e-108	1.32147	0.247	0.115	2.16438e-104	1	Cda4	FBgn0052499	wing disc
0	1.3208	0.935	0.435	0	1	N	FBgn0004647	wing disc
1.58011e-48	1.31565	0.104	0.044	1.99252e-44	1	asRNA:CR43906	FBgn0264507	wing disc
0	1.31374	0.91	0.432	0	1	CG43759	FBgn0264090	wing disc
9.95163e-217	1.31313	0.209	0.057	1.2549e-212	1	CG7720	FBgn0038652	wing disc
1.03791e-59	1.30921	0.148	0.069	1.30881e-55	1	CG3328	FBgn0034985	wing disc
4.03108e-94	1.30442	0.208	0.093	5.08319e-90	1	lncRNA:flam	FBgn0267704	wing disc
1.53186e-36	1.30268	0.11	0.055	1.93167e-32	1	Ntan1	FBgn0034371	wing disc
3.9119e-64	1.30027	0.153	0.07	4.93291e-60	1	CG9328	FBgn0032886	wing disc
3.33676e-127	1.29958	0.277	0.127	4.20765e-123	1	mth	FBgn0023000	wing disc
0	1.29771	0.501	0.21	0	1	Shrm	FBgn0085408	wing disc
9.52793e-79	1.29741	0.171	0.074	1.20147e-74	1	CG13506	FBgn0034723	wing disc
0	1.29193	0.972	0.561	0	1	mbl	FBgn0265487	wing disc
2.39743e-174	1.28937	0.343	0.15	3.02316e-170	1	Mnn1	FBgn0031885	wing disc
7.2389e-255	1.28387	0.483	0.224	9.12825e-251	1	Dad	FBgn0020493	wing disc
0	1.28108	0.705	0.329	0	1	grp	FBgn0261278	wing disc
1.79445e-75	1.27595	0.166	0.074	2.2628e-71	1	GV1	FBgn0027790	wing disc
2.05679e-68	1.27115	0.169	0.079	2.59361e-64	1	Axs	FBgn0000152	wing disc
0	1.27075	0.555	0.242	0	1	mew	FBgn0004456	wing disc
2.52623e-41	1.27062	0.109	0.052	3.18558e-37	1	pwn	FBgn0003174	wing disc
1.12116e-110	1.26762	0.216	0.091	1.41378e-106	1	Ncc69	FBgn0036279	wing disc
0	1.26593	0.924	0.476	0	1	pyd	FBgn0262614	wing disc
2.22008e-39	1.2654	0.104	0.049	2.79953e-35	1	IP3K1	FBgn0032147	wing disc
6.79983e-45	1.26536	0.101	0.044	8.57459e-41	1	ths	FBgn0033652	wing disc
3.34201e-64	1.26382	0.16	0.075	4.21427e-60	1	aru	FBgn0029095	wing disc
3.99827e-201	1.25809	0.399	0.183	5.04182e-197	1	CG13377	FBgn0261446	wing disc
7.15059e-85	1.25708	0.282	0.152	9.01689e-81	1	pigs	FBgn0029881	wing disc
9.49831e-118	1.25507	0.279	0.133	1.19774e-113	1	CG31121	FBgn0051121	wing disc
0	1.25473	0.534	0.23	0	1	numb	FBgn0002973	wing disc
0	1.2544	0.91	0.478	0	1	CG42238	FBgn0250867	wing disc
1.87522e-50	1.25429	0.114	0.05	2.36465e-46	1	mthl10	FBgn0035132	wing disc
9.18594e-48	1.2495	0.117	0.053	1.15835e-43	1	timeout	FBgn0038118	wing disc
2.89295e-218	1.24072	0.418	0.185	3.64801e-214	1	Toll-7	FBgn0034476	wing disc
2.8502e-85	1.23585	0.188	0.082	3.5941e-81	1	Sema5c	FBgn0284221	wing disc
2.97786e-153	1.22971	0.289	0.123	3.75509e-149	1	mthl3	FBgn0028956	wing disc
5.5331e-39	1.22861	0.116	0.057	6.97723e-35	1	Blimp-1	FBgn0035625	wing disc
2.74156e-211	1.22191	0.368	0.151	3.45711e-207	1	ptc	FBgn0003892	wing disc
1.3414e-75	1.21824	0.211	0.104	1.69151e-71	1	esn	FBgn0263934	wing disc
0	1.21776	0.814	0.412	0	1	mtgo	FBgn0259735	wing disc
0	1.21322	0.674	0.303	0	1	nuf	FBgn0013718	wing disc
[truncated: 47,517 more rows]

## Sheet: 6C
p_val	avg_log2FC	pct.1	pct.2	p_val_adj	cluster	gene	validated FBgn	Cluster Name
0.00911138	6.57271	0.377	0.367	1	1	CG34282	FBgn0085311	epidermis
0.00081837	5.76199	0.215	0.283	1	1	Hsp60A	FBgn0015245	epidermis
3.96772e-08	4.49105	0.236	0.282	7.93544e-05	1	Hsc70Cb	FBgn0026418	epidermis
2.38205e-06	3.95305	0.37	0.318	0.0047641	1	CG15404	FBgn0031512	epidermis
4.25705e-16	3.63186	0.406	0.309	8.5141e-13	1	LManII	FBgn0027611	epidermis
2.9555e-11	3.52203	0.391	0.281	5.91099e-08	1	Fsn	FBgn0043010	epidermis
0.000852114	3.256	0.317	0.277	1	1	ena	FBgn0000578	epidermis
1.63904e-18	2.90081	0.355	0.239	3.27809e-15	1	alpha-Est5	FBgn0261393	epidermis
0.00150061	2.69317	0.249	0.267	1	1	l(2)k14505	FBgn0021856	epidermis
6.51393e-23	2.48618	0.57	0.436	1.30279e-19	1	pAbp	FBgn0265297	epidermis
2.27169e-22	2.48351	0.414	0.279	4.54338e-19	1	Med	FBgn0288966	epidermis
4.78687e-19	2.33271	0.439	0.302	9.57374e-16	1	Naa80	FBgn0037747	epidermis
0.00063369	2.26961	0.232	0.255	1	1	crc	FBgn0000370	epidermis
3.44503e-63	2.2121	0.538	0.277	6.89006e-60	1	CG7879	FBgn0035235	epidermis
4.51752e-05	2.19388	0.297	0.259	0.0903505	1	CG11134	FBgn0030518	epidermis
9.73235e-07	2.17195	0.346	0.413	0.00194647	1	Sgs5	FBgn0003375	epidermis
6.6049e-45	2.14563	0.43	0.263	1.32098e-41	1	ASPP	FBgn0034606	epidermis
5.91371e-11	2.06356	0.363	0.307	1.18274e-07	1	Paics	FBgn0020513	epidermis
1.44223e-05	2.04569	0.177	0.213	0.0288446	1	Daxx	FBgn0031820	epidermis
5.23657e-10	2.01039	0.255	0.189	1.04731e-06	1	CG1737	FBgn0030293	epidermis
3.25976e-47	2.00286	0.468	0.246	6.51953e-44	1	CG7492	FBgn0035807	epidermis
2.11917e-32	2.00108	0.493	0.334	4.23834e-29	1	e(y)3	FBgn0087008	epidermis
1.60594e-11	1.96052	0.29	0.227	3.21187e-08	1	CG12012	FBgn0035444	epidermis
5.55253e-10	1.95966	0.248	0.237	1.11051e-06	1	CG5323	FBgn0034362	epidermis
0.000509604	1.91878	0.204	0.281	1	1	CG42390	FBgn0259736	epidermis
6.02845e-08	1.91824	0.234	0.188	0.000120569	1	wap	FBgn0266848	epidermis
3.30786e-11	1.9129	0.164	0.254	6.61572e-08	1	Vps37B	FBgn0037299	epidermis
1.13471e-65	1.90408	0.619	0.356	2.26943e-62	1	vlc	FBgn0259978	epidermis
0.000489933	1.89412	0.231	0.219	0.979866	1	Hexim	FBgn0038251	epidermis
7.2428e-20	1.88636	0.389	0.29	1.44856e-16	1	homer	FBgn0025777	epidermis
2.82726e-19	1.86393	0.351	0.251	5.65453e-16	1	CG1371	FBgn0033482	epidermis
0.00128167	1.8358	0.279	0.287	1	1	CG14439	FBgn0029898	epidermis
2.34624e-133	1.81093	0.593	0.263	4.69247e-130	1	CG14132	FBgn0040817	epidermis
4.78878e-26	1.8088	0.377	0.27	9.57756e-23	1	Galphai	FBgn0001104	epidermis
0.000349689	1.77673	0.286	0.266	0.699378	1	Slik	FBgn0035001	epidermis
8.58027e-11	1.77317	0.187	0.214	1.71605e-07	1	CG13893	FBgn0035146	epidermis
1.74595e-163	1.75397	0.706	0.351	3.49189e-160	1	zye	FBgn0036985	epidermis
3.49961e-12	1.74554	0.192	0.263	6.99921e-09	1	CG9527	FBgn0031813	epidermis
3.41624e-22	1.67343	0.4	0.286	6.83247e-19	1	Liprin-beta	FBgn0036376	epidermis
0.00163168	1.65181	0.334	0.307	1	1	rdgA	FBgn0261549	epidermis
9.87435e-96	1.651	0.674	0.382	1.97487e-92	1	Arf51F	FBgn0013750	epidermis
0.000257889	1.63711	0.369	0.264	0.515777	1	SLC5A11	FBgn0031998	epidermis
7.80857e-44	1.61114	0.519	0.336	1.56171e-40	1	CG31550	FBgn0051550	epidermis
1.51465e-07	1.60039	0.181	0.231	0.000302929	1	CG31908	FBgn0051908	epidermis
2.20466e-07	1.59515	0.167	0.179	0.000440933	1	Ac13E	FBgn0022710	epidermis
7.19027e-74	1.58663	0.564	0.301	1.43805e-70	1	MetRS	FBgn0034401	epidermis
6.00863e-18	1.58395	0.223	0.365	1.20173e-14	1	CG8369	FBgn0040532	epidermis
1.16438e-39	1.5794	0.556	0.349	2.32876e-36	1	CG2938	FBgn0029685	epidermis
6.45153e-12	1.57071	0.393	0.315	1.29031e-08	1	MESR4	FBgn0034240	epidermis
8.42977e-35	1.56768	0.467	0.33	1.68595e-31	1	CG42788	FBgn0261859	epidermis
8.69377e-10	1.56653	0.368	0.324	1.73875e-06	1	RpA-70	FBgn0010173	epidermis
2.73717e-23	1.54005	0.163	0.303	5.47435e-20	1	Cbp20	FBgn0022943	epidermis
3.20517e-07	1.53401	0.22	0.204	0.000641034	1	CG31126	FBgn0051126	epidermis
6.0015e-05	1.53093	0.247	0.231	0.12003	1	nSMase	FBgn0035421	epidermis
1.85308e-09	1.5283	0.188	0.296	3.70616e-06	1	CG10874	FBgn0031395	epidermis
5.06914e-33	1.51981	0.424	0.297	1.01383e-29	1	Kyat	FBgn0037955	epidermis
9.01125e-33	1.50568	0.522	0.345	1.80225e-29	1	Tsp26A	FBgn0031760	epidermis
5.8203e-33	1.49008	0.401	0.261	1.16406e-29	1	stas	FBgn0030850	epidermis
4.07536e-76	1.48923	0.5	0.259	8.15072e-73	1	Atg13	FBgn0261108	epidermis
2.08805e-20	1.48246	0.314	0.232	4.1761e-17	1	CG3040	FBgn0029925	epidermis
1.3434e-28	1.46528	0.456	0.301	2.68679e-25	1	Scm	FBgn0003334	epidermis
4.35527e-25	1.45073	0.476	0.329	8.71054e-22	1	CG30344	FBgn0050344	epidermis
4.6641e-08	1.44613	0.345	0.281	9.32819e-05	1	CG11961	FBgn0034436	epidermis
0.00582303	1.44578	0.329	0.292	1	1	Apl	FBgn0042178	epidermis
1.22765e-27	1.44278	0.391	0.282	2.45529e-24	1	Ddc	FBgn0000422	epidermis
2.76727e-24	1.43958	0.454	0.342	5.53453e-21	1	D19A	FBgn0022935	epidermis
1.74042e-103	1.43682	0.655	0.353	3.48084e-100	1	Cad74A	FBgn0036715	epidermis
9.34923e-64	1.43383	0.522	0.281	1.86985e-60	1	rno	FBgn0035106	epidermis
1.08021e-07	1.4202	0.358	0.295	0.000216042	1	tyf	FBgn0026083	epidermis
2.49937e-13	1.41589	0.345	0.253	4.99874e-10	1	gcl	FBgn0005695	epidermis
2.84755e-56	1.40404	0.581	0.36	5.6951e-53	1	Slc25A46a	FBgn0030717	epidermis
1.68356e-10	1.4029	0.302	0.224	3.36711e-07	1	enok	FBgn0034975	epidermis
6.28152e-11	1.40179	0.25	0.293	1.2563e-07	1	Pka-R2	FBgn0022382	epidermis
6.77789e-07	1.40149	0.209	0.306	0.00135558	1	Vsp37A	FBgn0016038	epidermis
6.65249e-05	1.38972	0.351	0.288	0.13305	1	CG14969	FBgn0035440	epidermis
6.51093e-20	1.38733	0.32	0.212	1.30219e-16	1	Dis3l2	FBgn0035111	epidermis
1.28167e-12	1.38163	0.124	0.259	2.56333e-09	1	Nplp2	FBgn0287423	epidermis
3.23615e-35	1.37695	0.426	0.258	6.4723e-32	1	fz4	FBgn0027342	epidermis
9.05427e-09	1.35766	0.182	0.265	1.81085e-05	1	P58IPK	FBgn0037718	epidermis
4.81423e-06	1.35482	0.445	0.376	0.00962846	1	CG16974	FBgn0032479	epidermis
0.000835013	1.34953	0.243	0.235	1	1	Tab2	FBgn0086358	epidermis
1.8847e-20	1.33188	0.463	0.325	3.7694e-17	1	dia	FBgn0011202	epidermis
1.60571e-33	1.31345	0.357	0.208	3.21141e-30	1	nAChRalpha4	FBgn0266347	epidermis
1.29772e-23	1.30756	0.325	0.232	2.59543e-20	1	NKAIN	FBgn0085442	epidermis
2.28765e-92	1.30678	0.592	0.284	4.5753e-89	1	pll	FBgn0010441	epidermis
9.16967e-14	1.29138	0.399	0.308	1.83393e-10	1	Ist1	FBgn0035715	epidermis
6.46358e-07	1.28374	0.241	0.225	0.00129272	1	PPP1R15	FBgn0034948	epidermis
1.84635e-33	1.25676	0.39	0.261	3.69269e-30	1	Clp	FBgn0015621	epidermis
2.26961e-50	1.25605	0.492	0.301	4.53923e-47	1	CG7407	FBgn0037134	epidermis
6.70031e-09	1.25033	0.388	0.297	1.34006e-05	1	CG3558	FBgn0025681	epidermis
8.54584e-27	1.24959	0.315	0.233	1.70917e-23	1	A16	FBgn0028965	epidermis
2.6295e-24	1.2471	0.45	0.325	5.259e-21	1	Drat	FBgn0033188	epidermis
3.45475e-09	1.23328	0.351	0.249	6.9095e-06	1	CG12868	FBgn0033945	epidermis
4.74866e-87	1.23191	0.493	0.231	9.49731e-84	1	loqs	FBgn0032515	epidermis
1.8993e-12	1.21584	0.391	0.291	3.7986e-09	1	CG42663	FBgn0261545	epidermis
1.121e-14	1.20771	0.351	0.256	2.242e-11	1	Acsl	FBgn0263120	epidermis
1.25592e-22	1.1949	0.32	0.252	2.51183e-19	1	GckIII	FBgn0266465	epidermis
1.91325e-12	1.18489	0.332	0.243	3.82651e-09	1	Ntan1	FBgn0034371	epidermis
9.25116e-22	1.16833	0.305	0.234	1.85023e-18	1	CG17746	FBgn0035425	epidermis
0.000148564	1.16184	0.292	0.25	0.297128	1	Mtap	FBgn0034215	epidermis
3.19689e-13	1.15564	0.425	0.323	6.39379e-10	1	lncRNA:CR45102	FBgn0266549	epidermis
9.13017e-09	1.1396	0.153	0.244	1.82603e-05	1	Ptp61F	FBgn0267487	epidermis
1.24944e-89	1.13628	0.553	0.272	2.49887e-86	1	CG8312	FBgn0037720	epidermis
5.15167e-62	1.13235	0.519	0.288	1.03033e-58	1	aay	FBgn0023129	epidermis
1.25154e-25	1.12761	0.371	0.262	2.50308e-22	1	CG9915	FBgn0030738	epidermis
4.8568e-22	1.12749	0.433	0.28	9.71361e-19	1	CG17841	FBgn0028480	epidermis
1.06663e-06	1.12218	0.428	0.347	0.00213326	1	Map60	FBgn0010342	epidermis
3.49602e-18	1.12154	0.356	0.266	6.99205e-15	1	MED1	FBgn0037109	epidermis
9.23762e-07	1.10807	0.18	0.174	0.00184752	1	yata	FBgn0260990	epidermis
5.97997e-09	1.10479	0.376	0.318	1.19599e-05	1	Cdc42	FBgn0010341	epidermis
0.000107057	1.10128	0.343	0.252	0.214114	1	Rme-8	FBgn0015477	epidermis
0.00032856	1.09904	0.279	0.248	0.657121	1	sra	FBgn0086370	epidermis
7.79743e-06	1.09856	0.343	0.268	0.0155949	1	Rip11	FBgn0027335	epidermis
5.6948e-12	1.08714	0.243	0.335	1.13896e-08	1	Pdhb	FBgn0039635	epidermis
3.10827e-45	1.08629	0.485	0.293	6.21654e-42	1	hook	FBgn0001202	epidermis
7.57932e-09	1.07994	0.239	0.218	1.51586e-05	1	TfIIS	FBgn0010422	epidermis
2.76274e-39	1.0789	0.346	0.21	5.52548e-36	1	CG6984	FBgn0034191	epidermis
4.14485e-22	1.06807	0.164	0.253	8.28969e-19	1	usp	FBgn0003964	epidermis
2.03747e-11	1.067	0.308	0.249	4.07494e-08	1	pinta	FBgn0038966	epidermis
1.55921e-68	1.06599	0.71	0.474	3.11842e-65	1	CG17721	FBgn0037885	epidermis
1.24456e-09	1.06428	0.192	0.278	2.48912e-06	1	crn	FBgn0000377	epidermis
3.56773e-06	1.05825	0.216	0.285	0.00713546	1	Pgm2a	FBgn0033377	epidermis
9.35959e-24	1.0486	0.393	0.255	1.87192e-20	1	CG5823	FBgn0038515	epidermis
8.70942e-15	1.03708	0.403	0.332	1.74188e-11	1	CG6766	FBgn0032398	epidermis
0.000120051	1.02682	0.209	0.291	0.240102	1	CG13994	FBgn0031772	epidermis
4.77633e-28	1.02208	0.295	0.228	9.55266e-25	1	wts	FBgn0011739	epidermis
2.502e-13	1.01894	0.388	0.284	5.004e-10	1	smo	FBgn0003444	epidermis
0.00193949	1.01843	0.212	0.238	1	1	kirre	FBgn0028369	epidermis
1.77285e-75	1.01464	0.497	0.257	3.5457e-72	1	CG7139	FBgn0027532	epidermis
0.000312177	1.01306	0.178	0.247	0.624354	1	moody	FBgn0025631	epidermis
3.88233e-06	1.01054	0.212	0.267	0.00776466	1	CG3626	FBgn0029706	epidermis
0.00116502	0.997702	0.229	0.269	1	1	CG40228	FBgn0063670	epidermis
1.51702e-13	0.995781	0.297	0.239	3.03404e-10	1	ksh	FBgn0040890	epidermis
1.19556e-08	0.994905	0.15	0.232	2.39112e-05	1	l(2)SH0834	FBgn0267365	epidermis
1.16504e-31	0.976758	0.439	0.291	2.33009e-28	1	ckn	FBgn0033987	epidermis
0.00824434	0.975377	0.305	0.285	1	1	Cen	FBgn0032876	epidermis
5.14287e-11	0.974603	0.194	0.231	1.02857e-07	1	Cog6	FBgn0033401	epidermis
1.7134e-54	0.973026	0.454	0.247	3.4268e-51	1	l(1)G0004	FBgn0027334	epidermis
5.55296e-11	0.968858	0.436	0.355	1.11059e-07	1	CG4928	FBgn0027556	epidermis
0.000342358	0.967074	0.373	0.328	0.684716	1	Mob4	FBgn0259483	epidermis
3.1458e-06	0.961104	0.218	0.246	0.00629159	1	Max	FBgn0017578	epidermis
9.63715e-54	0.961092	0.536	0.33	1.92743e-50	1	CG1486	FBgn0031174	epidermis
3.1458e-06	0.953585	0.303	0.274	0.00629159	1	Dark	FBgn0263864	epidermis
1.51184e-13	0.952186	0.354	0.265	3.02368e-10	1	ncm	FBgn0086707	epidermis
7.23788e-96	0.946915	0.627	0.363	1.44758e-92	1	CG7294	FBgn0032284	epidermis
1.37262e-06	0.942561	0.218	0.282	0.00274525	1	PhKgamma	FBgn0011754	epidermis
0.0078556	0.940508	0.28	0.272	1	1	AP-1gamma	FBgn0030089	epidermis
1.21926e-09	0.937951	0.403	0.353	2.43853e-06	1	CG9281	FBgn0030672	epidermis
4.70277e-17	0.937045	0.342	0.275	9.40553e-14	1	bsk	FBgn0000229	epidermis
8.72182e-08	0.932756	0.232	0.293	0.000174436	1	GlnRS	FBgn0027090	epidermis
1.96631e-226	0.928594	0.731	0.324	3.93261e-223	1	CG42500	FBgn0260226	epidermis
2.94579e-12	0.927547	0.338	0.228	5.89159e-09	1	CG9992	FBgn0030744	epidermis
1.3275e-06	0.924868	0.353	0.296	0.002655	1	Ubr1	FBgn0030809	epidermis
3.26166e-33	0.919785	0.424	0.282	6.52332e-30	1	CG14442	FBgn0029893	epidermis
4.25186e-84	0.917133	0.519	0.248	8.50371e-81	1	CG10375	FBgn0039116	epidermis
2.34936e-14	0.916855	0.337	0.275	4.69871e-11	1	CG2218	FBgn0039767	epidermis
3.36266e-58	0.915111	0.487	0.252	6.72532e-55	1	CG30389	FBgn0050389	epidermis
0.0082207	0.91404	0.227	0.234	1	1	Sec71	FBgn0028538	epidermis
3.20012e-36	0.913046	0.425	0.242	6.40023e-33	1	Prx2540-1	FBgn0033520	epidermis
4.9091e-16	0.911617	0.348	0.285	9.81821e-13	1	mon2	FBgn0031985	epidermis
6.72629e-15	0.910531	0.368	0.282	1.34526e-11	1	Rbcn-3A	FBgn0023458	epidermis
5.47408e-05	0.90811	0.209	0.222	0.109482	1	Klp10A	FBgn0030268	epidermis
0.000186716	0.899027	0.212	0.205	0.373432	1	mEFTu1	FBgn0024556	epidermis
4.94778e-13	0.894157	0.256	0.222	9.89557e-10	1	CG6236	FBgn0038318	epidermis
6.44771e-221	0.892805	0.729	0.332	1.28954e-217	1	Cpr78E	FBgn0037114	epidermis
1.18276e-18	0.88948	0.323	0.215	2.36551e-15	1	CG17272	FBgn0038830	epidermis
4.71031e-07	0.889449	0.37	0.314	0.000942062	1	inc	FBgn0025394	epidermis
0.000145063	0.8808	0.252	0.22	0.290125	1	Acn	FBgn0263198	epidermis
2.26802e-11	0.876731	0.22	0.267	4.53604e-08	1	Tbc1d15-17	FBgn0031233	epidermis
2.97532e-16	0.874267	0.228	0.346	5.95063e-13	1	CG5003	FBgn0039554	epidermis
4.80289e-14	0.873487	0.369	0.3	9.60577e-11	1	CG46280	FBgn0283438	epidermis
1.60369e-08	0.872299	0.179	0.258	3.20738e-05	1	alien	FBgn0013746	epidermis
0.00279168	0.870423	0.243	0.266	1	1	ScpX	FBgn0015808	epidermis
6.52652e-13	0.866275	0.432	0.318	1.3053e-09	1	CG12121	FBgn0030109	epidermis
2.33385e-06	0.865024	0.257	0.214	0.0046677	1	Arp2	FBgn0011742	epidermis
3.22146e-17	0.864934	0.386	0.291	6.44292e-14	1	CG9917	FBgn0030740	epidermis
4.43865e-19	0.861886	0.375	0.292	8.87731e-16	1	PIG-T	FBgn0030035	epidermis
4.4418e-06	0.86056	0.361	0.32	0.0088836	1	Syx7	FBgn0267849	epidermis
3.95399e-08	0.859179	0.36	0.303	7.90798e-05	1	CG34423	FBgn0085452	epidermis
1.0797e-16	0.856935	0.365	0.285	2.1594e-13	1	p38a	FBgn0015765	epidermis
3.52947e-13	0.854695	0.181	0.241	7.05894e-10	1	bigmax	FBgn0039509	epidermis
4.14553e-11	0.85309	0.331	0.261	8.29106e-08	1	CG11070	FBgn0028467	epidermis
3.24696e-07	0.846875	0.321	0.257	0.000649393	1	CG12811	FBgn0037779	epidermis
0.00377678	0.842698	0.296	0.222	1	1	SecS	FBgn0037347	epidermis
5.04664e-06	0.841241	0.314	0.258	0.0100933	1	ArfGAP3	FBgn0037182	epidermis
3.6817e-57	0.835334	0.567	0.328	7.3634e-54	1	Liprin-alpha	FBgn0046704	epidermis
2.70448e-34	0.824222	0.405	0.261	5.40896e-31	1	woc	FBgn0010328	epidermis
4.40093e-10	0.816379	0.263	0.203	8.80186e-07	1	Reps	FBgn0032341	epidermis
0.000465873	0.808602	0.249	0.235	0.931747	1	TM9SF4	FBgn0028541	epidermis
0.0041144	0.806739	0.317	0.224	1	1	scb	FBgn0286785	epidermis
0.00575243	0.806148	0.288	0.268	1	1	CG16959	FBgn0036481	epidermis
8.94769e-38	0.805432	0.372	0.18	1.78954e-34	1	Girdin	FBgn0283724	epidermis
2.22392e-08	0.803837	0.344	0.253	4.44783e-05	1	Snx17	FBgn0032191	epidermis
6.26797e-15	0.802805	0.303	0.242	1.25359e-11	1	Syx16	FBgn0031106	epidermis
1.50522e-142	0.798067	0.678	0.354	3.01044e-139	1	CG11854	FBgn0039299	epidermis
0.00216771	0.797781	0.346	0.337	1	1	Tsp97E	FBgn0039465	epidermis
2.38095e-13	0.795832	0.428	0.331	4.7619e-10	1	CG9932	FBgn0262160	epidermis
0.00114432	0.794493	0.31	0.269	1	1	l(2)k01209	FBgn0022029	epidermis
0.00054378	0.792318	0.24	0.283	1	1	GC1	FBgn0260743	epidermis
3.57641e-194	0.776704	0.746	0.369	7.15283e-191	1	Lcp1	FBgn0002531	epidermis
3.03647e-21	0.775379	0.356	0.241	6.07293e-18	1	smid	FBgn0016983	epidermis
9.08946e-22	0.774993	0.388	0.295	1.81789e-18	1	Art1	FBgn0037834	epidermis
0.00140458	0.773739	0.189	0.269	1	1	eIF2Bdelta	FBgn0034858	epidermis
1.99562e-14	0.769875	0.413	0.318	3.99124e-11	1	CG4858	FBgn0037011	epidermis
3.90231e-08	0.754113	0.209	0.282	7.80462e-05	1	Ubc10	FBgn0026316	epidermis
9.95472e-06	0.751851	0.279	0.275	0.0199094	1	Fkbp59	FBgn0029174	epidermis
2.34144e-70	0.751513	0.432	0.218	4.68289e-67	1	Ehbp1	FBgn0034180	epidermis
0.00407639	0.748183	0.159	0.219	1	1	Fak	FBgn0020440	epidermis
2.51909e-09	0.744666	0.41	0.34	5.03819e-06	1	Hip14	FBgn0259824	epidermis
1.72405e-06	0.743219	0.344	0.321	0.00344809	1	Etf-QO	FBgn0286783	epidermis
1.47203e-26	0.740624	0.424	0.322	2.94407e-23	1	CG1354	FBgn0030151	epidermis
3.34129e-31	0.740555	0.178	0.256	6.68258e-28	1	EMC8-9	FBgn0034791	epidermis
1.08392e-05	0.739969	0.188	0.26	0.0216783	1	Dcr-2	FBgn0034246	epidermis
1.24333e-13	0.733009	0.387	0.29	2.48666e-10	1	scramb1	FBgn0052056	epidermis
5.87229e-08	0.73297	0.184	0.243	0.000117446	1	slmo	FBgn0029161	epidermis
6.49718e-07	0.729827	0.337	0.32	0.00129944	1	CG16989	FBgn0025621	epidermis
3.46383e-14	0.728424	0.419	0.272	6.92765e-11	1	Gmd	FBgn0031661	epidermis
1.93794e-15	0.725608	0.197	0.342	3.87588e-12	1	PSR	FBgn0038948	epidermis
1.33063e-39	0.718158	0.488	0.324	2.66125e-36	1	CG9782	FBgn0030763	epidermis
1.095e-22	0.712398	0.333	0.234	2.19001e-19	1	CG7324	FBgn0037074	epidermis
1.25139e-17	0.71194	0.391	0.26	2.50277e-14	1	UBL3	FBgn0026076	epidermis
2.35012e-23	0.710391	0.365	0.281	4.70025e-20	1	CG10581	FBgn0037046	epidermis
6.0696e-25	0.703053	0.394	0.285	1.21392e-21	1	Zw10	FBgn0004643	epidermis
8.09109e-07	0.698257	0.229	0.321	0.00161822	1	CG9338	FBgn0032899	epidermis
0.000198659	0.696435	0.215	0.235	0.397319	1	l(3)neo43	FBgn0011476	epidermis
0.00410644	0.684084	0.355	0.322	1	1	Fit1	FBgn0035498	epidermis
0.000361642	0.681039	0.36	0.315	0.723285	1	Dci	FBgn0035169	epidermis
1.30074e-21	0.673626	0.462	0.308	2.60149e-18	1	trsn	FBgn0033528	epidermis
4.35327e-19	0.67301	0.441	0.29	8.70654e-16	1	sbr	FBgn0003321	epidermis
5.72828e-13	0.672169	0.199	0.303	1.14566e-09	1	Idh3b	FBgn0038922	epidermis
5.49423e-48	0.67212	0.43	0.271	1.09885e-44	1	CG10082	FBgn0034644	epidermis
8.04074e-20	0.66885	0.393	0.272	1.60815e-16	1	RhoGEF64C	FBgn0035574	epidermis
6.7219e-05	0.668185	0.205	0.269	0.134438	1	gzl	FBgn0037442	epidermis
1.06934e-16	0.665871	0.386	0.3	2.13869e-13	1	egl	FBgn0000562	epidermis
3.55045e-13	0.665336	0.373	0.274	7.1009e-10	1	Alg1	FBgn0038552	epidermis
5.78005e-30	0.662206	0.539	0.382	1.15601e-26	1	Rab40	FBgn0030391	epidermis
5.93032e-07	0.661512	0.364	0.317	0.00118606	1	CG14464	FBgn0033000	epidermis
1.05035e-75	0.658802	0.511	0.269	2.10071e-72	1	CG4374	FBgn0039078	epidermis
1.62314e-07	0.657933	0.233	0.327	0.000324628	1	PAPLA1	FBgn0031990	epidermis
5.69369e-81	0.65578	0.558	0.298	1.13874e-77	1	RNaseX25	FBgn0010406	epidermis
6.55462e-08	0.655438	0.32	0.421	0.000131092	1	GstT4	FBgn0030484	epidermis
5.19569e-23	0.655127	0.46	0.325	1.03914e-19	1	Gale	FBgn0035147	epidermis
4.40046e-16	0.654328	0.191	0.322	8.80093e-13	1	Ythdf	FBgn0039261	epidermis
2.30657e-14	0.65213	0.305	0.267	4.61313e-11	1	CG4266	FBgn0034598	epidermis
1.61215e-13	0.651039	0.385	0.305	3.22431e-10	1	SmF	FBgn0000426	epidermis
4.42876e-08	0.651007	0.302	0.274	8.85751e-05	1	mRpL9	FBgn0038319	epidermis
7.06632e-08	0.649356	0.311	0.244	0.000141326	1	Rok	FBgn0026181	epidermis
2.31963e-05	0.646003	0.314	0.27	0.0463926	1	Galphao	FBgn0001122	epidermis
4.40421e-09	0.645109	0.357	0.309	8.80841e-06	1	pea	FBgn0086895	epidermis
0.00398682	0.644849	0.312	0.281	1	1	CG7556	FBgn0030990	epidermis
5.66429e-15	0.642864	0.305	0.241	1.13286e-11	1	CG8149	FBgn0037700	epidermis
5.54535e-06	0.642117	0.22	0.32	0.0110907	1	Mvl	FBgn0011672	epidermis
2.30714e-10	0.642014	0.346	0.375	4.61428e-07	1	CG7739	FBgn0036509	epidermis
0.00144691	0.639533	0.228	0.214	1	1	Hem	FBgn0011771	epidermis
4.53378e-28	0.639495	0.37	0.234	9.06755e-25	1	WASp	FBgn0024273	epidermis
3.44399e-19	0.637219	0.225	0.328	6.88798e-16	1	CG6878	FBgn0036488	epidermis
0.000265223	0.635922	0.326	0.297	0.530446	1	wol	FBgn0261020	epidermis
1.29777e-06	0.633068	0.21	0.269	0.00259554	1	Drp1	FBgn0026479	epidermis
1.94633e-33	0.628778	0.416	0.267	3.89266e-30	1	CG12391	FBgn0033581	epidermis
5.16528e-17	0.624689	0.459	0.353	1.03306e-13	1	Slip1	FBgn0024728	epidermis
2.91893e-16	0.624391	0.363	0.28	5.83787e-13	1	IP3K2	FBgn0283680	epidermis
0.00652284	0.623504	0.484	0.426	1	1	CG3663	FBgn0035044	epidermis
7.63875e-18	0.623368	0.456	0.355	1.52775e-14	1	Msp300	FBgn0261836	epidermis
0.00155798	0.619944	0.356	0.286	1	1	plx	FBgn0261261	epidermis
1.01207e-41	0.619426	0.214	0.392	2.02413e-38	1	CG32581	FBgn0052581	epidermis
3.29692e-06	0.619373	0.248	0.216	0.00659385	1	CG17333	FBgn0030239	epidermis
1.35798e-09	0.61893	0.193	0.239	2.71596e-06	1	Den1	FBgn0033716	epidermis
3.09108e-55	0.618683	0.135	0.338	6.18216e-52	1	CG33199	FBgn0053199	epidermis
0.000169113	0.617849	0.255	0.231	0.338225	1	shd	FBgn0003388	epidermis
2.52387e-12	0.616077	0.416	0.328	5.04773e-09	1	CG14894	FBgn0038428	epidermis
1.17455e-59	0.606185	0.6	0.425	2.34909e-56	1	Thor	FBgn0261560	epidermis
1.60301e-09	0.601948	0.322	0.301	3.20602e-06	1	spt4	FBgn0028683	epidermis
9.13347e-06	0.600027	0.371	0.315	0.0182669	1	CG10075	FBgn0035722	epidermis
6.23656e-32	0.597967	0.172	0.264	1.24731e-28	1	CG3939	FBgn0040396	epidermis
2.90627e-06	0.597883	0.188	0.234	0.00581255	1	PPO2	FBgn0033367	epidermis
0.00205914	0.593628	0.303	0.292	1	1	Naa30A	FBgn0024362	epidermis
4.73234e-44	0.591064	0.413	0.232	9.46469e-41	1	Rchy1	FBgn0031816	epidermis
1.41273e-87	0.586582	0.604	0.354	2.82546e-84	1	CG34305	FBgn0085334	epidermis
6.44796e-41	0.585627	0.367	0.198	1.28959e-37	1	or	FBgn0003008	epidermis
2.31279e-10	0.584125	0.208	0.32	4.62557e-07	1	CG13601	FBgn0039126	epidermis
8.30798e-13	0.583404	0.298	0.255	1.6616e-09	1	CG1317	FBgn0035333	epidermis
4.01292e-16	0.582773	0.376	0.303	8.02584e-13	1	Ugt302C1	FBgn0040259	epidermis
5.88222e-06	0.581743	0.26	0.317	0.0117644	1	EMC2A	FBgn0038462	epidermis
3.69777e-08	0.579063	0.28	0.23	7.39554e-05	1	Coprox	FBgn0021944	epidermis
4.38735e-19	0.579027	0.186	0.324	8.7747e-16	1	Torsin	FBgn0025615	epidermis
1.9395e-23	0.5766	0.439	0.288	3.87899e-20	1	CG8243	FBgn0033349	epidermis
0.00080833	0.574758	0.322	0.292	1	1	CG6610	FBgn0035675	epidermis
1.79281e-12	0.574722	0.343	0.261	3.58562e-09	1	BOD1	FBgn0039560	epidermis
4.88191e-16	0.574559	0.332	0.267	9.76382e-13	1	hpo	FBgn0261456	epidermis
0.00395224	0.571868	0.34	0.341	1	1	Rcd6	FBgn0034530	epidermis
0.000178595	0.569658	0.343	0.293	0.35719	1	Rpi	FBgn0050410	epidermis
6.39786e-90	0.567477	0.656	0.395	1.27957e-86	1	yellow-d2	FBgn0034856	epidermis
7.73417e-09	0.565523	0.303	0.232	1.54683e-05	1	Patr-1	FBgn0266053	epidermis
1.5462e-11	0.564167	0.414	0.31	3.09239e-08	1	vri	FBgn0016076	epidermis
2.22463e-13	0.563501	0.434	0.333	4.44927e-10	1	CG7789	FBgn0039698	epidermis
0.00556453	0.563412	0.182	0.226	1	1	CG1440	FBgn0030038	epidermis
9.68556e-28	0.561205	0.447	0.315	1.93711e-24	1	MED24	FBgn0035851	epidermis
1.71875e-07	0.555934	0.292	0.243	0.00034375	1	CG2816	FBgn0031564	epidermis
1.34381e-08	0.555804	0.194	0.262	2.68761e-05	1	CG42327	FBgn0259227	epidermis
6.4657e-41	0.553166	0.452	0.226	1.29314e-37	1	MFS9	FBgn0038799	epidermis
0.00283893	0.550528	0.231	0.235	1	1	CG9590	FBgn0038360	epidermis
2.67273e-09	0.550145	0.298	0.245	5.34545e-06	1	SppL	FBgn0039381	epidermis
4.29552e-36	0.5469	0.471	0.301	8.59105e-33	1	Usp30	FBgn0029819	epidermis
8.13955e-13	0.546882	0.381	0.305	1.62791e-09	1	Nup44A	FBgn0033247	epidermis
3.12877e-05	0.546712	0.343	0.282	0.0625754	1	Ulp1	FBgn0027603	epidermis
0.000406737	0.542635	0.235	0.322	0.813473	1	CG16935	FBgn0033883	epidermis
0.00727962	0.540948	0.209	0.224	1	1	CG3638	FBgn0261444	epidermis
0.000321064	0.534295	0.305	0.278	0.642127	1	ebo	FBgn0266572	epidermis
0.00847207	0.531369	0.255	0.253	1	1	CG3847	FBgn0029867	epidermis
1.39461e-26	0.530139	0.334	0.217	2.78922e-23	1	mRpL43	FBgn0034893	epidermis
2.29006e-14	0.527424	0.39	0.305	4.58011e-11	1	hoip	FBgn0286786	epidermis
4.58797e-35	0.526501	0.357	0.238	9.17594e-32	1	CG34228	FBgn0085257	epidermis
1.45043e-20	0.517923	0.382	0.265	2.90086e-17	1	fray	FBgn0023083	epidermis
0.00191022	0.516929	0.237	0.279	1	1	Akt1	FBgn0010379	epidermis
5.12057e-19	0.51518	0.452	0.333	1.02411e-15	1	CG7872	FBgn0030658	epidermis
1.21805e-06	0.511949	0.302	0.278	0.00243609	1	CG8483	FBgn0038126	epidermis
4.21624e-43	0.508177	0.406	0.265	8.43247e-40	1	mRpS7	FBgn0032236	epidermis
5.4381e-38	0.507165	0.495	0.344	1.08762e-34	1	Tim9a	FBgn0030480	epidermis
1.44988e-08	0.506444	0.218	0.306	2.89975e-05	1	Vps2	FBgn0039402	epidermis
3.30659e-26	0.506191	0.486	0.338	6.61318e-23	1	CG5787	FBgn0032454	epidermis
1.75652e-06	0.505763	0.237	0.234	0.00351303	1	Trf4-1	FBgn0030049	epidermis
0.000135914	0.505602	0.329	0.304	0.271829	1	CG34293	FBgn0085322	epidermis
4.18671e-08	0.505087	0.184	0.263	8.37341e-05	1	Rab10	FBgn0015789	epidermis
1.7073e-41	0.499602	0.431	0.262	3.4146e-38	1	CG10254	FBgn0027512	epidermis
1.19665e-74	0.49947	0.613	0.354	2.39331e-71	1	Zir	FBgn0031216	epidermis
3.88531e-48	0.499145	0.444	0.26	7.77062e-45	1	CG10672	FBgn0035588	epidermis
8.41526e-06	0.498575	0.323	0.263	0.0168305	1	Sf3b2	FBgn0031493	epidermis
8.53879e-16	0.494862	0.443	0.352	1.70776e-12	1	CG9775	FBgn0037261	epidermis
2.9296e-36	0.494466	0.195	0.331	5.8592e-33	1	Magi	FBgn0034590	epidermis
2.7071e-124	0.49195	0.691	0.386	5.4142e-121	1	CG17738	FBgn0038009	epidermis
1.02118e-26	0.49186	0.179	0.266	2.04236e-23	1	asRNA:CR45185	FBgn0267495	epidermis
9.73529e-32	0.490875	0.325	0.258	1.94706e-28	1	Rac1	FBgn0010333	epidermis
0.00158089	0.490447	0.3	0.263	1	1	CG14817	FBgn0026089	epidermis
0.00758588	0.488679	0.262	0.252	1	1	AdipoR	FBgn0038984	epidermis
0.0024178	0.484728	0.208	0.274	1	1	CG9588	FBgn0038166	epidermis
7.4095e-09	0.480828	0.359	0.303	1.4819e-05	1	Marc	FBgn0033451	epidermis
0.000105652	0.480431	0.301	0.28	0.211304	1	CG6230	FBgn0027582	epidermis
8.20172e-24	0.480193	0.51	0.353	1.64034e-20	1	key	FBgn0041205	epidermis
0.00155975	0.477311	0.197	0.24	1	1	pita	FBgn0034878	epidermis
2.27317e-39	0.475631	0.43	0.278	4.54634e-36	1	Wdr82	FBgn0032030	epidermis
4.21193e-47	0.47531	0.498	0.301	8.42385e-44	1	Ugalt	FBgn0024994	epidermis
3.06082e-17	0.473726	0.363	0.265	6.12164e-14	1	fand	FBgn0033859	epidermis
5.05437e-09	0.473302	0.296	0.241	1.01087e-05	1	CG1407	FBgn0033474	epidermis
1.84402e-14	0.472489	0.366	0.303	3.68804e-11	1	Hs2st	FBgn0024230	epidermis
3.68763e-14	0.470528	0.381	0.263	7.37527e-11	1	Ppa	FBgn0020257	epidermis
2.75016e-06	0.470398	0.129	0.197	0.00550032	1	Sk2	FBgn0052484	epidermis
3.50511e-09	0.464371	0.223	0.288	7.01022e-06	1	Axs	FBgn0000152	epidermis
0.000869393	0.462977	0.177	0.239	1	1	CG1827	FBgn0033431	epidermis
0.000678563	0.462457	0.321	0.296	1	1	CG8314	FBgn0034057	epidermis
4.87774e-05	0.457011	0.183	0.24	0.0975548	1	melt	FBgn0023001	epidermis
9.46191e-09	0.456224	0.208	0.268	1.89238e-05	1	CG1840	FBgn0030351	epidermis
2.86144e-07	0.450463	0.3	0.278	0.000572288	1	CG11537	FBgn0035400	epidermis
1.01636e-34	0.449214	0.487	0.343	2.03272e-31	1	CG12056	FBgn0030099	epidermis
4.11968e-06	0.448864	0.174	0.222	0.00823936	1	CG8132	FBgn0037687	epidermis
8.88715e-06	0.446593	0.25	0.337	0.0177743	1	CG8360	FBgn0032001	epidermis
7.04996e-132	0.441974	0.685	0.375	1.40999e-128	1	CG34227	FBgn0085256	epidermis
0.000112733	0.439721	0.281	0.249	0.225465	1	CG12730	FBgn0029771	epidermis
5.66698e-50	0.438639	0.35	0.209	1.1334e-46	1	CG34200	FBgn0085229	epidermis
9.19824e-06	0.436291	0.175	0.25	0.0183965	1	RpII140	FBgn0262955	epidermis
1.15485e-16	0.435161	0.439	0.332	2.30971e-13	1	Met	FBgn0002723	epidermis
3.08121e-11	0.435037	0.41	0.314	6.16243e-08	1	alph	FBgn0086361	epidermis
0.00262545	0.431097	0.254	0.214	1	1	Cpsf6	FBgn0035872	epidermis
5.43383e-07	0.426954	0.254	0.319	0.00108677	1	qkr58E-2	FBgn0022985	epidermis
6.73951e-23	0.422169	0.422	0.298	1.3479e-19	1	hrm	FBgn0033028	epidermis
8.01915e-27	0.421587	0.37	0.25	1.60383e-23	1	EloB	FBgn0023212	epidermis
1.98547e-05	0.417155	0.246	0.285	0.0397093	1	CG4612	FBgn0035016	epidermis
4.30076e-06	0.413303	0.379	0.306	0.00860152	1	Gip	FBgn0011770	epidermis
1.03783e-08	0.413208	0.28	0.334	2.07566e-05	1	GstZ1	FBgn0037696	epidermis
0.00313157	0.41298	0.282	0.277	1	1	Smox	FBgn0025800	epidermis
5.68932e-30	0.41227	0.381	0.25	1.13786e-26	1	HIP-R	FBgn0029676	epidermis
1.72253e-05	0.412033	0.412	0.346	0.0344506	1	Snx6	FBgn0032005	epidermis
0.000128773	0.407677	0.302	0.285	0.257546	1	Herc4	FBgn0035207	epidermis
1.50484e-09	0.40061	0.404	0.326	3.00968e-06	1	Ppat-Dpck	FBgn0035632	epidermis
2.34162e-44	0.39838	0.129	0.305	4.68324e-41	1	poly	FBgn0086371	epidermis
8.64711e-07	0.392273	0.209	0.291	0.00172942	1	Amun	FBgn0030328	epidermis
8.1803e-31	0.387682	0.441	0.281	1.63606e-27	1	Zcchc7	FBgn0036668	epidermis
9.51874e-10	0.385607	0.214	0.285	1.90375e-06	1	Fmr1	FBgn0028734	epidermis
0.002815	0.383834	0.331	0.247	1	1	pwn	FBgn0003174	epidermis
0.000395695	0.3822	0.3	0.246	0.791389	1	puf	FBgn0039214	epidermis
9.82835e-07	0.380426	0.191	0.246	0.00196567	1	Chd1	FBgn0250786	epidermis
2.06457e-11	0.380418	0.328	0.245	4.12913e-08	1	CG10171	FBgn0036353	epidermis
1.01456e-10	0.379962	0.229	0.306	2.02912e-07	1	Sec5	FBgn0266670	epidermis
0.00980856	0.377469	0.238	0.283	1	1	Nulp1	FBgn0027549	epidermis
4.21674e-06	0.37735	0.308	0.306	0.00843349	1	MICU1	FBgn0031893	epidermis
5.8386e-10	0.377213	0.346	0.288	1.16772e-06	1	BEAF-32	FBgn0015602	epidermis
0.00510288	0.376936	0.323	0.331	1	1	Mvb12	FBgn0030894	epidermis
1.95348e-19	0.374559	0.335	0.267	3.90696e-16	1	Pp2B-14D	FBgn0011826	epidermis
6.26177e-20	0.372845	0.189	0.274	1.25235e-16	1	CG8405	FBgn0034071	epidermis
2.00636e-35	0.37206	0.455	0.287	4.01273e-32	1	roq	FBgn0036621	epidermis
0.000165084	0.370579	0.485	0.443	0.330168	1	RpL41	FBgn0066084	epidermis
0.000818509	0.370233	0.201	0.257	1	1	CG7011	FBgn0036489	epidermis
3.18408e-13	0.369721	0.158	0.203	6.36816e-10	1	MagR	FBgn0026666	epidermis
8.68941e-22	0.36958	0.441	0.333	1.73788e-18	1	CG11267	FBgn0036334	epidermis
0.0037783	0.366033	0.385	0.37	1	1	CSN4	FBgn0027054	epidermis
1.35549e-18	0.362435	0.402	0.325	2.71098e-15	1	Sap30	FBgn0030788	epidermis
4.28096e-08	0.360963	0.166	0.252	8.56192e-05	1	CG31937	FBgn0031360	epidermis
1.28699e-51	0.359681	0.342	0.204	2.57398e-48	1	mRpL16	FBgn0023519	epidermis
7.36566e-14	0.35858	0.172	0.28	1.47313e-10	1	CG2147	FBgn0030025	epidermis
0.000242503	0.357487	0.286	0.291	0.485007	1	Rala	FBgn0015286	epidermis
0.000855101	0.357282	0.243	0.24	1	1	Meltrin	FBgn0265140	epidermis
5.77362e-22	0.356384	0.35	0.279	1.15472e-18	1	SF2	FBgn0283477	epidermis
1.85675e-35	0.355488	0.444	0.286	3.7135e-32	1	CG4364	FBgn0032138	epidermis
1.01825e-06	0.354298	0.261	0.248	0.00203651	1	Vang	FBgn0015838	epidermis
0.00153256	0.353851	0.333	0.312	1	1	CG9934	FBgn0032467	epidermis
2.10137e-24	0.351989	0.346	0.252	4.20274e-21	1	Bet3	FBgn0260859	epidermis
1.52546e-20	0.351836	0.37	0.254	3.05093e-17	1	Slmap	FBgn0040011	epidermis
2.83682e-21	0.35015	0.195	0.252	5.67364e-18	1	lva	FBgn0029688	epidermis
6.72478e-08	0.345292	0.364	0.322	0.000134496	1	Kcmf1	FBgn0037655	epidermis
2.11242e-20	0.345132	0.462	0.319	4.22485e-17	1	Klp98A	FBgn0004387	epidermis
2.40602e-24	0.339319	0.166	0.306	4.81205e-21	1	CG9922	FBgn0038196	epidermis
2.02967e-30	0.338501	0.344	0.236	4.05935e-27	1	Rcc1	FBgn0002638	epidermis
3.1175e-19	0.335981	0.419	0.308	6.235e-16	1	Cnot4	FBgn0051716	epidermis
4.61205e-05	0.333905	0.3	0.254	0.092241	1	TBCB	FBgn0034451	epidermis
1.24416e-05	0.329054	0.201	0.243	0.0248833	1	CG3632	FBgn0030735	epidermis
0.00698516	0.328755	0.406	0.374	1	1	Coa8	FBgn0029594	epidermis
2.87146e-08	0.327836	0.303	0.272	5.74291e-05	1	uzip	FBgn0004055	epidermis
0.000456825	0.326177	0.266	0.31	0.913651	1	RagC-D	FBgn0033272	epidermis
6.85961e-16	0.323303	0.231	0.269	1.37192e-12	1	CG31689	FBgn0031449	epidermis
4.98105e-30	0.320988	0.351	0.247	9.96211e-27	1	Lsm12a	FBgn0030364	epidermis
7.6177e-79	0.320392	0.587	0.339	1.52354e-75	1	ckd	FBgn0035427	epidermis
2.84906e-07	0.312632	0.184	0.251	0.000569812	1	CG1598	FBgn0033191	epidermis
1.11958e-09	0.31197	0.405	0.328	2.23916e-06	1	CG9853	FBgn0086605	epidermis
1.73025e-09	0.311052	0.333	0.22	3.46049e-06	1	BtbVII	FBgn0263108	epidermis
1.03885e-07	0.310571	0.347	0.305	0.00020777	1	MFS15	FBgn0034392	epidermis
1.99369e-06	0.306957	0.253	0.226	0.00398738	1	be	FBgn0052594	epidermis
0.00130815	0.30567	0.194	0.279	1	1	CG10005	FBgn0037972	epidermis
1.35864e-13	0.305374	0.324	0.23	2.71728e-10	1	GCC185	FBgn0037979	epidermis
3.78263e-07	0.302646	0.362	0.31	0.000756526	1	LTV1	FBgn0027525	epidermis
8.10085e-07	0.302151	0.333	0.314	0.00162017	1	Phm	FBgn0283509	epidermis
1.63974e-11	0.299067	0.361	0.289	3.27948e-08	1	janA	FBgn0001280	epidermis
7.09428e-05	0.295698	0.258	0.304	0.141886	1	CG10417	FBgn0033021	epidermis
1.06773e-05	0.293025	0.22	0.29	0.0213546	1	Ack	FBgn0028484	epidermis
1.7024e-05	0.291937	0.262	0.29	0.0340481	1	CG1703	FBgn0030321	epidermis
2.30414e-06	0.291685	0.354	0.324	0.00460827	1	CG31475	FBgn0051475	epidermis
1.93582e-23	0.291598	0.401	0.281	3.87164e-20	1	Tango9	FBgn0260744	epidermis
0.00197408	0.287856	0.314	0.286	1	1	CG4592	FBgn0032162	epidermis
1.24622e-05	0.287529	0.252	0.231	0.0249245	1	PTPMT1	FBgn0039111	epidermis
4.82165e-05	0.28348	0.318	0.278	0.096433	1	CG9346	FBgn0034572	epidermis
4.4513e-12	0.282778	0.396	0.295	8.9026e-09	1	RagA-B	FBgn0037647	epidermis
2.84621e-17	0.282403	0.33	0.251	5.69241e-14	1	CG31301	FBgn0051301	epidermis
2.40397e-08	0.282081	0.232	0.35	4.80793e-05	1	CG3224	FBgn0029885	epidermis
3.73031e-06	0.280094	0.339	0.311	0.00746062	1	garz	FBgn0264560	epidermis
3.11203e-05	0.279819	0.32	0.24	0.0622407	1	Pak3	FBgn0044826	epidermis
4.99426e-12	0.278345	0.397	0.32	9.98853e-09	1	Mkrn1	FBgn0029152	epidermis
4.50403e-40	0.276052	0.45	0.261	9.00807e-37	1	Nhe3	FBgn0028703	epidermis
7.18044e-23	0.275593	0.174	0.29	1.43609e-19	1	CG3500	FBgn0034849	epidermis
0.00444841	0.275135	0.298	0.269	1	1	RhoBTB	FBgn0036980	epidermis
9.61882e-20	0.273754	0.243	0.364	1.92376e-16	1	CG7453	FBgn0030991	epidermis
2.25094e-07	0.273183	0.237	0.333	0.000450188	1	CG7878	FBgn0037549	epidermis
3.37386e-48	0.272671	0.468	0.279	6.74771e-45	1	GM130	FBgn0034697	epidermis
3.35497e-10	0.272123	0.288	0.232	6.70994e-07	1	thoc7	FBgn0035110	epidermis
0.000261268	0.269835	0.249	0.305	0.522536	1	Sac1	FBgn0283500	epidermis
4.67384e-11	0.267553	0.244	0.2	9.34768e-08	1	Ciao1	FBgn0033972	epidermis
1.38751e-18	0.265482	0.252	0.359	2.77502e-15	1	Snx1	FBgn0031534	epidermis
3.31946e-15	0.261276	0.386	0.27	6.63892e-12	1	Set	FBgn0014879	epidermis
1.32842e-21	0.260881	0.438	0.321	2.65683e-18	1	Ent2	FBgn0263916	epidermis
6.69245e-14	0.259865	0.368	0.265	1.33849e-10	1	SCAP	FBgn0033052	epidermis
1.76831e-12	0.25733	0.289	0.236	3.53662e-09	1	YME1L	FBgn0034792	epidermis
4.42215e-05	0.25588	0.299	0.301	0.0884429	1	CG5381	FBgn0032218	epidermis
1.9711e-16	0.255627	0.188	0.28	3.94219e-13	1	CG5590	FBgn0039537	epidermis
3.08522e-08	0.254477	0.24	0.328	6.17044e-05	1	Rpb12	FBgn0262954	epidermis
5.72033e-20	0.252167	0.18	0.236	1.14407e-16	1	CG6749	FBgn0036040	epidermis
0.00307958	0.250619	0.276	0.302	1	1	eIF3j	FBgn0027619	epidermis
1.2422e-05	0.250551	0.183	0.263	0.024844	1	FBXO11	FBgn0037760	epidermis
1.27611e-05	-0.25109	0.255	0.284	0.0255221	1	l(2)gd1	FBgn0261983	epidermis
5.55536e-29	-0.252282	0.182	0.325	1.11107e-25	1	Fitm	FBgn0035586	epidermis
1.48912e-16	-0.252357	0.171	0.269	2.97824e-13	1	E(Pc)	FBgn0000581	epidermis
2.51834e-14	-0.25262	0.152	0.208	5.03667e-11	1	Spn28Dc	FBgn0031973	epidermis
1.42517e-07	-0.253076	0.246	0.356	0.000285035	1	CG4598	FBgn0032160	epidermis
6.84578e-08	-0.254173	0.238	0.204	0.000136916	1	hrg	FBgn0015949	epidermis
4.05217e-17	-0.254447	0.154	0.289	8.10433e-14	1	Pdha	FBgn0028325	epidermis
0.0027176	-0.256128	0.207	0.243	1	1	ZnT63C	FBgn0035432	epidermis
0.00110711	-0.260942	0.225	0.281	1	1	CG40191	FBgn0058191	epidermis
4.02684e-27	-0.261938	0.316	0.247	8.05368e-24	1	CG4686	FBgn0038739	epidermis
0.0014462	-0.264978	0.312	0.293	1	1	Dis3	FBgn0039183	epidermis
9.70754e-27	-0.265241	0.152	0.256	1.94151e-23	1	PDCD-5	FBgn0036580	epidermis
0.00165231	-0.266771	0.345	0.319	1	1	Rap2l	FBgn0283666	epidermis
1.0701e-19	-0.26769	0.359	0.291	2.14021e-16	1	CrebB	FBgn0265784	epidermis
7.16852e-05	-0.269704	0.3	0.301	0.14337	1	put	FBgn0003169	epidermis
4.32194e-11	-0.269971	0.189	0.255	8.64389e-08	1	Spt-I	FBgn0086532	epidermis
1.46009e-12	-0.271846	0.274	0.216	2.92019e-09	1	Rbp1	FBgn0260944	epidermis
2.38162e-17	-0.273237	0.191	0.304	4.76323e-14	1	Gel	FBgn0010225	epidermis
3.49946e-05	-0.273272	0.195	0.265	0.0699892	1	Oatp30B	FBgn0032123	epidermis
6.82303e-15	-0.274348	0.183	0.3	1.36461e-11	1	bur	FBgn0000239	epidermis
2.58365e-10	-0.276177	0.263	0.23	5.16729e-07	1	Coa7	FBgn0039965	epidermis
2.45529e-06	-0.276723	0.343	0.296	0.00491058	1	Trs31	FBgn0266723	epidermis
0.00015882	-0.28057	0.252	0.299	0.31764	1	Eip63F-1	FBgn0004910	epidermis
3.55111e-09	-0.282499	0.346	0.274	7.10223e-06	1	CG5196	FBgn0038039	epidermis
0.00291155	-0.284666	0.285	0.291	1	1	RanBPM	FBgn0262114	epidermis
1.06197e-14	-0.285543	0.417	0.32	2.12393e-11	1	Capr	FBgn0042134	epidermis
2.0296e-07	-0.289847	0.37	0.313	0.000405921	1	ken	FBgn0011236	epidermis
4.83383e-09	-0.290689	0.223	0.289	9.66766e-06	1	fbp	FBgn0032820	epidermis
1.33989e-17	-0.295539	0.385	0.297	2.67978e-14	1	Mtch	FBgn0027786	epidermis
1.93178e-06	-0.297216	0.214	0.288	0.00386356	1	cu	FBgn0261808	epidermis
2.84865e-24	-0.297546	0.228	0.346	5.6973e-21	1	Vps29	FBgn0031310	epidermis
4.33224e-24	-0.297791	0.168	0.247	8.66448e-21	1	DCTN3-p24	FBgn0010622	epidermis
8.04743e-30	-0.299816	0.163	0.298	1.60949e-26	1	Srlp	FBgn0038049	epidermis
2.30749e-11	-0.302966	0.18	0.278	4.61498e-08	1	CG5958	FBgn0031913	epidermis
2.10494e-26	-0.309025	0.192	0.344	4.20989e-23	1	Ubc7	FBgn0267384	epidermis
6.96929e-14	-0.309124	0.192	0.297	1.39386e-10	1	Hlc	FBgn0001565	epidermis
2.32837e-54	-0.315289	0.476	0.284	4.65674e-51	1	lgs	FBgn0039907	epidermis
0.000178651	-0.317002	0.249	0.278	0.357302	1	CG45049	FBgn0266409	epidermis
2.36272e-15	-0.318412	0.172	0.264	4.72543e-12	1	AGBE	FBgn0053138	epidermis
6.11343e-10	-0.320729	0.301	0.269	1.22269e-06	1	anne	FBgn0052000	epidermis
6.97608e-07	-0.323483	0.286	0.254	0.00139522	1	CG17660	FBgn0031356	epidermis
2.31412e-08	-0.332214	0.283	0.269	4.62824e-05	1	AnxB11	FBgn0030749	epidermis
0.000169378	-0.332687	0.245	0.321	0.338756	1	IntS1	FBgn0034964	epidermis
7.33076e-05	-0.333131	0.248	0.263	0.146615	1	U2af38	FBgn0017457	epidermis
0.00688963	-0.333345	0.258	0.31	1	1	Ge-1	FBgn0283682	epidermis
1.97899e-11	-0.334381	0.201	0.289	3.95798e-08	1	Bet1	FBgn0260857	epidermis
1.64689e-29	-0.33482	0.184	0.367	3.29378e-26	1	CG17904	FBgn0032597	epidermis
1.03389e-17	-0.335883	0.302	0.252	2.06777e-14	1	Galphas	FBgn0001123	epidermis
2.45439e-10	-0.33746	0.399	0.313	4.90879e-07	1	gus	FBgn0026238	epidermis
4.94501e-06	-0.338084	0.223	0.265	0.00989002	1	CG1103	FBgn0037235	epidermis
4.12491e-05	-0.33884	0.41	0.365	0.0824983	1	ND-B14.5A	FBgn0025839	epidermis
0.000363682	-0.342647	0.237	0.293	0.727364	1	ApepP	FBgn0026150	epidermis
0.00754839	-0.34319	0.255	0.33	1	1	mor	FBgn0002783	epidermis
1.96477e-12	-0.343236	0.468	0.365	3.92955e-09	1	Tap42	FBgn0051852	epidermis
4.35352e-57	-0.343552	0.177	0.378	8.70703e-54	1	verm	FBgn0261341	epidermis
1.0418e-06	-0.34384	0.317	0.415	0.0020836	1	CG5946	FBgn0036211	epidermis
1.36571e-26	-0.345093	0.144	0.3	2.73142e-23	1	Adi1	FBgn0052068	epidermis
9.60381e-18	-0.347514	0.45	0.314	1.92076e-14	1	Arl4	FBgn0039889	epidermis
0.000110608	-0.348517	0.244	0.307	0.221217	1	CG3436	FBgn0031229	epidermis
3.34974e-09	-0.349041	0.212	0.296	6.69949e-06	1	Arl2	FBgn0004908	epidermis
0.00384994	-0.349369	0.305	0.311	1	1	Sh3beta	FBgn0035772	epidermis
2.6672e-33	-0.351881	0.457	0.299	5.33439e-30	1	CG1910	FBgn0022349	epidermis
0.000123777	-0.353994	0.241	0.227	0.247555	1	CG3792	FBgn0031662	epidermis
1.25177e-34	-0.354911	0.529	0.362	2.50354e-31	1	Caf1-55	FBgn0263979	epidermis
0.000252486	-0.355141	0.36	0.313	0.504972	1	TfIIEbeta	FBgn0015829	epidermis
7.44975e-23	-0.357333	0.325	0.254	1.48995e-19	1	CG42376	FBgn0259722	epidermis
0.000932354	-0.357432	0.335	0.339	1	1	CG3529	FBgn0035995	epidermis
1.87911e-07	-0.357677	0.21	0.303	0.000375822	1	SmB	FBgn0262601	epidermis
1.49528e-08	-0.359032	0.329	0.294	2.99057e-05	1	iPLA2-VIA	FBgn0036053	epidermis
0.00382905	-0.36028	0.189	0.249	1	1	Sfxn1-3	FBgn0037239	epidermis
5.8125e-23	-0.361236	0.177	0.279	1.1625e-19	1	CG17124	FBgn0032297	epidermis
5.53993e-12	-0.361358	0.446	0.348	1.10799e-08	1	CG42307	FBgn0259203	epidermis
1.09285e-10	-0.361837	0.13	0.233	2.1857e-07	1	EMC4	FBgn0037199	epidermis
1.15061e-09	-0.365752	0.174	0.248	2.30122e-06	1	CG15211	FBgn0030234	epidermis
6.24742e-06	-0.366006	0.247	0.327	0.0124948	1	jagn	FBgn0037374	epidermis
2.23137e-30	-0.366387	0.179	0.331	4.46273e-27	1	TfIIFalpha	FBgn0010282	epidermis
5.19112e-26	-0.369553	0.34	0.209	1.03822e-22	1	hfp	FBgn0028577	epidermis
9.8572e-15	-0.369825	0.457	0.342	1.97144e-11	1	NTPase	FBgn0024947	epidermis
1.21324e-23	-0.370456	0.194	0.269	2.42649e-20	1	Dlc90F	FBgn0024432	epidermis
1.54039e-09	-0.374086	0.203	0.309	3.08077e-06	1	fon	FBgn0032773	epidermis
4.51432e-20	-0.374988	0.319	0.233	9.02865e-17	1	Scox	FBgn0262467	epidermis
0.000149129	-0.377699	0.37	0.307	0.298257	1	CG7322	FBgn0030968	epidermis
7.22491e-05	-0.378971	0.163	0.252	0.144498	1	nito	FBgn0027548	epidermis
0.000886846	-0.383299	0.347	0.322	1	1	Sec16	FBgn0052654	epidermis
0.000533733	-0.384492	0.22	0.33	1	1	cold	FBgn0031268	epidermis
1.8737e-16	-0.385316	0.396	0.286	3.7474e-13	1	CG9065	FBgn0030610	epidermis
0.00102507	-0.385658	0.17	0.223	1	1	Usp2	FBgn0031187	epidermis
0.00131632	-0.389903	0.175	0.254	1	1	Arpc3A	FBgn0038369	epidermis
0.00486802	-0.391292	0.235	0.303	1	1	mago	FBgn0002736	epidermis
8.97143e-08	-0.39387	0.238	0.281	0.000179429	1	Srp72	FBgn0038810	epidermis
0.00620886	-0.395157	0.272	0.255	1	1	row	FBgn0033998	epidermis
0.000208058	-0.401338	0.338	0.335	0.416117	1	SC35	FBgn0265298	epidermis
0.00234771	-0.402148	0.25	0.306	1	1	Taf10	FBgn0028398	epidermis
6.33947e-13	-0.403207	0.423	0.352	1.26789e-09	1	hth	FBgn0001235	epidermis
1.00865e-09	-0.404104	0.232	0.337	2.01729e-06	1	LanA	FBgn0002526	epidermis
2.80314e-05	-0.408176	0.453	0.408	0.0560628	1	RpS14b	FBgn0004404	epidermis
8.39042e-19	-0.416978	0.152	0.312	1.67808e-15	1	CG13365	FBgn0029529	epidermis
1.86911e-09	-0.417338	0.238	0.176	3.73822e-06	1	CG10444	FBgn0034494	epidermis
5.41489e-17	-0.418188	0.136	0.231	1.08298e-13	1	spoon	FBgn0263987	epidermis
2.62691e-07	-0.418354	0.372	0.317	0.000525382	1	da	FBgn0267821	epidermis
7.69462e-08	-0.424558	0.266	0.248	0.000153892	1	Syx13	FBgn0036341	epidermis
0.00726733	-0.426793	0.232	0.311	1	1	kri	FBgn0035639	epidermis
0.000501937	-0.429136	0.347	0.298	1	1	Not3	FBgn0033029	epidermis
0.00150296	-0.429882	0.203	0.26	1	1	CG4860	FBgn0037999	epidermis
0.000120174	-0.43086	0.189	0.297	0.240348	1	Gpdh1	FBgn0001128	epidermis
1.08357e-07	-0.430914	0.389	0.459	0.000216713	1	RpS7	FBgn0039757	epidermis
3.97062e-18	-0.431412	0.37	0.293	7.94124e-15	1	SmE	FBgn0261790	epidermis
9.12848e-05	-0.431868	0.265	0.248	0.18257	1	Nca	FBgn0013303	epidermis
3.12929e-06	-0.432981	0.255	0.357	0.00625857	1	CG8531	FBgn0033918	epidermis
2.21576e-52	-0.43345	0.124	0.299	4.43153e-49	1	CG14671	FBgn0037340	epidermis
8.09075e-08	-0.440275	0.231	0.256	0.000161815	1	MFS14	FBgn0010651	epidermis
0.000192961	-0.441934	0.195	0.241	0.385921	1	Nipsnap	FBgn0030724	epidermis
0.0018991	-0.443184	0.277	0.284	1	1	dsd	FBgn0039528	epidermis
0.00105808	-0.444918	0.414	0.383	1	1	Nsf2	FBgn0266464	epidermis
6.66593e-09	-0.446542	0.201	0.286	1.33319e-05	1	CG1513	FBgn0033463	epidermis
2.47094e-05	-0.451653	0.196	0.244	0.0494187	1	Exn	FBgn0261547	epidermis
0.000239411	-0.452181	0.262	0.34	0.478822	1	CHES-1-like	FBgn0029504	epidermis
2.46779e-42	-0.452566	0.134	0.33	4.93557e-39	1	CG8668	FBgn0031988	epidermis
3.49062e-05	-0.454008	0.255	0.281	0.0698123	1	CG9911	FBgn0030734	epidermis
4.68683e-25	-0.454779	0.172	0.272	9.37367e-22	1	CalpA	FBgn0012051	epidermis
5.82964e-08	-0.457056	0.213	0.29	0.000116593	1	PGRP-LA	FBgn0035975	epidermis
1.95791e-07	-0.460598	0.158	0.257	0.000391582	1	CG8507	FBgn0037756	epidermis
0.000707696	-0.460699	0.252	0.209	1	1	Bap55	FBgn0025716	epidermis
5.89053e-06	-0.462174	0.307	0.303	0.0117811	1	CG6583	FBgn0032420	epidermis
0.00569766	-0.463558	0.183	0.25	1	1	wrd	FBgn0042693	epidermis
7.53216e-08	-0.463974	0.322	0.271	0.000150643	1	SCOT	FBgn0035298	epidermis
1.25394e-17	-0.465083	0.242	0.336	2.50788e-14	1	Vps24	FBgn0037231	epidermis
2.70745e-05	-0.465361	0.345	0.291	0.0541489	1	CG31100	FBgn0051100	epidermis
0.0021626	-0.469741	0.35	0.333	1	1	CG7638	FBgn0036133	epidermis
3.14677e-67	-0.476573	0.122	0.354	6.29353e-64	1	CG31360	FBgn0051360	epidermis
0.00348941	-0.477809	0.227	0.231	1	1	Nedd4	FBgn0259174	epidermis
0.00917715	-0.478739	0.279	0.277	1	1	FeCH	FBgn0266268	epidermis
3.06359e-05	-0.482199	0.325	0.305	0.0612719	1	udd	FBgn0033261	epidermis
6.41713e-06	-0.484268	0.462	0.521	0.0128343	1	Lcp4	FBgn0002535	epidermis
1.11613e-22	-0.485819	0.198	0.283	2.23226e-19	1	Yif1	FBgn0288631	epidermis
0.00888384	-0.486249	0.328	0.371	1	1	CG8230	FBgn0027607	epidermis
3.23258e-14	-0.487347	0.212	0.343	6.46516e-11	1	CG3740	FBgn0023530	epidermis
1.41227e-05	-0.487891	0.27	0.255	0.0282454	1	Ars2	FBgn0033062	epidermis
6.77659e-11	-0.489812	0.493	0.394	1.35532e-07	1	ND-20	FBgn0030718	epidermis
2.17368e-06	-0.498799	0.184	0.291	0.00434737	1	RpII18	FBgn0003275	epidermis
0.000410692	-0.50018	0.235	0.242	0.821384	1	CG16721	FBgn0029820	epidermis
1.53755e-13	-0.502663	0.414	0.355	3.0751e-10	1	Snr1	FBgn0011715	epidermis
2.97127e-09	-0.504297	0.334	0.293	5.94254e-06	1	Fem-1	FBgn0034542	epidermis
7.09154e-34	-0.508704	0.495	0.336	1.41831e-30	1	slf	FBgn0287234	epidermis
0.000173646	-0.509153	0.331	0.343	0.347292	1	CG31195	FBgn0051195	epidermis
4.66875e-09	-0.509712	0.333	0.284	9.3375e-06	1	Cand1	FBgn0027568	epidermis
4.73964e-13	-0.511418	0.364	0.246	9.47928e-10	1	Arfip	FBgn0037884	epidermis
1.32147e-15	-0.511806	0.174	0.257	2.64294e-12	1	cmb	FBgn0036365	epidermis
6.29449e-07	-0.515811	0.18	0.28	0.0012589	1	CG32803	FBgn0052803	epidermis
1.21674e-16	-0.517302	0.237	0.379	2.43349e-13	1	CG17508	FBgn0039970	epidermis
4.70858e-21	-0.518019	0.181	0.305	9.41716e-18	1	Ilk	FBgn0028427	epidermis
3.44424e-09	-0.518285	0.278	0.277	6.88848e-06	1	udt	FBgn0039113	epidermis
9.91373e-46	-0.519641	0.15	0.291	1.98275e-42	1	CG1265	FBgn0035517	epidermis
4.05083e-09	-0.520947	0.24	0.373	8.10166e-06	1	ND-51	FBgn0031771	epidermis
0.00422849	-0.520993	0.24	0.315	1	1	CG42813	FBgn0261995	epidermis
2.52498e-23	-0.521815	0.419	0.302	5.04996e-20	1	sd	FBgn0003345	epidermis
5.01827e-13	-0.523836	0.172	0.269	1.00365e-09	1	AdenoK	FBgn0036337	epidermis
0.00018998	-0.528929	0.438	0.404	0.379959	1	CG46385	FBgn0286778	epidermis
3.3756e-24	-0.529764	0.164	0.21	6.7512e-21	1	Tmtc3	FBgn0020312	epidermis
0.00240426	-0.53464	0.309	0.27	1	1	Dyrk3	FBgn0027101	epidermis
5.31146e-44	-0.536804	0.172	0.354	1.06229e-40	1	CG42394	FBgn0259740	epidermis
3.51522e-22	-0.537105	0.155	0.295	7.03044e-19	1	CG3776	FBgn0035088	epidermis
0.000596715	-0.537912	0.319	0.309	1	1	Cyp9c1	FBgn0015040	epidermis
2.81116e-21	-0.540064	0.209	0.303	5.62231e-18	1	Klp64D	FBgn0004380	epidermis
5.11748e-35	-0.541034	0.148	0.374	1.0235e-31	1	L2HGDH	FBgn0032729	epidermis
3.48085e-29	-0.541851	0.447	0.31	6.96169e-26	1	Dhpr	FBgn0035964	epidermis
5.27548e-18	-0.543184	0.2	0.308	1.0551e-14	1	CG32576	FBgn0052576	epidermis
1.73222e-38	-0.54424	0.141	0.334	3.46444e-35	1	EMRE	FBgn0062440	epidermis
1.47454e-12	-0.544704	0.177	0.274	2.94908e-09	1	lsn	FBgn0260940	epidermis
3.36695e-05	-0.54905	0.313	0.369	0.067339	1	Galk	FBgn0263199	epidermis
9.55911e-10	-0.55375	0.34	0.271	1.91182e-06	1	eIF5B	FBgn0026259	epidermis
4.48295e-27	-0.557821	0.422	0.3	8.9659e-24	1	mRpS17	FBgn0034986	epidermis
5.48219e-08	-0.565177	0.451	0.382	0.000109644	1	CG11858	FBgn0039305	epidermis
3.23671e-09	-0.565866	0.197	0.333	6.47342e-06	1	CG5793	FBgn0038858	epidermis
5.93652e-10	-0.573175	0.198	0.174	1.1873e-06	1	CG9269	FBgn0038161	epidermis
6.97609e-47	-0.573908	0.355	0.244	1.39522e-43	1	clt	FBgn0000326	epidermis
1.37345e-05	-0.5762	0.246	0.315	0.0274689	1	Diap2	FBgn0015247	epidermis
3.70163e-11	-0.581515	0.218	0.292	7.40325e-08	1	GstD9	FBgn0038020	epidermis
4.40908e-12	-0.58454	0.303	0.231	8.81816e-09	1	CG12213	FBgn0260742	epidermis
8.76801e-24	-0.584895	0.264	0.2	1.7536e-20	1	sel	FBgn0263260	epidermis
4.72511e-08	-0.587605	0.326	0.29	9.45023e-05	1	CG42542	FBgn0260659	epidermis
1.34681e-31	-0.587856	0.15	0.222	2.69363e-28	1	cbt	FBgn0043364	epidermis
6.99083e-08	-0.589646	0.197	0.289	0.000139817	1	CG10353	FBgn0030349	epidermis
1.22315e-05	-0.591321	0.268	0.348	0.024463	1	Osbp	FBgn0020626	epidermis
1.03316e-14	-0.592873	0.154	0.245	2.06633e-11	1	htk	FBgn0085451	epidermis
2.08154e-55	-0.595488	0.39	0.243	4.16308e-52	1	CG5391	FBgn0038943	epidermis
1.24616e-12	-0.597631	0.226	0.243	2.49232e-09	1	CG5727	FBgn0032193	epidermis
0.00014226	-0.59783	0.271	0.329	0.28452	1	CG3702	FBgn0031590	epidermis
3.44752e-08	-0.598376	0.194	0.285	6.89504e-05	1	dgt1	FBgn0039710	epidermis
3.01719e-06	-0.600559	0.342	0.297	0.00603437	1	asrij	FBgn0034793	epidermis
2.6136e-20	-0.607763	0.217	0.351	5.22721e-17	1	CIA30	FBgn0039689	epidermis
6.80411e-05	-0.609859	0.215	0.295	0.136082	1	CG6115	FBgn0040985	epidermis
1.06441e-20	-0.622009	0.41	0.291	2.12881e-17	1	Rab32	FBgn0002567	epidermis
7.47952e-22	-0.623336	0.2	0.32	1.4959e-18	1	SrpRbeta	FBgn0011509	epidermis
7.61056e-07	-0.627254	0.231	0.346	0.00152211	1	TrpRS	FBgn0010803	epidermis
8.63881e-09	-0.627592	0.339	0.289	1.72776e-05	1	Men-b	FBgn0029155	epidermis
0.00092579	-0.632904	0.218	0.289	1	1	ssx	FBgn0024987	epidermis
0.00255119	-0.633698	0.22	0.272	1	1	svr	FBgn0004648	epidermis
1.69106e-18	-0.638106	0.32	0.435	3.38212e-15	1	CG7296	FBgn0032283	epidermis
0.000661258	-0.640705	0.34	0.284	1	1	CG2841	FBgn0003159	epidermis
5.15099e-05	-0.643403	0.372	0.33	0.10302	1	Clbn	FBgn0259152	epidermis
2.34468e-05	-0.644156	0.257	0.357	0.0468936	1	aph-1	FBgn0031458	epidermis
5.59902e-27	-0.646544	0.385	0.275	1.1198e-23	1	CG10418	FBgn0036277	epidermis
9.99841e-08	-0.646839	0.221	0.305	0.000199968	1	CG11050	FBgn0031836	epidermis
1.39398e-06	-0.646889	0.26	0.248	0.00278795	1	Srp9	FBgn0035827	epidermis
0.00035175	-0.648908	0.205	0.295	0.7035	1	PRAS40	FBgn0267824	epidermis
0.0028218	-0.64964	0.274	0.303	1	1	Tre1	FBgn0046687	epidermis
3.51279e-09	-0.650066	0.199	0.283	7.02559e-06	1	CG11811	FBgn0036099	epidermis
8.6963e-11	-0.65226	0.225	0.35	1.73926e-07	1	mod	FBgn0002780	epidermis
5.3143e-05	-0.652808	0.441	0.38	0.106286	1	Vps25	FBgn0022027	epidermis
9.08025e-16	-0.655329	0.383	0.296	1.81605e-12	1	heph	FBgn0011224	epidermis
0.00090829	-0.655749	0.212	0.282	1	1	Opa1	FBgn0261276	epidermis
2.20578e-07	-0.656189	0.334	0.3	0.000441155	1	faf	FBgn0005632	epidermis
4.667e-31	-0.65927	0.408	0.272	9.33401e-28	1	CG1105	FBgn0037465	epidermis
2.01766e-23	-0.662028	0.141	0.301	4.03533e-20	1	CG32638	FBgn0052638	epidermis
0.00224812	-0.663722	0.26	0.32	1	1	Gclm	FBgn0046114	epidermis
4.78551e-19	-0.668028	0.186	0.281	9.57103e-16	1	SCAR	FBgn0041781	epidermis
2.59949e-19	-0.669836	0.343	0.258	5.19897e-16	1	HP1c	FBgn0039019	epidermis
6.18615e-06	-0.671665	0.33	0.28	0.0123723	1	Tao	FBgn0031030	epidermis
2.58654e-19	-0.671945	0.402	0.288	5.17307e-16	1	CYLD	FBgn0032210	epidermis
0.00980188	-0.674995	0.243	0.296	1	1	RtcB	FBgn0032781	epidermis
0.000136148	-0.684511	0.251	0.302	0.272295	1	Snp	FBgn0265192	epidermis
1.943e-38	-0.684612	0.464	0.297	3.886e-35	1	Uba2	FBgn0029113	epidermis
1.70396e-08	-0.688909	0.272	0.249	3.40792e-05	1	Rpb8	FBgn0037121	epidermis
0.000152848	-0.689993	0.41	0.336	0.305695	1	cdc14	FBgn0031952	epidermis
9.2975e-23	-0.691547	0.154	0.277	1.8595e-19	1	elm	FBgn0037358	epidermis
1.45288e-09	-0.692292	0.234	0.341	2.90576e-06	1	HDAC6	FBgn0026428	epidermis
1.20102e-19	-0.692839	0.15	0.22	2.40204e-16	1	CG2017	FBgn0037391	epidermis
0.000433673	-0.700377	0.296	0.208	0.867345	1	Dscam1	FBgn0033159	epidermis
2.01032e-06	-0.700504	0.344	0.296	0.00402064	1	CG13630	FBgn0039219	epidermis
7.98785e-06	-0.701727	0.355	0.304	0.0159757	1	CG16979	FBgn0036512	epidermis
3.92091e-16	-0.706277	0.206	0.314	7.84181e-13	1	Plap	FBgn0024314	epidermis
6.53293e-18	-0.706443	0.212	0.352	1.30659e-14	1	CG14483	FBgn0034248	epidermis
4.12038e-16	-0.706517	0.328	0.242	8.24076e-13	1	CG11357	FBgn0035558	epidermis
1.03927e-08	-0.707094	0.316	0.251	2.07854e-05	1	CG8134	FBgn0030671	epidermis
2.83418e-22	-0.708148	0.288	0.427	5.66835e-19	1	CG32249	FBgn0052249	epidermis
6.09679e-20	-0.709258	0.371	0.266	1.21936e-16	1	CG8929	FBgn0034504	epidermis
4.47857e-09	-0.722088	0.267	0.355	8.95713e-06	1	CG7806	FBgn0032018	epidermis
0.00106444	-0.722803	0.444	0.41	1	1	LSm1	FBgn0261067	epidermis
2.02185e-32	-0.724139	0.135	0.219	4.04371e-29	1	CDK2AP1	FBgn0030269	epidermis
1.31302e-12	-0.731585	0.141	0.285	2.62603e-09	1	Eglp4	FBgn0034885	epidermis
0.003175	-0.733907	0.242	0.293	1	1	Zyx	FBgn0011642	epidermis
7.12266e-09	-0.737281	0.271	0.399	1.42453e-05	1	mRpL27	FBgn0053002	epidermis
1.64459e-08	-0.737307	0.343	0.316	3.28918e-05	1	CG12099	FBgn0035232	epidermis
1.13033e-48	-0.743536	0.488	0.278	2.26066e-45	1	prel	FBgn0033413	epidermis
5.10697e-23	-0.745827	0.343	0.244	1.02139e-19	1	aPKC	FBgn0261854	epidermis
0.00519768	-0.748926	0.303	0.299	1	1	sav	FBgn0053193	epidermis
6.9342e-10	-0.749248	0.215	0.302	1.38684e-06	1	hyd	FBgn0002431	epidermis
4.20943e-08	-0.754379	0.181	0.254	8.41885e-05	1	by	FBgn0000244	epidermis
1.91355e-14	-0.756907	0.328	0.234	3.8271e-11	1	ctrip	FBgn0260794	epidermis
1.29439e-10	-0.758264	0.2	0.292	2.58877e-07	1	CSN7	FBgn0028836	epidermis
0.00405962	-0.764466	0.279	0.324	1	1	Patronin	FBgn0263197	epidermis
4.38101e-91	-0.764507	0.546	0.285	8.76201e-88	1	CG3176	FBgn0029524	epidermis
1.64776e-18	-0.769948	0.205	0.367	3.29551e-15	1	Fpps	FBgn0025373	epidermis
1.39388e-51	-0.774635	0.09	0.213	2.78775e-48	1	CSN8	FBgn0261437	epidermis
5.62214e-09	-0.774993	0.285	0.245	1.12443e-05	1	Atg17	FBgn0037363	epidermis
0.00360862	-0.776526	0.286	0.266	1	1	CG9467	FBgn0037758	epidermis
4.81423e-06	-0.776574	0.144	0.213	0.00962846	1	Upf1	FBgn0030354	epidermis
2.97439e-06	-0.782918	0.284	0.35	0.00594877	1	CG7546	FBgn0035793	epidermis
0.000534948	-0.790087	0.208	0.251	1	1	ABCD	FBgn0039890	epidermis
0.006852	-0.801401	0.282	0.329	1	1	CG3308	FBgn0038877	epidermis
1.36314e-13	-0.801799	0.17	0.25	2.72629e-10	1	ScsbetaG	FBgn0029118	epidermis
5.40764e-32	-0.802331	0.454	0.285	1.08153e-28	1	Set1	FBgn0040022	epidermis
0.00316896	-0.805565	0.453	0.395	1	1	CG18180	FBgn0036024	epidermis
3.59121e-09	-0.806279	0.298	0.249	7.18242e-06	1	CG5541	FBgn0030603	epidermis
3.06287e-17	-0.810182	0.3	0.246	6.12575e-14	1	Nop60B	FBgn0259937	epidermis
6.11729e-24	-0.810248	0.167	0.313	1.22346e-20	1	Madm	FBgn0027497	epidermis
7.82799e-10	-0.820747	0.166	0.247	1.5656e-06	1	lute	FBgn0262871	epidermis
2.66688e-11	-0.8289	0.136	0.21	5.33377e-08	1	CG8677	FBgn0026577	epidermis
5.29395e-21	-0.831945	0.597	0.451	1.05879e-17	1	Jon99Cii	FBgn0003356	epidermis
0.00209712	-0.837324	0.291	0.339	1	1	shot	FBgn0013733	epidermis
3.19381e-26	-0.840345	0.34	0.22	6.38761e-23	1	hep	FBgn0010303	epidermis
1.14526e-52	-0.843607	0.127	0.276	2.29051e-49	1	CG5028	FBgn0039358	epidermis
6.77513e-06	-0.844453	0.307	0.243	0.0135503	1	Cds	FBgn0010350	epidermis
1.27985e-14	-0.847418	0.209	0.286	2.55969e-11	1	Jon99Fii	FBgn0039777	epidermis
2.83454e-64	-0.849153	0.16	0.377	5.66909e-61	1	cnk	FBgn0286070	epidermis
0.000163278	-0.854531	0.266	0.263	0.326557	1	spn-F	FBgn0086362	epidermis
2.9601e-18	-0.854891	0.158	0.223	5.9202e-15	1	CG7611	FBgn0037094	epidermis
0.00346716	-0.856441	0.218	0.236	1	1	l(1)10Bb	FBgn0001491	epidermis
1.29175e-19	-0.857473	0.169	0.298	2.5835e-16	1	CG14903	FBgn0038446	epidermis
4.45777e-16	-0.858219	0.198	0.309	8.91554e-13	1	Piezo	FBgn0264953	epidermis
3.21088e-05	-0.866046	0.226	0.307	0.0642176	1	STUB1	FBgn0027052	epidermis
1.79778e-18	-0.869888	0.128	0.238	3.59555e-15	1	CG15814	FBgn0030873	epidermis
6.59335e-05	-0.871689	0.301	0.287	0.131867	1	Pp4-19C	FBgn0023177	epidermis
1.61179e-12	-0.880367	0.34	0.255	3.22357e-09	1	E(bx)	FBgn0000541	epidermis
5.41794e-06	-0.881054	0.277	0.282	0.0108359	1	Flo2	FBgn0264078	epidermis
5.90251e-05	-0.894154	0.181	0.257	0.11805	1	CG11975	FBgn0037648	epidermis
0.00527475	-0.894331	0.247	0.274	1	1	Ppt1	FBgn0030057	epidermis
1.58562e-21	-0.89992	0.158	0.314	3.17125e-18	1	EMC2B	FBgn0038461	epidermis
2.18137e-22	-0.908777	0.47	0.355	4.36273e-19	1	CG12173	FBgn0037305	epidermis
0.00040911	-0.909581	0.378	0.355	0.818221	1	CG5515	FBgn0039163	epidermis
0.00185169	-0.912769	0.161	0.225	1	1	Zn72D	FBgn0263603	epidermis
1.77127e-16	-0.913432	0.371	0.296	3.54255e-13	1	CG7115	FBgn0027515	epidermis
5.00245e-18	-0.916433	0.208	0.301	1.00049e-14	1	kdn	FBgn0261955	epidermis
6.31424e-16	-0.916689	0.216	0.322	1.26285e-12	1	CG2846	FBgn0014930	epidermis
1.79043e-24	-0.918406	0.427	0.324	3.58085e-21	1	Lsd-2	FBgn0030608	epidermis
0.00484691	-0.921884	0.285	0.354	1	1	lic	FBgn0261524	epidermis
8.08271e-23	-0.923614	0.208	0.324	1.61654e-19	1	nonC	FBgn0263968	epidermis
9.71912e-19	-0.932941	0.161	0.224	1.94382e-15	1	yellow-f	FBgn0041710	epidermis
8.5273e-07	-0.934237	0.359	0.425	0.00170546	1	eIF2Bbeta	FBgn0024996	epidermis
7.34598e-07	-0.934384	0.25	0.196	0.0014692	1	Su(var)2-10	FBgn0003612	epidermis
5.24416e-40	-0.941404	0.146	0.296	1.04883e-36	1	scramb2	FBgn0035390	epidermis
1.35732e-07	-0.950474	0.354	0.29	0.000271464	1	CG2926	FBgn0037344	epidermis
2.91232e-35	-0.951047	0.118	0.3	5.82463e-32	1	gfzf	FBgn0250732	epidermis
2.57017e-13	-0.954156	0.374	0.318	5.14034e-10	1	hppy	FBgn0263395	epidermis
4.91864e-12	-0.959626	0.242	0.359	9.83729e-09	1	tank	FBgn0031635	epidermis
5.50007e-08	-0.968359	0.221	0.343	0.000110001	1	Pgm1	FBgn0003076	epidermis
1.05717e-06	-0.973825	0.154	0.249	0.00211433	1	tn	FBgn0265356	epidermis
4.97972e-32	-0.977333	0.451	0.294	9.95945e-29	1	CG2811	FBgn0035082	epidermis
3.0204e-12	-0.990661	0.391	0.274	6.04081e-09	1	CG8289	FBgn0030854	epidermis
2.16124e-10	-0.993362	0.246	0.33	4.32249e-07	1	Synj	FBgn0034691	epidermis
0.00697168	-0.995699	0.324	0.377	1	1	flw	FBgn0000711	epidermis
5.52994e-05	-0.998542	0.312	0.256	0.110599	1	l(3)L1231	FBgn0086686	epidermis
9.91532e-05	-0.998899	0.295	0.275	0.198306	1	bs	FBgn0004101	epidermis
7.86116e-13	-1.00295	0.236	0.338	1.57223e-09	1	Ide	FBgn0001247	epidermis
3.17808e-05	-1.00307	0.186	0.23	0.0635615	1	wcy	FBgn0030812	epidermis
4.66058e-14	-1.00669	0.342	0.3	9.32116e-11	1	lncRNA:Hsromega	FBgn0001234	epidermis
2.03781e-09	-1.00671	0.139	0.227	4.07562e-06	1	Fnta	FBgn0031633	epidermis
1.38209e-35	-1.00936	0.113	0.267	2.76419e-32	1	CG33054	FBgn0053054	epidermis
6.15678e-12	-1.01025	0.364	0.448	1.23136e-08	1	Cpr60D	FBgn0050163	epidermis
6.30689e-08	-1.0157	0.326	0.267	0.000126138	1	Atg1	FBgn0260945	epidermis
1.09638e-12	-1.01675	0.348	0.264	2.19276e-09	1	CG14641	FBgn0037220	epidermis
0.000220991	-1.02465	0.212	0.241	0.441982	1	CG17454	FBgn0039977	epidermis
9.3088e-07	-1.02507	0.172	0.301	0.00186176	1	CG15353	FBgn0040718	epidermis
0.000145311	-1.03089	0.189	0.244	0.290622	1	RhoGAP68F	FBgn0036257	epidermis
3.30652e-07	-1.03582	0.218	0.303	0.000661305	1	CG1316	FBgn0035526	epidermis
6.08747e-25	-1.03686	0.185	0.354	1.21749e-21	1	Cyp12e1	FBgn0037817	epidermis
0.000778872	-1.0379	0.225	0.269	1	1	CG1998	FBgn0030485	epidermis
4.10603e-06	-1.04146	0.262	0.231	0.00821206	1	4E-T	FBgn0052016	epidermis
0.00935051	-1.04511	0.233	0.319	1	1	yps	FBgn0022959	epidermis
0.00497219	-1.05978	0.319	0.317	1	1	Sf3b1	FBgn0031266	epidermis
6.37562e-15	-1.06045	0.21	0.29	1.27512e-11	1	Irc	FBgn0038465	epidermis
7.5009e-05	-1.06565	0.293	0.234	0.150018	1	DIP1	FBgn0024807	epidermis
6.212e-20	-1.06695	0.436	0.329	1.2424e-16	1	Phk-3	FBgn0035089	epidermis
2.62581e-07	-1.06928	0.275	0.27	0.000525162	1	ytr	FBgn0021895	epidermis
0.00906014	-1.07163	0.249	0.269	1	1	CaMKI	FBgn0016126	epidermis
1.5365e-09	-1.07579	0.225	0.255	3.073e-06	1	DIP-lambda	FBgn0267428	epidermis
4.56594e-05	-1.07761	0.195	0.298	0.0913188	1	CG10038	FBgn0038013	epidermis
0.00402847	-1.08007	0.503	0.441	1	1	Sgs3	FBgn0003373	epidermis
3.69415e-08	-1.08104	0.245	0.358	7.3883e-05	1	Lcp9	FBgn0025578	epidermis
4.40811e-12	-1.08177	0.215	0.283	8.81621e-09	1	unk	FBgn0004395	epidermis
3.86502e-07	-1.09013	0.248	0.344	0.000773004	1	CG3061	FBgn0038195	epidermis
3.46585e-11	-1.0982	0.4	0.322	6.9317e-08	1	Sirup	FBgn0031971	epidermis
7.95992e-26	-1.0997	0.427	0.299	1.59198e-22	1	mRpL47	FBgn0014023	epidermis
1.09294e-07	-1.10352	0.385	0.328	0.000218587	1	CG9135	FBgn0031769	epidermis
0.0033424	-1.10604	0.167	0.248	1	1	CG1146	FBgn0035346	epidermis
0.00148334	-1.11814	0.203	0.289	1	1	Pdp	FBgn0029958	epidermis
6.44293e-11	-1.12134	0.155	0.275	1.28859e-07	1	CG17715	FBgn0041004	epidermis
8.58575e-18	-1.12225	0.266	0.403	1.71715e-14	1	mRpL42	FBgn0033480	epidermis
5.14811e-09	-1.12879	0.282	0.26	1.02962e-05	1	CG16799	FBgn0034538	epidermis
0.00204335	-1.13473	0.26	0.269	1	1	Pngl	FBgn0033050	epidermis
9.82756e-12	-1.14572	0.342	0.305	1.96551e-08	1	mbt	FBgn0025743	epidermis
1.04362e-38	-1.15974	0.534	0.351	2.08725e-35	1	CG42797	FBgn0261931	epidermis
4.50266e-19	-1.16142	0.516	0.402	9.00532e-16	1	Act5C	FBgn0000042	epidermis
1.53606e-06	-1.16792	0.455	0.4	0.00307213	1	CG17549	FBgn0032774	epidermis
2.18026e-18	-1.1717	0.381	0.284	4.36053e-15	1	ifc	FBgn0001941	epidermis
4.28916e-07	-1.17321	0.304	0.241	0.000857831	1	Hnf4	FBgn0004914	epidermis
6.75958e-11	-1.17651	0.302	0.403	1.35192e-07	1	CG9330	FBgn0036888	epidermis
3.5564e-10	-1.17794	0.358	0.282	7.1128e-07	1	CG8671	FBgn0032938	epidermis
3.15599e-14	-1.18038	0.381	0.294	6.31198e-11	1	Stat92E	FBgn0016917	epidermis
0.000487811	-1.19206	0.287	0.256	0.975622	1	EndoA	FBgn0038659	epidermis
0.0084533	-1.21886	0.217	0.306	1	1	ND-B14.7	FBgn0034576	epidermis
6.20131e-15	-1.22595	0.181	0.296	1.24026e-11	1	Naxd	FBgn0036848	epidermis
3.1073e-10	-1.23475	0.135	0.26	6.21461e-07	1	CG14109	FBgn0036364	epidermis
2.22515e-16	-1.23802	0.314	0.249	4.4503e-13	1	T48	FBgn0004359	epidermis
2.85606e-22	-1.24073	0.212	0.351	5.71213e-19	1	Ccdc58	FBgn0036909	epidermis
1.36317e-53	-1.24302	0.495	0.297	2.72634e-50	1	baz	FBgn0000163	epidermis
2.91465e-07	-1.24887	0.237	0.293	0.000582929	1	Nepl3	FBgn0031678	epidermis
3.93825e-67	-1.25129	0.092	0.269	7.87649e-64	1	Mpi	FBgn0286506	epidermis
0.000169378	-1.254	0.32	0.287	0.338756	1	Aprt	FBgn0000109	epidermis
9.01822e-09	-1.26821	0.166	0.291	1.80364e-05	1	Arp6	FBgn0011741	epidermis
3.58514e-05	-1.28082	0.261	0.329	0.0717028	1	Ranbp9	FBgn0037894	epidermis
1.47373e-50	-1.28252	0.147	0.347	2.94745e-47	1	Cpr49Af	FBgn0033729	epidermis
6.69308e-05	-1.28395	0.319	0.372	0.133862	1	betaTub56D	FBgn0284243	epidermis
1.26073e-09	-1.28633	0.283	0.243	2.52145e-06	1	lncRNA:CR42861	FBgn0262108	epidermis
1.09237e-07	-1.30899	0.282	0.246	0.000218475	1	CkIIbeta	FBgn0000259	epidermis
4.36062e-08	-1.31253	0.192	0.293	8.72124e-05	1	CG4210	FBgn0038302	epidermis
4.8902e-33	-1.31916	0.407	0.242	9.7804e-30	1	goe	FBgn0027528	epidermis
0.00538271	-1.3442	0.22	0.23	1	1	CG41099	FBgn0039955	epidermis
0.000165136	-1.3443	0.282	0.278	0.330272	1	CG7265	FBgn0038272	epidermis
0.000836005	-1.34938	0.326	0.299	1	1	dlg1	FBgn0001624	epidermis
2.40556e-09	-1.36541	0.285	0.362	4.81111e-06	1	Idgf4	FBgn0026415	epidermis
3.00341e-08	-1.3697	0.181	0.267	6.00682e-05	1	Cyp6v1	FBgn0031126	epidermis
0.00105831	-1.37175	0.173	0.269	1	1	CG7133	FBgn0037150	epidermis
9.16713e-05	-1.37468	0.416	0.368	0.183343	1	GstD1	FBgn0001149	epidermis
6.13525e-37	-1.37509	0.107	0.315	1.22705e-33	1	CG7299	FBgn0032282	epidermis
0.000297083	-1.37642	0.197	0.273	0.594165	1	Pld3	FBgn0032923	epidermis
1.62459e-11	-1.37862	0.243	0.356	3.24918e-08	1	Arc1	FBgn0033926	epidermis
4.66153e-07	-1.37961	0.22	0.247	0.000932306	1	sona	FBgn0034903	epidermis
5.5897e-06	-1.38262	0.187	0.247	0.0111794	1	Mbs	FBgn0005536	epidermis
0.00388409	-1.38317	0.184	0.289	1	1	Klc	FBgn0010235	epidermis
4.11085e-07	-1.38865	0.291	0.307	0.00082217	1	Hsp23	FBgn0001224	epidermis
2.86962e-23	-1.38892	0.171	0.319	5.73923e-20	1	AdSS	FBgn0027493	epidermis
2.00397e-05	-1.39372	0.296	0.351	0.0400794	1	alphaTub84B	FBgn0003884	epidermis
5.13712e-52	-1.39643	0.146	0.364	1.02742e-48	1	Paf-AHalpha	FBgn0025809	epidermis
2.1297e-17	-1.40063	0.31	0.421	4.2594e-14	1	CG17107	FBgn0032281	epidermis
9.77159e-18	-1.40438	0.408	0.296	1.95432e-14	1	CG13531	FBgn0034786	epidermis
1.443e-26	-1.41736	0.303	0.207	2.886e-23	1	lap	FBgn0086372	epidermis
5.44443e-50	-1.41923	0.362	0.245	1.08889e-46	1	E(spl)mbeta-HLH	FBgn0002733	epidermis
3.91515e-11	-1.42079	0.362	0.454	7.8303e-08	1	obst-E	FBgn0031737	epidermis
3.74253e-07	-1.42349	0.291	0.287	0.000748507	1	Lsd-1	FBgn0039114	epidermis
4.01069e-09	-1.4348	0.159	0.251	8.02138e-06	1	Trap1	FBgn0026761	epidermis
0.00723227	-1.43801	0.223	0.288	1	1	CG7903	FBgn0039730	epidermis
2.41484e-07	-1.44247	0.334	0.413	0.000482969	1	CG34166	FBgn0085195	epidermis
8.06906e-54	-1.45036	0.175	0.35	1.61381e-50	1	slpr	FBgn0030018	epidermis
1.21833e-06	-1.4536	0.294	0.359	0.00243667	1	CG4847	FBgn0034229	epidermis
0.00440717	-1.45868	0.17	0.301	1	1	CG9297	FBgn0038181	epidermis
4.78016e-85	-1.45901	0.152	0.42	9.56031e-82	1	CG9757	FBgn0003060	epidermis
1.46797e-05	-1.48517	0.26	0.245	0.0293594	1	yellow-e	FBgn0041711	epidermis
6.10575e-41	-1.49004	0.106	0.278	1.22115e-37	1	Pmp70	FBgn0031069	epidermis
1.26698e-05	-1.49212	0.21	0.233	0.0253396	1	AIMP3	FBgn0050185	epidermis
1.64476e-16	-1.4936	0.256	0.392	3.28952e-13	1	CG6330	FBgn0039464	epidermis
3.81049e-15	-1.50295	0.161	0.304	7.62099e-12	1	sals	FBgn0051374	epidermis
7.13751e-16	-1.50408	0.262	0.401	1.4275e-12	1	tsr	FBgn0011726	epidermis
6.83496e-16	-1.50969	0.178	0.351	1.36699e-12	1	CG31650	FBgn0031673	epidermis
5.42863e-60	-1.52228	0.168	0.386	1.08573e-56	1	CG18259	FBgn0030956	epidermis
1.43871e-16	-1.52423	0.178	0.261	2.87742e-13	1	Su(fu)	FBgn0005355	epidermis
2.17062e-12	-1.52624	0.343	0.264	4.34124e-09	1	bark	FBgn0031571	epidermis
0.00220729	-1.52632	0.158	0.215	1	1	glo	FBgn0259139	epidermis
3.69124e-07	-1.52721	0.169	0.225	0.000738248	1	ple	FBgn0005626	epidermis
0.00129853	-1.52738	0.377	0.335	1	1	mRpL33	FBgn0040907	epidermis
1.17664e-18	-1.53068	0.456	0.31	2.35329e-15	1	CG8009	FBgn0036090	epidermis
1.67104e-08	-1.54144	0.194	0.312	3.34209e-05	1	Gs1	FBgn0001142	epidermis
4.87808e-18	-1.55116	0.346	0.24	9.75617e-15	1	CG12547	FBgn0250830	epidermis
3.03515e-19	-1.56262	0.406	0.246	6.07031e-16	1	rost	FBgn0011705	epidermis
1.38218e-08	-1.56898	0.236	0.3	2.76435e-05	1	CG32369	FBgn0052369	epidermis
8.64709e-21	-1.57065	0.395	0.32	1.72942e-17	1	Hsp27	FBgn0001226	epidermis
3.68586e-05	-1.58533	0.275	0.337	0.0737172	1	TotA	FBgn0028396	epidermis
3.34645e-19	-1.58633	0.188	0.303	6.69291e-16	1	CG16758	FBgn0035348	epidermis
2.2026e-05	-1.59223	0.282	0.369	0.044052	1	Lsp2	FBgn0002565	epidermis
1.72371e-11	-1.59558	0.183	0.272	3.44741e-08	1	CG33521	FBgn0250819	epidermis
0.000841739	-1.60528	0.326	0.274	1	1	Edc3	FBgn0036735	epidermis
0.000460284	-1.62056	0.217	0.268	0.920567	1	Tak1	FBgn0026323	epidermis
1.69303e-05	-1.62536	0.28	0.37	0.0338605	1	Fbp1	FBgn0000639	epidermis
5.55654e-07	-1.62849	0.261	0.394	0.00111131	1	CG14207	FBgn0031037	epidermis
0.000631429	-1.63125	0.354	0.392	1	1	P32	FBgn0034259	epidermis
1.6504e-07	-1.63465	0.152	0.263	0.00033008	1	Lint-1	FBgn0030274	epidermis
0.00106043	-1.63812	0.343	0.366	1	1	CG2233	FBgn0029990	epidermis
9.73206e-59	-1.64048	0.154	0.405	1.94641e-55	1	Argk	FBgn0000116	epidermis
3.3817e-42	-1.64724	0.467	0.305	6.76339e-39	1	Srrm1	FBgn0036340	epidermis
1.38651e-74	-1.6518	0.137	0.391	2.77302e-71	1	Vajk2	FBgn0032538	epidermis
4.91724e-07	-1.66267	0.45	0.376	0.000983447	1	CG42460	FBgn0259950	epidermis
1.03182e-39	-1.66675	0.387	0.264	2.06364e-36	1	mRpL36	FBgn0042112	epidermis
1.30176e-15	-1.67225	0.325	0.263	2.60353e-12	1	CG11529	FBgn0036264	epidermis
0.00335171	-1.67662	0.186	0.228	1	1	CG2162	FBgn0035388	epidermis
4.50906e-06	-1.67849	0.245	0.333	0.00901811	1	CG13603	FBgn0039135	epidermis
2.84055e-11	-1.6823	0.178	0.225	5.68111e-08	1	CG11852	FBgn0039297	epidermis
6.52791e-82	-1.68894	0.434	0.248	1.30558e-78	1	Gld	FBgn0001112	epidermis
1.38945e-19	-1.695	0.41	0.297	2.7789e-16	1	Mmp1	FBgn0035049	epidermis
3.15528e-59	-1.70059	0.098	0.345	6.31056e-56	1	CG32603	FBgn0052603	epidermis
1.09429e-09	-1.7109	0.154	0.286	2.18858e-06	1	CG17292	FBgn0032029	epidermis
1.17706e-66	-1.71323	0.136	0.397	2.35412e-63	1	Mlc2	FBgn0002773	epidermis
5.07379e-17	-1.73376	0.186	0.223	1.01476e-13	1	CG14435	FBgn0029911	epidermis
6.92991e-28	-1.73492	0.415	0.294	1.38598e-24	1	CG34132	FBgn0083968	epidermis
1.02258e-19	-1.73568	0.143	0.284	2.04515e-16	1	CG42846	FBgn0262035	epidermis
0.0038638	-1.74482	0.29	0.371	1	1	Lsp1alpha	FBgn0002562	epidermis
1.39429e-60	-1.74582	0.144	0.348	2.78858e-57	1	Vajk3	FBgn0028544	epidermis
1.41251e-71	-1.75674	0.064	0.299	2.82503e-68	1	Cpr47Ec	FBgn0033600	epidermis
1.40284e-16	-1.76607	0.126	0.321	2.80568e-13	1	CG10512	FBgn0037057	epidermis
6.11468e-86	-1.77613	0.077	0.247	1.22294e-82	1	CG11350	FBgn0035552	epidermis
5.02055e-23	-1.80419	0.109	0.251	1.00411e-19	1	Nplp4	FBgn0040717	epidermis
0.000242459	-1.8056	0.269	0.349	0.484917	1	cer	FBgn0034443	epidermis
0.000123438	-1.81036	0.209	0.267	0.246875	1	CG9572	FBgn0031089	epidermis
2.75784e-32	-1.81049	0.244	0.424	5.51568e-29	1	l(2)34Fc	FBgn0261534	epidermis
1.28029e-18	-1.8112	0.291	0.225	2.56059e-15	1	Listericin	FBgn0033593	epidermis
0.000216826	-1.8126	0.163	0.229	0.433653	1	Cpr49Ag	FBgn0033730	epidermis
5.38826e-17	-1.83569	0.337	0.226	1.07765e-13	1	Xe7	FBgn0010772	epidermis
5.80932e-33	-1.83599	0.177	0.365	1.16186e-29	1	bt	FBgn0005666	epidermis
3.08168e-16	-1.84921	0.181	0.256	6.16336e-13	1	Hrs	FBgn0031450	epidermis
5.54473e-05	-1.8652	0.309	0.333	0.110895	1	Pino	FBgn0016926	epidermis
1.26476e-60	-1.88606	0.133	0.378	2.52952e-57	1	Act57B	FBgn0000044	epidermis
3.72097e-23	-1.88903	0.193	0.374	7.44195e-20	1	SERCA	FBgn0263006	epidermis
3.80757e-14	-1.89452	0.217	0.181	7.61514e-11	1	Ncoa6	FBgn0031698	epidermis
5.44644e-71	-1.96835	0.116	0.383	1.08929e-67	1	hui	FBgn0033968	epidermis
3.11994e-35	-1.97244	0.18	0.347	6.23987e-32	1	Ocrl	FBgn0023508	epidermis
7.68443e-45	-1.97617	0.156	0.371	1.53689e-41	1	TpnC73F	FBgn0010424	epidermis
2.54672e-16	-1.98566	0.184	0.281	5.09343e-13	1	CG9674	FBgn0036663	epidermis
1.61634e-18	-2.00377	0.186	0.368	3.23267e-15	1	CG5177	FBgn0031908	epidermis
1.09296e-54	-2.00988	0.16	0.353	2.18591e-51	1	CG9877	FBgn0034819	epidermis
2.70525e-32	-2.03273	0.211	0.402	5.4105e-29	1	CG31313	FBgn0051313	epidermis
3.65172e-14	-2.05305	0.059	0.234	7.30344e-11	1	CG10953	FBgn0034204	epidermis
5.50914e-49	-2.05409	0.16	0.383	1.10183e-45	1	Mp20	FBgn0002789	epidermis
5.39922e-55	-2.05642	0.169	0.39	1.07984e-51	1	Mlc1	FBgn0002772	epidermis
1.67153e-17	-2.05841	0.144	0.319	3.34307e-14	1	CG33111	FBgn0053111	epidermis
5.92704e-117	-2.05848	0.1	0.35	1.18541e-113	1	Ldh	FBgn0001258	epidermis
3.20011e-42	-2.05944	0.175	0.329	6.40021e-39	1	CG7889	FBgn0031003	epidermis
2.74858e-09	-2.0784	0.101	0.148	5.49716e-06	1	CG42238	FBgn0250867	epidermis
1.60369e-40	-2.0818	0.419	0.26	3.20737e-37	1	CG13366	FBgn0025633	epidermis
0.000235659	-2.08859	0.204	0.303	0.471318	1	CG10623	FBgn0032727	epidermis
1.64387e-68	-2.09527	0.133	0.355	3.28774e-65	1	Mhc	FBgn0264695	epidermis
2.51477e-115	-2.10649	0.084	0.363	5.02954e-112	1	CG32241	FBgn0052241	epidermis
3.75048e-13	-2.11006	0.181	0.345	7.50096e-10	1	Pax	FBgn0041789	epidermis
4.85973e-41	-2.11634	0.162	0.373	9.71947e-38	1	wupA	FBgn0283471	epidermis
8.23054e-28	-2.12242	0.173	0.355	1.64611e-24	1	fau	FBgn0266451	epidermis
8.58081e-07	-2.12533	0.221	0.28	0.00171616	1	glob1	FBgn0027657	epidermis
4.80264e-58	-2.14415	0.134	0.367	9.60528e-55	1	CG5023	FBgn0038774	epidermis
4.85185e-30	-2.15439	0.139	0.325	9.7037e-27	1	CG8888	FBgn0033679	epidermis
2.08029e-07	-2.18191	0.357	0.292	0.000416058	1	koi	FBgn0265003	epidermis
4.11625e-05	-2.18959	0.309	0.286	0.082325	1	tai	FBgn0041092	epidermis
6.6274e-06	-2.19503	0.377	0.428	0.0132548	1	CG7606	FBgn0040565	epidermis
0.00123871	-2.20197	0.174	0.296	1	1	Sclp	FBgn0030357	epidermis
0.000176474	-2.20263	0.282	0.339	0.352948	1	CG7332	FBgn0030973	epidermis
8.9811e-27	-2.20577	0.181	0.36	1.79622e-23	1	l(2)efl	FBgn0011296	epidermis
2.46685e-17	-2.21581	0.13	0.256	4.93371e-14	1	Mhcl	FBgn0026059	epidermis
2.46738e-12	-2.21892	0.283	0.262	4.93477e-09	1	CG15414	FBgn0031542	epidermis
3.49778e-05	-2.2344	0.374	0.342	0.0699557	1	Prps	FBgn0036030	epidermis
1.18512e-54	-2.25342	0.18	0.389	2.37024e-51	1	PyK	FBgn0267385	epidermis
7.71926e-17	-2.25903	0.197	0.316	1.54385e-13	1	Nna1	FBgn0265726	epidermis
3.14365e-10	-2.26555	0.215	0.349	6.28729e-07	1	Zasp66	FBgn0035917	epidermis
6.81536e-30	-2.26628	0.203	0.381	1.36307e-26	1	Mf	FBgn0038294	epidermis
0.000315723	-2.2682	0.31	0.364	0.631445	1	CG9812	FBgn0034860	epidermis
3.05974e-41	-2.27943	0.145	0.321	6.11948e-38	1	sls	FBgn0086906	epidermis
1.92537e-31	-2.28886	0.194	0.38	3.85074e-28	1	Tm1	FBgn0003721	epidermis
3.54745e-12	-2.30829	0.38	0.327	7.0949e-09	1	jbug	FBgn0289650	epidermis
1.00559e-22	-2.31398	0.08	0.248	2.01117e-19	1	CG1368	FBgn0030539	epidermis
6.20891e-18	-2.32873	0.274	0.419	1.24178e-14	1	Lsp1beta	FBgn0002563	epidermis
1.00239e-06	-2.35525	0.208	0.248	0.00200478	1	CG33333	FBgn0053333	epidermis
4.12573e-53	-2.35949	0.16	0.348	8.25145e-50	1	Mical	FBgn0053208	epidermis
8.45184e-59	-2.37906	0.157	0.39	1.69037e-55	1	Ald1	FBgn0000064	epidermis
8.01237e-11	-2.43608	0.174	0.255	1.60247e-07	1	Lcp65Ac	FBgn0020642	epidermis
3.02056e-21	-2.44925	0.133	0.288	6.04112e-18	1	CG1674	FBgn0039897	epidermis
0.00562058	-2.45855	0.318	0.33	1	1	pot	FBgn0250871	epidermis
1.48972e-54	-2.52574	0.119	0.301	2.97945e-51	1	Neurochondrin	FBgn0037447	epidermis
3.39194e-77	-2.53031	0.128	0.383	6.78388e-74	1	up	FBgn0004169	epidermis
3.00037e-27	-2.53507	0.189	0.363	6.00073e-24	1	CG45076	FBgn0266446	epidermis
0.00746971	-2.53971	0.257	0.28	1	1	sdt	FBgn0261873	epidermis
1.47242e-41	-2.55302	0.151	0.335	2.94483e-38	1	GlyP	FBgn0004507	epidermis
6.07078e-56	-2.56068	0.163	0.34	1.21416e-52	1	CG30460	FBgn0050460	epidermis
7.90444e-11	-2.57254	0.293	0.399	1.58089e-07	1	Obp99c	FBgn0039682	epidermis
0.00166048	-2.60666	0.328	0.272	1	1	Pur-alpha	FBgn0022361	epidermis
1.11618e-32	-2.6095	0.171	0.363	2.23236e-29	1	Tm2	FBgn0004117	epidermis
1.19593e-10	-2.62508	0.34	0.308	2.39185e-07	1	br	FBgn0283451	epidermis
3.05886e-45	-2.63539	0.178	0.398	6.11772e-42	1	Mlp60A	FBgn0259209	epidermis
2.47591e-08	-2.63769	0.336	0.295	4.95181e-05	1	Cerk	FBgn0037315	epidermis
1.90521e-117	-2.64132	0.073	0.312	3.81041e-114	1	CG15597	FBgn0037420	epidermis
6.02015e-42	-2.65997	0.164	0.372	1.20403e-38	1	Prm	FBgn0003149	epidermis
9.23381e-16	-2.70595	0.149	0.249	1.84676e-12	1	Gdap2	FBgn0042135	epidermis
1.40149e-62	-2.71575	0.382	0.225	2.80299e-59	1	CG42798	FBgn0261932	epidermis
1.4882e-34	-2.74894	0.117	0.35	2.97641e-31	1	Cpr11A	FBgn0030394	epidermis
1.32708e-06	-2.75718	0.369	0.337	0.00265416	1	Pen	FBgn0287720	epidermis
1.27655e-20	-2.77977	0.327	0.256	2.55311e-17	1	Eip74EF	FBgn0000567	epidermis
0.00011295	-2.78976	0.222	0.294	0.2259	1	Sting	FBgn0033453	epidermis
7.15597e-36	-2.80514	0.174	0.344	1.43119e-32	1	Mlp84B	FBgn0014863	epidermis
6.15762e-27	-2.81484	0.126	0.266	1.23152e-23	1	Cog8	FBgn0287204	epidermis
0.000267286	-2.81912	0.209	0.272	0.534573	1	Atg9	FBgn0034110	epidermis
2.16301e-09	-2.84109	0.365	0.321	4.32601e-06	1	spen	FBgn0016977	epidermis
2.04672e-13	-2.85738	0.14	0.231	4.09343e-10	1	CG7766	FBgn0030087	epidermis
5.05922e-23	-2.87504	0.409	0.277	1.01184e-19	1	CG5953	FBgn0032587	epidermis
8.35547e-05	-2.88777	0.22	0.254	0.167109	1	CG34330	FBgn0085359	epidermis
7.52242e-06	-2.89741	0.226	0.293	0.0150448	1	Pkc98E	FBgn0003093	epidermis
1.20254e-60	-2.92777	0.174	0.399	2.40508e-57	1	Cys	FBgn0004629	epidermis
3.70368e-27	-2.93084	0.152	0.327	7.40736e-24	1	CG43897	FBgn0264489	epidermis
1.08035e-10	-2.94693	0.123	0.252	2.16071e-07	1	Cpr47Eb	FBgn0033598	epidermis
5.55196e-06	-2.96658	0.115	0.212	0.0111039	1	mfas	FBgn0260745	epidermis
9.04324e-41	-2.98069	0.164	0.382	1.80865e-37	1	CG44245	FBgn0265180	epidermis
1.38756e-29	-3.02683	0.148	0.305	2.77513e-26	1	CG34325	FBgn0085354	epidermis
9.53162e-07	-3.04752	0.392	0.339	0.00190632	1	PlexB	FBgn0025740	epidermis
2.14912e-16	-3.05781	0.251	0.228	4.29823e-13	1	Nep2	FBgn0027570	epidermis
1.54998e-55	-3.07403	0.041	0.205	3.09995e-52	1	CG13705	FBgn0035582	epidermis
1.84396e-11	-3.1265	0.182	0.322	3.68791e-08	1	Act87E	FBgn0000046	epidermis
1.52724e-89	-3.19239	0.055	0.321	3.05448e-86	1	CG15515	FBgn0039719	epidermis
3.5634e-06	-3.22306	0.393	0.347	0.00712681	1	CG34398	FBgn0085427	epidermis
2.25533e-30	-3.22311	0.587	0.414	4.51066e-27	1	lncRNA:CR34335	FBgn0267910	epidermis
5.05366e-68	-3.22759	0.113	0.331	1.01073e-64	1	CAH1	FBgn0027844	epidermis
1.24943e-70	-3.2279	0.076	0.281	2.49885e-67	1	Obp83g	FBgn0046875	epidermis
0.00156126	-3.23514	0.195	0.268	1	1	CG5171	FBgn0031907	epidermis
1.38563e-33	-3.25845	0.424	0.293	2.77126e-30	1	ImpE2	FBgn0001254	epidermis
1.81481e-44	-3.30034	0.199	0.405	3.62962e-41	1	Gapdh2	FBgn0001092	epidermis
3.15652e-76	-3.30447	0.064	0.267	6.31305e-73	1	Cpr65Ax2	FBgn0042118	epidermis
3.98755e-09	-3.32491	0.428	0.328	7.9751e-06	1	cindr	FBgn0027598	epidermis
8.65038e-15	-3.45869	0.123	0.247	1.73008e-11	1	Tsf1	FBgn0022355	epidermis
6.38962e-07	-3.5975	0.136	0.22	0.00127792	1	CG42834	FBgn0262023	epidermis
1.61044e-40	-3.71156	0.397	0.262	3.22089e-37	1	pum	FBgn0003165	epidermis
0.00426989	-3.73223	0.117	0.196	1	1	SP1029	FBgn0263236	epidermis
1.76719e-13	-3.77132	0.332	0.29	3.53439e-10	1	cv-c	FBgn0285955	epidermis
4.26016e-06	-3.79754	0.116	0.213	0.00852031	1	CG17108	FBgn0032285	epidermis
3.22883e-32	-3.87182	0.429	0.324	6.45765e-29	1	prage	FBgn0283741	epidermis
2.01529e-10	-4.01266	0.275	0.219	4.03059e-07	1	Src42A	FBgn0264959	epidermis
2.83707e-38	-4.01439	0.401	0.272	5.67414e-35	1	cwo	FBgn0259938	epidermis
5.12057e-19	-4.03563	0.138	0.16	1.02411e-15	1	lncRNA:CR33948	FBgn0063083	epidermis
2.54825e-27	-4.12213	0.213	0.189	5.09651e-24	1	Achl	FBgn0033936	epidermis
1.20014e-05	-4.14667	0.204	0.263	0.0240028	1	Strn-Mlck	FBgn0265045	epidermis
3.70192e-14	-4.25841	0.13	0.174	7.40384e-11	1	CG11300	FBgn0034901	epidermis
1.03282e-09	-4.34845	0.546	0.462	2.06563e-06	1	Jon99Ciii	FBgn0003357	epidermis
6.11422e-05	-4.46904	0.325	0.262	0.122284	1	sba	FBgn0016754	epidermis
3.35075e-16	-4.60241	0.411	0.298	6.70151e-13	1	Gbs-70E	FBgn0036428	epidermis
1.10353e-35	-4.73562	0.26	0.178	2.20707e-32	1	Rbfox1	FBgn0052062	epidermis
0.000537292	-4.75363	0.247	0.252	1	1	CG33970	FBgn0053970	epidermis
6.46554e-27	-4.80657	0.336	0.236	1.29311e-23	1	CG5151	FBgn0036576	epidermis
6.89683e-05	-4.86185	0.101	0.208	0.137937	1	CG8012	FBgn0040832	epidermis
2.24319e-06	-4.87734	0.263	0.304	0.00448639	1	p120ctn	FBgn0260799	epidermis
4.17989e-11	-5.0152	0.086	0.177	8.35978e-08	1	CG7465	FBgn0035551	epidermis
1.25503e-27	-5.36443	0.128	0.105	2.51006e-24	1	Ten-a	FBgn0267001	epidermis
1.45662e-11	-5.52703	0.195	0.367	2.91324e-08	1	CG14566	FBgn0037127	epidermis
1.15086e-25	-5.71534	0.161	0.341	2.30172e-22	1	MYPT-75D	FBgn0036801	epidermis
2.98014e-05	-5.75393	0.163	0.169	0.0596027	1	hdc	FBgn0005619	epidermis
1.84456e-15	-5.76557	0.318	0.244	3.68912e-12	1	CG14767	FBgn0040777	epidermis
1.26967e-24	-5.78589	0.34	0.217	2.53934e-21	1	Ncc69	FBgn0036279	epidermis
2.12396e-07	-6.14485	0.397	0.345	0.000424791	1	Mrtf	FBgn0052296	epidermis
2.15177e-09	-6.18816	0.37	0.322	4.30355e-06	1	raw	FBgn0003209	epidermis
0.00805909	-6.20483	0.152	0.286	1	1	CG5867	FBgn0027586	epidermis
0.000655544	-6.22486	0.254	0.282	1	1	foxo	FBgn0038197	epidermis
4.39186e-17	-6.2769	0.091	0.21	8.78373e-14	1	CG4115	FBgn0038017	epidermis
6.87695e-27	-6.3381	0.194	0.196	1.37539e-23	1	CG7214	FBgn0031940	epidermis
4.23687e-11	-6.37623	0.255	0.207	8.47374e-08	1	Dbp80	FBgn0024804	epidermis
0.00333245	-6.56726	0.145	0.278	1	1	CG13043	FBgn0036600	epidermis
6.22202e-06	-6.57432	0.168	0.175	0.012444	1	ed	FBgn0000547	epidermis
4.92914e-36	-6.65115	0.192	0.148	9.85829e-33	1	bi	FBgn0000179	epidermis
2.75135e-11	-6.66836	0.041	0.142	5.5027e-08	1	CG13067	FBgn0036589	epidermis
6.83699e-05	-6.71902	0.163	0.24	0.13674	1	CG12310	FBgn0036467	epidermis
0.00274007	-6.7393	0.203	0.288	1	1	Gart	FBgn0000053	epidermis
3.1035e-35	-6.76181	0.405	0.262	6.20701e-32	1	vap	FBgn0003969	epidermis
4.23133e-09	-6.92152	0.16	0.248	8.46266e-06	1	CG40486	FBgn0263830	epidermis
1.43187e-05	-7.00107	0.184	0.247	0.0286374	1	lncRNA:CR43314	FBgn0263019	epidermis
1.19617e-05	-7.68099	0.241	0.24	0.0239234	1	msi	FBgn0011666	epidermis
8.54164e-14	-7.73543	0.345	0.279	1.70833e-10	1	Eip63E	FBgn0005640	epidermis
2.00357e-07	-7.77581	0.18	0.245	0.000400714	1	tay	FBgn0260938	epidermis
1.50975e-07	-7.83284	0.09	0.226	0.00030195	1	CG13044	FBgn0036599	epidermis
1.00508e-09	-7.91388	0.384	0.318	2.01017e-06	1	Rrp47	FBgn0030711	epidermis
2.62104e-41	-7.95293	0.323	0.204	5.24207e-38	1	pyd	FBgn0262614	epidermis
9.33142e-14	-8.11871	0.215	0.323	1.86628e-10	1	dnc	FBgn0000479	epidermis
5.34825e-08	-8.44284	0.179	0.167	0.000106965	1	nkd	FBgn0002945	epidermis
3.49666e-59	-8.87314	0.488	0.261	6.99333e-56	1	Pkn	FBgn0020621	epidermis
7.49774e-45	-9.00584	0.519	0.318	1.49955e-41	1	px	FBgn0003175	epidermis
4.3392e-29	-9.73081	0.171	0.354	8.6784e-26	1	CG5001	FBgn0031322	epidermis
2.76992e-10	-11.9269	0.198	0.212	5.53985e-07	1	CG4962	FBgn0036597	epidermis
1.57323e-08	-13.3955	0.385	0.312	3.14646e-05	1	shi	FBgn0003392	epidermis
5.18894e-13	6.73215	0.42	0.214	1.03779e-09	2	Strn-Mlck	FBgn0265045	muscle
3.30978e-13	5.82174	0.437	0.28	6.61956e-10	2	Usp47	FBgn0016756	muscle
9.72743e-06	5.22587	0.247	0.342	0.0194549	2	MRP	FBgn0032456	muscle
1.00418e-257	5.15806	0.778	0.269	2.00836e-254	2	Gapdh2	FBgn0001092	muscle
0	4.96766	0.84	0.225	0	2	CG44245	FBgn0265180	muscle
1.7174e-218	4.95428	0.732	0.199	3.43481e-215	2	Act87E	FBgn0000046	muscle
1.05432e-20	4.91342	0.44	0.219	2.10864e-17	2	Atg9	FBgn0034110	muscle
3.56305e-269	4.911	0.77	0.187	7.1261e-266	2	CG43897	FBgn0264489	muscle
1.07462e-15	4.66259	0.178	0.294	2.14924e-12	2	Eip74EF	FBgn0000567	muscle
9.1798e-276	4.49489	0.811	0.222	1.83596e-272	2	CG45076	FBgn0266446	muscle
0	4.47946	0.823	0.215	0	2	Tm2	FBgn0004117	muscle
7.59986e-250	4.42855	0.763	0.21	1.51997e-246	2	Mlp84B	FBgn0014863	muscle
2.55851e-83	4.29395	0.552	0.162	5.11703e-80	2	l(2)01289	FBgn0010482	muscle
1.34244e-197	4.25846	0.695	0.168	2.68488e-194	2	Neurochondrin	FBgn0037447	muscle
0	4.2135	0.84	0.245	0	2	Mlp60A	FBgn0259209	muscle
0	4.14143	0.847	0.216	0	2	Prm	FBgn0003149	muscle
0	4.12366	0.844	0.215	0	2	up	FBgn0004169	muscle
0	4.10351	0.836	0.234	0	2	Tm1	FBgn0003721	muscle
6.96496e-282	4.07733	0.812	0.236	1.39299e-278	2	Ald1	FBgn0000064	muscle
0	4.04221	0.832	0.214	0	2	l(2)efl	FBgn0011296	muscle
2.06946e-25	4.02516	0.145	0.244	4.13892e-22	2	tay	FBgn0260938	muscle
0	4.01054	0.869	0.231	0	2	Mf	FBgn0038294	muscle
2.29429e-269	3.98943	0.778	0.18	4.58857e-266	2	CG8888	FBgn0033679	muscle
7.42469e-210	3.90686	0.745	0.255	1.48494e-206	2	PyK	FBgn0267385	muscle
9.84969e-277	3.84892	0.789	0.215	1.96994e-273	2	fau	FBgn0266451	muscle
5.44298e-206	3.82091	0.721	0.203	1.0886e-202	2	GlyP	FBgn0004507	muscle
0	3.8031	0.85	0.215	0	2	wupA	FBgn0283471	muscle
2.1964e-221	3.78602	0.709	0.192	4.39281e-218	2	sls	FBgn0086906	muscle
6.83928e-238	3.77462	0.762	0.219	1.36786e-234	2	CG5023	FBgn0038774	muscle
0	3.76693	0.864	0.221	0	2	Mp20	FBgn0002789	muscle
2.42007e-262	3.71321	0.767	0.212	4.84014e-259	2	Pax	FBgn0041789	muscle
0	3.69714	0.838	0.22	0	2	CG5177	FBgn0031908	muscle
3.21111e-300	3.67999	0.813	0.239	6.42223e-297	2	Mlc1	FBgn0002772	muscle
9.77944e-220	3.64234	0.71	0.202	1.95589e-216	2	Ldh	FBgn0001258	muscle
1.11501e-111	3.63696	0.629	0.218	2.23002e-108	2	Nna1	FBgn0265726	muscle
0	3.61686	0.834	0.215	0	2	TpnC73F	FBgn0010424	muscle
2.0586e-19	3.55019	0.393	0.261	4.11721e-16	2	Cul2	FBgn0032956	muscle
4.1448e-284	3.53396	0.776	0.204	8.28959e-281	2	Mhc	FBgn0264695	muscle
5.88595e-95	3.52471	0.613	0.212	1.17719e-91	2	CG10623	FBgn0032727	muscle
0	3.50574	0.859	0.209	0	2	Zasp66	FBgn0035917	muscle
0	3.35283	0.844	0.212	0	2	Act57B	FBgn0000044	muscle
4.62725e-104	3.30118	0.616	0.273	9.25451e-101	2	cer	FBgn0034443	muscle
8.10422e-20	3.25428	0.44	0.212	1.62084e-16	2	CG5171	FBgn0031907	muscle
8.3498e-127	3.24639	0.641	0.199	1.66996e-123	2	CG10512	FBgn0037057	muscle
1.15757e-198	3.22976	0.733	0.248	2.31514e-195	2	SERCA	FBgn0263006	muscle
0.00129953	3.18127	0.248	0.247	1	2	DIP-lambda	FBgn0267428	muscle
8.17277e-45	3.1733	0.491	0.221	1.63455e-41	2	Sclp	FBgn0030357	muscle
8.82049e-233	3.17192	0.76	0.23	1.7641e-229	2	bt	FBgn0005666	muscle
2.30175e-151	3.15725	0.67	0.189	4.60351e-148	2	sals	FBgn0051374	muscle
0	3.14912	0.848	0.228	0	2	Mlc2	FBgn0002773	muscle
0	3.13645	0.844	0.242	0	2	Argk	FBgn0000116	muscle
2.8051e-66	3.10038	0.549	0.229	5.6102e-63	2	Gs1	FBgn0001142	muscle
2.83233e-55	3.09905	0.524	0.195	5.66465e-52	2	CG33521	FBgn0250819	muscle
1.32026e-103	2.96515	0.597	0.203	2.64052e-100	2	CG9297	FBgn0038181	muscle
8.35291e-146	2.95675	0.697	0.301	1.67058e-142	2	tsr	FBgn0011726	muscle
2.63722e-19	2.81987	0.448	0.253	5.27443e-16	2	CG44085	FBgn0264894	muscle
2.52289e-07	2.7753	0.145	0.245	0.000504579	2	mth	FBgn0023000	muscle
3.15229e-61	2.56804	0.531	0.215	6.30459e-58	2	Pdp	FBgn0029958	muscle
5.01202e-81	2.52247	0.548	0.162	1.0024e-77	2	tn	FBgn0265356	muscle
2.63305e-33	2.49658	0.458	0.226	5.2661e-30	2	spn-F	FBgn0086362	muscle
4.08825e-11	2.47375	0.271	0.362	8.1765e-08	2	CG8664	FBgn0030836	muscle
8.29204e-19	2.46551	0.415	0.225	1.65841e-15	2	CG9674	FBgn0036663	muscle
1.10797e-42	2.31867	0.472	0.181	2.21594e-39	2	CG14109	FBgn0036364	muscle
1.5927e-93	2.28503	0.632	0.25	3.18539e-90	2	Pgm1	FBgn0003076	muscle
6.37557e-05	2.18275	0.324	0.385	0.127511	2	vir	FBgn0003977	muscle
2.19386e-07	2.15379	0.399	0.301	0.000438771	2	CG3308	FBgn0038877	muscle
2.84628e-19	2.05713	0.48	0.32	5.69256e-16	2	mRpL33	FBgn0040907	muscle
5.14629e-07	2.04936	0.231	0.298	0.00102926	2	rost	FBgn0011705	muscle
1.37128e-134	2.01969	0.698	0.294	2.74257e-131	2	CG14207	FBgn0031037	muscle
7.57855e-12	2.00967	0.349	0.218	1.51571e-08	2	CG13319	FBgn0033781	muscle
2.13117e-07	1.97838	0.385	0.297	0.000426233	2	Ide	FBgn0001247	muscle
1.62002e-08	1.90034	0.389	0.255	3.24005e-05	2	kdn	FBgn0261955	muscle
1.63982e-48	1.89281	0.556	0.319	3.27963e-45	2	Drat	FBgn0033188	muscle
2.96876e-22	1.84912	0.242	0.369	5.93752e-19	2	KCNQ	FBgn0033494	muscle
1.81186e-14	1.84507	0.444	0.297	3.62373e-11	2	cnk	FBgn0286070	muscle
7.89002e-08	1.84344	0.231	0.271	0.0001578	2	EndoA	FBgn0038659	muscle
4.30492e-07	1.80443	0.32	0.381	0.000860985	2	Obp99c	FBgn0039682	muscle
0.0014391	1.72177	0.373	0.316	1	2	CG13531	FBgn0034786	muscle
1.6678e-114	1.70212	0.644	0.252	3.33559e-111	2	L2HGDH	FBgn0032729	muscle
7.22224e-20	1.66607	0.462	0.237	1.44445e-16	2	Jheh3	FBgn0034406	muscle
3.17216e-63	1.64417	0.502	0.249	6.34432e-60	2	Gga	FBgn0030141	muscle
1.06727e-24	1.64073	0.451	0.24	2.13454e-21	2	CG6115	FBgn0040985	muscle
0.00260344	1.62072	0.253	0.307	1	2	CHKov1	FBgn0045761	muscle
0.00146092	1.60454	0.222	0.274	1	2	CG9384	FBgn0036446	muscle
0.00503323	1.55093	0.29	0.307	1	2	Gclm	FBgn0046114	muscle
3.04124e-10	1.53756	0.334	0.218	6.08248e-07	2	CG5028	FBgn0039358	muscle
1.87139e-14	1.53345	0.386	0.239	3.74278e-11	2	PGRP-LE	FBgn0030695	muscle
0.00246063	1.52655	0.28	0.22	1	2	Cog8	FBgn0287204	muscle
6.10966e-49	1.48072	0.549	0.302	1.22193e-45	2	CG17508	FBgn0039970	muscle
3.19013e-19	1.4778	0.426	0.288	6.38026e-16	2	CG9391	FBgn0037063	muscle
2.39403e-08	1.4744	0.291	0.28	4.78806e-05	2	Pka-R2	FBgn0022382	muscle
6.75344e-54	1.4721	0.129	0.292	1.35069e-50	2	CG42798	FBgn0261932	muscle
0.00211153	1.46961	0.373	0.288	1	2	Men-b	FBgn0029155	muscle
1.14602e-16	1.45923	0.438	0.268	2.29205e-13	2	Eip55E	FBgn0000566	muscle
8.01335e-39	1.45007	0.161	0.363	1.60267e-35	2	hrm	FBgn0033028	muscle
0.00598056	1.44491	0.186	0.211	1	2	tsl	FBgn0003867	muscle
3.61233e-09	1.44022	0.396	0.288	7.22467e-06	2	CG4025	FBgn0025624	muscle
3.84847e-10	1.43897	0.214	0.29	7.69694e-07	2	dbo	FBgn0040230	muscle
8.04759e-31	1.43359	0.403	0.213	1.60952e-27	2	CG7133	FBgn0037150	muscle
8.03037e-05	1.43341	0.344	0.288	0.160607	2	CG5793	FBgn0038858	muscle
2.10853e-78	1.43126	0.579	0.247	4.21706e-75	2	CG5381	FBgn0032218	muscle
1.04858e-42	1.42965	0.429	0.161	2.09717e-39	2	Fnta	FBgn0031633	muscle
1.89255e-06	1.4286	0.237	0.269	0.00378511	2	Sgt1	FBgn0265101	muscle
2.28373e-31	1.41767	0.498	0.293	4.56745e-28	2	Arc1	FBgn0033926	muscle
8.87959e-07	1.39388	0.362	0.242	0.00177592	2	CG5541	FBgn0030603	muscle
8.84835e-23	1.38016	0.169	0.268	1.76967e-19	2	CG10565	FBgn0037051	muscle
1.19471e-12	1.37755	0.108	0.237	2.38942e-09	2	Cbl	FBgn0020224	muscle
2.77641e-12	1.37594	0.313	0.172	5.55281e-09	2	stac	FBgn0266719	muscle
2.70653e-13	1.36638	0.502	0.375	5.41307e-10	2	CysRS	FBgn0027091	muscle
0.000663049	1.35327	0.268	0.268	1	2	CG8134	FBgn0030671	muscle
2.0626e-08	1.34691	0.424	0.306	4.12521e-05	2	SdhA	FBgn0261439	muscle
6.41399e-07	1.34553	0.382	0.284	0.0012828	2	sav	FBgn0053193	muscle
3.07508e-07	1.33937	0.372	0.265	0.000615015	2	ND-B14.7	FBgn0034576	muscle
1.78432e-19	1.31616	0.358	0.233	3.56864e-16	2	lncRNA:CR42861	FBgn0262108	muscle
4.89911e-19	1.31605	0.483	0.31	9.79822e-16	2	ND-51	FBgn0031771	muscle
3.87215e-33	1.31084	0.44	0.267	7.7443e-30	2	CG2846	FBgn0014930	muscle
4.1313e-51	1.29319	0.561	0.314	8.2626e-48	2	galectin	FBgn0031213	muscle
0.00402697	1.28592	0.363	0.27	1	2	CG31999	FBgn0051999	muscle
2.50994e-10	1.27547	0.395	0.293	5.01987e-07	2	AIMP2	FBgn0036515	muscle
0.000206844	1.27085	0.264	0.338	0.413687	2	Cf2	FBgn0000286	muscle
2.25629e-07	1.25661	0.326	0.238	0.000451259	2	CG17124	FBgn0032297	muscle
2.41035e-31	1.25632	0.157	0.331	4.8207e-28	2	Abp1	FBgn0036372	muscle
2.73687e-18	1.25227	0.143	0.32	5.47374e-15	2	CG5823	FBgn0038515	muscle
1.90514e-29	1.24052	0.197	0.365	3.81027e-26	2	CG7638	FBgn0036133	muscle
1.00908e-05	1.23491	0.307	0.252	0.0201817	2	CG11396	FBgn0037022	muscle
5.47839e-39	1.21762	0.479	0.236	1.09568e-35	2	CG31855	FBgn0051855	muscle
3.39739e-55	1.21243	0.457	0.204	6.79478e-52	2	Npl4	FBgn0039348	muscle
2.41443e-07	1.20975	0.403	0.315	0.000482886	2	CG18259	FBgn0030956	muscle
5.68165e-15	1.20782	0.288	0.204	1.13633e-11	2	bip1	FBgn0026263	muscle
2.39927e-07	1.20754	0.135	0.208	0.000479855	2	CG7214	FBgn0031940	muscle
1.19049e-28	1.20332	0.4	0.233	2.38097e-25	2	CG13926	FBgn0035243	muscle
1.74646e-10	1.19828	0.563	0.453	3.49293e-07	2	Thor	FBgn0261560	muscle
8.08851e-05	1.18996	0.238	0.292	0.16177	2	CG11050	FBgn0031836	muscle
1.81753e-19	1.18109	0.227	0.389	3.63506e-16	2	flw	FBgn0000711	muscle
1.83174e-06	1.17396	0.383	0.266	0.00366349	2	CG33199	FBgn0053199	muscle
3.90471e-11	1.17391	0.312	0.216	7.80941e-08	2	CG9547	FBgn0031824	muscle
1.90682e-06	1.16892	0.396	0.318	0.00381364	2	CG8531	FBgn0033918	muscle
6.67918e-42	1.16547	0.467	0.213	1.33584e-38	2	Pdha	FBgn0028325	muscle
0.00738191	1.1639	0.216	0.232	1	2	RhoGAP68F	FBgn0036257	muscle
0.0042758	1.16164	0.289	0.237	1	2	mats	FBgn0038965	muscle
2.39782e-05	1.1382	0.257	0.284	0.0479563	2	bs	FBgn0004101	muscle
6.77157e-26	1.13491	0.37	0.178	1.35431e-22	2	Usp2	FBgn0031187	muscle
6.42828e-14	1.13164	0.376	0.229	1.28566e-10	2	CG3626	FBgn0029706	muscle
2.00223e-08	1.12239	0.398	0.296	4.00446e-05	2	HDAC6	FBgn0026428	muscle
1.56349e-19	1.11223	0.442	0.291	3.12699e-16	2	CG14483	FBgn0034248	muscle
8.51549e-25	1.10108	0.41	0.221	1.7031e-21	2	CG2147	FBgn0030025	muscle
2.7651e-07	1.07566	0.208	0.249	0.000553019	2	Listericin	FBgn0033593	muscle
2.14412e-13	1.05318	0.202	0.313	4.28825e-10	2	CG42813	FBgn0261995	muscle
3.91852e-15	1.03595	0.438	0.297	7.83704e-12	2	ABCB7	FBgn0035244	muscle
1.97566e-43	1.03586	0.457	0.218	3.95132e-40	2	scramb2	FBgn0035390	muscle
9.9766e-13	1.03432	0.429	0.31	1.99532e-09	2	Mvb12	FBgn0030894	muscle
4.5367e-12	1.01907	0.417	0.247	9.07339e-09	2	Gel	FBgn0010225	muscle
7.00291e-07	1.01848	0.226	0.274	0.00140058	2	CG1317	FBgn0035333	muscle
3.40131e-07	1.01595	0.3	0.254	0.000680261	2	CG11811	FBgn0036099	muscle
1.71683e-06	1.01258	0.306	0.234	0.00343366	2	Atg18a	FBgn0035850	muscle
1.0204e-64	1.00797	0.474	0.175	2.04079e-61	2	Mpi	FBgn0286506	muscle
5.84983e-24	1.00312	0.163	0.337	1.16997e-20	2	koi	FBgn0265003	muscle
6.57653e-10	1.00211	0.458	0.341	1.31531e-06	2	SCCRO	FBgn0036510	muscle
7.28849e-15	0.994365	0.302	0.436	1.4577e-11	2	CG17549	FBgn0032774	muscle
7.04993e-17	0.992432	0.211	0.322	1.40999e-13	2	Irp-1A	FBgn0024958	muscle
1.162e-15	0.989658	0.212	0.169	2.32399e-12	2	yata	FBgn0260990	muscle
1.90171e-21	0.987687	0.402	0.231	3.80342e-18	2	CG3776	FBgn0035088	muscle
2.81116e-06	0.986796	0.186	0.263	0.00562233	2	PpV	FBgn0003139	muscle
1.92982e-159	0.981491	0.655	0.169	3.85963e-156	2	CG1674	FBgn0039897	muscle
3.42088e-22	0.977154	0.202	0.335	6.84176e-19	2	pic	FBgn0260962	muscle
1.57507e-11	0.970149	0.369	0.251	3.15013e-08	2	ND-30	FBgn0266582	muscle
1.87732e-18	0.963526	0.173	0.277	3.75463e-15	2	CHORD	FBgn0029503	muscle
3.13818e-05	0.954662	0.328	0.331	0.0627635	2	Syx7	FBgn0267849	muscle
2.4091e-53	0.95301	0.58	0.327	4.8182e-50	2	mRpL42	FBgn0033480	muscle
1.08469e-23	0.950072	0.124	0.241	2.16938e-20	2	Rnp4F	FBgn0014024	muscle
3.93523e-45	0.934665	0.495	0.264	7.87045e-42	2	CG7523	FBgn0038533	muscle
5.99192e-08	0.929907	0.389	0.288	0.000119838	2	Fem-1	FBgn0034542	muscle
1.34353e-12	0.918723	0.22	0.301	2.68705e-09	2	Edc3	FBgn0036735	muscle
4.38815e-09	0.910907	0.43	0.346	8.7763e-06	2	CG8230	FBgn0027607	muscle
1.63686e-06	0.906953	0.4	0.309	0.00327372	2	I-2	FBgn0028429	muscle
8.64366e-10	0.894409	0.335	0.274	1.72873e-06	2	cin	FBgn0000316	muscle
2.48343e-05	0.878127	0.149	0.221	0.0496687	2	CG2991	FBgn0031474	muscle
3.56829e-05	0.86826	0.304	0.405	0.0713659	2	CG9257	FBgn0032916	muscle
1.87201e-09	0.86705	0.323	0.254	3.74402e-06	2	Galphas	FBgn0001123	muscle
7.5412e-21	0.866712	0.415	0.264	1.50824e-17	2	CG9346	FBgn0034572	muscle
9.40673e-05	0.860504	0.242	0.216	0.188135	2	CG31028	FBgn0051028	muscle
0.00123461	0.86001	0.335	0.269	1	2	san	FBgn0024188	muscle
0.000373561	0.85893	0.416	0.229	0.747122	2	sbm	FBgn0030574	muscle
2.12176e-25	0.85429	0.465	0.3	4.24351e-22	2	Osbp	FBgn0020626	muscle
9.12858e-15	0.844908	0.436	0.312	1.82572e-11	2	CG7806	FBgn0032018	muscle
2.08183e-13	0.836497	0.206	0.295	4.16367e-10	2	Piezo	FBgn0264953	muscle
3.82037e-12	0.833343	0.353	0.226	7.64073e-09	2	UGP	FBgn0035978	muscle
3.09224e-35	0.832585	0.473	0.252	6.18449e-32	2	NijC	FBgn0038079	muscle
6.93309e-32	0.819189	0.166	0.276	1.38662e-28	2	CG17202	FBgn0038043	muscle
3.05284e-12	0.817172	0.433	0.327	6.10568e-09	2	CG8818	FBgn0033751	muscle
0.000130193	0.814351	0.305	0.267	0.260386	2	GstD9	FBgn0038020	muscle
8.80823e-06	0.812046	0.316	0.236	0.0176165	2	Dlc90F	FBgn0024432	muscle
4.35577e-32	0.81137	0.529	0.289	8.71155e-29	2	S6k	FBgn0283472	muscle
0.0077085	0.808626	0.427	0.355	1	2	CG14184	FBgn0036932	muscle
5.61075e-16	0.806657	0.402	0.241	1.12215e-12	2	CG3295	FBgn0034573	muscle
9.27739e-05	0.805857	0.267	0.281	0.185548	2	ApepP	FBgn0026150	muscle
4.07666e-19	0.793942	0.39	0.247	8.15332e-16	2	CG13365	FBgn0029529	muscle
9.08287e-37	0.790323	0.508	0.284	1.81657e-33	2	CG44242	FBgn0265177	muscle
1.2274e-05	0.782167	0.238	0.284	0.024548	2	Fkbp59	FBgn0029174	muscle
9.73602e-49	0.779203	0.527	0.279	1.9472e-45	2	CG3061	FBgn0038195	muscle
2.73528e-53	0.770068	0.479	0.227	5.47057e-50	2	CG13807	FBgn0035323	muscle
8.1592e-18	0.766324	0.435	0.264	1.63184e-14	2	Taf10	FBgn0028398	muscle
4.72782e-57	0.764131	0.567	0.271	9.45564e-54	2	EMC5	FBgn0032732	muscle
6.93664e-14	0.764124	0.391	0.258	1.38733e-10	2	CanB2	FBgn0015614	muscle
2.2151e-05	0.745717	0.231	0.296	0.044302	2	CG14641	FBgn0037220	muscle
9.30525e-06	0.745365	0.226	0.262	0.0186105	2	CG31370	FBgn0051370	muscle
1.60854e-07	0.745036	0.418	0.32	0.000321708	2	CG5861	FBgn0015338	muscle
1.3454e-06	0.744557	0.284	0.321	0.00269079	2	Roc2	FBgn0044020	muscle
2.96435e-20	0.743306	0.195	0.329	5.92871e-17	2	CG2926	FBgn0037344	muscle
1.12638e-16	0.742061	0.427	0.282	2.25276e-13	2	p38a	FBgn0015765	muscle
1.16205e-06	0.741544	0.373	0.309	0.00232409	2	Mtch	FBgn0027786	muscle
0.00152686	0.740637	0.396	0.294	1	2	CG5989	FBgn0017429	muscle
5.76747e-07	0.73764	0.317	0.247	0.00115349	2	ND-19	FBgn0035046	muscle
7.70217e-13	0.73579	0.326	0.239	1.54043e-09	2	gfzf	FBgn0250732	muscle
7.75859e-05	0.73441	0.164	0.248	0.155172	2	stau	FBgn0003520	muscle
4.17834e-12	0.733548	0.173	0.251	8.35668e-09	2	Coa7	FBgn0039965	muscle
5.53111e-18	0.724973	0.422	0.232	1.10622e-14	2	Srlp	FBgn0038049	muscle
4.22033e-14	0.723917	0.188	0.272	8.44066e-11	2	SppL	FBgn0039381	muscle
2.36868e-08	0.722114	0.437	0.315	4.73736e-05	2	CG5059	FBgn0037007	muscle
5.78404e-12	0.701256	0.194	0.282	1.15681e-08	2	Rheb	FBgn0041191	muscle
8.20237e-46	0.700516	0.432	0.196	1.64047e-42	2	CG11474	FBgn0034688	muscle
2.4611e-05	0.700245	0.233	0.333	0.0492219	2	gry	FBgn0286567	muscle
3.04392e-12	0.697011	0.343	0.248	6.08784e-09	2	CG31357	FBgn0051357	muscle
2.11035e-08	0.694627	0.445	0.364	4.22069e-05	2	ND-B14.5A	FBgn0025839	muscle
3.08549e-08	0.692193	0.163	0.252	6.17097e-05	2	Dnz1	FBgn0027453	muscle
1.06061e-25	0.684879	0.413	0.238	2.12123e-22	2	Naxd	FBgn0036848	muscle
7.1125e-05	0.684238	0.302	0.346	0.14225	2	Rcd5	FBgn0263832	muscle
1.4252e-06	0.683744	0.235	0.29	0.0028504	2	EloB	FBgn0023212	muscle
2.22531e-07	0.680384	0.234	0.301	0.000445062	2	Syx18	FBgn0039212	muscle
1.38603e-20	0.676471	0.424	0.213	2.77206e-17	2	Eglp4	FBgn0034885	muscle
0.000586232	0.672636	0.357	0.269	1	2	CG11537	FBgn0035400	muscle
7.19638e-46	0.669962	0.395	0.174	1.43928e-42	2	CG6195	FBgn0038723	muscle
1.88402e-21	0.664159	0.456	0.301	3.76804e-18	2	CG14407	FBgn0030584	muscle
9.12864e-07	0.66196	0.334	0.232	0.00182573	2	MAPk-Ak2	FBgn0013987	muscle
0.000220576	0.660811	0.166	0.25	0.441153	2	XNP	FBgn0039338	muscle
3.27808e-05	0.658573	0.31	0.257	0.0655616	2	CG10353	FBgn0030349	muscle
0.00124011	0.652316	0.271	0.33	1	2	Deaf1	FBgn0013799	muscle
4.79855e-05	0.651848	0.402	0.335	0.095971	2	CG32581	FBgn0052581	muscle
7.04201e-45	0.650889	0.449	0.217	1.4084e-41	2	CG9586	FBgn0032101	muscle
2.92019e-11	0.645076	0.188	0.26	5.84039e-08	2	mRpL43	FBgn0034893	muscle
9.25304e-07	0.642624	0.297	0.219	0.00185061	2	CG3632	FBgn0030735	muscle
5.71514e-16	0.640848	0.234	0.364	1.14303e-12	2	CG9135	FBgn0031769	muscle
1.6492e-21	0.634167	0.448	0.258	3.29841e-18	2	DnaJ-H	FBgn0032474	muscle
4.6384e-19	0.630862	0.363	0.206	9.2768e-16	2	Mbs	FBgn0005536	muscle
1.56116e-40	0.618738	0.181	0.296	3.12231e-37	2	udt	FBgn0039113	muscle
3.48678e-08	0.608516	0.273	0.344	6.97356e-05	2	mRpL47	FBgn0014023	muscle
8.79684e-20	0.606078	0.164	0.247	1.75937e-16	2	be	FBgn0052594	muscle
2.65384e-64	0.605418	0.102	0.305	5.30768e-61	2	Cdep	FBgn0265082	muscle
1.51976e-08	0.605202	0.239	0.204	3.03952e-05	2	CG8132	FBgn0037687	muscle
1.05473e-44	0.594407	0.189	0.429	2.10946e-41	2	Liprin-alpha	FBgn0046704	muscle
1.1446e-17	0.594287	0.459	0.297	2.28921e-14	2	CG12099	FBgn0035232	muscle
3.10293e-07	0.589511	0.28	0.343	0.000620587	2	prel	FBgn0033413	muscle
6.1354e-25	0.584577	0.14	0.303	1.22708e-21	2	CG7896	FBgn0039728	muscle
2.88113e-05	0.58411	0.346	0.254	0.0576226	2	cu	FBgn0261808	muscle
0.00150336	0.575284	0.283	0.216	1	2	CG6903	FBgn0029737	muscle
2.42749e-06	0.574206	0.24	0.268	0.00485499	2	Alg2	FBgn0035401	muscle
6.91534e-30	0.573231	0.476	0.283	1.38307e-26	2	Zip99C	FBgn0039714	muscle
0.00802884	0.570284	0.26	0.275	1	2	CG17385	FBgn0033934	muscle
0.00150627	0.569662	0.292	0.263	1	2	CSN7	FBgn0028836	muscle
4.75783e-49	0.568747	0.322	0.577	9.51565e-46	2	CG17721	FBgn0037885	muscle
2.53328e-06	0.568208	0.24	0.298	0.00506656	2	RanBPM	FBgn0262114	muscle
3.79327e-06	0.56496	0.339	0.278	0.00758654	2	Ythdf	FBgn0039261	muscle
3.90531e-64	0.561336	0.547	0.268	7.81063e-61	2	CG4911	FBgn0035959	muscle
3.69679e-22	0.558104	0.124	0.265	7.39357e-19	2	or	FBgn0003008	muscle
4.87946e-16	0.55288	0.367	0.231	9.75892e-13	2	Smg5	FBgn0019890	muscle
2.55489e-28	0.549911	0.18	0.3	5.10979e-25	2	Dyrk3	FBgn0027101	muscle
7.14462e-21	0.549288	0.115	0.252	1.42892e-17	2	Girdin	FBgn0283724	muscle
0.00656973	0.54852	0.275	0.23	1	2	CG11975	FBgn0037648	muscle
1.53501e-14	0.544616	0.192	0.292	3.07002e-11	2	Rac1	FBgn0010333	muscle
9.7091e-46	0.543024	0.489	0.262	1.94182e-42	2	CG31548	FBgn0051548	muscle
5.81785e-14	0.54044	0.425	0.298	1.16357e-10	2	CYLD	FBgn0032210	muscle
2.45383e-07	0.53803	0.402	0.297	0.000490766	2	CG14812	FBgn0026090	muscle
2.95085e-18	0.536368	0.437	0.284	5.9017e-15	2	CG3740	FBgn0023530	muscle
1.62049e-11	0.535564	0.253	0.327	3.24099e-08	2	CG9065	FBgn0030610	muscle
6.12228e-25	0.535084	0.422	0.213	1.22446e-21	2	Pka-R1	FBgn0259243	muscle
1.04146e-09	0.527667	0.244	0.326	2.08292e-06	2	Tango9	FBgn0260744	muscle
0.000116671	0.526721	0.34	0.399	0.233343	2	CG5946	FBgn0036211	muscle
2.12726e-08	0.526598	0.268	0.275	4.25453e-05	2	AsnS	FBgn0270926	muscle
0.000851455	0.52404	0.236	0.27	1	2	CG9205	FBgn0035181	muscle
4.26358e-14	0.518764	0.231	0.325	8.52717e-11	2	Nhe3	FBgn0028703	muscle
1.98624e-18	0.510798	0.447	0.308	3.97249e-15	2	Fit1	FBgn0035498	muscle
1.42788e-44	0.508639	0.136	0.301	2.85575e-41	2	CG9911	FBgn0030734	muscle
3.01741e-31	0.506829	0.47	0.252	6.03481e-28	2	Fitm	FBgn0035586	muscle
1.08494e-05	0.505611	0.323	0.356	0.0216989	2	CG6766	FBgn0032398	muscle
0.000194652	0.500344	0.373	0.281	0.389303	2	CG3223	FBgn0037538	muscle
8.82672e-22	0.498063	0.174	0.288	1.76534e-18	2	CG12093	FBgn0035372	muscle
5.63557e-05	0.48909	0.194	0.252	0.112711	2	SH3PX1	FBgn0040475	muscle
1.18282e-14	0.487644	0.316	0.211	2.36564e-11	2	CG15211	FBgn0030234	muscle
1.56749e-05	0.485198	0.36	0.315	0.0313498	2	Zcchc7	FBgn0036668	muscle
4.43172e-06	0.484078	0.376	0.297	0.00886344	2	CG13603	FBgn0039135	muscle
4.32499e-10	0.483193	0.175	0.289	8.64999e-07	2	ssx	FBgn0024987	muscle
2.71632e-08	0.481784	0.192	0.317	5.43264e-05	2	l(2)k05819	FBgn0022153	muscle
1.45402e-14	0.48178	0.277	0.424	2.90804e-11	2	CG11858	FBgn0039305	muscle
8.40307e-24	0.481545	0.47	0.306	1.68061e-20	2	Kcmf1	FBgn0037655	muscle
4.16427e-06	0.475162	0.27	0.33	0.00832854	2	GstZ1	FBgn0037696	muscle
9.36215e-27	0.47331	0.377	0.231	1.87243e-23	2	fwd	FBgn0004373	muscle
9.32914e-21	0.468274	0.459	0.31	1.86583e-17	2	CG14341	FBgn0031315	muscle
4.71937e-09	0.464791	0.438	0.328	9.43874e-06	2	Pex19	FBgn0032407	muscle
4.45085e-10	0.464145	0.384	0.296	8.90171e-07	2	mor	FBgn0002783	muscle
1.37317e-16	0.463701	0.262	0.188	2.74635e-13	2	glo	FBgn0259139	muscle
8.31204e-17	0.460981	0.183	0.271	1.66241e-13	2	CG9992	FBgn0030744	muscle
2.23775e-17	0.46004	0.442	0.302	4.47549e-14	2	beta4GalNAcTB	FBgn0039625	muscle
6.48812e-06	0.458202	0.395	0.352	0.0129762	2	Rcd1	FBgn0033897	muscle
0.0081474	0.457065	0.282	0.317	1	2	Vps24	FBgn0037231	muscle
0.00107367	0.455979	0.345	0.291	1	2	Set	FBgn0014879	muscle
4.22318e-13	0.455735	0.375	0.235	8.44636e-10	2	CG11885	FBgn0031253	muscle
2.46207e-24	0.453875	0.402	0.26	4.92414e-21	2	Arp10	FBgn0031050	muscle
1.14194e-09	0.451489	0.38	0.312	2.28389e-06	2	CG8858	FBgn0033698	muscle
0.000829283	0.451023	0.377	0.401	1	2	Taf12	FBgn0011290	muscle
2.91707e-43	0.450829	0.16	0.268	5.83414e-40	2	papi	FBgn0031401	muscle
2.17107e-08	0.445675	0.252	0.313	4.34214e-05	2	CG7272	FBgn0036501	muscle
1.68249e-07	0.445417	0.25	0.291	0.000336498	2	SCOT	FBgn0035298	muscle
2.45964e-13	0.44293	0.356	0.254	4.91929e-10	2	CG4390	FBgn0038771	muscle
0.00234665	0.436816	0.304	0.362	1	2	CG3176	FBgn0029524	muscle
7.3501e-16	0.428453	0.356	0.235	1.47002e-12	2	CG1265	FBgn0035517	muscle
0.00290423	0.424718	0.247	0.283	1	2	FeCH	FBgn0266268	muscle
0.00651684	0.422106	0.383	0.422	1	2	CG9855	FBgn0037242	muscle
5.14395e-06	0.421907	0.248	0.289	0.0102879	2	RtcB	FBgn0032781	muscle
8.08234e-12	0.419311	0.165	0.265	1.61647e-08	2	yellow-e	FBgn0041711	muscle
7.21879e-05	0.41892	0.396	0.449	0.144376	2	RpS7	FBgn0039757	muscle
0.000937772	0.416524	0.232	0.236	1	2	by	FBgn0000244	muscle
5.49611e-05	0.414809	0.377	0.283	0.109922	2	Hat1	FBgn0037376	muscle
9.4506e-10	0.412172	0.338	0.272	1.89012e-06	2	Vha100-1	FBgn0028671	muscle
0.000695824	0.409696	0.201	0.274	1	2	CG30122	FBgn0050122	muscle
3.74035e-18	0.408326	0.391	0.231	7.4807e-15	2	CG9588	FBgn0038166	muscle
1.23372e-05	0.40681	0.341	0.231	0.0246745	2	ecd	FBgn0000543	muscle
3.51138e-09	0.406666	0.262	0.297	7.02276e-06	2	CG5902	FBgn0039136	muscle
0.000690055	0.404314	0.322	0.211	1	2	Nipsnap	FBgn0030724	muscle
1.44217e-24	0.402187	0.144	0.243	2.88435e-21	2	CG6145	FBgn0033853	muscle
0.000175209	0.400272	0.363	0.298	0.350419	2	Usp5	FBgn0035402	muscle
1.5665e-16	0.397011	0.401	0.243	3.13301e-13	2	Gpdh1	FBgn0001128	muscle
2.29985e-05	0.396222	0.339	0.281	0.045997	2	CG3662	FBgn0031285	muscle
0.000808902	0.391737	0.277	0.315	1	2	Ask1	FBgn0014006	muscle
6.92398e-09	0.388749	0.313	0.233	1.3848e-05	2	LSm3	FBgn0051184	muscle
7.95958e-09	0.38788	0.348	0.25	1.59192e-05	2	TBCB	FBgn0034451	muscle
4.09829e-20	0.385692	0.481	0.339	8.19658e-17	2	mRpL28	FBgn0031660	muscle
4.94318e-09	0.384972	0.225	0.323	9.88637e-06	2	Ubc2	FBgn0015320	muscle
0.000315041	0.383574	0.308	0.338	0.630082	2	GstE3	FBgn0063497	muscle
1.04332e-07	0.38197	0.328	0.241	0.000208663	2	Yippee	FBgn0288857	muscle
3.13408e-06	0.378219	0.287	0.35	0.00626816	2	CG31195	FBgn0051195	muscle
1.22069e-05	0.37714	0.306	0.372	0.0244138	2	LysB	FBgn0004425	muscle
1.28095e-06	0.372905	0.259	0.296	0.00256189	2	EndoU	FBgn0038381	muscle
0.00393327	0.372709	0.348	0.31	1	2	alc	FBgn0260972	muscle
3.87995e-07	0.3722	0.345	0.261	0.000775991	2	alpha-PheRS	FBgn0030007	muscle
4.09067e-09	0.371461	0.402	0.316	8.18134e-06	2	Synd	FBgn0053094	muscle
4.91605e-12	0.370186	0.272	0.389	9.8321e-09	2	Snr1	FBgn0011715	muscle
2.98051e-21	0.368194	0.299	0.202	5.96101e-18	2	CG8372	FBgn0032000	muscle
8.12987e-56	0.366034	0.503	0.253	1.62597e-52	2	Mvl	FBgn0011672	muscle
4.27747e-17	0.365336	0.202	0.29	8.55495e-14	2	CG12868	FBgn0033945	muscle
4.64266e-07	0.356119	0.295	0.237	0.000928533	2	CalpA	FBgn0012051	muscle
0.00956233	0.355725	0.326	0.291	1	2	Diap2	FBgn0015247	muscle
0.000370753	0.355074	0.32	0.275	0.741506	2	CG12773	FBgn0024365	muscle
1.27462e-05	0.350997	0.153	0.256	0.0254923	2	CG7461	FBgn0034432	muscle
0.00063089	0.350494	0.359	0.307	1	2	CG1236	FBgn0037370	muscle
1.42903e-15	0.346505	0.248	0.37	2.85806e-12	2	Dmtn	FBgn0037443	muscle
1.55327e-14	0.345774	0.321	0.221	3.10655e-11	2	M1BP	FBgn0037621	muscle
1.35337e-05	0.344869	0.295	0.219	0.0270675	2	CG8507	FBgn0037756	muscle
3.20491e-05	0.344015	0.251	0.28	0.0640982	2	Madm	FBgn0027497	muscle
2.65131e-14	0.343875	0.491	0.344	5.30262e-11	2	mRpL40	FBgn0037892	muscle
1.17897e-11	0.341441	0.239	0.286	2.35794e-08	2	CG7265	FBgn0038272	muscle
5.08574e-11	0.33975	0.354	0.261	1.01715e-07	2	Pkc98E	FBgn0003093	muscle
5.8193e-09	0.339256	0.304	0.398	1.16386e-05	2	Tim9a	FBgn0030480	muscle
1.0913e-17	0.33631	0.484	0.374	2.1826e-14	2	Tap42	FBgn0051852	muscle
6.20659e-11	0.334329	0.194	0.265	1.24132e-07	2	betaTub97EF	FBgn0003890	muscle
4.35202e-24	0.329409	0.171	0.342	8.70405e-21	2	knk	FBgn0001321	muscle
1.23415e-19	0.327794	0.208	0.323	2.46829e-16	2	trc	FBgn0003744	muscle
7.76987e-15	0.32755	0.493	0.365	1.55397e-11	2	AMPKalpha	FBgn0023169	muscle
2.02818e-18	0.32633	0.366	0.211	4.05636e-15	2	ClpP	FBgn0032229	muscle
4.27239e-21	0.324052	0.209	0.328	8.54478e-18	2	CG10672	FBgn0035588	muscle
2.86774e-12	0.320136	0.247	0.305	5.73549e-09	2	Pde8	FBgn0266377	muscle
4.24458e-12	0.318464	0.352	0.234	8.48915e-09	2	CG1275	FBgn0035321	muscle
0.00153474	0.316555	0.319	0.274	1	2	MED10	FBgn0036581	muscle
8.33786e-08	0.315881	0.245	0.329	0.000166757	2	Bub3	FBgn0025457	muscle
5.31943e-48	0.314846	0.359	0.182	1.06389e-44	2	Hmt-1	FBgn0038376	muscle
0.000128386	0.311696	0.319	0.261	0.256773	2	Wbp2	FBgn0036318	muscle
8.90534e-11	0.309147	0.262	0.352	1.78107e-07	2	CG11753	FBgn0037603	muscle
0.000730249	0.30795	0.335	0.391	1	2	Coa8	FBgn0029594	muscle
5.15933e-07	0.304176	0.169	0.227	0.00103187	2	TM9SF3	FBgn0035622	muscle
0.00618947	0.302317	0.262	0.35	1	2	Atu	FBgn0019637	muscle
5.76098e-09	0.301119	0.183	0.265	1.1522e-05	2	hep	FBgn0010303	muscle
4.28729e-19	0.300434	0.226	0.334	8.57458e-16	2	vib	FBgn0267975	muscle
1.13765e-13	0.297688	0.184	0.277	2.2753e-10	2	Rok	FBgn0026181	muscle
0.000868269	0.296702	0.27	0.284	1	2	Snap29	FBgn0034913	muscle
4.25767e-34	0.296399	0.485	0.257	8.51534e-31	2	Cog7	FBgn0051040	muscle
0.00156975	0.288664	0.165	0.224	1	2	CG1440	FBgn0030038	muscle
1.57957e-14	0.28839	0.267	0.357	3.15914e-11	2	CG4858	FBgn0037011	muscle
1.40562e-09	0.287948	0.213	0.299	2.81124e-06	2	CG6230	FBgn0027582	muscle
3.96409e-06	0.287936	0.409	0.332	0.00792817	2	CG42445	FBgn0259916	muscle
8.34914e-09	0.285614	0.318	0.238	1.66983e-05	2	CG5382	FBgn0038950	muscle
0.00514648	0.284217	0.445	0.415	1	2	ND-20	FBgn0030718	muscle
0.000116395	0.282478	0.241	0.28	0.232791	2	TMS1	FBgn0028399	muscle
4.8692e-17	0.281912	0.28	0.428	9.73841e-14	2	ckd	FBgn0035427	muscle
9.93471e-17	0.280793	0.437	0.302	1.98694e-13	2	CG7332	FBgn0030973	muscle
5.23887e-10	0.276006	0.275	0.369	1.04777e-06	2	CG11089	FBgn0039241	muscle
3.26327e-46	0.275579	0.473	0.243	6.52654e-43	2	AdSS	FBgn0027493	muscle
1.63534e-39	0.274985	0.126	0.272	3.27068e-36	2	mib1	FBgn0263601	muscle
7.65409e-11	0.27302	0.162	0.268	1.53082e-07	2	Srp9	FBgn0035827	muscle
1.00879e-06	0.271015	0.183	0.237	0.00201758	2	CG5789	FBgn0039207	muscle
0.00265194	0.267411	0.278	0.273	1	2	EMC2B	FBgn0038461	muscle
0.00672239	0.267129	0.273	0.218	1	2	Den1	FBgn0033716	muscle
0.00121489	0.266084	0.3	0.354	1	2	Capr	FBgn0042134	muscle
1.28031e-08	0.264813	0.457	0.345	2.56062e-05	2	CG13605	FBgn0039150	muscle
1.63835e-15	0.2641	0.414	0.259	3.27669e-12	2	EMRE	FBgn0062440	muscle
4.23249e-11	0.260974	0.199	0.257	8.46498e-08	2	CG42846	FBgn0262035	muscle
2.70088e-14	0.259145	0.137	0.25	5.40176e-11	2	kirre	FBgn0028369	muscle
0.00383585	0.258708	0.349	0.272	1	2	hpo	FBgn0261456	muscle
1.25457e-22	0.253516	0.112	0.224	2.50914e-19	2	Hsl	FBgn0034491	muscle
0.00535175	0.253182	0.324	0.261	1	2	Nulp1	FBgn0027549	muscle
1.89634e-09	0.252428	0.405	0.505	3.79267e-06	2	Jon99Cii	FBgn0003356	muscle
6.02869e-30	0.251783	0.231	0.396	1.20574e-26	2	MetRS	FBgn0034401	muscle
2.29961e-09	-0.255652	0.235	0.197	4.59922e-06	2	IleRS	FBgn0027086	muscle
1.7708e-26	-0.256522	0.258	0.465	3.54159e-23	2	Cad74A	FBgn0036715	muscle
1.14716e-18	-0.257613	0.348	0.225	2.29431e-15	2	Acph-1	FBgn0000032	muscle
4.41495e-09	-0.258699	0.153	0.262	8.82989e-06	2	CG5850	FBgn0032172	muscle
4.60241e-05	-0.259407	0.155	0.223	0.0920482	2	Cpr49Ag	FBgn0033730	muscle
3.9562e-07	-0.259776	0.212	0.305	0.000791241	2	CG8051	FBgn0031012	muscle
4.11847e-10	-0.262907	0.265	0.364	8.23694e-07	2	CG8009	FBgn0036090	muscle
2.39979e-09	-0.265039	0.165	0.24	4.79958e-06	2	hpRNA:CR46342	FBgn0285992	muscle
1.09073e-18	-0.267845	0.246	0.342	2.18145e-15	2	Pat1	FBgn0029878	muscle
2.24188e-06	-0.271461	0.252	0.205	0.00448377	2	CG14435	FBgn0029911	muscle
0.000105029	-0.271486	0.337	0.278	0.210059	2	CG8111	FBgn0035825	muscle
0.00267995	-0.27717	0.249	0.314	1	2	Jarid2	FBgn0036004	muscle
5.19039e-27	-0.279165	0.137	0.296	1.03808e-23	2	l(3)02640	FBgn0010786	muscle
2.84004e-11	-0.279242	0.133	0.206	5.68009e-08	2	Chi	FBgn0013764	muscle
0.000602217	-0.279457	0.382	0.357	1	2	Rga	FBgn0017550	muscle
1.57436e-41	-0.280507	0.114	0.277	3.14871e-38	2	Srp68	FBgn0035947	muscle
6.27036e-17	-0.281466	0.466	0.304	1.25407e-13	2	CG10075	FBgn0035722	muscle
7.66219e-19	-0.282785	0.237	0.343	1.53244e-15	2	SmF	FBgn0000426	muscle
1.10128e-13	-0.284585	0.159	0.23	2.20255e-10	2	Reps	FBgn0032341	muscle
0.000616865	-0.287698	0.199	0.276	1	2	SRPK	FBgn0286813	muscle
7.40128e-38	-0.28985	0.178	0.409	1.48026e-34	2	NTPase	FBgn0024947	muscle
1.713e-06	-0.290377	0.262	0.34	0.00342599	2	CG4598	FBgn0032160	muscle
4.76356e-39	-0.292518	0.195	0.351	9.52713e-36	2	CG17839	FBgn0036454	muscle
3.36055e-07	-0.293697	0.329	0.254	0.000672111	2	Ntan1	FBgn0034371	muscle
2.10559e-18	-0.294008	0.331	0.493	4.21119e-15	2	Lcp1	FBgn0002531	muscle
2.88919e-11	-0.294215	0.331	0.436	5.77838e-08	2	CG34305	FBgn0085334	muscle
0.000962041	-0.294375	0.283	0.249	1	2	CG1103	FBgn0037235	muscle
6.92401e-21	-0.29509	0.271	0.448	1.3848e-17	2	RpS14b	FBgn0004404	muscle
8.8328e-19	-0.296834	0.32	0.228	1.76656e-15	2	CG2765	FBgn0035087	muscle
1.40775e-15	-0.299961	0.146	0.204	2.8155e-12	2	CG13403	FBgn0030544	muscle
0.000133392	-0.303835	0.152	0.252	0.266784	2	AP-1mu	FBgn0024833	muscle
4.23211e-06	-0.3044	0.345	0.285	0.00846423	2	U2af50	FBgn0005411	muscle
0.00671558	-0.304696	0.301	0.247	1	2	TH1	FBgn0010416	muscle
0.000210401	-0.30507	0.266	0.308	0.420802	2	mon2	FBgn0031985	muscle
7.45603e-07	-0.306253	0.296	0.243	0.00149121	2	wdp	FBgn0034718	muscle
0.00241369	-0.306982	0.171	0.267	1	2	CG8405	FBgn0034071	muscle
4.86533e-19	-0.307561	0.134	0.272	9.73067e-16	2	ko	FBgn0020294	muscle
2.475e-07	-0.310936	0.307	0.22	0.000495	2	CG9590	FBgn0038360	muscle
8.86198e-26	-0.311577	0.347	0.227	1.7724e-22	2	Cbp80	FBgn0022942	muscle
0.003051	-0.313066	0.312	0.274	1	2	TSG101	FBgn0036666	muscle
1.29958e-23	-0.314522	0.391	0.276	2.59915e-20	2	Cpr49Af	FBgn0033729	muscle
0.00315371	-0.31529	0.409	0.473	1	2	yellow-d2	FBgn0034856	muscle
0.000389641	-0.315572	0.205	0.311	0.779281	2	CG5174	FBgn0034345	muscle
1.35992e-08	-0.319263	0.266	0.234	2.71984e-05	2	CG5727	FBgn0032193	muscle
3.97217e-07	-0.325714	0.339	0.283	0.000794434	2	CG10417	FBgn0033021	muscle
0.0016403	-0.325954	0.224	0.273	1	2	Slh	FBgn0264978	muscle
3.43416e-12	-0.329245	0.197	0.296	6.86832e-09	2	Tango1	FBgn0286898	muscle
3.32025e-08	-0.331263	0.16	0.274	6.6405e-05	2	Scox	FBgn0262467	muscle
1.126e-15	-0.336449	0.214	0.308	2.25199e-12	2	CG5196	FBgn0038039	muscle
2.52105e-13	-0.340053	0.405	0.275	5.0421e-10	2	yps	FBgn0022959	muscle
1.85226e-06	-0.345296	0.264	0.213	0.00370452	2	CG4972	FBgn0032217	muscle
1.7243e-13	-0.345623	0.162	0.196	3.4486e-10	2	Ncoa6	FBgn0031698	muscle
8.34267e-09	-0.346706	0.452	0.337	1.66853e-05	2	CG7218	FBgn0038569	muscle
0.00704048	-0.35083	0.391	0.309	1	2	CG14566	FBgn0037127	muscle
4.03351e-06	-0.351273	0.244	0.345	0.00806703	2	Set1	FBgn0040022	muscle
5.24516e-09	-0.351369	0.399	0.301	1.04903e-05	2	BCAS2	FBgn0039558	muscle
0.00120609	-0.351699	0.284	0.331	1	2	LTV1	FBgn0027525	muscle
3.82717e-05	-0.353557	0.175	0.268	0.0765434	2	Syx13	FBgn0036341	muscle
2.83952e-28	-0.353596	0.186	0.308	5.67905e-25	2	Roe1	FBgn0014877	muscle
5.04927e-38	-0.354813	0.198	0.385	1.00985e-34	2	ArfGAP1	FBgn0020655	muscle
5.23779e-05	-0.355103	0.361	0.444	0.104756	2	MED22	FBgn0040339	muscle
1.70457e-06	-0.355734	0.233	0.31	0.00340913	2	Dis3	FBgn0039183	muscle
6.89787e-18	-0.357662	0.235	0.332	1.37957e-14	2	SLIRP2	FBgn0037602	muscle
3.16621e-09	-0.358503	0.233	0.318	6.33243e-06	2	jub	FBgn0030530	muscle
2.94112e-37	-0.360363	0.179	0.339	5.88224e-34	2	SmE	FBgn0261790	muscle
1.62585e-43	-0.360984	0.145	0.348	3.25169e-40	2	CG9917	FBgn0030740	muscle
1.39716e-09	-0.362301	0.32	0.218	2.79432e-06	2	Lint-1	FBgn0030274	muscle
5.2174e-07	-0.364662	0.335	0.301	0.00104348	2	CG12391	FBgn0033581	muscle
8.44247e-23	-0.365119	0.232	0.386	1.68849e-19	2	CG11267	FBgn0036334	muscle
0.000424716	-0.365693	0.366	0.355	0.849432	2	CG6330	FBgn0039464	muscle
2.62222e-08	-0.369679	0.183	0.29	5.24444e-05	2	CG16959	FBgn0036481	muscle
3.35211e-09	-0.370908	0.214	0.292	6.70421e-06	2	Sf3b2	FBgn0031493	muscle
3.36853e-07	-0.371243	0.209	0.327	0.000673707	2	CG12929	FBgn0033429	muscle
1.4115e-06	-0.38247	0.225	0.337	0.002823	2	CG14442	FBgn0029893	muscle
3.51469e-08	-0.383452	0.214	0.279	7.02938e-05	2	Rab35	FBgn0031090	muscle
2.19097e-22	-0.38672	0.152	0.313	4.38194e-19	2	aux	FBgn0037218	muscle
0.000344575	-0.387977	0.369	0.444	0.68915	2	CG33169	FBgn0053169	muscle
0.00502652	-0.388081	0.367	0.443	1	2	CG42500	FBgn0260226	muscle
2.13958e-23	-0.388381	0.177	0.289	4.27917e-20	2	Cka	FBgn0044323	muscle
1.73157e-13	-0.389418	0.359	0.286	3.46314e-10	2	Ulp1	FBgn0027603	muscle
0.00716391	-0.390687	0.271	0.253	1	2	CG5590	FBgn0039537	muscle
6.3872e-12	-0.39238	0.361	0.278	1.27744e-08	2	TfIIFalpha	FBgn0010282	muscle
2.97837e-21	-0.392801	0.188	0.313	5.95675e-18	2	daw	FBgn0031461	muscle
6.03073e-05	-0.39496	0.178	0.245	0.120615	2	MBD-R2	FBgn0038016	muscle
1.13623e-09	-0.396363	0.323	0.247	2.27245e-06	2	CG7324	FBgn0037074	muscle
2.90364e-22	-0.399463	0.189	0.302	5.80728e-19	2	Slmap	FBgn0040011	muscle
8.17277e-31	-0.401874	0.496	0.285	1.63455e-27	2	CG3224	FBgn0029885	muscle
8.83966e-21	-0.403269	0.159	0.299	1.76793e-17	2	RhoBTB	FBgn0036980	muscle
5.61424e-52	-0.404568	0.231	0.415	1.12285e-48	2	CG12173	FBgn0037305	muscle
3.20902e-38	-0.404621	0.163	0.35	6.41804e-35	2	Csp	FBgn0004179	muscle
1.16501e-19	-0.405701	0.168	0.312	2.33001e-16	2	PKD	FBgn0038603	muscle
1.05697e-05	-0.407173	0.221	0.306	0.0211395	2	CG7382	FBgn0031708	muscle
5.50785e-06	-0.409588	0.288	0.375	0.0110157	2	dia	FBgn0011202	muscle
5.51895e-23	-0.412762	0.367	0.252	1.10379e-19	2	slim	FBgn0261477	muscle
9.25354e-20	-0.413096	0.194	0.296	1.85071e-16	2	CG11070	FBgn0028467	muscle
9.84141e-14	-0.414124	0.189	0.302	1.96828e-10	2	grass	FBgn0039494	muscle
8.93323e-05	-0.424641	0.229	0.222	0.178665	2	CG1827	FBgn0033431	muscle
1.18542e-14	-0.425698	0.149	0.201	2.37085e-11	2	CG10444	FBgn0034494	muscle
0.000955968	-0.425784	0.277	0.22	1	2	ZnT86D	FBgn0037875	muscle
7.79146e-11	-0.427083	0.373	0.241	1.55829e-07	2	Vps20	FBgn0034744	muscle
0.00579026	-0.427459	0.183	0.263	1	2	MFS14	FBgn0010651	muscle
0.000428206	-0.428048	0.33	0.399	0.856411	2	CG15282	FBgn0028855	muscle
1.80849e-05	-0.42944	0.292	0.337	0.0361697	2	Kyat	FBgn0037955	muscle
1.14977e-07	-0.429478	0.353	0.478	0.000229953	2	Arf51F	FBgn0013750	muscle
2.38337e-13	-0.430399	0.217	0.326	4.76674e-10	2	Synj	FBgn0034691	muscle
1.21005e-16	-0.430412	0.197	0.325	2.42009e-13	2	Rbcn-3A	FBgn0023458	muscle
1.19662e-13	-0.433555	0.276	0.383	2.39325e-10	2	mRpL27	FBgn0053002	muscle
0.000192299	-0.437297	0.23	0.268	0.384597	2	mgr	FBgn0264694	muscle
0.00857783	-0.43832	0.315	0.379	1	2	CG11377	FBgn0031217	muscle
0.000809776	-0.440718	0.375	0.327	1	2	Smn	FBgn0036641	muscle
7.23038e-08	-0.446521	0.369	0.484	0.000144608	2	CG17738	FBgn0038009	muscle
8.29433e-05	-0.447881	0.212	0.282	0.165887	2	CG7903	FBgn0039730	muscle
4.19923e-24	-0.44871	0.191	0.322	8.39846e-21	2	Catsup	FBgn0002022	muscle
0.000434439	-0.449009	0.261	0.243	0.868878	2	Alas	FBgn0020764	muscle
3.76429e-28	-0.452637	0.164	0.259	7.52857e-25	2	CG12012	FBgn0035444	muscle
7.06782e-21	-0.455206	0.157	0.244	1.41356e-17	2	GAA1	FBgn0029818	muscle
0.00789518	-0.455314	0.32	0.375	1	2	CG9782	FBgn0030763	muscle
5.81121e-15	-0.461347	0.157	0.3	1.16224e-11	2	Bet3	FBgn0260859	muscle
3.12016e-17	-0.462533	0.195	0.347	6.24031e-14	2	egl	FBgn0000562	muscle
9.11381e-19	-0.463388	0.209	0.344	1.82276e-15	2	Atg13	FBgn0261108	muscle
0.0029252	-0.463614	0.224	0.317	1	2	EMC2A	FBgn0038462	muscle
0.00176088	-0.466472	0.33	0.403	1	2	CG15308	FBgn0040941	muscle
0.00376771	-0.467054	0.238	0.32	1	2	CG6707	FBgn0036058	muscle
7.05111e-15	-0.467902	0.341	0.243	1.41022e-11	2	sw	FBgn0003654	muscle
6.0113e-34	-0.468041	0.416	0.254	1.20226e-30	2	CG12343	FBgn0033556	muscle
0.000360822	-0.468389	0.269	0.274	0.721644	2	CG6769	FBgn0030878	muscle
9.42685e-13	-0.469504	0.211	0.291	1.88537e-09	2	Smox	FBgn0025800	muscle
1.05561e-07	-0.471744	0.445	0.328	0.000211121	2	Cog1	FBgn0037998	muscle
1.81903e-50	-0.478542	0.104	0.255	3.63806e-47	2	CG6236	FBgn0038318	muscle
0.000128709	-0.478791	0.209	0.271	0.257417	2	Cyp4e2	FBgn0014469	muscle
6.20821e-34	-0.480478	0.293	0.158	1.24164e-30	2	ghi	FBgn0266124	muscle
5.84781e-17	-0.482488	0.251	0.367	1.16956e-13	2	aay	FBgn0023129	muscle
2.89591e-07	-0.487616	0.249	0.304	0.000579182	2	Galphaq	FBgn0004435	muscle
0.000651122	-0.489256	0.184	0.243	1	2	Pmp70	FBgn0031069	muscle
5.86463e-28	-0.495893	0.237	0.412	1.17293e-24	2	CG1486	FBgn0031174	muscle
2.32079e-05	-0.502924	0.374	0.436	0.0464159	2	Cpr60D	FBgn0050163	muscle
3.08047e-17	-0.505361	0.215	0.319	6.16094e-14	2	mRpL2	FBgn0036135	muscle
1.24771e-38	-0.507385	0.187	0.333	2.49543e-35	2	CG9536	FBgn0031818	muscle
1.85137e-16	-0.507555	0.439	0.317	3.70274e-13	2	alphaTub84B	FBgn0003884	muscle
9.11932e-22	-0.509009	0.235	0.427	1.82386e-18	2	Vps25	FBgn0022027	muscle
0.00148899	-0.510203	0.203	0.27	1	2	U2af38	FBgn0017457	muscle
4.4409e-27	-0.510504	0.221	0.336	8.88179e-24	2	Marc	FBgn0033451	muscle
5.29486e-13	-0.512919	0.358	0.222	1.05897e-09	2	CG9527	FBgn0031813	muscle
0.00468413	-0.513591	0.213	0.277	1	2	CG2444	FBgn0030326	muscle
2.11536e-08	-0.519111	0.267	0.254	4.23073e-05	2	TBCD	FBgn0027509	muscle
3.65082e-19	-0.519316	0.211	0.294	7.30165e-16	2	Acsl	FBgn0263120	muscle
1.23422e-16	-0.522356	0.355	0.246	2.46845e-13	2	CG11999	FBgn0037312	muscle
0.00122255	-0.522485	0.281	0.316	1	2	Not3	FBgn0033029	muscle
0.00306009	-0.522881	0.217	0.298	1	2	CG14439	FBgn0029898	muscle
4.45279e-05	-0.524305	0.258	0.315	0.0890558	2	Faf2	FBgn0025608	muscle
0.000234869	-0.525054	0.191	0.3	0.469738	2	mthl1	FBgn0030766	muscle
1.35669e-27	-0.526784	0.122	0.255	2.71338e-24	2	Arpc3A	FBgn0038369	muscle
6.78686e-34	-0.531787	0.131	0.242	1.35737e-30	2	TfIIS	FBgn0010422	muscle
2.24437e-25	-0.532726	0.503	0.33	4.48874e-22	2	betaTub56D	FBgn0284243	muscle
5.45086e-09	-0.535007	0.259	0.331	1.09017e-05	2	Hs2st	FBgn0024230	muscle
1.54834e-29	-0.535822	0.116	0.257	3.09669e-26	2	pasi2	FBgn0037680	muscle
4.18679e-15	-0.53665	0.191	0.295	8.37357e-12	2	mop	FBgn0036448	muscle
1.09532e-24	-0.537568	0.531	0.301	2.19064e-21	2	mRpL30	FBgn0029718	muscle
5.86871e-34	-0.53821	0.23	0.398	1.17374e-30	2	D19A	FBgn0022935	muscle
4.60643e-06	-0.539916	0.192	0.271	0.00921286	2	svr	FBgn0004648	muscle
0.00484271	-0.540004	0.382	0.446	1	2	Lcp3	FBgn0002534	muscle
1.11849e-30	-0.542669	0.117	0.253	2.23698e-27	2	Rbp1	FBgn0260944	muscle
0.000169952	-0.546443	0.4	0.468	0.339904	2	Sgs3	FBgn0003373	muscle
9.16024e-06	-0.549523	0.324	0.263	0.0183205	2	CG14966	FBgn0035415	muscle
5.83402e-06	-0.550213	0.286	0.379	0.011668	2	CG7872	FBgn0030658	muscle
7.78518e-08	-0.551756	0.23	0.29	0.000155704	2	mrva	FBgn0035763	muscle
2.08105e-05	-0.551758	0.374	0.287	0.041621	2	mRpS7	FBgn0032236	muscle
5.37655e-37	-0.558586	0.42	0.236	1.07531e-33	2	PhKgamma	FBgn0011754	muscle
2.13875e-38	-0.560627	0.213	0.386	4.2775e-35	2	CG16903	FBgn0040394	muscle
1.00656e-10	-0.561226	0.321	0.255	2.01311e-07	2	CG40191	FBgn0058191	muscle
1.05128e-07	-0.561505	0.332	0.233	0.000210256	2	lsn	FBgn0260940	muscle
4.64374e-08	-0.562545	0.183	0.259	9.28749e-05	2	Oatp30B	FBgn0032123	muscle
0.00697087	-0.565168	0.214	0.23	1	2	CG1146	FBgn0035346	muscle
2.01983e-23	-0.565876	0.215	0.327	4.03965e-20	2	Rox8	FBgn0005649	muscle
4.14147e-15	-0.56599	0.17	0.296	8.28294e-12	2	Maf1	FBgn0267861	muscle
0.000390166	-0.567379	0.387	0.446	0.780333	2	Sgs8	FBgn0003378	muscle
3.09929e-14	-0.569365	0.139	0.248	6.19858e-11	2	Nedd4	FBgn0259174	muscle
7.67817e-10	-0.569382	0.291	0.378	1.53563e-06	2	pll	FBgn0010441	muscle
2.80873e-23	-0.574195	0.288	0.462	5.61747e-20	2	Bx42	FBgn0004856	muscle
1.48117e-08	-0.574222	0.171	0.271	2.96235e-05	2	VhaM9.7-c	FBgn0028664	muscle
5.27183e-06	-0.574889	0.232	0.315	0.0105437	2	Smg6	FBgn0039260	muscle
2.82861e-31	-0.575574	0.214	0.36	5.65723e-28	2	Miro	FBgn0039140	muscle
0.00596692	-0.578483	0.285	0.32	1	2	CG8360	FBgn0032001	muscle
0.00682273	-0.578632	0.418	0.385	1	2	Nsf2	FBgn0266464	muscle
2.01697e-12	-0.58336	0.165	0.285	4.03394e-09	2	Khc-73	FBgn0019968	muscle
2.31382e-34	-0.583839	0.232	0.378	4.62765e-31	2	CG8300	FBgn0029937	muscle
2.248e-42	-0.584221	0.208	0.392	4.49599e-39	2	CRIF	FBgn0037102	muscle
1.56925e-21	-0.585475	0.187	0.3	3.1385e-18	2	mRpL9	FBgn0038319	muscle
7.64142e-13	-0.585886	0.384	0.491	1.52828e-09	2	CG14258	FBgn0039482	muscle
2.21322e-20	-0.59051	0.204	0.345	4.42644e-17	2	Ugt302C1	FBgn0040259	muscle
2.96751e-07	-0.593304	0.24	0.188	0.000593502	2	CDK2AP1	FBgn0030269	muscle
1.09889e-26	-0.597574	0.221	0.39	2.19779e-23	2	sau	FBgn0267378	muscle
0.000355481	-0.597961	0.2	0.251	0.710962	2	Rab10	FBgn0015789	muscle
2.51858e-09	-0.599418	0.291	0.218	5.03717e-06	2	usp	FBgn0003964	muscle
0.00249495	-0.604044	0.251	0.332	1	2	Kr-h2	FBgn0266449	muscle
6.93942e-11	-0.605604	0.226	0.312	1.38788e-07	2	CG6607	FBgn0039204	muscle
2.88873e-31	-0.610446	0.133	0.334	5.77746e-28	2	CG11069	FBgn0039244	muscle
1.82095e-19	-0.610844	0.39	0.272	3.6419e-16	2	CG9915	FBgn0030738	muscle
0.000665778	-0.613702	0.286	0.335	1	2	mRpS14	FBgn0044030	muscle
2.08993e-06	-0.616618	0.255	0.314	0.00417985	2	Hers	FBgn0052529	muscle
2.02427e-15	-0.619308	0.188	0.308	4.04854e-12	2	eIF5B	FBgn0026259	muscle
1.37618e-47	-0.620754	0.451	0.181	2.75236e-44	2	CG40486	FBgn0263830	muscle
5.12048e-10	-0.621976	0.155	0.241	1.0241e-06	2	Nct	FBgn0039234	muscle
0.00143938	-0.626252	0.197	0.275	1	2	l(3)87Df	FBgn0002354	muscle
2.8525e-07	-0.62975	0.338	0.256	0.000570501	2	PGRP-LA	FBgn0035975	muscle
0.00130768	-0.631633	0.221	0.285	1	2	pho	FBgn0002521	muscle
0.00114746	-0.63223	0.315	0.31	1	2	Pcyt1	FBgn0041342	muscle
1.853e-30	-0.634239	0.355	0.212	3.706e-27	2	EMC8-9	FBgn0034791	muscle
1.24099e-65	-0.635702	0.505	0.237	2.48199e-62	2	Vsp37A	FBgn0016038	muscle
2.07075e-21	-0.645323	0.234	0.314	4.1415e-18	2	cold	FBgn0031268	muscle
2.18092e-08	-0.646307	0.192	0.284	4.36185e-05	2	prtp	FBgn0030329	muscle
6.6777e-14	-0.646886	0.288	0.411	1.33554e-10	2	CG32249	FBgn0052249	muscle
7.55992e-21	-0.651809	0.38	0.53	1.51198e-17	2	Lcp4	FBgn0002535	muscle
5.63867e-20	-0.652282	0.187	0.285	1.12773e-16	2	beta-COP	FBgn0008635	muscle
1.82782e-10	-0.655653	0.199	0.27	3.65564e-07	2	Graf	FBgn0030685	muscle
3.39552e-05	-0.655686	0.187	0.237	0.0679104	2	ScsbetaG	FBgn0029118	muscle
3.30877e-10	-0.655852	0.23	0.334	6.61754e-07	2	Ip259	FBgn0025366	muscle
2.2765e-07	-0.656792	0.208	0.32	0.000455299	2	CG2116	FBgn0030003	muscle
1.33897e-25	-0.657653	0.485	0.345	2.67795e-22	2	CG30344	FBgn0050344	muscle
3.29689e-05	-0.660204	0.138	0.253	0.0659377	2	Trf4-1	FBgn0030049	muscle
8.84764e-13	-0.662469	0.165	0.261	1.76953e-09	2	wts	FBgn0011739	muscle
1.89815e-17	-0.662725	0.191	0.271	3.7963e-14	2	CG8149	FBgn0037700	muscle
9.65465e-31	-0.662752	0.151	0.264	1.93093e-27	2	CG6984	FBgn0034191	muscle
3.62919e-06	-0.670598	0.343	0.417	0.00725838	2	CG7296	FBgn0032283	muscle
9.25393e-09	-0.670706	0.188	0.256	1.85079e-05	2	CG34200	FBgn0085229	muscle
7.0956e-06	-0.673807	0.328	0.271	0.0141912	2	CG32576	FBgn0052576	muscle
1.87024e-12	-0.674709	0.341	0.457	3.74047e-09	2	CG11854	FBgn0039299	muscle
0.000205336	-0.677124	0.294	0.339	0.410673	2	CG5726	FBgn0034313	muscle
2.36322e-09	-0.677372	0.186	0.253	4.72645e-06	2	slmb	FBgn0283468	muscle
1.14506e-07	-0.677944	0.271	0.311	0.000229013	2	CG8635	FBgn0033317	muscle
2.58845e-11	-0.679091	0.334	0.455	5.1769e-08	2	Cpr78E	FBgn0037114	muscle
1.77058e-35	-0.680671	0.229	0.428	3.54117e-32	2	CG17593	FBgn0031544	muscle
1.31531e-10	-0.681569	0.147	0.273	2.63063e-07	2	CG17746	FBgn0035425	muscle
4.11095e-12	-0.683102	0.237	0.373	8.22189e-09	2	Ent2	FBgn0263916	muscle
4.17308e-15	-0.683968	0.189	0.342	8.34615e-12	2	PGRP-LC	FBgn0035976	muscle
0.000198967	-0.698603	0.216	0.2	0.397934	2	CG11350	FBgn0035552	muscle
4.60522e-13	-0.698831	0.386	0.288	9.21044e-10	2	slpr	FBgn0030018	muscle
0.00102845	-0.69971	0.226	0.316	1	2	CG6878	FBgn0036488	muscle
3.13798e-35	-0.700987	0.114	0.225	6.27597e-32	2	mEFTu1	FBgn0024556	muscle
6.69375e-18	-0.707477	0.218	0.328	1.33875e-14	2	udd	FBgn0033261	muscle
2.66715e-10	-0.711612	0.416	0.284	5.3343e-07	2	Rpi	FBgn0050410	muscle
1.50359e-25	-0.712409	0.208	0.304	3.00718e-22	2	Lsd-1	FBgn0039114	muscle
5.12757e-27	-0.71584	0.201	0.352	1.02551e-23	2	CG8243	FBgn0033349	muscle
0.000302758	-0.717838	0.205	0.239	0.605517	2	CG17982	FBgn0030006	muscle
1.09245e-21	-0.718346	0.173	0.338	2.1849e-18	2	smo	FBgn0003444	muscle
7.75048e-06	-0.719226	0.122	0.242	0.015501	2	Eaf	FBgn0033166	muscle
1.10444e-43	-0.72268	0.12	0.354	2.20888e-40	2	MFS15	FBgn0034392	muscle
2.91481e-10	-0.723203	0.26	0.347	5.82963e-07	2	Cdc42	FBgn0010341	muscle
0.000213622	-0.739618	0.182	0.259	0.427244	2	Pdxk	FBgn0085484	muscle
4.2097e-09	-0.741327	0.21	0.282	8.4194e-06	2	Srp72	FBgn0038810	muscle
6.11851e-08	-0.742185	0.199	0.304	0.00012237	2	Uggt	FBgn0014075	muscle
1.15266e-08	-0.743451	0.182	0.254	2.30533e-05	2	CG7011	FBgn0036489	muscle
2.71428e-28	-0.745419	0.193	0.343	5.42857e-25	2	chb	FBgn0021760	muscle
1.24874e-08	-0.747877	0.188	0.316	2.49748e-05	2	Qsox1	FBgn0033814	muscle
1.39174e-05	-0.749609	0.191	0.27	0.0278348	2	CG11334	FBgn0039849	muscle
1.49227e-12	-0.75233	0.171	0.264	2.98455e-09	2	fbl	FBgn0011205	muscle
3.74927e-32	-0.76045	0.187	0.355	7.49855e-29	2	CG4364	FBgn0032138	muscle
5.40322e-06	-0.764289	0.269	0.287	0.0108064	2	Yip1d1	FBgn0032465	muscle
7.21898e-50	-0.764674	0.143	0.323	1.4438e-46	2	Ppa	FBgn0020257	muscle
4.12265e-29	-0.775633	0.193	0.325	8.2453e-26	2	CG10418	FBgn0036277	muscle
3.67935e-06	-0.777906	0.323	0.254	0.00735869	2	Tbce	FBgn0033055	muscle
7.14717e-06	-0.77894	0.238	0.308	0.0142943	2	CG4455	FBgn0028506	muscle
8.14965e-32	-0.779092	0.153	0.323	1.62993e-28	2	l(3)72Ab	FBgn0263599	muscle
1.9623e-05	-0.781711	0.312	0.248	0.039246	2	CG31689	FBgn0031449	muscle
2.0854e-35	-0.782465	0.164	0.336	4.1708e-32	2	Usp10	FBgn0052479	muscle
1.22904e-21	-0.783902	0.186	0.327	2.45808e-18	2	CG6583	FBgn0032420	muscle
2.06064e-33	-0.785992	0.355	0.146	4.12128e-30	2	CG8012	FBgn0040832	muscle
5.70849e-07	-0.78713	0.238	0.328	0.0011417	2	hui	FBgn0033968	muscle
2.31655e-05	-0.791192	0.225	0.332	0.046331	2	lqfR	FBgn0261279	muscle
2.63219e-05	-0.791322	0.297	0.352	0.0526438	2	hook	FBgn0001202	muscle
8.7529e-14	-0.794409	0.44	0.308	1.75058e-10	2	twf	FBgn0038206	muscle
4.00385e-18	-0.794921	0.391	0.256	8.0077e-15	2	CG14795	FBgn0025393	muscle
3.13471e-16	-0.796135	0.143	0.254	6.26943e-13	2	CG4593	FBgn0029929	muscle
3.12483e-05	-0.797047	0.272	0.34	0.0624967	2	sbr	FBgn0003321	muscle
2.06356e-07	-0.804444	0.35	0.448	0.000412713	2	CG7294	FBgn0032284	muscle
4.85053e-11	-0.806367	0.267	0.373	9.70106e-08	2	LSm7	FBgn0261068	muscle
3.22347e-10	-0.806857	0.207	0.271	6.44694e-07	2	CG9018	FBgn0035318	muscle
3.48698e-25	-0.811571	0.316	0.482	6.97396e-22	2	CG34227	FBgn0085256	muscle
6.12783e-09	-0.811882	0.229	0.335	1.22557e-05	2	CG34423	FBgn0085452	muscle
6.34852e-10	-0.814571	0.304	0.206	1.2697e-06	2	PPO2	FBgn0033367	muscle
1.11475e-14	-0.819114	0.299	0.19	2.22949e-11	2	CG7766	FBgn0030087	muscle
0.00419737	-0.819733	0.31	0.275	1	2	CG1316	FBgn0035526	muscle
7.73301e-07	-0.821438	0.209	0.339	0.0015466	2	garz	FBgn0264560	muscle
3.39682e-11	-0.823325	0.229	0.36	6.79364e-08	2	Tsp97E	FBgn0039465	muscle
7.62056e-08	-0.823434	0.157	0.236	0.000152411	2	RnpS1	FBgn0037707	muscle
6.34559e-52	-0.825694	0.502	0.262	1.26912e-48	2	eIF2Balpha	FBgn0039726	muscle
8.17051e-16	-0.82886	0.246	0.324	1.6341e-12	2	Ubr1	FBgn0030809	muscle
0.000260087	-0.830849	0.196	0.271	0.520174	2	vtd	FBgn0260987	muscle
0.000559224	-0.83164	0.165	0.224	1	2	Ns2	FBgn0034243	muscle
3.17707e-17	-0.832552	0.453	0.302	6.35415e-14	2	Dci	FBgn0035169	muscle
1.61121e-05	-0.835319	0.175	0.244	0.0322243	2	Pi3K68D	FBgn0015278	muscle
1.89431e-10	-0.837705	0.151	0.261	3.78862e-07	2	CG17272	FBgn0038830	muscle
3.44694e-12	-0.8378	0.159	0.232	6.89389e-09	2	Ptp61F	FBgn0267487	muscle
4.00303e-38	-0.838177	0.196	0.358	8.00605e-35	2	mRpS17	FBgn0034986	muscle
4.94874e-30	-0.839694	0.394	0.225	9.89748e-27	2	Traf6	FBgn0265464	muscle
0.000116957	-0.842243	0.218	0.286	0.233914	2	CG17597	FBgn0032715	muscle
1.31489e-06	-0.843842	0.21	0.318	0.00262978	2	put	FBgn0003169	muscle
0.000245431	-0.850486	0.258	0.31	0.490861	2	CG8671	FBgn0032938	muscle
0.00550459	-0.858428	0.259	0.305	1	2	SF2	FBgn0283477	muscle
0.00525473	-0.859692	0.199	0.272	1	2	Debcl	FBgn0029131	muscle
6.30193e-30	-0.860149	0.174	0.366	1.26039e-26	2	CG2811	FBgn0035082	muscle
5.29516e-20	-0.860501	0.231	0.363	1.05903e-16	2	Sirup	FBgn0031971	muscle
7.00084e-16	-0.86393	0.156	0.245	1.40017e-12	2	CG3792	FBgn0031662	muscle
0.00341068	-0.865057	0.293	0.247	1	2	ReepA	FBgn0261564	muscle
1.70454e-15	-0.865901	0.248	0.382	3.40908e-12	2	Gale	FBgn0035147	muscle
4.49362e-13	-0.871457	0.17	0.294	8.98723e-10	2	Arl2	FBgn0004908	muscle
6.81986e-07	-0.873186	0.271	0.36	0.00136397	2	Dhpr	FBgn0035964	muscle
8.19735e-05	-0.873309	0.218	0.293	0.163947	2	CG5391	FBgn0038943	muscle
0.00877793	-0.874927	0.311	0.357	1	2	lncRNA:CR45102	FBgn0266549	muscle
7.10781e-10	-0.875444	0.283	0.353	1.42156e-06	2	CG4847	FBgn0034229	muscle
7.89663e-14	-0.876646	0.14	0.248	1.57933e-10	2	Dscam1	FBgn0033159	muscle
5.68913e-05	-0.878605	0.226	0.245	0.113783	2	CG14304	FBgn0038629	muscle
1.4318e-10	-0.880776	0.28	0.401	2.86359e-07	2	Msp300	FBgn0261836	muscle
1.22671e-13	-0.882503	0.176	0.321	2.45342e-10	2	Ubr3	FBgn0260970	muscle
0.000559418	-0.884384	0.312	0.249	1	2	Adi1	FBgn0052068	muscle
4.89695e-13	-0.88478	0.12	0.201	9.7939e-10	2	CG17108	FBgn0032285	muscle
0.0010466	-0.88541	0.229	0.302	1	2	Rala	FBgn0015286	muscle
7.97515e-17	-0.888284	0.178	0.272	1.59503e-13	2	l(2)35Be	FBgn0261881	muscle
1.50433e-15	-0.891985	0.179	0.295	3.00865e-12	2	Rme-8	FBgn0015477	muscle
3.20123e-38	-0.895151	0.134	0.339	6.40246e-35	2	spt4	FBgn0028683	muscle
9.34617e-15	-0.904672	0.262	0.368	1.86923e-11	2	Lsd-2	FBgn0030608	muscle
2.84414e-05	-0.905769	0.281	0.379	0.0568829	2	Cpr49Ac	FBgn0033725	muscle
0.000683676	-0.908631	0.222	0.302	1	2	mbf1	FBgn0262732	muscle
2.91829e-36	-0.909309	0.185	0.358	5.83659e-33	2	ckn	FBgn0033987	muscle
0.00033317	-0.914299	0.366	0.429	0.666339	2	Cpr67B	FBgn0035985	muscle
0.000509075	-0.91611	0.355	0.295	1	2	wol	FBgn0261020	muscle
5.50665e-12	-0.916996	0.319	0.222	1.10133e-08	2	alien	FBgn0013746	muscle
9.90008e-08	-0.919743	0.234	0.301	0.000198002	2	Pp4-19C	FBgn0023177	muscle
2.14064e-09	-0.920327	0.171	0.186	4.28129e-06	2	CG14332	FBgn0038509	muscle
3.32614e-15	-0.920457	0.191	0.335	6.65228e-12	2	Patronin	FBgn0263197	muscle
4.91359e-57	-0.921995	0.176	0.382	9.82719e-54	2	baz	FBgn0000163	muscle
7.6695e-30	-0.922095	0.194	0.305	1.5339e-26	2	CG32486	FBgn0266918	muscle
1.48846e-05	-0.922246	0.203	0.295	0.0297692	2	psidin	FBgn0243511	muscle
7.90602e-05	-0.922698	0.283	0.242	0.15812	2	CG31436	FBgn0051436	muscle
5.12928e-08	-0.927511	0.179	0.247	0.000102586	2	Cyp6a17	FBgn0015714	muscle
1.10196e-10	-0.928231	0.438	0.354	2.20391e-07	2	CG7739	FBgn0036509	muscle
3.66453e-16	-0.929568	0.353	0.432	7.32906e-13	2	Obp99b	FBgn0039685	muscle
2.14734e-25	-0.929794	0.457	0.279	4.29468e-22	2	CG34133	FBgn0083969	muscle
5.23525e-17	-0.93133	0.182	0.352	1.04705e-13	2	RpII15	FBgn0004855	muscle
1.84552e-10	-0.932241	0.339	0.285	3.69104e-07	2	nonC	FBgn0263968	muscle
1.84207e-12	-0.934102	0.183	0.253	3.68415e-09	2	Nfs1	FBgn0032393	muscle
2.19962e-74	-0.934226	0.129	0.348	4.39923e-71	2	CG10082	FBgn0034644	muscle
1.13269e-15	-0.937213	0.428	0.295	2.26539e-12	2	TrpRS	FBgn0010803	muscle
0.00137247	-0.938366	0.242	0.29	1	2	BOD1	FBgn0039560	muscle
5.32652e-19	-0.945177	0.237	0.371	1.0653e-15	2	Arl4	FBgn0039889	muscle
4.24011e-50	-0.948419	0.129	0.296	8.48022e-47	2	CG34228	FBgn0085257	muscle
3.99317e-23	-0.949459	0.166	0.313	7.98634e-20	2	CG7556	FBgn0030990	muscle
3.93449e-32	-0.950716	0.163	0.336	7.86899e-29	2	CG7878	FBgn0037549	muscle
3.08938e-16	-0.951966	0.225	0.326	6.17877e-13	2	CG7945	FBgn0036505	muscle
0.000552023	-0.954898	0.187	0.231	1	2	CG17333	FBgn0030239	muscle
0.0059306	-0.954989	0.385	0.316	1	2	hoip	FBgn0286786	muscle
1.62682e-06	-0.955183	0.213	0.294	0.00325363	2	CG32603	FBgn0052603	muscle
0.00233385	-0.956644	0.217	0.303	1	2	tamo	FBgn0041582	muscle
1.7858e-13	-0.956759	0.25	0.336	3.5716e-10	2	PI31	FBgn0033669	muscle
1.18947e-48	-0.958535	0.43	0.207	2.37894e-45	2	ArgRS	FBgn0027093	muscle
6.6206e-11	-0.963256	0.407	0.311	1.32412e-07	2	JTBR	FBgn0025820	muscle
0.000211225	-0.963479	0.122	0.226	0.422451	2	CG15814	FBgn0030873	muscle
2.76093e-18	-0.964082	0.183	0.291	5.52186e-15	2	Hrb98DE	FBgn0001215	muscle
5.19615e-05	-0.969654	0.26	0.205	0.103923	2	Nplp4	FBgn0040717	muscle
7.24488e-05	-0.969737	0.414	0.344	0.144898	2	Sras	FBgn0029121	muscle
2.2659e-24	-0.973808	0.141	0.277	4.53181e-21	2	Rpb8	FBgn0037121	muscle
8.95334e-05	-0.976546	0.134	0.228	0.179067	2	CG6171	FBgn0026737	muscle
0.000158494	-0.977521	0.371	0.324	0.316988	2	Ist1	FBgn0035715	muscle
4.55001e-14	-0.980692	0.179	0.288	9.10002e-11	2	CG11594	FBgn0035484	muscle
4.92023e-21	-0.983761	0.251	0.4	9.84047e-18	2	CG9775	FBgn0037261	muscle
1.51168e-19	-0.986984	0.269	0.418	3.02335e-16	2	CG16974	FBgn0032479	muscle
3.56018e-08	-0.988012	0.267	0.232	7.12035e-05	2	lva	FBgn0029688	muscle
5.08301e-20	-0.988637	0.392	0.263	1.0166e-16	2	Rbcn-3B	FBgn0023510	muscle
1.31455e-05	-1.00284	0.35	0.287	0.0262911	2	CG9338	FBgn0032899	muscle
3.64427e-05	-1.00522	0.271	0.278	0.0728855	2	anne	FBgn0052000	muscle
7.21797e-12	-1.00535	0.359	0.252	1.44359e-08	2	bur	FBgn0000239	muscle
3.91034e-15	-1.01138	0.228	0.344	7.82068e-12	2	Vajk2	FBgn0032538	muscle
1.20871e-09	-1.01223	0.181	0.267	2.41741e-06	2	Pld3	FBgn0032923	muscle
1.18761e-12	-1.01447	0.316	0.258	2.37522e-09	2	CG6701	FBgn0033889	muscle
6.23301e-33	-1.02478	0.203	0.356	1.2466e-29	2	Hacl	FBgn0034488	muscle
1.71323e-19	-1.02546	0.207	0.301	3.42647e-16	2	Fur2	FBgn0004598	muscle
3.03581e-27	-1.02721	0.121	0.235	6.07161e-24	2	sel	FBgn0263260	muscle
2.89985e-08	-1.02982	0.286	0.35	5.79969e-05	2	Hsp27	FBgn0001226	muscle
4.13923e-10	-1.03028	0.165	0.219	8.27845e-07	2	pug	FBgn0020385	muscle
2.91119e-07	-1.03307	0.321	0.289	0.000582239	2	csw	FBgn0000382	muscle
1.76821e-06	-1.03341	0.156	0.248	0.00353641	2	Pop2	FBgn0036239	muscle
3.09304e-06	-1.04216	0.359	0.399	0.00618609	2	CG34166	FBgn0085195	muscle
2.63962e-06	-1.04281	0.327	0.351	0.00527923	2	Fbp1	FBgn0000639	muscle
0.000296337	-1.04866	0.151	0.211	0.592673	2	CG15099	FBgn0034400	muscle
1.05521e-16	-1.04875	0.229	0.335	2.11042e-13	2	EMC1	FBgn0037530	muscle
0.000206294	-1.05156	0.149	0.232	0.412589	2	Klp10A	FBgn0030268	muscle
9.30611e-26	-1.05165	0.279	0.43	1.86122e-22	2	Caf1-55	FBgn0263979	muscle
7.10899e-28	-1.06321	0.473	0.265	1.4218e-24	2	Mical	FBgn0053208	muscle
1.20086e-06	-1.06499	0.295	0.259	0.00240173	2	glob1	FBgn0027657	muscle
8.48856e-16	-1.06543	0.183	0.329	1.69771e-12	2	CG31100	FBgn0051100	muscle
3.56017e-05	-1.06676	0.193	0.281	0.0712034	2	Ppt1	FBgn0030057	muscle
1.06081e-15	-1.06947	0.156	0.284	2.12161e-12	2	cv	FBgn0000394	muscle
0.00235995	-1.07187	0.247	0.329	1	2	krz	FBgn0040206	muscle
9.5997e-11	-1.07285	0.231	0.368	1.91994e-07	2	Usp30	FBgn0029819	muscle
3.56988e-22	-1.0783	0.129	0.262	7.13975e-19	2	Dis3l2	FBgn0035111	muscle
0.00891901	-1.08473	0.303	0.369	1	2	Hip14	FBgn0259824	muscle
2.92344e-46	-1.08487	0.153	0.324	5.84688e-43	2	REG	FBgn0029133	muscle
7.10776e-06	-1.09515	0.202	0.266	0.0142155	2	Atg17	FBgn0037363	muscle
4.8349e-08	-1.09905	0.168	0.295	9.66981e-05	2	AP-1gamma	FBgn0030089	muscle
7.82352e-23	-1.09922	0.112	0.247	1.5647e-19	2	melt	FBgn0023001	muscle
0.00177009	-1.10062	0.331	0.373	1	2	CG9281	FBgn0030672	muscle
4.48069e-14	-1.10182	0.166	0.311	8.96139e-11	2	Cortactin	FBgn0025865	muscle
4.669e-14	-1.10366	0.124	0.272	9.338e-11	2	CG30456	FBgn0287631	muscle
7.92237e-11	-1.10753	0.404	0.297	1.58447e-07	2	fzr	FBgn0262699	muscle
8.34028e-06	-1.10922	0.188	0.236	0.0166806	2	Acn	FBgn0263198	muscle
2.94686e-06	-1.1131	0.253	0.36	0.00589372	2	fliI	FBgn0000709	muscle
0.00184115	-1.12301	0.284	0.292	1	2	Cen	FBgn0032876	muscle
5.42902e-47	-1.12533	0.161	0.304	1.0858e-43	2	Flo2	FBgn0264078	muscle
1.60434e-33	-1.12604	0.155	0.323	3.20868e-30	2	CG10465	FBgn0033017	muscle
1.94513e-40	-1.1268	0.119	0.28	3.89025e-37	2	ksh	FBgn0040890	muscle
1.82162e-05	-1.12841	0.382	0.296	0.0364324	2	aralar1	FBgn0028646	muscle
8.44627e-35	-1.13066	0.177	0.278	1.68925e-31	2	CG6409	FBgn0036106	muscle
4.2575e-12	-1.1311	0.242	0.324	8.51499e-09	2	CG34293	FBgn0085322	muscle
8.19878e-13	-1.13502	0.188	0.34	1.63976e-09	2	Liprin-beta	FBgn0036376	muscle
2.53267e-12	-1.13737	0.322	0.245	5.06533e-09	2	CG12730	FBgn0029771	muscle
1.81108e-05	-1.14131	0.295	0.337	0.0362215	2	EbpIII	FBgn0011695	muscle
0.000143569	-1.14268	0.257	0.235	0.287139	2	Max	FBgn0017578	muscle
8.64501e-06	-1.1439	0.172	0.253	0.01729	2	sona	FBgn0034903	muscle
4.94152e-09	-1.15133	0.493	0.386	9.88303e-06	2	hpRNA:CR33940	FBgn0062928	muscle
0.000365535	-1.16521	0.18	0.285	0.731069	2	CG1416	FBgn0032961	muscle
9.25439e-36	-1.16732	0.178	0.359	1.85088e-32	2	AdSL	FBgn0038467	muscle
1.2389e-38	-1.16736	0.127	0.271	2.4778e-35	2	Ephrin	FBgn0040324	muscle
3.45793e-18	-1.17352	0.208	0.375	6.91586e-15	2	CG12121	FBgn0030109	muscle
6.02232e-10	-1.17404	0.39	0.291	1.20446e-06	2	Phf5a	FBgn0031822	muscle
4.89532e-08	-1.18044	0.244	0.366	9.79064e-05	2	Eps-15	FBgn0035060	muscle
5.57063e-15	-1.18559	0.371	0.192	1.11413e-11	2	Dhit	FBgn0028743	muscle
4.7668e-50	-1.18604	0.129	0.355	9.5336e-47	2	CG10375	FBgn0039116	muscle
4.99837e-11	-1.18605	0.19	0.294	9.99674e-08	2	Fim	FBgn0024238	muscle
1.09088e-24	-1.1868	0.206	0.371	2.18175e-21	2	mRpL41	FBgn0034001	muscle
6.26296e-20	-1.18911	0.195	0.338	1.25259e-16	2	FRG1	FBgn0036964	muscle
1.70642e-49	-1.1929	0.153	0.362	3.41285e-46	2	inc	FBgn0025394	muscle
1.07228e-16	-1.19727	0.159	0.23	2.14456e-13	2	MFS16	FBgn0034611	muscle
1.21691e-09	-1.19999	0.172	0.286	2.43382e-06	2	Pgm2a	FBgn0033377	muscle
3.41676e-10	-1.20052	0.152	0.248	6.83351e-07	2	wrd	FBgn0042693	muscle
2.35275e-19	-1.20161	0.328	0.466	4.7055e-16	2	zye	FBgn0036985	muscle
0.00105411	-1.21023	0.121	0.19	1	2	Sk2	FBgn0052484	muscle
5.59697e-16	-1.21086	0.224	0.352	1.11939e-12	2	da	FBgn0267821	muscle
1.19157e-35	-1.21366	0.172	0.349	2.38313e-32	2	CG17841	FBgn0028480	muscle
1.06922e-11	-1.21655	0.279	0.404	2.13843e-08	2	tw	FBgn0086368	muscle
3.56525e-10	-1.22357	0.235	0.37	7.13049e-07	2	CG6426	FBgn0034162	muscle
1.3008e-37	-1.22403	0.175	0.345	2.60161e-34	2	mod	FBgn0002780	muscle
3.32731e-32	-1.22532	0.156	0.301	6.65462e-29	2	Sema1b	FBgn0016059	muscle
1.38729e-09	-1.22628	0.251	0.222	2.77458e-06	2	CG8320	FBgn0034059	muscle
2.158e-08	-1.22697	0.237	0.322	4.316e-05	2	RASSF8	FBgn0261986	muscle
3.93115e-24	-1.22723	0.109	0.252	7.8623e-21	2	moody	FBgn0025631	muscle
1.63195e-28	-1.22771	0.125	0.191	3.26389e-25	2	CG9269	FBgn0038161	muscle
1.54525e-06	-1.22827	0.217	0.228	0.00309049	2	DCTN3-p24	FBgn0010622	muscle
5.54197e-13	-1.23203	0.393	0.272	1.10839e-09	2	CG32448	FBgn0052448	muscle
1.34265e-29	-1.23238	0.415	0.22	2.68529e-26	2	CG15515	FBgn0039719	muscle
1.19548e-36	-1.23282	0.147	0.304	2.39097e-33	2	SmB	FBgn0262601	muscle
0.00191349	-1.23531	0.213	0.257	1	2	YME1L	FBgn0034792	muscle
4.82528e-23	-1.23818	0.203	0.361	9.65056e-20	2	gus	FBgn0026238	muscle
6.85147e-07	-1.24603	0.289	0.231	0.00137029	2	CG6659	FBgn0030946	muscle
3.46238e-30	-1.25968	0.222	0.374	6.92477e-27	2	MED24	FBgn0035851	muscle
0.00206049	-1.26464	0.294	0.278	1	2	CG34215	FBgn0085244	muscle
0.000268235	-1.2691	0.182	0.27	0.536471	2	CkIIbeta	FBgn0000259	muscle
3.98802e-14	-1.26999	0.201	0.313	7.97604e-11	2	Vajk3	FBgn0028544	muscle
5.55867e-11	-1.27462	0.211	0.303	1.11173e-07	2	ncm	FBgn0086707	muscle
2.73255e-52	-1.27479	0.13	0.369	5.4651e-49	2	sip3	FBgn0039875	muscle
1.77777e-06	-1.28777	0.182	0.292	0.00355553	2	CG12811	FBgn0037779	muscle
0.00692519	-1.29254	0.179	0.263	1	2	CG12213	FBgn0260742	muscle
5.15174e-06	-1.29619	0.334	0.349	0.0103035	2	Lsp2	FBgn0002565	muscle
1.28808e-07	-1.30784	0.18	0.272	0.000257615	2	CG10005	FBgn0037972	muscle
2.96594e-24	-1.30947	0.22	0.35	5.93188e-21	2	CG14464	FBgn0033000	muscle
7.99216e-12	-1.3097	0.276	0.203	1.59843e-08	2	CG7289	FBgn0031379	muscle
1.55957e-09	-1.3137	0.418	0.308	3.11914e-06	2	CG1902	FBgn0033434	muscle
4.85853e-05	-1.31397	0.159	0.235	0.0971706	2	CG5104	FBgn0037009	muscle
1.22733e-12	-1.314	0.16	0.295	2.45466e-09	2	Tfb1	FBgn0033929	muscle
1.17278e-17	-1.31799	0.184	0.338	2.34556e-14	2	CG30389	FBgn0050389	muscle
4.07131e-09	-1.31981	0.221	0.271	8.14261e-06	2	l(2)k14505	FBgn0021856	muscle
8.95038e-46	-1.32561	0.496	0.232	1.79008e-42	2	CAH1	FBgn0027844	muscle
8.3205e-24	-1.3329	0.258	0.376	1.6641e-20	2	CG9932	FBgn0262160	muscle
3.6244e-27	-1.33559	0.171	0.304	7.24881e-24	2	Rac2	FBgn0014011	muscle
1.68477e-20	-1.341	0.326	0.209	3.36954e-17	2	Clamp	FBgn0032979	muscle
7.26475e-20	-1.3441	0.418	0.286	1.45295e-16	2	Dgkepsilon	FBgn0020930	muscle
2.39961e-22	-1.35096	0.175	0.314	4.79923e-19	2	par-6	FBgn0026192	muscle
1.44316e-19	-1.35248	0.169	0.325	2.88632e-16	2	loqs	FBgn0032515	muscle
1.29554e-11	-1.35392	0.298	0.392	2.59109e-08	2	l(2)34Fc	FBgn0261534	muscle
2.33205e-15	-1.36526	0.327	0.252	4.66411e-12	2	CG34325	FBgn0085354	muscle
7.9096e-20	-1.36531	0.192	0.334	1.58192e-16	2	tyf	FBgn0026083	muscle
6.9715e-11	-1.36831	0.17	0.298	1.3943e-07	2	CG1371	FBgn0033482	muscle
2.56244e-10	-1.37498	0.34	0.314	5.12489e-07	2	CG30069	FBgn0050069	muscle
6.59707e-09	-1.37516	0.262	0.202	1.31941e-05	2	CG12945	FBgn0037755	muscle
1.45571e-08	-1.37734	0.169	0.285	2.91143e-05	2	Cbp20	FBgn0022943	muscle
3.37626e-38	-1.37794	0.189	0.339	6.75251e-35	2	Mnt	FBgn0023215	muscle
5.46554e-12	-1.39014	0.132	0.219	1.09311e-08	2	Naa15-16	FBgn0031020	muscle
1.41088e-37	-1.39075	0.152	0.303	2.82176e-34	2	Ance	FBgn0012037	muscle
1.33204e-08	-1.39141	0.207	0.302	2.66408e-05	2	olf186-F	FBgn0041585	muscle
5.9543e-27	-1.39263	0.357	0.493	1.19086e-23	2	pAbp	FBgn0265297	muscle
4.51305e-09	-1.39965	0.134	0.252	9.02609e-06	2	DCP2	FBgn0036534	muscle
3.43408e-39	-1.40564	0.514	0.267	6.86815e-36	2	CG13124	FBgn0032156	muscle
0.0012309	-1.41607	0.239	0.236	1	2	Hrs	FBgn0031450	muscle
2.6097e-10	-1.41821	0.175	0.229	5.21941e-07	2	Bap55	FBgn0025716	muscle
3.11874e-24	-1.42002	0.229	0.372	6.23748e-21	2	CG14132	FBgn0040817	muscle
0.00259895	-1.42071	0.269	0.318	1	2	LanA	FBgn0002526	muscle
0.000190834	-1.42132	0.271	0.325	0.381669	2	Obp56d	FBgn0034470	muscle
1.38391e-07	-1.42565	0.24	0.328	0.000276781	2	Med	FBgn0288966	muscle
4.90828e-12	-1.43087	0.239	0.364	9.81657e-09	2	CG3625	FBgn0031245	muscle
[truncated: 12,421 more rows]

## Sheet: 6D
id	project_id	cluster_id	cluster_name	fbgn	gene	p_value	avgLogFC	pct1	pct2	padj
2213436	59	0	00_wing_leg_haltere_disc	FBgn0020378	Sp1	0	4.84109	0.799	0.057	0
2213437	59	0	00_wing_leg_haltere_disc	FBgn0261953	TfAP-2	0	4.07643	0.276	0.018	0
2213438	59	0	00_wing_leg_haltere_disc	FBgn0285879	disco-r	0	4.02363	0.805	0.069	0
2213439	59	0	00_wing_leg_haltere_disc	FBgn0008651	lbl	0	3.9693	0.141	0.012	0
2213440	59	0	00_wing_leg_haltere_disc	FBgn0016660	H15	0	3.95009	0.177	0.016	0
2213441	59	0	00_wing_leg_haltere_disc	FBgn0000157	Dll	0	3.89708	0.416	0.039	0
2213442	59	0	00_wing_leg_haltere_disc	FBgn0000459	disco	0	3.5983	0.28	0.026	0
2213443	59	0	00_wing_leg_haltere_disc	FBgn0026411	Lim1	0	3.38481	0.414	0.064	0
2213444	59	0	00_wing_leg_haltere_disc	FBgn0034636	twz	0	3.02825	0.39	0.055	0
2213445	59	0	00_wing_leg_haltere_disc	FBgn0005677	dac	0	2.99273	0.449	0.066	0
2213446	59	0	00_wing_leg_haltere_disc	FBgn0003339	Scr	0	2.96136	0.202	0.032	0
2213447	59	0	00_wing_leg_haltere_disc	FBgn0051869	CG31869	0	2.79982	0.292	0.049	0
2213448	59	0	00_wing_leg_haltere_disc	FBgn0020307	dve	0	2.62204	0.231	0.055	0
2213449	59	0	00_wing_leg_haltere_disc	FBgn0027343	fz3	0	2.52494	0.229	0.043	0
2213450	59	0	00_wing_leg_haltere_disc	FBgn0085376	CG34347	0	2.50623	0.452	0.114	0
2213451	59	0	00_wing_leg_haltere_disc	FBgn0261588	pdm3	0	2.39225	0.56	0.127	0
2213452	59	0	00_wing_leg_haltere_disc	FBgn0003016	osp	0	2.38625	0.698	0.241	0
2213453	59	0	00_wing_leg_haltere_disc	FBgn0004644	hh	0	2.36471	0.31	0.072	0
2213454	59	0	00_wing_leg_haltere_disc	FBgn0001253	ImpE1	0	2.28183	0.374	0.085	0
2213455	59	0	00_wing_leg_haltere_disc	FBgn0001269	inv	0	2.25684	0.35	0.083	0
2213456	59	0	00_wing_leg_haltere_disc	FBgn0013469	klu	0	2.1222	0.435	0.121	0
2213457	59	0	00_wing_leg_haltere_disc	FBgn0004197	Ser	0	2.11819	0.402	0.111	0
2213458	59	0	00_wing_leg_haltere_disc	FBgn0034408	sano	0	2.05237	0.652	0.204	0
2213459	59	0	00_wing_leg_haltere_disc	FBgn0027596	Kank	0	2.04045	0.514	0.167	0
2213460	59	0	00_wing_leg_haltere_disc	FBgn0029114	Tollo	0	2.03439	0.331	0.103	0
2213461	59	0	00_wing_leg_haltere_disc	FBgn0261555	CG42673	0	2.02833	0.729	0.203	0
2213462	59	0	00_wing_leg_haltere_disc	FBgn0267576	lncRNA:CR45916	0	2.01886	0.294	0.073	0
2213463	59	0	00_wing_leg_haltere_disc	FBgn0262029	d	0	2.0183	0.447	0.123	0
2213464	59	0	00_wing_leg_haltere_disc	FBgn0052311	zormin	0	2.01594	0.432	0.165	0
2213465	59	0	00_wing_leg_haltere_disc	FBgn0083940	RhoU	0	2.01432	0.631	0.179	0
2213616	59	0	00_wing_leg_haltere_disc	FBgn0029791	AdamTS-B	2.81337e-293	2.34917	0.247	0.067	3.54766e-289
2213624	59	0	00_wing_leg_haltere_disc	FBgn0039411	dysf	1.07455e-283	3.31549	0.111	0.013	1.35501e-279
2213636	59	0	00_wing_leg_haltere_disc	FBgn0261963	mid	1.45398e-267	3.19841	0.125	0.018	1.83347e-263
2213642	59	0	00_wing_leg_haltere_disc	FBgn0025525	bab2	1.19379e-258	2.05575	0.324	0.12	1.50538e-254
2213645	59	0	00_wing_leg_haltere_disc	FBgn0003089	pip	3.80882e-257	2.60634	0.129	0.02	4.80293e-253
2213653	59	0	00_wing_leg_haltere_disc	FBgn0001138	grn	4.93029e-252	2.53798	0.321	0.123	6.2171e-248
2213676	59	0	00_wing_leg_haltere_disc	FBgn0035522	CG1273	3.23087e-234	2.82282	0.107	0.015	4.07412e-230
2213680	59	0	00_wing_leg_haltere_disc	FBgn0053207	pxb	7.94043e-231	2.1238	0.228	0.069	1.00129e-226
2213683	59	0	00_wing_leg_haltere_disc	FBgn0030077	CG15365	3.20589e-229	2.14434	0.178	0.043	4.04263e-225
2213685	59	0	00_wing_leg_haltere_disc	FBgn0000061	al	2.66759e-228	3.14222	0.11	0.017	3.36383e-224
2213721	59	0	00_wing_leg_haltere_disc	FBgn0039844	CG1607	1.1744e-204	2.00342	0.209	0.064	1.48092e-200
2213769	59	0	00_wing_leg_haltere_disc	FBgn0052447	CG32447	7.78734e-176	2.18475	0.172	0.05	9.81983e-172
2213840	59	0	00_wing_leg_haltere_disc	FBgn0031902	Wnt6	3.93012e-143	2.75366	0.127	0.034	4.95588e-139
2213859	59	0	00_wing_leg_haltere_disc	FBgn0004870	bab1	3.69442e-137	2.25856	0.102	0.023	4.65867e-133
2213897	59	0	00_wing_leg_haltere_disc	FBgn0262139	trh	1.08691e-124	2.32604	0.107	0.027	1.37059e-120
2215250	59	1	01_wing_leg_haltere_disc	FBgn0001323	knrl	0	3.48722	0.187	0.024	0
2215251	59	1	01_wing_leg_haltere_disc	FBgn0052111	lncRNA:CR32111	0	3.42826	0.147	0.016	0
2215252	59	1	01_wing_leg_haltere_disc	FBgn0015919	caup	0	2.97254	0.252	0.046	0
2215253	59	1	01_wing_leg_haltere_disc	FBgn0015904	ara	0	2.76766	0.271	0.056	0
2215254	59	1	01_wing_leg_haltere_disc	FBgn0263239	dar1	0	2.73725	0.167	0.026	0
2215255	59	1	01_wing_leg_haltere_disc	FBgn0264442	ab	0	2.62997	0.781	0.189	0
2215256	59	1	01_wing_leg_haltere_disc	FBgn0014343	mirr	0	2.56522	0.309	0.07	0
2215257	59	1	01_wing_leg_haltere_disc	FBgn0003866	tsh	0	2.51122	0.372	0.079	0
2215258	59	1	01_wing_leg_haltere_disc	FBgn0003463	sog	0	2.13391	0.367	0.114	0
2215259	59	1	01_wing_leg_haltere_disc	FBgn0261341	verm	0	2.12224	0.692	0.268	0
2215260	59	1	01_wing_leg_haltere_disc	FBgn0286203	stw	0	2.10656	0.364	0.115	0
2215261	59	1	01_wing_leg_haltere_disc	FBgn0039078	CG4374	0	2.07859	0.365	0.091	0
2215262	59	1	01_wing_leg_haltere_disc	FBgn0001235	hth	0	2.01898	0.962	0.478	0
2215403	59	1	01_wing_leg_haltere_disc	FBgn0029003	mab-21	9.60285e-281	2.49282	0.214	0.05	1.21092e-276
2215429	59	1	01_wing_leg_haltere_disc	FBgn0003002	opa	1.01518e-248	2.47308	0.136	0.022	1.28015e-244
2215445	59	1	01_wing_leg_haltere_disc	FBgn0003513	ss	1.68478e-222	3.05338	0.121	0.02	2.12451e-218
2215465	59	1	01_wing_leg_haltere_disc	FBgn0003319	Sb	7.07544e-207	2.38543	0.193	0.052	8.92213e-203
2215496	59	1	01_wing_leg_haltere_disc	FBgn0260642	Antp	1.30276e-192	2.51887	0.325	0.139	1.64278e-188
2215699	59	1	01_wing_leg_haltere_disc	FBgn0004102	oc	1.62351e-116	2.45134	0.105	0.027	2.04725e-112
2217048	59	2	02_mixed	FBgn0038009	CG17738	0	2.79165	0.94	0.291	0
2217049	59	2	02_mixed	FBgn0085256	CG34227	0	2.76917	0.995	0.625	0
2217050	59	2	02_mixed	FBgn0039299	CG11854	0	2.75474	0.849	0.285	0
2217051	59	2	02_mixed	FBgn0034856	yellow-d2	0	2.67122	0.582	0.17	0
2217052	59	2	02_mixed	FBgn0037114	Cpr78E	0	2.66793	0.974	0.468	0
2217053	59	2	02_mixed	FBgn0002531	Lcp1	0	2.63841	1	0.841	0
2217054	59	2	02_mixed	FBgn0030763	CG9782	0	2.63489	0.36	0.114	0
2217055	59	2	02_mixed	FBgn0035985	Cpr67B	0	2.63123	0.552	0.15	0
2217056	59	2	02_mixed	FBgn0032284	CG7294	0	2.60861	0.785	0.239	0
2217057	59	2	02_mixed	FBgn0283479	Alp1	0	2.59736	0.374	0.112	0
2217058	59	2	02_mixed	FBgn0036985	zye	0	2.58126	0.529	0.153	0
2217059	59	2	02_mixed	FBgn0039482	CG14258	0	2.57779	0.521	0.144	0
2217060	59	2	02_mixed	FBgn0002533	Lcp2	0	2.53564	0.998	0.727	0
2217061	59	2	02_mixed	FBgn0025643	CG3588	0	2.52545	0.518	0.157	0
2217062	59	2	02_mixed	FBgn0040941	CG15308	0	2.5246	0.833	0.354	0
2217063	59	2	02_mixed	FBgn0260226	CG42500	0	2.50864	0.996	0.872	0
2217064	59	2	02_mixed	FBgn0032280	CG17105	0	2.48267	0.965	0.524	0
2217065	59	2	02_mixed	FBgn0002535	Lcp4	0	2.48106	0.999	0.772	0
2217066	59	2	02_mixed	FBgn0028855	CG15282	0	2.44401	0.648	0.22	0
2217067	59	2	02_mixed	FBgn0035964	Dhpr	0	2.43689	0.502	0.156	0
2217068	59	2	02_mixed	FBgn0085334	CG34305	0	2.38646	0.806	0.27	0
2217069	59	2	02_mixed	FBgn0002534	Lcp3	0	2.28461	0.979	0.581	0
2217070	59	2	02_mixed	FBgn0287234	slf	0	2.28206	0.74	0.271	0
2217071	59	2	02_mixed	FBgn0052249	CG32249	0	2.26736	0.837	0.315	0
2217072	59	2	02_mixed	FBgn0036717	CG13731	0	2.25033	0.742	0.268	0
2217073	59	2	02_mixed	FBgn0032283	CG7296	0	2.15956	0.69	0.248	0
2217074	59	2	02_mixed	FBgn0032774	CG17549	0	2.05148	0.534	0.21	0
2217173	59	2	02_mixed	FBgn0050197	CG30197	1.7929e-272	2.53084	0.336	0.108	2.26085e-268
2217180	59	2	02_mixed	FBgn0051997	CG31997	3.53326e-262	2.0587	0.444	0.191	4.45544e-258
2217184	59	2	02_mixed	FBgn0034860	CG9812	2.07483e-255	2.37779	0.327	0.106	2.61636e-251
2217215	59	2	02_mixed	FBgn0286508	Had1	9.17038e-224	2.3059	0.349	0.134	1.15638e-219
2217225	59	2	02_mixed	FBgn0035089	Phk-3	4.84702e-215	2.04882	0.378	0.156	6.1121e-211
2217289	59	2	02_mixed	FBgn0004577	Pxd	2.19574e-174	2.47721	0.249	0.085	2.76883e-170
2217301	59	2	02_mixed	FBgn0031791	AANATL2	2.36683e-171	2.10441	0.335	0.145	2.98457e-167
2217396	59	2	02_mixed	FBgn0011695	EbpIII	7.12379e-136	2.28692	0.229	0.084	8.9831e-132
2217402	59	2	02_mixed	FBgn0022770	Peritrophin-A	1.24542e-133	2.08753	0.257	0.104	1.57047e-129
2217417	59	2	02_mixed	FBgn0034162	CG6426	2.3589e-130	2.07355	0.239	0.093	2.97457e-126
2217556	59	2	02_mixed	FBgn0032897	CG9336	4.57012e-102	2.07937	0.236	0.105	5.76292e-98
2217566	59	2	02_mixed	FBgn0035813	CG8492	8.70787e-101	2.51455	0.181	0.068	1.09806e-96
2217570	59	2	02_mixed	FBgn0032422	atilla	4.64598e-100	2.25098	0.199	0.08	5.85858e-96
2217589	59	2	02_mixed	FBgn0034140	Lst	3.21251e-97	2.06495	0.238	0.109	4.05097e-93
2217697	59	2	02_mixed	FBgn0000594	Est-P	2.97633e-78	2.55117	0.151	0.058	3.75315e-74
2217715	59	2	02_mixed	FBgn0026190	PH4alphaMP	4.91118e-76	2.50073	0.146	0.056	6.193e-72
2217805	59	2	02_mixed	FBgn0085194	CG34165	2.49823e-65	2.55301	0.117	0.043	3.15027e-61
2217900	59	2	02_mixed	FBgn0040817	CG14132	2.93275e-56	2.08149	0.151	0.069	3.69819e-52
2217916	59	2	02_mixed	FBgn0085261	CG34232	3.99403e-55	2.16106	0.153	0.071	5.03647e-51
2217924	59	2	02_mixed	FBgn0031089	CG9572	8.01614e-55	2.04921	0.15	0.069	1.01084e-50
2217933	59	2	02_mixed	FBgn0002440	l(3)mbn	1.58596e-54	2.02488	0.145	0.065	1.9999e-50
2217996	59	2	02_mixed	FBgn0036271	Pbgs	1.57116e-49	2.3643	0.135	0.062	1.98124e-45
2218035	59	2	02_mixed	FBgn0038179	CG9312	3.05826e-47	2.29309	0.123	0.054	3.85647e-43
2218134	59	2	02_mixed	FBgn0033667	reb	8.55698e-40	2.00502	0.136	0.069	1.07904e-35
2218176	59	2	02_mixed	FBgn0038088	CG10126	4.18272e-37	2.17776	0.122	0.06	5.27441e-33
2218222	59	2	02_mixed	FBgn0036547	CG17032	9.93574e-33	2.10188	0.121	0.063	1.2529e-28
2218230	59	2	02_mixed	FBgn0034225	veil	2.92606e-32	2.19217	0.115	0.058	3.68976e-28
2218252	59	2	02_mixed	FBgn0001089	Gal	4.6864e-31	2.20292	0.111	0.056	5.90955e-27
2218280	59	2	02_mixed	FBgn0038250	CG3505	3.45888e-29	2.08118	0.124	0.068	4.36165e-25
2218598	59	3	03_enterocytes	FBgn0040060	yip7	0	4.33392	0.492	0.132	0
2218599	59	3	03_enterocytes	FBgn0002868	MtnA	0	4.32405	0.77	0.223	0
2218600	59	3	03_enterocytes	FBgn0035665	Jon65Aiii	0	4.27692	0.614	0.163	0
2218601	59	3	03_enterocytes	FBgn0036024	CG18180	0	4.1493	0.678	0.199	0
2218602	59	3	03_enterocytes	FBgn0003863	alphaTry	0	4.12216	0.322	0.059	0
2218603	59	3	03_enterocytes	FBgn0040959	Peritrophin-15a	0	4.10666	0.416	0.084	0
2218604	59	3	03_enterocytes	FBgn0036833	CG3819	0	4.0758	0.251	0.046	0
2218605	59	3	03_enterocytes	FBgn0085311	CG34282	0	4.04395	0.363	0.079	0
2218606	59	3	03_enterocytes	FBgn0250815	Jon65Aiv	0	4.0276	0.808	0.3	0
2218607	59	3	03_enterocytes	FBgn0035886	Jon66Ci	0	3.99201	0.591	0.179	0
2218608	59	3	03_enterocytes	FBgn0038643	CG14300	0	3.97061	0.292	0.069	0
2218609	59	3	03_enterocytes	FBgn0035667	Jon65Ai	0	3.97001	0.375	0.091	0
2218610	59	3	03_enterocytes	FBgn0039471	CG6295	0	3.90844	0.322	0.07	0
2218611	59	3	03_enterocytes	FBgn0020906	Jon25Bi	0	3.90315	0.56	0.147	0
2218612	59	3	03_enterocytes	FBgn0004427	LysD	0	3.87297	0.819	0.303	0
2218613	59	3	03_enterocytes	FBgn0003378	Sgs8	0	3.87285	0.855	0.369	0
2218614	59	3	03_enterocytes	FBgn0028533	CG7953	0	3.8516	0.46	0.113	0
2218615	59	3	03_enterocytes	FBgn0010358	deltaTry	0	3.84941	0.775	0.26	0
2218616	59	3	03_enterocytes	FBgn0004425	LysB	0	3.84724	0.739	0.247	0
2218617	59	3	03_enterocytes	FBgn0031653	Jon25Biii	0	3.82536	0.716	0.269	0
2218618	59	3	03_enterocytes	FBgn0003373	Sgs3	0	3.77515	0.831	0.383	0
2218619	59	3	03_enterocytes	FBgn0028920	CG8997	0	3.74674	0.488	0.13	0
2218620	59	3	03_enterocytes	FBgn0003377	Sgs7	0	3.722	0.924	0.496	0
2218621	59	3	03_enterocytes	FBgn0003375	Sgs5	0	3.67803	0.727	0.262	0
2218622	59	3	03_enterocytes	FBgn0003357	Jon99Ciii	0	3.67588	0.856	0.415	0
2218623	59	3	03_enterocytes	FBgn0039777	Jon99Fii	0	3.65266	0.465	0.134	0
2218624	59	3	03_enterocytes	FBgn0003356	Jon99Cii	0	3.6359	0.892	0.469	0
2218625	59	3	03_enterocytes	FBgn0039778	Jon99Fi	0	3.63138	0.4	0.111	0
2218626	59	3	03_enterocytes	FBgn0030836	CG8664	0	3.60381	0.486	0.12	0
2218627	59	3	03_enterocytes	FBgn0040565	CG7606	0	3.58781	0.645	0.182	0
2218628	59	3	03_enterocytes	FBgn0259950	CG42460	0	3.57614	0.31	0.07	0
2218629	59	3	03_enterocytes	FBgn0003374	Sgs4	0	3.37199	0.593	0.198	0
2218630	59	3	03_enterocytes	FBgn0004592	Eig71Ee	0	2.95287	0.483	0.193	0
2218631	59	3	03_enterocytes	FBgn0040827	CG13315	0	2.92227	0.503	0.182	0
2218632	59	3	03_enterocytes	FBgn0002773	Mlc2	0	2.4346	0.918	0.613	0
2218633	59	3	03_enterocytes	FBgn0066084	RpL41	0	2.39382	0.89	0.632	0
2218634	59	3	03_enterocytes	FBgn0000044	Act57B	0	2.38295	0.84	0.423	0
2218635	59	3	03_enterocytes	FBgn0259209	Mlp60A	0	2.38093	0.747	0.338	0
2218636	59	3	03_enterocytes	FBgn0002626	RpL32	0	2.2949	0.827	0.519	0
2218637	59	3	03_enterocytes	FBgn0003274	RpLP2	0	2.29271	0.89	0.618	0
2218638	59	3	03_enterocytes	FBgn0034743	RpS16	0	2.23604	0.87	0.547	0
2218639	59	3	03_enterocytes	FBgn0005533	RpS17	0	2.18413	0.778	0.443	0
2218640	59	3	03_enterocytes	FBgn0086472	RpS25	0	2.17866	0.881	0.609	0
2218641	59	3	03_enterocytes	FBgn0013325	RpL11	0	2.16629	0.791	0.468	0
2218642	59	3	03_enterocytes	FBgn0002579	RpL36	0	2.12641	0.837	0.561	0
2218643	59	3	03_enterocytes	FBgn0023170	RpL39	0	2.12535	0.854	0.532	0
2218644	59	3	03_enterocytes	FBgn0004403	RpS14a	0	2.1241	0.709	0.385	0
2218645	59	3	03_enterocytes	FBgn0038834	RpS30	0	2.12314	0.77	0.453	0
2218646	59	3	03_enterocytes	FBgn0036467	CG12310	0	2.11027	0.403	0.117	0
2218647	59	3	03_enterocytes	FBgn0264695	Mhc	0	2.0927	0.689	0.313	0
2218648	59	3	03_enterocytes	FBgn0015756	RpL9	0	2.06828	0.822	0.516	0
2218649	59	3	03_enterocytes	FBgn0285950	RpL19	0	2.0673	0.887	0.633	0
2218650	59	3	03_enterocytes	FBgn0011296	l(2)efl	0	2.06409	0.545	0.205	0
2218740	59	3	03_enterocytes	FBgn0004430	LysS	2.27894e-299	3.8407	0.26	0.056	2.87375e-295
2218741	59	3	03_enterocytes	FBgn0038647	CG14302	4.98006e-295	4.14372	0.227	0.043	6.27986e-291
2218750	59	3	03_enterocytes	FBgn0038973	Pebp1	2.67771e-275	4.55937	0.227	0.046	3.37659e-271
2218759	59	3	03_enterocytes	FBgn0031654	Jon25Bii	3.78572e-266	3.53592	0.258	0.061	4.77379e-262
2218761	59	3	03_enterocytes	FBgn0038784	CG4362	1.03218e-265	4.09344	0.231	0.049	1.30157e-261
2218762	59	3	03_enterocytes	FBgn0039474	CG6283	1.30134e-265	3.91268	0.232	0.05	1.64099e-261
2218767	59	3	03_enterocytes	FBgn0034292	CG5767	8.09947e-259	4.05344	0.176	0.029	1.02134e-254
2218777	59	3	03_enterocytes	FBgn0263081	CG43349	8.62429e-244	4.01735	0.195	0.038	1.08752e-239
2218782	59	3	03_enterocytes	FBgn0036996	mag	1.10364e-240	3.7445	0.257	0.066	1.39168e-236
2218784	59	3	03_enterocytes	FBgn0028534	CG7916	2.33129e-237	3.75858	0.215	0.047	2.93975e-233
2218785	59	3	03_enterocytes	FBgn0262146	MtnE	8.09472e-235	4.11041	0.197	0.04	1.02074e-230
2218792	59	3	03_enterocytes	FBgn0053192	MtnD	6.18233e-229	4.32687	0.173	0.031	7.79591e-225
2218795	59	3	03_enterocytes	FBgn0250836	Acbp3	2.85805e-226	4.32463	0.149	0.023	3.604e-222
2218797	59	3	03_enterocytes	FBgn0020508	Ag5r2	2.41894e-221	3.5468	0.278	0.083	3.05028e-217
2218806	59	3	03_enterocytes	FBgn0003358	Jon99Ci	2.65948e-214	3.86301	0.227	0.057	3.3536e-210
2218811	59	3	03_enterocytes	FBgn0035666	Jon65Aii	1.1486e-211	3.79681	0.202	0.046	1.44839e-207
2218815	59	3	03_enterocytes	FBgn0030098	CG12057	3.91693e-208	3.83561	0.2	0.046	4.93925e-204
2218819	59	3	03_enterocytes	FBgn0031512	CG15404	1.87416e-205	2.80856	0.236	0.063	2.36332e-201
2218831	59	3	03_enterocytes	FBgn0000078	Amy-d	1.91511e-195	3.89365	0.161	0.031	2.41496e-191
2218832	59	3	03_enterocytes	FBgn0002869	MtnB	3.50418e-193	4.69285	0.129	0.02	4.41877e-189
2218847	59	3	03_enterocytes	FBgn0033367	PPO2	8.15892e-172	3.50926	0.191	0.048	1.02884e-167
2218848	59	3	03_enterocytes	FBgn0033826	CG4734	3.0979e-171	3.68705	0.145	0.029	3.90645e-167
2218850	59	3	03_enterocytes	FBgn0031248	CG11912	3.86462e-171	3.50012	0.196	0.051	4.87328e-167
2218871	59	3	03_enterocytes	FBgn0038523	Sgs5bis	4.21308e-160	2.79267	0.194	0.052	5.31269e-156
2218874	59	3	03_enterocytes	FBgn0038645	CG7714	9.96761e-159	3.8825	0.139	0.028	1.25692e-154
2218881	59	3	03_enterocytes	FBgn0037724	Fst	3.51761e-154	3.30134	0.181	0.048	4.4357e-150
2218885	59	3	03_enterocytes	FBgn0034296	CG10912	1.01438e-150	3.94541	0.127	0.025	1.27913e-146
2218889	59	3	03_enterocytes	FBgn0085359	CG34330	1.52551e-148	3.72595	0.155	0.037	1.92367e-144
2218894	59	3	03_enterocytes	FBgn0036952	CG6933	8.48555e-146	4.0773	0.142	0.032	1.07003e-141
2218899	59	3	03_enterocytes	FBgn0043575	PGRP-SC2	1.23267e-144	4.19627	0.187	0.054	1.55439e-140
2218905	59	3	03_enterocytes	FBgn0051698	CG31698	1.50823e-141	2.91112	0.192	0.057	1.90188e-137
2218910	59	3	03_enterocytes	FBgn0033788	CG13323	2.04428e-139	3.76671	0.127	0.026	2.57784e-135
2218917	59	3	03_enterocytes	FBgn0036471	CG13460	6.54832e-138	2.35139	0.17	0.046	8.25744e-134
2218919	59	3	03_enterocytes	FBgn0031178	CG10918	2.05658e-136	2.2064	0.181	0.052	2.59335e-132
2218921	59	3	03_enterocytes	FBgn0040958	Peritrophin-15b	6.1001e-136	4.02627	0.1	0.017	7.69222e-132
2218924	59	3	03_enterocytes	FBgn0033541	CG12934	4.87551e-135	3.47945	0.147	0.036	6.14802e-131
2218927	59	3	03_enterocytes	FBgn0000079	Amy-p	9.70934e-134	3.92021	0.146	0.036	1.22435e-129
2218928	59	3	03_enterocytes	FBgn0030777	CG9672	1.0625e-133	4.41905	0.104	0.019	1.33981e-129
2218930	59	3	03_enterocytes	FBgn0039475	CG6277	2.39232e-133	3.6958	0.139	0.033	3.01672e-129
2218935	59	3	03_enterocytes	FBgn0085308	CG34279	2.19179e-132	3.81036	0.119	0.024	2.76385e-128
2218939	59	3	03_enterocytes	FBgn0033787	CG13321	4.89228e-130	3.8531	0.116	0.024	6.16917e-126
2218949	59	3	03_enterocytes	FBgn0038037	Cyp9f2	1.68869e-126	3.24423	0.158	0.043	2.12943e-122
2218950	59	3	03_enterocytes	FBgn0264272	mwh	3.23114e-126	3.282	0.135	0.032	4.07447e-122
2218951	59	3	03_enterocytes	FBgn0032144	CG17633	1.31067e-125	3.76366	0.145	0.037	1.65275e-121
2218957	59	3	03_enterocytes	FBgn0259998	CG17571	4.80643e-124	3.84991	0.144	0.037	6.06091e-120
2218959	59	3	03_enterocytes	FBgn0034289	CG10910	2.50991e-123	4.10319	0.106	0.021	3.16499e-119
2218967	59	3	03_enterocytes	FBgn0003372	Sgs1	1.34289e-120	3.42597	0.167	0.049	1.69339e-116
2218969	59	3	03_enterocytes	FBgn0062412	Ctr1B	3.33334e-120	3.39153	0.137	0.034	4.20335e-116
2218976	59	3	03_enterocytes	FBgn0083167	Neb-cGP	1.65388e-117	2.00092	0.331	0.165	2.08554e-113
2218977	59	3	03_enterocytes	FBgn0263762	CG43679	6.71213e-117	3.58725	0.129	0.032	8.464e-113
2218982	59	3	03_enterocytes	FBgn0032913	CG9259	4.73749e-116	3.93771	0.101	0.02	5.97398e-112
2218983	59	3	03_enterocytes	FBgn0034291	CG5770	6.14833e-116	4.20305	0.101	0.02	7.75305e-112
2218984	59	3	03_enterocytes	FBgn0036949	CG7290	6.45749e-116	3.79552	0.124	0.029	8.14289e-112
2218986	59	3	03_enterocytes	FBgn0035926	Acbp5	2.71926e-115	3.73563	0.131	0.033	3.42899e-111
2218993	59	3	03_enterocytes	FBgn0053128	CG33128	3.40438e-114	4.03742	0.105	0.022	4.29293e-110
2218998	59	3	03_enterocytes	FBgn0035887	Jon66Cii	1.86337e-112	3.90287	0.143	0.039	2.34971e-108
2219019	59	3	03_enterocytes	FBgn0283437	PPO1	3.54647e-106	4.01833	0.111	0.026	4.4721e-102
2219030	59	3	03_enterocytes	FBgn0037678	CG16749	3.39242e-104	3.5572	0.11	0.026	4.27784e-100
2219031	59	3	03_enterocytes	FBgn0264750	CG44008	6.81261e-104	3.48297	0.114	0.028	8.59071e-100
2219037	59	3	03_enterocytes	FBgn0051439	Muc96D	1.52928e-101	3.35837	0.105	0.024	1.92842e-97
2219057	59	3	03_enterocytes	FBgn0020506	Amyrel	2.07765e-98	3.71946	0.117	0.03	2.61992e-94
2219060	59	3	03_enterocytes	FBgn0001285	Jon44E	1.40885e-97	3.67381	0.11	0.027	1.77656e-93
2219067	59	3	03_enterocytes	FBgn0043576	PGRP-SC1a	2.54247e-95	3.69631	0.121	0.033	3.20606e-91
2219068	59	3	03_enterocytes	FBgn0032069	LManVI	8.04696e-95	3.43386	0.118	0.031	1.01472e-90
2219071	59	3	03_enterocytes	FBgn0266261	CG44956	4.67531e-93	4.21459	0.118	0.032	5.89557e-89
2219093	59	3	03_enterocytes	FBgn0031249	CG11911	1.94754e-88	3.74446	0.114	0.031	2.45585e-84
2219101	59	3	03_enterocytes	FBgn0263911	COX8	2.66462e-87	2.04442	0.257	0.123	3.36008e-83
2219105	59	3	03_enterocytes	FBgn0038353	CG5399	2.97027e-86	3.64173	0.1	0.025	3.74551e-82
2219106	59	3	03_enterocytes	FBgn0038681	Cyp12a4	4.4823e-86	3.21987	0.105	0.027	5.65218e-82
2219108	59	3	03_enterocytes	FBgn0034710	Alp7	1.52997e-85	2.73594	0.111	0.03	1.9293e-81
2219112	59	3	03_enterocytes	FBgn0030484	GstT4	1.26486e-84	2.17909	0.221	0.096	1.59499e-80
2219174	59	3	03_enterocytes	FBgn0030329	prtp	4.23126e-75	2.28151	0.192	0.083	5.33562e-71
2219190	59	3	03_enterocytes	FBgn0003076	Pgm1	2.17062e-72	2.19247	0.197	0.087	2.73715e-68
2219201	59	3	03_enterocytes	FBgn0036422	CG3868	2.73744e-71	2.82791	0.134	0.047	3.45191e-67
2219208	59	3	03_enterocytes	FBgn0037146	CG7470	2.92094e-69	2.15324	0.177	0.074	3.6833e-65
2219279	59	3	03_enterocytes	FBgn0003388	shd	8.71873e-61	2.58242	0.113	0.039	1.09943e-56
2219282	59	3	03_enterocytes	FBgn0034999	Fatp3	2.10786e-60	2.62066	0.105	0.035	2.65802e-56
2219304	59	3	03_enterocytes	FBgn0263773	fok	5.75025e-58	2.19585	0.183	0.085	7.25106e-54
2219321	59	3	03_enterocytes	FBgn0035146	CG13893	8.82108e-56	2.39826	0.121	0.045	1.11234e-51
2219382	59	3	03_enterocytes	FBgn0010591	Sply	1.14663e-50	2.36434	0.119	0.047	1.4459e-46
2219419	59	3	03_enterocytes	FBgn0010387	Acbp2	2.16612e-47	2.0143	0.13	0.056	2.73148e-43
2219429	59	3	03_enterocytes	FBgn0033221	CG12825	4.09016e-46	2.4991	0.102	0.038	5.15769e-42
2219607	59	3	03_enterocytes	FBgn0027556	CG4928	2.75271e-34	2.29149	0.244	0.159	3.47117e-30
2219728	59	3	03_enterocytes	FBgn0260462	CG12163	1.27957e-27	2.20405	0.204	0.132	1.61353e-23
2220239	59	4	04_fat_body	FBgn0260955	CG42587	0	4.24015	0.738	0.115	0
2220240	59	4	04_fat_body	FBgn0085320	CG34291	0	4.19857	0.714	0.147	0
2220241	59	4	04_fat_body	FBgn0265577	IBIN	0	4.0709	0.445	0.07	0
2220242	59	4	04_fat_body	FBgn0013685	mt:ND6	0	4.05115	0.412	0.097	0
2220243	59	4	04_fat_body	FBgn0013675	mt:CoII	0	3.98245	0.961	0.53	0
2220244	59	4	04_fat_body	FBgn0013684	mt:ND5	0	3.95754	0.834	0.317	0
2220245	59	4	04_fat_body	FBgn0030105	CG15369	0	3.926	0.706	0.143	0
2220246	59	4	04_fat_body	FBgn0013676	mt:CoIII	0	3.91453	0.972	0.666	0
2220247	59	4	04_fat_body	FBgn0002564	Lsp1gamma	0	3.87216	0.41	0.113	0
2220248	59	4	04_fat_body	FBgn0283461	Drs	0	3.86699	0.637	0.12	0
2220249	59	4	04_fat_body	FBgn0034010	CG8157	0	3.84249	0.424	0.075	0
2220250	59	4	04_fat_body	FBgn0013680	mt:ND2	0	3.83257	0.42	0.119	0
2220251	59	4	04_fat_body	FBgn0262362	CG43060	0	3.80307	0.373	0.064	0
2220252	59	4	04_fat_body	FBgn0037974	CG12224	0	3.74333	0.645	0.112	0
2220253	59	4	04_fat_body	FBgn0028396	TotA	0	3.71906	0.805	0.222	0
2220254	59	4	04_fat_body	FBgn0013678	mt:Cyt-b	0	3.7092	0.928	0.456	0
2220255	59	4	04_fat_body	FBgn0001208	Hn	0	3.69771	0.359	0.064	0
2220256	59	4	04_fat_body	FBgn0039031	Gbp3	0	3.67921	0.433	0.085	0
2220257	59	4	04_fat_body	FBgn0085195	CG34166	0	3.67195	0.997	0.63	0
2220258	59	4	04_fat_body	FBgn0053493	CG33493	0	3.66304	0.361	0.069	0
2220259	59	4	04_fat_body	FBgn0039239	CG13641	0	3.65551	0.588	0.108	0
2220260	59	4	04_fat_body	FBgn0013674	mt:CoI	0	3.64729	0.965	0.608	0
2220261	59	4	04_fat_body	FBgn0039682	Obp99c	0	3.58081	0.913	0.247	0
2220262	59	4	04_fat_body	FBgn0050359	Mal-A5	0	3.56632	0.38	0.08	0
2220263	59	4	04_fat_body	FBgn0016715	Reg-2	0	3.55058	0.374	0.08	0
2220264	59	4	04_fat_body	FBgn0000640	Fbp2	0	3.54435	0.999	0.701	0
2220265	59	4	04_fat_body	FBgn0086691	UK114	0	3.52438	0.537	0.131	0
2220266	59	4	04_fat_body	FBgn0262036	CG42847	0	3.4743	0.443	0.105	0
2220267	59	4	04_fat_body	FBgn0031558	CG16704	0	3.46137	0.846	0.243	0
2220268	59	4	04_fat_body	FBgn0262035	CG42846	0	3.45677	0.281	0.056	0
2220269	59	4	04_fat_body	FBgn0031561	IM33	0	3.42504	0.48	0.106	0
2220270	59	4	04_fat_body	FBgn0262881	CG43236	0	3.41744	0.422	0.127	0
2220271	59	4	04_fat_body	FBgn0039685	Obp99b	0	3.39311	0.998	0.853	0
2220272	59	4	04_fat_body	FBgn0034512	CG18067	0	3.37264	0.402	0.08	0
2220273	59	4	04_fat_body	FBgn0029990	CG2233	0	3.37247	0.914	0.296	0
2220274	59	4	04_fat_body	FBgn0039800	Npc2g	0	3.35029	0.563	0.147	0
2220275	59	4	04_fat_body	FBgn0030041	CG12116	0	3.32946	0.533	0.149	0
2220276	59	4	04_fat_body	FBgn0033133	Tsp42Ek	0	3.31827	0.433	0.099	0
2220277	59	4	04_fat_body	FBgn0262952	mt:ND4	0	3.29398	0.722	0.309	0
2220278	59	4	04_fat_body	FBgn0037913	fabp	0	3.29054	0.887	0.327	0
2220279	59	4	04_fat_body	FBgn0032824	CG13962	0	3.27885	0.494	0.112	0
2220280	59	4	04_fat_body	FBgn0040532	CG8369	0	3.26665	0.745	0.193	0
2220281	59	4	04_fat_body	FBgn0040732	CG16926	0	3.21491	0.385	0.093	0
2220282	59	4	04_fat_body	FBgn0002563	Lsp1beta	0	3.19011	0.998	0.714	0
2220283	59	4	04_fat_body	FBgn0000071	Ama	0	3.17491	0.447	0.112	0
2220284	59	4	04_fat_body	FBgn0031913	CG5958	0	3.1513	0.479	0.123	0
2220285	59	4	04_fat_body	FBgn0002565	Lsp2	0	3.14969	0.996	0.57	0
2220286	59	4	04_fat_body	FBgn0022774	Oat	0	3.14767	0.606	0.18	0
2220287	59	4	04_fat_body	FBgn0000639	Fbp1	0	3.09846	0.994	0.572	0
2220288	59	4	04_fat_body	FBgn0032773	fon	0	3.02414	0.594	0.162	0
2220289	59	4	04_fat_body	FBgn0033137	Tsp42Ep	0	3.01085	0.482	0.142	0
2220290	59	4	04_fat_body	FBgn0013679	mt:ND1	0	3.01082	0.511	0.208	0
2220291	59	4	04_fat_body	FBgn0034290	CG5773	0	2.9248	0.593	0.189	0
2220292	59	4	04_fat_body	FBgn0002562	Lsp1alpha	0	2.89521	0.976	0.481	0
2220293	59	4	04_fat_body	FBgn0020513	Paics	0	2.85002	0.52	0.172	0
2220294	59	4	04_fat_body	FBgn0013672	mt:ATPase6	0	2.80278	0.79	0.4	0
2220295	59	4	04_fat_body	FBgn0030876	CG6762	0	2.79046	0.679	0.257	0
2220296	59	4	04_fat_body	FBgn0030519	CG11151	0	2.74493	0.526	0.206	0
2220297	59	4	04_fat_body	FBgn0039241	CG11089	0	2.73089	0.53	0.195	0
2220298	59	4	04_fat_body	FBgn0029093	cathD	0	2.67445	0.607	0.227	0
2220299	59	4	04_fat_body	FBgn0087002	apolpp	0	2.54892	0.823	0.435	0
2220300	59	4	04_fat_body	FBgn0030136	RpS28b	0	2.4522	0.813	0.429	0
2220301	59	4	04_fat_body	FBgn0086710	RpL30	0	2.43535	0.625	0.305	0
2220302	59	4	04_fat_body	FBgn0016726	RpL29	0	2.39721	0.797	0.42	0
2220303	59	4	04_fat_body	FBgn0029785	RpL35	0	2.37088	0.825	0.461	0
2220304	59	4	04_fat_body	FBgn0261597	RpS26	0	2.34819	0.837	0.444	0
2220305	59	4	04_fat_body	FBgn0047135	CG32276	0	2.32597	0.641	0.322	0
2220306	59	4	04_fat_body	FBgn0035422	RpL28	0	2.31784	0.918	0.596	0
2220307	59	4	04_fat_body	FBgn0261608	RpL37A	0	2.23319	0.807	0.454	0
2220308	59	4	04_fat_body	FBgn0017579	RpL14	0	2.22924	0.902	0.585	0
2220309	59	4	04_fat_body	FBgn0031980	RpL36A	0	2.22303	0.863	0.521	0
2220310	59	4	04_fat_body	FBgn0026372	RpL23A	0	2.18382	0.853	0.502	0
2220311	59	4	04_fat_body	FBgn0010412	RpS19a	0	2.1627	0.808	0.481	0
2220312	59	4	04_fat_body	FBgn0030616	RpL37a	0	2.12965	0.872	0.521	0
2220313	59	4	04_fat_body	FBgn0285949	RpL31	0	2.08523	0.839	0.537	0
2220314	59	4	04_fat_body	FBgn0261592	RpS6	0	2.06907	0.782	0.48	0
2220315	59	4	04_fat_body	FBgn0032987	RpL21	0	2.05894	0.849	0.567	0
2220316	59	4	04_fat_body	FBgn0013325	RpL11	0	2.03082	0.755	0.473	0
2220317	59	4	04_fat_body	FBgn0003941	RpL40	0	2.01235	0.695	0.396	0
2220419	59	4	04_fat_body	FBgn0037370	CG1236	5.52794e-307	3.24424	0.355	0.095	6.97073e-303
2220432	59	4	04_fat_body	FBgn0028543	NimB2	7.45514e-293	3.42663	0.285	0.063	9.40093e-289
2220436	59	4	04_fat_body	FBgn0051778	CG31778	3.0722e-286	3.10012	0.34	0.092	3.87405e-282
2220440	59	4	04_fat_body	FBgn0083972	CG34136	1.07273e-282	3.41076	0.264	0.055	1.35271e-278
2220443	59	4	04_fat_body	FBgn0030262	Vago	3.75016e-277	3.12357	0.304	0.075	4.72896e-273
2220445	59	4	04_fat_body	FBgn0037396	CG11459	5.66067e-277	3.64219	0.218	0.038	7.1381e-273
2220447	59	4	04_fat_body	FBgn0054003	NimB3	3.0733e-276	3.6519	0.281	0.065	3.87544e-272
2220450	59	4	04_fat_body	FBgn0000053	Gart	1.30355e-272	2.63764	0.414	0.141	1.64378e-268
2220451	59	4	04_fat_body	FBgn0025454	Cyp6g1	1.66471e-272	3.18719	0.308	0.078	2.0992e-268
2220457	59	4	04_fat_body	FBgn0262782	Mdh1	3.42168e-267	2.10683	0.58	0.302	4.31474e-263
2220468	59	4	04_fat_body	FBgn0039798	CG11313	1.20978e-258	2.94587	0.373	0.12	1.52553e-254
2220470	59	4	04_fat_body	FBgn0032652	CG6870	3.56005e-256	3.81992	0.176	0.026	4.48922e-252
2220472	59	4	04_fat_body	FBgn0034398	CG15098	4.15537e-255	2.3525	0.468	0.19	5.23992e-251
2220497	59	4	04_fat_body	FBgn0259238	CG42336	1.08777e-233	3.18307	0.304	0.087	1.37168e-229
2220499	59	4	04_fat_body	FBgn0040827	CG13315	1.72306e-231	2.34835	0.449	0.188	2.17278e-227
2220505	59	4	04_fat_body	FBgn0040398	CG14629	1.06236e-227	2.94058	0.325	0.1	1.33964e-223
2220509	59	4	04_fat_body	FBgn0033520	Prx2540-1	1.5077e-222	3.3122	0.251	0.062	1.9012e-218
2220514	59	4	04_fat_body	FBgn0085452	CG34423	1.10915e-217	3.62404	0.224	0.05	1.39864e-213
2220515	59	4	04_fat_body	FBgn0034200	Gbp2	5.50447e-216	3.3426	0.219	0.048	6.94113e-212
2220517	59	4	04_fat_body	FBgn0085282	CG34253	1.14314e-215	3.81863	0.147	0.022	1.4415e-211
2220529	59	4	04_fat_body	FBgn0264541	CG43920	9.65664e-208	3.84051	0.19	0.038	1.2177e-203
2220535	59	4	04_fat_body	FBgn0029823	Shmt	3.20425e-202	2.42919	0.408	0.169	4.04056e-198
2220540	59	4	04_fat_body	FBgn0030362	regucalcin	6.14805e-201	2.64298	0.533	0.302	7.75269e-197
2220546	59	4	04_fat_body	FBgn0013681	mt:ND3	6.81295e-198	3.62796	0.303	0.1	8.59113e-194
2220555	59	4	04_fat_body	FBgn0085453	Mthfs	4.1891e-194	3.37954	0.242	0.065	5.28246e-190
2220570	59	4	04_fat_body	FBgn0042206	GstD10	4.49731e-187	3.41392	0.213	0.052	5.67111e-183
2220590	59	4	04_fat_body	FBgn0063497	GstE3	1.93922e-176	2.96505	0.29	0.097	2.44536e-172
2220597	59	4	04_fat_body	FBgn0000477	DNaseII	6.26997e-170	3.52106	0.172	0.037	7.90643e-166
2220598	59	4	04_fat_body	FBgn0031559	CG3513	1.95557e-169	4.08039	0.117	0.017	2.46597e-165
2220611	59	4	04_fat_body	FBgn0013763	Idgf6	1.61305e-166	2.25865	0.381	0.166	2.03406e-162
2220613	59	4	04_fat_body	FBgn0052667	ssp7	2.10974e-166	3.30527	0.231	0.066	2.66038e-162
2220615	59	4	04_fat_body	FBgn0032350	CG6287	3.60142e-165	2.38649	0.357	0.148	4.54139e-161
2220619	59	4	04_fat_body	FBgn0021765	scu	5.05419e-163	2.315	0.397	0.185	6.37333e-159
2220628	59	4	04_fat_body	FBgn0033170	sPLA2	5.94335e-159	3.58482	0.155	0.032	7.49456e-155
2220630	59	4	04_fat_body	FBgn0035348	CG16758	3.42992e-158	2.75575	0.276	0.094	4.32513e-154
2220636	59	4	04_fat_body	FBgn0259716	Nepl6	3.92059e-155	3.48888	0.149	0.03	4.94386e-151
2220641	59	4	04_fat_body	FBgn0045761	CHKov1	7.30713e-154	2.82315	0.269	0.093	9.21429e-150
2220650	59	4	04_fat_body	FBgn0037126	CG14567	4.57295e-152	3.47277	0.137	0.026	5.76649e-148
2220653	59	4	04_fat_body	FBgn0031381	Npc2a	1.46803e-150	2.79708	0.277	0.099	1.85119e-146
2220726	59	4	04_fat_body	FBgn0031092	CG9577	4.98063e-129	2.58732	0.284	0.114	6.28057e-125
2220736	59	4	04_fat_body	FBgn0052695	CG32695	1.53594e-126	3.16524	0.181	0.051	1.93682e-122
2220737	59	4	04_fat_body	FBgn0027945	ppl	1.6103e-126	2.95695	0.201	0.062	2.03059e-122
2220738	59	4	04_fat_body	FBgn0043578	PGRP-SB1	1.75301e-126	3.17613	0.123	0.025	2.21055e-122
2220745	59	4	04_fat_body	FBgn0033521	CG12896	1.8245e-124	3.00868	0.17	0.046	2.30069e-120
2220746	59	4	04_fat_body	FBgn0035090	CG2736	8.48563e-124	3.03636	0.168	0.045	1.07004e-119
2220749	59	4	04_fat_body	FBgn0019952	Orct	3.45037e-123	2.88945	0.191	0.057	4.35092e-119
2220751	59	4	04_fat_body	FBgn0033320	CG8586	6.8597e-123	3.47507	0.124	0.026	8.65008e-119
2220752	59	4	04_fat_body	FBgn0034356	Pepck2	8.55567e-123	2.5215	0.267	0.104	1.07887e-118
2220753	59	4	04_fat_body	FBgn0262481	CG43071	9.68933e-123	3.67114	0.118	0.024	1.22182e-118
2220769	59	4	04_fat_body	FBgn0032287	CG6415	1.38583e-120	3.18037	0.176	0.05	1.74754e-116
2220778	59	4	04_fat_body	FBgn0032726	CG10621	4.87788e-119	2.56824	0.246	0.092	6.15101e-115
2220794	59	4	04_fat_body	FBgn0032638	SPH93	2.59844e-117	3.26028	0.142	0.035	3.27664e-113
2220813	59	4	04_fat_body	FBgn0034364	CG5493	1.38908e-112	3.19168	0.135	0.033	1.75162e-108
2220814	59	4	04_fat_body	FBgn0040064	yip2	1.13976e-111	2.15317	0.337	0.167	1.43723e-107
2220832	59	4	04_fat_body	FBgn0010225	Gel	3.50648e-109	2.17277	0.314	0.149	4.42167e-105
2220835	59	4	04_fat_body	FBgn0040321	GNBP3	7.98105e-109	2.70474	0.192	0.063	1.00641e-104
2220844	59	4	04_fat_body	FBgn0044047	Ilp6	4.19895e-108	2.38234	0.215	0.076	5.29488e-104
2220849	59	4	04_fat_body	FBgn0030968	CG7322	1.16616e-107	3.09471	0.168	0.051	1.47052e-103
2220854	59	4	04_fat_body	FBgn0039593	Sid	3.12993e-106	3.17297	0.123	0.029	3.94684e-102
2220872	59	4	04_fat_body	FBgn0034199	Gbp1	2.43034e-103	3.26643	0.127	0.031	3.06466e-99
2220878	59	4	04_fat_body	FBgn0034117	CG7997	3.32335e-102	3.3781	0.129	0.032	4.19075e-98
2220906	59	4	04_fat_body	FBgn0013949	Elal	3.13423e-98	3.49026	0.12	0.03	3.95227e-94
2220926	59	4	04_fat_body	FBgn0050414	CG30414	1.0936e-95	3.31564	0.115	0.028	1.37903e-91
2220931	59	4	04_fat_body	FBgn0032639	CG18563	1.0405e-94	3.25802	0.13	0.035	1.31208e-90
2220936	59	4	04_fat_body	FBgn0038194	Cyp6d5	1.32145e-93	2.61329	0.186	0.065	1.66635e-89
2220946	59	4	04_fat_body	FBgn0031432	Cyp309a1	3.98672e-92	3.48444	0.103	0.024	5.02725e-88
2220951	59	4	04_fat_body	FBgn0063493	GstE7	1.30481e-91	2.85772	0.177	0.061	1.64537e-87
2220992	59	4	04_fat_body	FBgn0005670	Cyp4d1	2.57236e-85	3.02398	0.155	0.051	3.24375e-81
2221053	59	4	04_fat_body	FBgn0028939	NimC2	4.62021e-77	2.70631	0.154	0.053	5.82609e-73
2221055	59	4	04_fat_body	FBgn0033437	CG12926	2.2734e-76	3.09485	0.123	0.037	2.86675e-72
2221065	59	4	04_fat_body	FBgn0033439	CG1773	1.83635e-75	3.05906	0.104	0.028	2.31563e-71
2221081	59	4	04_fat_body	FBgn0027578	Nepl21	3.42595e-74	3.05402	0.132	0.042	4.32012e-70
2221109	59	4	04_fat_body	FBgn0041194	Prat2	3.91627e-71	2.56817	0.153	0.055	4.93842e-67
2221134	59	4	04_fat_body	FBgn0063923	Kaz1-ORFB	2.66643e-69	2.94044	0.124	0.04	3.36237e-65
2221156	59	4	04_fat_body	FBgn0085244	CG34215	1.21389e-67	2.91755	0.142	0.051	1.53072e-63
2221170	59	4	04_fat_body	FBgn0037973	CG18547	1.91023e-66	3.15541	0.1	0.028	2.4088e-62
2221215	59	4	04_fat_body	FBgn0027552	CG10863	5.07094e-63	3.00606	0.121	0.041	6.39446e-59
2221229	59	4	04_fat_body	FBgn0004404	RpS14b	3.46177e-62	2.18349	0.262	0.144	4.36529e-58
2221239	59	4	04_fat_body	FBgn0036787	CG4306	7.1522e-62	3.07339	0.107	0.033	9.01892e-58
2221262	59	4	04_fat_body	FBgn0020385	pug	3.10922e-60	2.26854	0.199	0.093	3.92072e-56
2221332	59	4	04_fat_body	FBgn0027560	Tps1	2.15785e-55	2.59434	0.149	0.061	2.72105e-51
2221384	59	4	04_fat_body	FBgn0031459	HINT1	8.83811e-52	2.08323	0.235	0.131	1.11449e-47
2221411	59	4	04_fat_body	FBgn0000566	Eip55E	1.21253e-50	2.31664	0.189	0.094	1.52899e-46
2221481	59	4	04_fat_body	FBgn0040609	CG3348	1.71705e-46	2.43885	0.208	0.113	2.1652e-42
2221488	59	4	04_fat_body	FBgn0034538	CG16799	4.25149e-46	2.71664	0.126	0.052	5.36112e-42
2221510	59	4	04_fat_body	FBgn0032076	Argl	3.36411e-45	2.63095	0.129	0.054	4.24214e-41
2221525	59	4	04_fat_body	FBgn0052687	CG32687	1.33569e-44	2.66157	0.112	0.044	1.68431e-40
2221563	59	4	04_fat_body	FBgn0030310	PGRP-SA	1.01684e-42	2.07993	0.152	0.071	1.28224e-38
2221569	59	4	04_fat_body	FBgn0036381	CG8745	1.48398e-42	2.1086	0.171	0.086	1.8713e-38
2221596	59	4	04_fat_body	FBgn0037723	SpdS	9.18897e-41	2.53032	0.119	0.05	1.15873e-36
2221607	59	4	04_fat_body	FBgn0035726	CG9953	3.49873e-40	2.09862	0.155	0.075	4.4119e-36
2221608	59	4	04_fat_body	FBgn0038467	AdSL	3.56639e-40	2.61594	0.105	0.042	4.49721e-36
2221680	59	4	04_fat_body	FBgn0036837	CG18135	2.11801e-36	2.26296	0.194	0.113	2.67081e-32
2221695	59	4	04_fat_body	FBgn0036493	CG7255	2.2893e-35	2.39715	0.1	0.041	2.8868e-31
2221715	59	4	04_fat_body	FBgn0265137	Spn42Da	1.26024e-33	2.18025	0.133	0.065	1.58916e-29
2221741	59	4	04_fat_body	FBgn0023129	aay	5.50379e-32	2.01753	0.164	0.091	6.94028e-28
2221763	59	4	04_fat_body	FBgn0032820	fbp	5.24618e-30	2.29811	0.118	0.057	6.61543e-26
2221789	59	4	04_fat_body	FBgn0023549	Mct1	3.12412e-27	2.0623	0.12	0.061	3.93951e-23
2221812	59	4	04_fat_body	FBgn0030679	CG8206	2.84612e-24	2.09859	0.14	0.08	3.58896e-20
2221817	59	4	04_fat_body	FBgn0029118	ScsbetaG	9.3489e-24	2.01476	0.12	0.065	1.1789e-19
2221823	59	4	04_fat_body	FBgn0036820	Grx1	3.20797e-23	2.06494	0.122	0.066	4.04525e-19
2221846	59	4	04_fat_body	FBgn0037930	CG14715	3.46707e-20	2.26573	0.1	0.053	4.37198e-16
2221960	59	5	05_wing_leg_haltere_disc	FBgn0004394	pdm2	0	5.01865	0.184	0.007	0
2221961	59	5	05_wing_leg_haltere_disc	FBgn0032439	Ref2	0	4.50726	0.163	0.008	0
2221962	59	5	05_wing_leg_haltere_disc	FBgn0085424	nub	0	4.401	0.558	0.045	0
2221963	59	5	05_wing_leg_haltere_disc	FBgn0003975	vg	0	4.31832	0.32	0.023	0
2221964	59	5	05_wing_leg_haltere_disc	FBgn0046763	CG17278	0	3.50185	0.265	0.04	0
2221965	59	5	05_wing_leg_haltere_disc	FBgn0005613	Sox15	0	3.47089	0.155	0.015	0
2221966	59	5	05_wing_leg_haltere_disc	FBgn0086680	vvl	0	3.11223	0.521	0.127	0
2221967	59	5	05_wing_leg_haltere_disc	FBgn0000287	salr	0	3.02809	0.28	0.039	0
2221968	59	5	05_wing_leg_haltere_disc	FBgn0267337	rn	0	2.97928	0.49	0.065	0
2221969	59	5	05_wing_leg_haltere_disc	FBgn0020307	dve	0	2.7862	0.346	0.058	0
2221970	59	5	05_wing_leg_haltere_disc	FBgn0261648	salm	0	2.75591	0.324	0.055	0
2221971	59	5	05_wing_leg_haltere_disc	FBgn0267978	ap	0	2.74202	0.422	0.076	0
2221972	59	5	05_wing_leg_haltere_disc	FBgn0052773	lncRNA:CR32773	0	2.68179	0.675	0.151	0
2221973	59	5	05_wing_leg_haltere_disc	FBgn0265598	Bx	0	2.67212	0.569	0.126	0
2221974	59	5	05_wing_leg_haltere_disc	FBgn0000179	bi	0	2.66396	0.767	0.206	0
2221975	59	5	05_wing_leg_haltere_disc	FBgn0284247	ds	0	2.11815	0.749	0.255	0
2221976	59	5	05_wing_leg_haltere_disc	FBgn0001269	inv	0	2.11783	0.382	0.097	0
2221977	59	5	05_wing_leg_haltere_disc	FBgn0004858	elB	0	2.02184	0.509	0.174	0
2222027	59	5	05_wing_leg_haltere_disc	FBgn0266046	lncRNA:CR44811	5.11369e-279	3.48772	0.136	0.014	6.44837e-275
2222046	59	5	05_wing_leg_haltere_disc	FBgn0004607	zfh2	1.92247e-244	2.10778	0.522	0.231	2.42423e-240
2222048	59	5	05_wing_leg_haltere_disc	FBgn0259986	nab	1.16218e-240	2.84386	0.154	0.021	1.46551e-236
2222101	59	5	05_wing_leg_haltere_disc	FBgn0004101	bs	2.12612e-168	2.35143	0.213	0.054	2.68103e-164
2222133	59	5	05_wing_leg_haltere_disc	FBgn0014343	mirr	8.527e-142	2.21555	0.256	0.084	1.07526e-137
2222142	59	5	05_wing_leg_haltere_disc	FBgn0003984	vn	5.05015e-137	2.26121	0.24	0.076	6.36824e-133
2222147	59	5	05_wing_leg_haltere_disc	FBgn0044028	Notum	1.07348e-134	2.92471	0.106	0.018	1.35366e-130
2222151	59	5	05_wing_leg_haltere_disc	FBgn0001319	kn	4.33239e-133	2.37301	0.108	0.018	5.46314e-129
2222177	59	5	05_wing_leg_haltere_disc	FBgn0039479	CG14257	1.70601e-119	2.55252	0.103	0.018	2.15128e-115
2222236	59	5	05_wing_leg_haltere_disc	FBgn0000492	Dr	2.00305e-99	2.48903	0.101	0.021	2.52585e-95
2223706	59	6	06_neurons	FBgn0266851	lncRNA:CR45312	0	6.04233	0.128	0.006	0
2223707	59	6	06_neurons	FBgn0267666	lncRNA:CR46004	0	5.80403	0.613	0.022	0
2223708	59	6	06_neurons	FBgn0008636	hbn	0	5.6062	0.104	0.005	0
2223709	59	6	06_neurons	FBgn0265296	Dscam2	0	5.53395	0.806	0.04	0
2223710	59	6	06_neurons	FBgn0029955	CG15478	0	5.44474	0.113	0.004	0
2223711	59	6	06_neurons	FBgn0261046	Dscam3	0	5.37726	0.209	0.01	0
2223712	59	6	06_neurons	FBgn0260943	Rbp6	0	4.83672	0.653	0.069	0
2223713	59	6	06_neurons	FBgn0267668	lncRNA:CR46006	0	4.7369	0.988	0.242	0
2223714	59	6	06_neurons	FBgn0051690	CG31690	0	4.5083	0.351	0.03	0
2223715	59	6	06_neurons	FBgn0028481	CG4341	0	4.42322	0.243	0.018	0
2223716	59	6	06_neurons	FBgn0002023	Lim3	0	4.32157	0.166	0.014	0
2223717	59	6	06_neurons	FBgn0085399	CG34370	0	4.18407	0.148	0.012	0
2223718	59	6	06_neurons	FBgn0029939	CG9650	0	4.12738	0.721	0.084	0
2223719	59	6	06_neurons	FBgn0287186	scro	0	4.0927	0.606	0.049	0
2223720	59	6	06_neurons	FBgn0036725	CG18265	0	4.03548	0.218	0.018	0
2223721	59	6	06_neurons	FBgn0035481	CG12605	0	3.99816	0.194	0.02	0
2223722	59	6	06_neurons	FBgn0283651	CG46301	0	3.97909	0.286	0.028	0
2223723	59	6	06_neurons	FBgn0264490	Eip93F	0	3.95894	0.486	0.061	0
2223724	59	6	06_neurons	FBgn0259246	brp	0	3.90808	0.414	0.05	0
2223725	59	6	06_neurons	FBgn0262483	Rbp	0	3.88099	0.204	0.023	0
2223726	59	6	06_neurons	FBgn0052600	dpr8	0	3.72504	0.246	0.027	0
2223727	59	6	06_neurons	FBgn0265457	lncRNA:CR44357	0	3.72425	0.399	0.051	0
2223728	59	6	06_neurons	FBgn0039808	CG12071	0	3.71194	0.217	0.023	0
2223729	59	6	06_neurons	FBgn0261788	Ank2	0	3.67137	0.622	0.083	0
2223730	59	6	06_neurons	FBgn0263072	CG43347	0	3.66375	0.257	0.028	0
2223731	59	6	06_neurons	FBgn0034720	Liprin-gamma	0	3.64512	0.541	0.061	0
2223732	59	6	06_neurons	FBgn0000633	CG17716	0	3.60259	0.429	0.055	0
2223733	59	6	06_neurons	FBgn0036202	CG6024	0	3.59109	0.429	0.054	0
2223734	59	6	06_neurons	FBgn0052227	gogo	0	3.53835	0.269	0.033	0
2223735	59	6	06_neurons	FBgn0261041	stj	0	3.4738	0.216	0.027	0
2223736	59	6	06_neurons	FBgn0053653	Cadps	0	3.45292	0.765	0.11	0
2223737	59	6	06_neurons	FBgn0264542	hwt	0	3.42384	0.401	0.055	0
2223738	59	6	06_neurons	FBgn0028996	onecut	0	3.42195	0.452	0.058	0
2223739	59	6	06_neurons	FBgn0029123	SoxN	0	3.41169	0.387	0.065	0
2223740	59	6	06_neurons	FBgn0051140	CG31140	0	3.37843	0.436	0.068	0
2223741	59	6	06_neurons	FBgn0039900	Syt7	0	3.36984	0.5	0.06	0
2223742	59	6	06_neurons	FBgn0267033	mamo	0	3.33367	0.978	0.269	0
2223743	59	6	06_neurons	FBgn0015558	tty	0	3.2758	0.315	0.048	0
2223744	59	6	06_neurons	FBgn0039927	CG11155	0	3.27487	0.494	0.085	0
2223745	59	6	06_neurons	FBgn0263117	CG34377	0	3.24398	0.254	0.027	0
2223746	59	6	06_neurons	FBgn0024963	GluClalpha	0	3.19224	0.257	0.034	0
2223747	59	6	06_neurons	FBgn0069969	CG40498	0	3.17461	0.288	0.039	0
2223748	59	6	06_neurons	FBgn0041605	cpx	0	3.17182	0.451	0.057	0
2223749	59	6	06_neurons	FBgn0000108	Appl	0	3.16798	0.537	0.079	0
2223750	59	6	06_neurons	FBgn0039883	RhoGAP100F	0	3.1521	0.323	0.051	0
2223751	59	6	06_neurons	FBgn0052677	X11Lbeta	0	3.13627	0.513	0.07	0
2223752	59	6	06_neurons	FBgn0000036	nAChRalpha1	0	3.07894	0.262	0.035	0
2223753	59	6	06_neurons	FBgn0003380	Sh	0	3.01798	0.433	0.081	0
2223754	59	6	06_neurons	FBgn0015609	CadN	0	3.01205	0.858	0.191	0
2223755	59	6	06_neurons	FBgn0259145	CG42260	0	2.98449	0.262	0.038	0
2223756	59	6	06_neurons	FBgn0266347	nAChRalpha4	0	2.97178	0.502	0.1	0
2223757	59	6	06_neurons	FBgn0259994	OtopLa	0	2.96072	0.332	0.057	0
2223758	59	6	06_neurons	FBgn0260400	elav	0	2.77046	0.526	0.118	0
2223759	59	6	06_neurons	FBgn0264078	Flo2	0	2.74883	0.802	0.289	0
2223760	59	6	06_neurons	FBgn0004198	ct	0	2.74537	0.717	0.205	0
2223761	59	6	06_neurons	FBgn0263995	cpo	0	2.703	0.73	0.143	0
2223762	59	6	06_neurons	FBgn0267978	ap	0	2.69693	0.383	0.082	0
2223763	59	6	06_neurons	FBgn0003435	sm	0	2.68057	0.873	0.214	0
2223764	59	6	06_neurons	FBgn0035253	Srrm234	0	2.64495	0.685	0.217	0
2223765	59	6	06_neurons	FBgn0024836	stan	0	2.62883	0.448	0.12	0
2223766	59	6	06_neurons	FBgn0267431	Myo81F	0	2.62496	0.767	0.199	0
2223767	59	6	06_neurons	FBgn0028509	CenG1A	0	2.53888	0.596	0.193	0
2223768	59	6	06_neurons	FBgn0037525	CG17816	0	2.49467	0.548	0.143	0
2223769	59	6	06_neurons	FBgn0011288	Snap25	0	2.48392	0.593	0.162	0
2223770	59	6	06_neurons	FBgn0086758	chinmo	0	2.43584	0.707	0.243	0
2223771	59	6	06_neurons	FBgn0085432	pan	0	2.36739	0.928	0.459	0
2223772	59	6	06_neurons	FBgn0011259	Sema1a	0	2.34966	0.825	0.306	0
2223773	59	6	06_neurons	FBgn0000568	Eip75B	0	2.16129	0.935	0.542	0
2223774	59	6	06_neurons	FBgn0010300	brat	0	2.07061	0.879	0.415	0
2223783	59	6	06_neurons	FBgn0053988	Mid1	6.97509e-297	3.03405	0.25	0.04	8.79559e-293
2223785	59	6	06_neurons	FBgn0041097	robo3	2.01072e-286	4.08161	0.16	0.016	2.53551e-282
2223786	59	6	06_neurons	FBgn0032946	nrv3	1.87556e-285	2.69279	0.314	0.065	2.36508e-281
2223787	59	6	06_neurons	FBgn0013342	nSyb	6.82457e-284	3.275	0.228	0.035	8.60578e-280
2223789	59	6	06_neurons	FBgn0038498	beat-IIa	3.88723e-276	4.87729	0.152	0.015	4.9018e-272
2223791	59	6	06_neurons	FBgn0262477	FoxP	2.67963e-270	3.29234	0.19	0.025	3.37901e-266
2223792	59	6	06_neurons	FBgn0086604	side-VIII	2.46318e-267	4.77497	0.151	0.016	3.10607e-263
2223793	59	6	06_neurons	FBgn0028863	CG4587	4.05004e-266	3.49238	0.177	0.022	5.10709e-262
2223794	59	6	06_neurons	FBgn0270928	VAChT	3.80943e-265	4.20626	0.13	0.011	4.80369e-261
2223795	59	6	06_neurons	FBgn0264574	Glut1	1.86432e-263	2.46922	0.419	0.126	2.3509e-259
2223796	59	6	06_neurons	FBgn0086675	fne	3.95781e-263	2.59185	0.329	0.076	4.9908e-259
2223797	59	6	06_neurons	FBgn0024189	sns	1.88306e-257	3.49936	0.24	0.043	2.37454e-253
2223798	59	6	06_neurons	FBgn0004666	sim	8.02407e-257	4.03908	0.115	0.009	1.01184e-252
2223799	59	6	06_neurons	FBgn0028999	nerfin-1	9.46404e-257	3.98331	0.15	0.016	1.19342e-252
2223802	59	6	06_neurons	FBgn0051451	lncRNA:CR31451	4.46195e-246	3.45735	0.198	0.03	5.62652e-242
2223803	59	6	06_neurons	FBgn0083949	side-III	3.16793e-245	3.74891	0.202	0.031	3.99476e-241
2223804	59	6	06_neurons	FBgn0264006	dysc	6.37976e-240	2.35651	0.247	0.046	8.04488e-236
2223805	59	6	06_neurons	FBgn0053481	dpr7	1.7418e-236	3.55795	0.158	0.019	2.1964e-232
2223806	59	6	06_neurons	FBgn0000303	ChAT	1.93599e-236	3.85142	0.125	0.012	2.44129e-232
2223807	59	6	06_neurons	FBgn0035677	CG13293	1.21434e-235	3.4397	0.166	0.022	1.53128e-231
2223808	59	6	06_neurons	FBgn0015400	kek2	2.02814e-235	3.32631	0.205	0.034	2.55748e-231
2223809	59	6	06_neurons	FBgn0030600	hiw	4.96193e-232	2.51732	0.247	0.049	6.257e-228
2223811	59	6	06_neurons	FBgn0259213	side-II	1.26692e-228	3.7008	0.171	0.024	1.59759e-224
2223812	59	6	06_neurons	FBgn0033872	CG6329	1.9909e-228	3.02451	0.224	0.041	2.51052e-224
2223813	59	6	06_neurons	FBgn0032151	nAChRalpha6	8.87131e-227	3.17993	0.265	0.056	1.11867e-222
2223814	59	6	06_neurons	FBgn0038975	Nrx-1	2.72149e-226	2.87464	0.204	0.034	3.43179e-222
2223816	59	6	06_neurons	FBgn0004880	scrt	9.09517e-221	2.36647	0.253	0.052	1.1469e-216
2223817	59	6	06_neurons	FBgn0053547	Rim	5.33272e-214	2.28002	0.244	0.049	6.72456e-210
2223820	59	6	06_neurons	FBgn0051619	nolo	2.49254e-212	3.23043	0.156	0.021	3.14309e-208
2223821	59	6	06_neurons	FBgn0000028	acj6	1.34377e-210	4.60931	0.1	0.008	1.6945e-206
2223823	59	6	06_neurons	FBgn0000114	bru1	4.56992e-203	3.25047	0.288	0.074	5.76267e-199
2223824	59	6	06_neurons	FBgn0259239	CG42337	1.38867e-202	4.14671	0.109	0.01	1.75111e-198
2223825	59	6	06_neurons	FBgn0031064	CG12531	1.49387e-197	3.39797	0.142	0.019	1.88377e-193
2223827	59	6	06_neurons	FBgn0031424	VGlut	1.48882e-195	3.97052	0.111	0.011	1.87741e-191
2223829	59	6	06_neurons	FBgn0026197	lncRNA:noe	4.09101e-192	2.43578	0.371	0.125	5.15877e-188
2223830	59	6	06_neurons	FBgn0267579	lncRNA:CR45919	1.19367e-191	3.03788	0.169	0.027	1.50522e-187
2223831	59	6	06_neurons	FBgn0039584	beat-VI	1.27132e-191	3.93295	0.118	0.013	1.60314e-187
2223833	59	6	06_neurons	FBgn0000038	nAChRbeta1	9.1582e-190	3.08829	0.151	0.022	1.15485e-185
2223836	59	6	06_neurons	FBgn0030508	CG15760	7.13515e-181	3.6097	0.112	0.013	8.99743e-177
2223837	59	6	06_neurons	FBgn0265597	rad	9.74854e-176	3.15595	0.168	0.029	1.22929e-171
2223838	59	6	06_neurons	FBgn0051665	wry	1.96335e-174	3.49948	0.114	0.014	2.47579e-170
2223840	59	6	06_neurons	FBgn0263994	CG43737	2.51312e-170	3.54847	0.108	0.012	3.16904e-166
2223841	59	6	06_neurons	FBgn0261262	CG42613	2.57419e-170	2.73932	0.162	0.028	3.24605e-166
2223843	59	6	06_neurons	FBgn0032297	CG17124	3.39012e-169	2.4938	0.271	0.076	4.27494e-165
2223845	59	6	06_neurons	FBgn0036544	sff	6.02209e-167	2.8209	0.162	0.029	7.59386e-163
2223848	59	6	06_neurons	FBgn0038156	side-IV	3.82211e-161	3.66124	0.158	0.029	4.81968e-157
2223849	59	6	06_neurons	FBgn0031866	Nlg2	8.59878e-158	3.18865	0.128	0.019	1.08431e-153
2223850	59	6	06_neurons	FBgn0034145	CG5065	1.05107e-157	2.83	0.183	0.038	1.3254e-153
2223851	59	6	06_neurons	FBgn0051660	smog	7.47864e-156	2.44775	0.207	0.048	9.43057e-152
2223853	59	6	06_neurons	FBgn0039862	kek6	5.19357e-152	3.06467	0.166	0.033	6.54909e-148
2223854	59	6	06_neurons	FBgn0030706	Lrp4	8.25849e-150	3.51394	0.105	0.013	1.0414e-145
2223856	59	6	06_neurons	FBgn0053513	Nmdar2	1.41066e-144	3.47964	0.103	0.013	1.77884e-140
2223857	59	6	06_neurons	FBgn0265104	lncRNA:CR44206	1.65287e-144	3.21602	0.18	0.04	2.08427e-140
2223858	59	6	06_neurons	FBgn0085384	CG34355	1.58282e-143	2.85077	0.209	0.053	1.99594e-139
2223862	59	6	06_neurons	FBgn0085382	CG34353	1.03493e-141	3.49707	0.138	0.024	1.30505e-137
2223864	59	6	06_neurons	FBgn0263219	Dscam4	5.51857e-140	3.05313	0.376	0.163	6.95891e-136
2223869	59	6	06_neurons	FBgn0267252	Ggamma30A	2.58553e-136	2.52485	0.194	0.047	3.26035e-132
2223870	59	6	06_neurons	FBgn0052017	CG32017	2.24047e-133	2.17811	0.234	0.067	2.82524e-129
2223871	59	6	06_neurons	FBgn0005564	Shal	1.74553e-132	2.99115	0.128	0.022	2.20112e-128
2223872	59	6	06_neurons	FBgn0052373	CG32373	1.76244e-132	2.89947	0.143	0.028	2.22244e-128
2223883	59	6	06_neurons	FBgn0005427	ewg	7.35858e-125	2.1179	0.37	0.164	9.27917e-121
2223896	59	6	06_neurons	FBgn0035495	CG14989	4.65698e-117	3.89174	0.129	0.026	5.87246e-113
2223900	59	6	06_neurons	FBgn0037130	Syn1	2.21181e-114	2.82049	0.13	0.026	2.78909e-110
2223901	59	6	06_neurons	FBgn0259108	futsch	2.26779e-114	2.22055	0.198	0.056	2.85969e-110
2223914	59	6	06_neurons	FBgn0004108	Nrt	3.74701e-109	2.23008	0.242	0.082	4.72498e-105
2223918	59	6	06_neurons	FBgn0083950	side-VI	3.32669e-108	2.98784	0.125	0.025	4.19495e-104
2223919	59	6	06_neurons	FBgn0085413	CG34384	4.49782e-108	2.98873	0.102	0.017	5.67175e-104
2223923	59	6	06_neurons	FBgn0259110	mmd	2.66645e-107	2.15115	0.209	0.063	3.36239e-103
2223926	59	6	06_neurons	FBgn0035719	tow	4.17642e-107	2.61036	0.148	0.035	5.26646e-103
2223927	59	6	06_neurons	FBgn0000535	eag	4.60292e-107	2.85129	0.1	0.017	5.80428e-103
2223928	59	6	06_neurons	FBgn0267002	unc-104	6.37601e-107	2.18832	0.217	0.068	8.04015e-103
2223930	59	6	06_neurons	FBgn0036926	CG7646	2.17394e-106	2.69026	0.169	0.045	2.74134e-102
2223932	59	6	06_neurons	FBgn0003896	tup	7.36656e-105	2.67873	0.158	0.04	9.28924e-101
2223940	59	6	06_neurons	FBgn0039064	CG4467	2.01291e-102	2.93868	0.111	0.022	2.53828e-98
2223941	59	6	06_neurons	FBgn0034070	SP2353	1.94829e-101	2.92063	0.11	0.021	2.45679e-97
2223948	59	6	06_neurons	FBgn0020251	sfl	2.01367e-100	2.03864	0.296	0.123	2.53924e-96
2223955	59	6	06_neurons	FBgn0033405	CG13954	8.91066e-98	2.44451	0.118	0.025	1.12363e-93
2223962	59	6	06_neurons	FBgn0019650	toy	1.42124e-95	2.49196	0.181	0.054	1.79218e-91
2223970	59	6	06_neurons	FBgn0021800	Reph	5.166e-94	2.63539	0.144	0.037	6.51433e-90
2223982	59	6	06_neurons	FBgn0260446	GABA-B-R1	1.97427e-91	2.77661	0.101	0.019	2.48956e-87
2223992	59	6	06_neurons	FBgn0010452	trn	3.10195e-89	2.23519	0.247	0.096	3.91156e-85
2223993	59	6	06_neurons	FBgn0023416	Ac3	3.28201e-89	2.46025	0.145	0.038	4.13861e-85
2223997	59	6	06_neurons	FBgn0017590	klg	6.2285e-88	2.6216	0.147	0.04	7.85414e-84
2224009	59	6	06_neurons	FBgn0085400	side-V	1.60748e-85	2.08496	0.297	0.132	2.02703e-81
2224018	59	6	06_neurons	FBgn0030174	CG15312	2.1712e-84	2.75811	0.11	0.025	2.73788e-80
2224046	59	6	06_neurons	FBgn0040505	Alk	7.94699e-79	2.46928	0.13	0.035	1.00212e-74
2224077	59	6	06_neurons	FBgn0035246	CG13928	9.96985e-73	2.69943	0.107	0.026	1.2572e-68
2224078	59	6	06_neurons	FBgn0004919	gol	1.12556e-72	2.5499	0.133	0.038	1.41933e-68
2224080	59	6	06_neurons	FBgn0030592	CG9514	3.38461e-72	2.56897	0.12	0.032	4.26799e-68
2224098	59	6	06_neurons	FBgn0259224	CG42324	3.241e-69	2.13593	0.157	0.052	4.08689e-65
2224101	59	6	06_neurons	FBgn0034013	unc-5	2.02478e-68	2.38247	0.173	0.062	2.55325e-64
2224129	59	6	06_neurons	FBgn0029814	CG15765	1.3374e-63	2.3801	0.101	0.026	1.68647e-59
2224130	59	6	06_neurons	FBgn0000414	Dab	1.58327e-63	2.31522	0.151	0.052	1.9965e-59
2224159	59	6	06_neurons	FBgn0036993	CG5910	8.21606e-59	2.2278	0.117	0.035	1.03605e-54
2224198	59	6	06_neurons	FBgn0040726	dpr1	1.17303e-52	2.3666	0.102	0.03	1.47919e-48
2224211	59	6	06_neurons	FBgn0266801	CG45263	2.92534e-51	2.237	0.144	0.054	3.68886e-47
2224215	59	6	06_neurons	FBgn0010453	Wnt4	5.69739e-51	2.47066	0.107	0.033	7.1844e-47
2224240	59	6	06_neurons	FBgn0031530	Pgant2	3.69208e-47	2.10595	0.118	0.041	4.65571e-43
2224280	59	6	06_neurons	FBgn0039938	Sox102F	1.70975e-43	3.00346	0.171	0.079	2.156e-39
2224467	59	6	06_neurons	FBgn0267428	DIP-lambda	1.76108e-32	2.40903	0.206	0.118	2.22072e-28
2225212	59	7	07_hemocytes	FBgn0027929	NimB1	0	6.71167	0.343	0.004	0
2225213	59	7	07_hemocytes	FBgn0035789	mthl6	0	6.67149	0.261	0.005	0
2225214	59	7	07_hemocytes	FBgn0267220	lncRNA:CR45660	0	6.6584	0.509	0.007	0
2225215	59	7	07_hemocytes	FBgn0259896	NimC1	0	6.23438	0.17	0.002	0
2225216	59	7	07_hemocytes	FBgn0040099	lectin-28C	0	6.22715	0.476	0.012	0
2225217	59	7	07_hemocytes	FBgn0036144	GlcAT-P	0	6.02893	0.913	0.05	0
2225218	59	7	07_hemocytes	FBgn0041183	Tep1	0	5.87513	0.215	0.008	0
2225219	59	7	07_hemocytes	FBgn0002922	nau	0	5.7156	0.105	0.002	0
2225220	59	7	07_hemocytes	FBgn0053465	CG33465	0	5.53346	0.186	0.006	0
2225221	59	7	07_hemocytes	FBgn0005660	Ets21C	0	5.38185	0.156	0.005	0
2225222	59	7	07_hemocytes	FBgn0033949	Had2	0	5.30517	0.464	0.023	0
2225223	59	7	07_hemocytes	FBgn0014033	Sr-CI	0	5.29486	0.212	0.011	0
2225224	59	7	07_hemocytes	FBgn0011828	Pxn	0	5.28957	0.596	0.038	0
2225225	59	7	07_hemocytes	FBgn0051324	CG31324	0	5.2826	0.828	0.061	0
2225226	59	7	07_hemocytes	FBgn0051431	CG31431	0	5.17462	0.214	0.009	0
2225227	59	7	07_hemocytes	FBgn0260768	CG42566	0	5.04423	0.213	0.009	0
2225228	59	7	07_hemocytes	FBgn0033756	CG17760	0	5.03909	0.146	0.005	0
2225229	59	7	07_hemocytes	FBgn0051337	CG31337	0	4.82971	0.172	0.009	0
2225230	59	7	07_hemocytes	FBgn0030334	Karl	0	4.81298	0.342	0.017	0
2225231	59	7	07_hemocytes	FBgn0045852	ham	0	4.80604	0.443	0.025	0
2225232	59	7	07_hemocytes	FBgn0003507	srp	0	4.78029	0.499	0.031	0
2225233	59	7	07_hemocytes	FBgn0041150	hoe1	0	4.72489	0.151	0.011	0
2225234	59	7	07_hemocytes	FBgn0031055	et	0	4.58587	0.117	0.006	0
2225235	59	7	07_hemocytes	FBgn0003117	pnr	0	4.56846	0.557	0.023	0
2225236	59	7	07_hemocytes	FBgn0028430	He	0	4.52754	0.216	0.013	0
2225237	59	7	07_hemocytes	FBgn0032405	firl	0	4.45503	0.178	0.01	0
2225238	59	7	07_hemocytes	FBgn0039886	CG2003	0	4.44732	0.33	0.019	0
2225239	59	7	07_hemocytes	FBgn0024150	Ac78C	0	4.18	0.202	0.013	0
2225240	59	7	07_hemocytes	FBgn0037646	CAHbeta	0	4.13055	0.187	0.014	0
2225241	59	7	07_hemocytes	FBgn0262587	CG43124	0	4.11664	0.221	0.021	0
2225242	59	7	07_hemocytes	FBgn0032006	Pvr	0	4.04718	0.755	0.093	0
2225243	59	7	07_hemocytes	FBgn0053516	dpr3	0	4.03452	0.304	0.02	0
2225244	59	7	07_hemocytes	FBgn0263354	CG42784	0	3.93577	0.194	0.013	0
2225245	59	7	07_hemocytes	FBgn0004606	zfh1	0	3.93486	0.74	0.074	0
2225246	59	7	07_hemocytes	FBgn0037989	ATP8B	0	3.82113	0.429	0.042	0
2225247	59	7	07_hemocytes	FBgn0030993	Mec2	0	3.8133	0.302	0.038	0
2225248	59	7	07_hemocytes	FBgn0028523	CG5888	0	3.80901	0.383	0.034	0
2225249	59	7	07_hemocytes	FBgn0010246	Myo61F	0	3.68578	0.653	0.127	0
2225250	59	7	07_hemocytes	FBgn0015522	olf186-M	0	3.66595	0.367	0.051	0
2225251	59	7	07_hemocytes	FBgn0259111	Ndae1	0	3.56731	0.271	0.036	0
2225252	59	7	07_hemocytes	FBgn0086690	Plp	0	3.52414	0.583	0.084	0
2225253	59	7	07_hemocytes	FBgn0032036	CG13384	0	3.43711	0.283	0.037	0
2225254	59	7	07_hemocytes	FBgn0025693	ZnT41F	0	3.33786	0.519	0.069	0
2225255	59	7	07_hemocytes	FBgn0040297	Nhe2	0	3.3148	0.373	0.052	0
2225256	59	7	07_hemocytes	FBgn0003963	ush	0	3.30837	0.679	0.097	0
2225257	59	7	07_hemocytes	FBgn0051955	CG31955	0	3.29436	0.269	0.036	0
2225258	59	7	07_hemocytes	FBgn0261703	gce	0	3.28915	0.364	0.063	0
2225259	59	7	07_hemocytes	FBgn0027335	Rip11	0	3.18325	0.64	0.138	0
2225260	59	7	07_hemocytes	FBgn0260429	CG42524	0	3.08176	0.563	0.088	0
2225261	59	7	07_hemocytes	FBgn0032901	sky	0	2.99472	0.796	0.177	0
2225262	59	7	07_hemocytes	FBgn0263659	lncRNA:CR43650	0	2.98559	0.349	0.052	0
2225263	59	7	07_hemocytes	FBgn0085390	Dgk	0	2.91025	0.224	0.028	0
2225264	59	7	07_hemocytes	FBgn0039381	SppL	0	2.87775	0.437	0.081	0
2225265	59	7	07_hemocytes	FBgn0263617	lncRNA:CR43626	0	2.87022	0.689	0.183	0
2225266	59	7	07_hemocytes	FBgn0033635	Prip	0	2.83958	0.318	0.055	0
2225267	59	7	07_hemocytes	FBgn0040918	schlank	0	2.82085	0.725	0.206	0
2225268	59	7	07_hemocytes	FBgn0040765	luna	0	2.8078	0.96	0.385	0
2225269	59	7	07_hemocytes	FBgn0262579	Sarm	0	2.79257	0.779	0.247	0
2225270	59	7	07_hemocytes	FBgn0260748	CG5004	0	2.76089	0.434	0.104	0
2225271	59	7	07_hemocytes	FBgn0032694	MESR3	0	2.66498	0.608	0.125	0
2225272	59	7	07_hemocytes	FBgn0243512	puc	0	2.65571	0.689	0.211	0
2225273	59	7	07_hemocytes	FBgn0034180	Ehbp1	0	2.64064	0.537	0.127	0
2225274	59	7	07_hemocytes	FBgn0259171	Pde9	0	2.62566	0.908	0.239	0
2225275	59	7	07_hemocytes	FBgn0260745	mfas	0	2.62245	0.465	0.105	0
2225276	59	7	07_hemocytes	FBgn0004449	Ten-m	0	2.60789	0.709	0.211	0
2225277	59	7	07_hemocytes	FBgn0265784	CrebB	0	2.60509	0.441	0.093	0
2225278	59	7	07_hemocytes	FBgn0030608	Lsd-2	0	2.59473	0.723	0.232	0
2225279	59	7	07_hemocytes	FBgn0027594	drpr	0	2.59458	0.491	0.119	0
2225280	59	7	07_hemocytes	FBgn0040752	Prosap	0	2.58799	0.944	0.506	0
2225281	59	7	07_hemocytes	FBgn0058006	CG40006	0	2.55395	0.613	0.129	0
2225282	59	7	07_hemocytes	FBgn0267429	lovit	0	2.5528	0.472	0.092	0
2225283	59	7	07_hemocytes	FBgn0259481	Mob2	0	2.51015	0.755	0.27	0
2225284	59	7	07_hemocytes	FBgn0261556	CG42674	0	2.50917	0.846	0.311	0
2225285	59	7	07_hemocytes	FBgn0031745	rau	0	2.50728	0.247	0.034	0
2225286	59	7	07_hemocytes	FBgn0261461	RhoGAP18B	0	2.43033	0.47	0.115	0
2225287	59	7	07_hemocytes	FBgn0029881	pigs	0	2.40875	0.591	0.146	0
2225288	59	7	07_hemocytes	FBgn0265104	lncRNA:CR44206	0	2.33777	0.256	0.037	0
2225289	59	7	07_hemocytes	FBgn0000719	fog	0	2.33551	0.46	0.11	0
2225290	59	7	07_hemocytes	FBgn0265991	Zasp52	0	2.32744	0.688	0.286	0
2225291	59	7	07_hemocytes	FBgn0043070	MESK2	0	2.26327	0.806	0.338	0
2225292	59	7	07_hemocytes	FBgn0041789	Pax	0	2.25689	0.64	0.212	0
2225293	59	7	07_hemocytes	FBgn0265140	Meltrin	0	2.22912	0.479	0.127	0
2225294	59	7	07_hemocytes	FBgn0051363	Jupiter	0	2.22461	0.781	0.279	0
2225295	59	7	07_hemocytes	FBgn0261552	ps	0	2.18161	0.878	0.403	0
2225296	59	7	07_hemocytes	FBgn0027279	l(1)G0196	0	2.12843	0.511	0.144	0
2225297	59	7	07_hemocytes	FBgn0003118	pnt	0	2.11916	0.717	0.203	0
2225298	59	7	07_hemocytes	FBgn0035001	Slik	0	2.04662	0.549	0.162	0
2225299	59	7	07_hemocytes	FBgn0086372	lap	0	2.04271	0.606	0.203	0
2225300	59	7	07_hemocytes	FBgn0027598	cindr	0	2.0138	0.711	0.278	0
2225325	59	7	07_hemocytes	FBgn0053494	CG33494	8.37382e-306	3.25513	0.237	0.033	1.05594e-301
2225328	59	7	07_hemocytes	FBgn0266377	Pde8	1.37904e-296	2.18401	0.376	0.084	1.73897e-292
2225332	59	7	07_hemocytes	FBgn0003888	betaTub60D	2.69138e-289	2.75269	0.459	0.131	3.39383e-285
2225333	59	7	07_hemocytes	FBgn0086347	Myo31DF	2.85314e-289	2.63819	0.381	0.089	3.59781e-285
2225334	59	7	07_hemocytes	FBgn0015924	crq	4.22109e-288	2.82837	0.35	0.078	5.32279e-284
2225337	59	7	07_hemocytes	FBgn0050046	CG30046	3.15647e-275	3.77653	0.143	0.013	3.98031e-271
2225338	59	7	07_hemocytes	FBgn0037315	Cerk	3.53377e-272	2.37465	0.347	0.077	4.45609e-268
2225340	59	7	07_hemocytes	FBgn0011274	Dif	1.00693e-266	3.29141	0.191	0.024	1.26974e-262
2225343	59	7	07_hemocytes	FBgn0263077	CG43340	2.34447e-263	2.27384	0.359	0.084	2.95638e-259
2225344	59	7	07_hemocytes	FBgn0027611	LManII	2.59313e-261	2.78103	0.331	0.075	3.26993e-257
2225345	59	7	07_hemocytes	FBgn0029167	Hml	4.02712e-257	3.89364	0.23	0.038	5.0782e-253
2225346	59	7	07_hemocytes	FBgn0262588	CG43125	5.2779e-257	4.26338	0.108	0.007	6.65543e-253
2225348	59	7	07_hemocytes	FBgn0037206	CG12768	6.79106e-253	3.36674	0.143	0.014	8.56353e-249
2225349	59	7	07_hemocytes	FBgn0033724	CG8501	1.19588e-252	2.89194	0.277	0.054	1.508e-248
2225354	59	7	07_hemocytes	FBgn0014011	Rac2	2.81611e-246	2.23184	0.426	0.125	3.55112e-242
2225355	59	7	07_hemocytes	FBgn0051637	CG31637	7.44798e-245	2.53294	0.325	0.074	9.3919e-241
2225357	59	7	07_hemocytes	FBgn0264821	asRNA:CR44029	9.58603e-242	2.40491	0.315	0.07	1.2088e-237
2225358	59	7	07_hemocytes	FBgn0000299	Col4a1	1.2869e-241	2.9087	0.267	0.053	1.62278e-237
2225359	59	7	07_hemocytes	FBgn0036891	CG9372	5.45792e-240	3.27159	0.19	0.027	6.88244e-236
2225362	59	7	07_hemocytes	FBgn0034400	CG15099	7.98307e-233	2.34856	0.32	0.075	1.00667e-228
2225364	59	7	07_hemocytes	FBgn0030955	CG6891	4.13324e-232	2.00186	0.531	0.202	5.21201e-228
2225365	59	7	07_hemocytes	FBgn0017558	Pdk	5.98385e-230	2.18917	0.426	0.134	7.54564e-226
2225368	59	7	07_hemocytes	FBgn0037228	CG1092	3.70002e-228	3.96634	0.116	0.01	4.66573e-224
2225370	59	7	07_hemocytes	FBgn0035976	PGRP-LC	1.69247e-223	2.62743	0.263	0.054	2.1342e-219
2225372	59	7	07_hemocytes	FBgn0032456	MRP	5.0904e-221	2.11247	0.454	0.154	6.419e-217
2225373	59	7	07_hemocytes	FBgn0243514	eater	5.87821e-220	3.86872	0.134	0.014	7.41242e-216
2225374	59	7	07_hemocytes	FBgn0020372	TM4SF	9.27298e-220	4.70278	0.109	0.009	1.16932e-215
2225379	59	7	07_hemocytes	FBgn0286198	LKRSDH	8.14149e-214	3.30366	0.168	0.023	1.02664e-209
2225388	59	7	07_hemocytes	FBgn0031389	CG4259	2.41373e-203	3.73804	0.114	0.011	3.04372e-199
2225391	59	7	07_hemocytes	FBgn0025641	DAAM	3.49796e-200	2.19639	0.287	0.067	4.41093e-196
2225395	59	7	07_hemocytes	FBgn0037222	CG14642	6.35004e-193	3.2887	0.154	0.022	8.00741e-189
2225396	59	7	07_hemocytes	FBgn0051777	CG31777	2.37017e-191	3.67147	0.132	0.016	2.98879e-187
2225398	59	7	07_hemocytes	FBgn0040849	Ir41a	2.32825e-188	2.14676	0.263	0.06	2.93593e-184
2225399	59	7	07_hemocytes	FBgn0031566	CG2818	1.52985e-186	2.31795	0.244	0.053	1.92914e-182
2225402	59	7	07_hemocytes	FBgn0028331	l(1)G0289	6.67646e-183	2.19062	0.413	0.149	8.41901e-179
2225403	59	7	07_hemocytes	FBgn0266376	lncRNA:CR45018	1.84607e-180	2.68163	0.129	0.016	2.3279e-176
2225413	59	7	07_hemocytes	FBgn0034894	sigmar	1.60114e-165	3.12369	0.159	0.027	2.01904e-161
2225416	59	7	07_hemocytes	FBgn0039827	CG1544	1.00015e-164	2.81493	0.151	0.024	1.26119e-160
2225421	59	7	07_hemocytes	FBgn0020389	Papss	1.37176e-161	2.79211	0.167	0.03	1.72979e-157
2225424	59	7	07_hemocytes	FBgn0003447	sn	4.85407e-158	2.15847	0.396	0.148	6.12099e-154
2225425	59	7	07_hemocytes	FBgn0020445	E23	9.69202e-157	2.0355	0.315	0.097	1.22216e-152
2225426	59	7	07_hemocytes	FBgn0032172	CG5850	1.54899e-156	2.63572	0.18	0.035	1.95328e-152
2225427	59	7	07_hemocytes	FBgn0031012	CG8051	3.49964e-155	3.42852	0.124	0.017	4.41305e-151
2225433	59	7	07_hemocytes	FBgn0003495	spz	6.38388e-153	3.31832	0.123	0.017	8.05007e-149
2225435	59	7	07_hemocytes	FBgn0037207	Mes2	2.57908e-151	2.55885	0.194	0.041	3.25222e-147
2225440	59	7	07_hemocytes	FBgn0035715	Ist1	7.07234e-149	2.34087	0.215	0.051	8.91823e-145
2225441	59	7	07_hemocytes	FBgn0000395	cv-2	2.94714e-148	2.10013	0.237	0.06	3.71635e-144
2225445	59	7	07_hemocytes	FBgn0024989	CG3777	2.46805e-143	2.01813	0.272	0.079	3.11221e-139
2225448	59	7	07_hemocytes	FBgn0003890	betaTub97EF	8.76803e-142	2.62671	0.204	0.048	1.10565e-137
2225449	59	7	07_hemocytes	FBgn0030796	CG4829	1.14985e-141	3.61298	0.122	0.019	1.44996e-137
2225452	59	7	07_hemocytes	FBgn0035049	Mmp1	2.46636e-139	2.41384	0.276	0.084	3.11007e-135
2225453	59	7	07_hemocytes	FBgn0032147	IP3K1	5.79612e-139	2.3671	0.202	0.048	7.30891e-135
2225477	59	7	07_hemocytes	FBgn0040153	l(1)G0469	4.31026e-124	2.00782	0.27	0.085	5.43524e-120
2225479	59	7	07_hemocytes	FBgn0030052	CG12065	7.87427e-123	2.28923	0.229	0.065	9.92946e-119
2225481	59	7	07_hemocytes	FBgn0023388	Dap160	3.81966e-122	2.01823	0.219	0.06	4.8166e-118
2225482	59	7	07_hemocytes	FBgn0011672	Mvl	1.55177e-121	2.24033	0.238	0.071	1.95678e-117
2225483	59	7	07_hemocytes	FBgn0038721	subdued	2.63517e-121	2.5934	0.154	0.032	3.32295e-117
2225490	59	7	07_hemocytes	FBgn0047178	CG32147	1.08278e-118	2.85572	0.126	0.023	1.36539e-114
2225499	59	7	07_hemocytes	FBgn0264834	lncRNA:CR44042	3.29542e-115	2.54913	0.118	0.02	4.15552e-111
2225507	59	7	07_hemocytes	FBgn0016075	vkg	8.99171e-113	2.73113	0.152	0.034	1.13385e-108
2225509	59	7	07_hemocytes	FBgn0013997	Nrx-IV	1.19471e-112	2.10024	0.221	0.065	1.50653e-108
2225522	59	7	07_hemocytes	FBgn0033782	sug	1.64057e-109	3.21355	0.145	0.032	2.06876e-105
2225524	59	7	07_hemocytes	FBgn0267624	lncRNA:CR45962	8.62081e-109	2.19654	0.145	0.031	1.08708e-104
2225528	59	7	07_hemocytes	FBgn0000256	capu	7.23056e-108	2.19002	0.214	0.063	9.11774e-104
2225534	59	7	07_hemocytes	FBgn0041781	SCAR	2.30369e-105	2.23413	0.183	0.049	2.90495e-101
2225556	59	7	07_hemocytes	FBgn0036770	Prestin	4.45886e-96	2.42783	0.155	0.039	5.62262e-92
2225560	59	7	07_hemocytes	FBgn0033373	CG8080	1.04584e-93	2.50115	0.132	0.03	1.3188e-89
2225574	59	7	07_hemocytes	FBgn0267348	LanB2	7.55624e-86	2.04342	0.19	0.06	9.52841e-82
2225582	59	7	07_hemocytes	FBgn0002526	LanA	4.50713e-83	2.09171	0.185	0.059	5.68349e-79
2225586	59	7	07_hemocytes	FBgn0039130	CG5854	1.60417e-81	2.00503	0.173	0.053	2.02286e-77
2225597	59	7	07_hemocytes	FBgn0261808	cu	1.57769e-79	2.60957	0.107	0.023	1.98947e-75
2225638	59	7	07_hemocytes	FBgn0028542	NimB4	4.3268e-71	2.47571	0.106	0.025	5.45609e-67
2225680	59	7	07_hemocytes	FBgn0039809	CG15547	2.71341e-64	2.2523	0.1	0.024	3.42161e-60
2225692	59	7	07_hemocytes	FBgn0014380	RhoL	1.06739e-62	2.08761	0.119	0.033	1.34598e-58
2225843	59	7	07_hemocytes	FBgn0003137	Ppn	1.34278e-45	2.63421	0.169	0.071	1.69325e-41
2226156	59	7	07_hemocytes	FBgn0037057	CG10512	2.18051e-27	2.01214	0.106	0.045	2.74962e-23
2227003	59	8	08_mixed	FBgn0086519	Cpr47Eg	0	6.01044	0.278	0.016	0
2227004	59	8	08_mixed	FBgn0035552	CG11350	0	5.97156	0.539	0.064	0
2227005	59	8	08_mixed	FBgn0034204	CG10953	0	5.8369	0.336	0.018	0
2227006	59	8	08_mixed	FBgn0035582	CG13705	0	5.83255	0.167	0.006	0
2227007	59	8	08_mixed	FBgn0042118	Cpr65Ax2	0	5.69235	0.418	0.024	0
2227008	59	8	08_mixed	FBgn0032282	CG7299	0	5.63563	0.817	0.083	0
2227009	59	8	08_mixed	FBgn0050457	CG30457	0	5.63337	0.118	0.006	0
2227010	59	8	08_mixed	FBgn0040764	CG13230	0	5.5783	0.157	0.008	0
2227011	59	8	08_mixed	FBgn0037420	CG15597	0	5.55639	0.594	0.032	0
2227012	59	8	08_mixed	FBgn0052603	CG32603	0	5.43096	0.817	0.083	0
2227013	59	8	08_mixed	FBgn0033600	Cpr47Ec	0	5.39841	0.734	0.063	0
2227014	59	8	08_mixed	FBgn0039719	CG15515	0	5.06237	0.304	0.015	0
2227015	59	8	08_mixed	FBgn0037069	Cpr78Cc	0	5.04604	0.41	0.019	0
2227016	59	8	08_mixed	FBgn0003060	CG9757	0	4.83656	0.941	0.13	0
2227017	59	8	08_mixed	FBgn0266734	CG45207	0	4.70336	0.131	0.007	0
2227018	59	8	08_mixed	FBgn0020643	Lcp65Ab2	0	4.65403	0.385	0.03	0
2227019	59	8	08_mixed	FBgn0086611	Lcp65Ag3	0	4.55755	0.169	0.012	0
2227020	59	8	08_mixed	FBgn0020638	Lcp65Ag1	0	4.53338	0.272	0.024	0
2227021	59	8	08_mixed	FBgn0052241	CG32241	0	4.49901	0.743	0.078	0
2227022	59	8	08_mixed	FBgn0046875	Obp83g	0	4.48211	0.391	0.035	0
2227023	59	8	08_mixed	FBgn0030394	Cpr11A	0	4.48003	0.393	0.029	0
2227024	59	8	08_mixed	FBgn0025578	Lcp9	0	4.29133	0.852	0.21	0
2227025	59	8	08_mixed	FBgn0052404	Cpr65Aw	0	4.28745	0.367	0.032	0
2227026	59	8	08_mixed	FBgn0030539	CG1368	0	4.23744	0.303	0.033	0
2227027	59	8	08_mixed	FBgn0032538	Vajk2	0	3.94974	0.788	0.163	0
2227028	59	8	08_mixed	FBgn0028544	Vajk3	0	3.92739	0.699	0.134	0
2227029	59	8	08_mixed	FBgn0034819	CG9877	0	3.75539	0.544	0.082	0
2227030	59	8	08_mixed	FBgn0033968	hui	0	3.58111	0.518	0.076	0
2227031	59	8	08_mixed	FBgn0031737	obst-E	0	3.48656	0.756	0.142	0
2227032	59	8	08_mixed	FBgn0050163	Cpr60D	0	3.36344	0.898	0.212	0
2227033	59	8	08_mixed	FBgn0261534	l(2)34Fc	0	3.35855	0.626	0.106	0
2227034	59	8	08_mixed	FBgn0032281	CG17107	0	3.21623	0.819	0.197	0
2227035	59	8	08_mixed	FBgn0033729	Cpr49Af	0	3.15581	0.589	0.084	0
2227036	59	8	08_mixed	FBgn0034229	CG4847	0	3.13498	0.505	0.108	0
2227037	59	8	08_mixed	FBgn0032283	CG7296	0	3.11733	0.919	0.256	0
2227038	59	8	08_mixed	FBgn0051313	CG31313	0	3.10843	0.691	0.179	0
2227039	59	8	08_mixed	FBgn0002534	Lcp3	0	3.05568	0.993	0.596	0
2227040	59	8	08_mixed	FBgn0002440	l(3)mbn	0	2.96225	0.336	0.061	0
2227041	59	8	08_mixed	FBgn0004629	Cys	0	2.89902	0.583	0.178	0
2227042	59	8	08_mixed	FBgn0265146	CG44215	0	2.86896	0.486	0.11	0
2227043	59	8	08_mixed	FBgn0052249	CG32249	0	2.74858	0.963	0.33	0
2227044	59	8	08_mixed	FBgn0002535	Lcp4	0	2.74478	1	0.781	0
2227045	59	8	08_mixed	FBgn0022770	Peritrophin-A	0	2.7217	0.467	0.102	0
2227046	59	8	08_mixed	FBgn0032280	CG17105	0	2.62432	0.984	0.54	0
2227047	59	8	08_mixed	FBgn0002533	Lcp2	0	2.17631	0.999	0.738	0
2227048	59	8	08_mixed	FBgn0039482	CG14258	0	2.08518	0.568	0.157	0
2227055	59	8	08_mixed	FBgn0020765	Acp65Aa	9.55738e-304	4.43145	0.15	0.011	1.20519e-299
2227056	59	8	08_mixed	FBgn0034162	CG6426	1.50709e-303	2.51662	0.411	0.091	1.90044e-299
2227060	59	8	08_mixed	FBgn0020645	Lcp65Aa	3.77753e-271	4.80802	0.135	0.01	4.76346e-267
2227062	59	8	08_mixed	FBgn0260653	serp	4.59988e-260	2.33659	0.467	0.134	5.80045e-256
2227065	59	8	08_mixed	FBgn0031097	obst-A	1.135e-244	3.02159	0.284	0.053	1.43124e-240
2227078	59	8	08_mixed	FBgn0042119	Cpr65Au	2.32356e-219	3.83575	0.17	0.021	2.93001e-215
2227081	59	8	08_mixed	FBgn0036108	Cpr67Fa1	4.58259e-217	4.51363	0.116	0.01	5.77865e-213
2227083	59	8	08_mixed	FBgn0085300	Cpr65Ay	3.74877e-213	3.95227	0.111	0.009	4.7272e-209
2227085	59	8	08_mixed	FBgn0036659	CG9701	1.08535e-209	3.04807	0.216	0.036	1.36863e-205
2227094	59	8	08_mixed	FBgn0011695	EbpIII	2.16404e-194	2.29854	0.332	0.085	2.72885e-190
2227103	59	8	08_mixed	FBgn0053178	CG33178	9.00431e-187	3.07718	0.203	0.035	1.13544e-182
2227117	59	8	08_mixed	FBgn0032422	atilla	3.84424e-166	2.17757	0.303	0.08	4.84759e-162
2227134	59	8	08_mixed	FBgn0000565	MsrA	2.20588e-155	2.20613	0.363	0.119	2.78161e-151
2227137	59	8	08_mixed	FBgn0027600	obst-B	2.36057e-152	2.47676	0.272	0.071	2.97668e-148
2227144	59	8	08_mixed	FBgn0259749	mmy	1.66479e-147	2.80397	0.189	0.037	2.0993e-143
2227213	59	8	08_mixed	FBgn0262605	CG43131	1.34211e-103	2.53154	0.167	0.039	1.6924e-99
2227214	59	8	08_mixed	FBgn0038348	AOX2	1.80455e-103	2.90808	0.124	0.023	2.27553e-99
2227241	59	8	08_mixed	FBgn0033598	Cpr47Eb	2.57766e-93	2.6314	0.107	0.019	3.25043e-89
2227255	59	8	08_mixed	FBgn0036547	CG17032	1.20701e-89	2.1045	0.205	0.062	1.52203e-85
2227256	59	8	08_mixed	FBgn0030558	CG1461	1.36092e-89	2.24234	0.166	0.043	1.71612e-85
2227301	59	8	08_mixed	FBgn0020642	Lcp65Ac	8.69569e-77	2.31777	0.176	0.052	1.09653e-72
2227307	59	8	08_mixed	FBgn0262717	Skeletor	1.20686e-75	2.2226	0.123	0.028	1.52185e-71
2227532	59	8	08_mixed	FBgn0051321	CG31321	2.19083e-46	2.1089	0.113	0.035	2.76264e-42
2227567	59	8	08_mixed	FBgn0030544	CG13403	1.17718e-43	2.07096	0.125	0.042	1.48442e-39
2227584	59	8	08_mixed	FBgn0037721	CG9427	1.03206e-42	2.03715	0.116	0.038	1.30143e-38
2227658	59	8	08_mixed	FBgn0037433	CG17919	5.28068e-38	2.04265	0.103	0.034	6.65894e-34
2228620	59	9	09_mixed	FBgn0035813	CG8492	0	2.76961	0.617	0.057	0
2228621	59	9	09_mixed	FBgn0004577	Pxd	0	2.70003	0.772	0.073	0
2228622	59	9	09_mixed	FBgn0040817	CG14132	0	2.67192	0.546	0.058	0
2228623	59	9	09_mixed	FBgn0000594	Est-P	0	2.6278	0.588	0.046	0
2228624	59	9	09_mixed	FBgn0032284	CG7294	0	2.59616	0.987	0.255	0
2228625	59	9	09_mixed	FBgn0038009	CG17738	0	2.55581	0.997	0.317	0
2228626	59	9	09_mixed	FBgn0030558	CG1461	0	2.54247	0.438	0.033	0
2228627	59	9	09_mixed	FBgn0037114	Cpr78E	0	2.52339	0.999	0.489	0
2228628	59	9	09_mixed	FBgn0283479	Alp1	0	2.50403	0.859	0.106	0
2228629	59	9	09_mixed	FBgn0036985	zye	0	2.49869	0.936	0.155	0
2228630	59	9	09_mixed	FBgn0039299	CG11854	0	2.45034	0.993	0.305	0
2228631	59	9	09_mixed	FBgn0085256	CG34227	0	2.43614	1	0.641	0
2228632	59	9	09_mixed	FBgn0260226	CG42500	0	2.43223	1	0.877	0
2228633	59	9	09_mixed	FBgn0039482	CG14258	0	2.42074	0.906	0.147	0
2228634	59	9	09_mixed	FBgn0051321	CG31321	0	2.42047	0.364	0.026	0
2228635	59	9	09_mixed	FBgn0085334	CG34305	0	2.39702	0.992	0.286	0
2228636	59	9	09_mixed	FBgn0025643	CG3588	0	2.37145	0.931	0.157	0
2228637	59	9	09_mixed	FBgn0265575	yin	0	2.35525	0.576	0.058	0
2228638	59	9	09_mixed	FBgn0036271	Pbgs	0	2.34693	0.532	0.05	0
2228639	59	9	09_mixed	FBgn0040941	CG15308	0	2.33414	0.945	0.37	0
2228640	59	9	09_mixed	FBgn0028855	CG15282	0	2.3323	0.935	0.228	0
2228641	59	9	09_mixed	FBgn0286508	Had1	0	2.32786	0.839	0.125	0
2228642	59	9	09_mixed	FBgn0030763	CG9782	0	2.32654	0.762	0.11	0
2228643	59	9	09_mixed	FBgn0035985	Cpr67B	0	2.3264	0.906	0.155	0
2228644	59	9	09_mixed	FBgn0036550	CG17026	0	2.32101	0.408	0.035	0
2228645	59	9	09_mixed	FBgn0034856	yellow-d2	0	2.31913	0.935	0.175	0
2228646	59	9	09_mixed	FBgn0085261	CG34232	0	2.2777	0.56	0.06	0
2228647	59	9	09_mixed	FBgn0027843	CAH2	0	2.27528	0.473	0.055	0
2228648	59	9	09_mixed	FBgn0085194	CG34165	0	2.25924	0.39	0.036	0
2228649	59	9	09_mixed	FBgn0050197	CG30197	0	2.25778	0.799	0.101	0
2228650	59	9	09_mixed	FBgn0002531	Lcp1	0	2.25247	1	0.848	0
2228651	59	9	09_mixed	FBgn0085428	Nox	0	2.24205	0.251	0.023	0
2228652	59	9	09_mixed	FBgn0002533	Lcp2	0	2.24112	1	0.739	0
2228653	59	9	09_mixed	FBgn0038682	CG5835	0	2.24035	0.272	0.022	0
2228654	59	9	09_mixed	FBgn0036717	CG13731	0	2.23258	0.983	0.28	0
2228655	59	9	09_mixed	FBgn0037601	Cyp313b1	0	2.22894	0.338	0.029	0
2228656	59	9	09_mixed	FBgn0038349	AOX3	0	2.22269	0.483	0.051	0
2228657	59	9	09_mixed	FBgn0034225	veil	0	2.21848	0.488	0.047	0
2228658	59	9	09_mixed	FBgn0029843	Nep1	0	2.20991	0.234	0.019	0
2228659	59	9	09_mixed	FBgn0032022	CG14275	0	2.19993	0.25	0.021	0
2228660	59	9	09_mixed	FBgn0050380	CG30380	0	2.1827	0.178	0.011	0
2228661	59	9	09_mixed	FBgn0043792	CG30427	0	2.17636	0.25	0.024	0
2228662	59	9	09_mixed	FBgn0037487	thw	0	2.17545	0.286	0.025	0
2228663	59	9	09_mixed	FBgn0038179	CG9312	0	2.17211	0.488	0.044	0
2228664	59	9	09_mixed	FBgn0015801	Reg-5	0	2.15662	0.715	0.11	0
2228665	59	9	09_mixed	FBgn0287234	slf	0	2.15479	0.985	0.283	0
2228666	59	9	09_mixed	FBgn0051103	CG31103	0	2.1485	0.196	0.016	0
2228667	59	9	09_mixed	FBgn0031542	CG15414	0	2.13863	0.25	0.027	0
2228668	59	9	09_mixed	FBgn0035964	Dhpr	0	2.13527	0.906	0.156	0
2228669	59	9	09_mixed	FBgn0033289	CG2121	0	2.13209	0.343	0.028	0
2228670	59	9	09_mixed	FBgn0022770	Peritrophin-A	0	2.13169	0.748	0.093	0
2228671	59	9	09_mixed	FBgn0040382	CG5273	0	2.12724	0.517	0.057	0
2228672	59	9	09_mixed	FBgn0034140	Lst	0	2.12092	0.721	0.097	0
2228673	59	9	09_mixed	FBgn0032025	CG7778	0	2.1074	0.441	0.043	0
2228674	59	9	09_mixed	FBgn0038407	CG6126	0	2.09572	0.351	0.032	0
2228675	59	9	09_mixed	FBgn0032382	Mal-B2	0	2.09529	0.295	0.04	0
2228676	59	9	09_mixed	FBgn0052191	CG32191	0	2.0783	0.25	0.022	0
2228677	59	9	09_mixed	FBgn0031080	CG12655	0	2.07653	0.306	0.029	0
2228678	59	9	09_mixed	FBgn0261625	GLS	0	2.07041	0.337	0.045	0
2228679	59	9	09_mixed	FBgn0003366	sev	0	2.06708	0.239	0.023	0
2228680	59	9	09_mixed	FBgn0024315	Picot	0	2.06483	0.473	0.051	0
2228681	59	9	09_mixed	FBgn0032280	CG17105	0	2.06095	0.994	0.542	0
2228682	59	9	09_mixed	FBgn0026190	PH4alphaMP	0	2.05516	0.48	0.048	0
2228683	59	9	09_mixed	FBgn0011695	EbpIII	0	2.05312	0.623	0.076	0
2228684	59	9	09_mixed	FBgn0001089	Gal	0	2.04524	0.455	0.046	0
2228685	59	9	09_mixed	FBgn0041711	yellow-e	0	2.02993	0.458	0.053	0
2228686	59	9	09_mixed	FBgn0034229	CG4847	0	2.01421	0.665	0.104	0
2228833	59	9	09_mixed	FBgn0040751	CG13018	1.8958e-292	2.00867	0.218	0.023	2.3906e-288
2228854	59	9	09_mixed	FBgn0034394	CG15096	2.28197e-274	2.29685	0.17	0.015	2.87757e-270
2228855	59	9	09_mixed	FBgn0053080	CG33080	2.74054e-274	2.21584	0.162	0.013	3.45583e-270
2228897	59	9	09_mixed	FBgn0032381	Mal-B1	5.24999e-243	2.83719	0.107	0.006	6.62023e-239
2228944	59	9	09_mixed	FBgn0033702	CG8854	1.82673e-214	2.39912	0.103	0.007	2.30351e-210
2228993	59	9	09_mixed	FBgn0033593	Listericin	1.29161e-192	2.65672	0.172	0.022	1.62872e-188
2229022	59	9	09_mixed	FBgn0038113	CG11668	6.27629e-183	2.32222	0.109	0.009	7.9144e-179
2229063	59	9	09_mixed	FBgn0031619	CG3355	2.18721e-172	2.40461	0.106	0.009	2.75807e-168
2229067	59	9	09_mixed	FBgn0035550	CG11349	1.62175e-171	2.73028	0.158	0.021	2.04503e-167
2229094	59	9	09_mixed	FBgn0031564	CG2816	7.39427e-166	2.00828	0.108	0.01	9.32417e-162
2229135	59	9	09_mixed	FBgn0036595	CG13046	3.55318e-155	2.05201	0.101	0.009	4.48056e-151
2229210	59	9	09_mixed	FBgn0046253	CG3502	5.89587e-139	2.0072	0.116	0.014	7.43469e-135
2231212	59	10	10_neurons	FBgn0262636	dati	0	7.21385	0.626	0.009	0
2231213	59	10	10_neurons	FBgn0004595	pros	0	6.39632	0.806	0.092	0
2231214	59	10	10_neurons	FBgn0037171	CG14459	0	4.85559	0.186	0.013	0
2231215	59	10	10_neurons	FBgn0086675	fne	0	4.8094	0.851	0.061	0
2231216	59	10	10_neurons	FBgn0264794	lncRNA:CR44024	0	4.78879	0.409	0.017	0
2231217	59	10	10_neurons	FBgn0033791	Drl-2	0	4.61262	0.142	0.006	0
2231218	59	10	10_neurons	FBgn0085391	trv	0	4.5865	0.481	0.026	0
2231219	59	10	10_neurons	FBgn0264001	bru3	0	4.4859	0.842	0.069	0
2231220	59	10	10_neurons	FBgn0026197	lncRNA:noe	0	4.3039	0.688	0.117	0
2231221	59	10	10_neurons	FBgn0039617	DIP-gamma	0	4.28292	0.134	0.004	0
2231222	59	10	10_neurons	FBgn0039064	CG4467	0	4.27679	0.313	0.015	0
2231223	59	10	10_neurons	FBgn0052085	CG32085	0	4.20203	0.146	0.008	0
2231224	59	10	10_neurons	FBgn0264598	PsGEF	0	4.17216	0.143	0.008	0
2231225	59	10	10_neurons	FBgn0085383	CG34354	0	4.15059	0.35	0.029	0
2231226	59	10	10_neurons	FBgn0053147	Hs3st-A	0	4.14957	0.249	0.013	0
2231227	59	10	10_neurons	FBgn0053179	beat-IIIb	0	4.14929	0.14	0.008	0
2231228	59	10	10_neurons	FBgn0028879	CG15270	0	4.10862	0.19	0.01	0
2231229	59	10	10_neurons	FBgn0000557	eEF1alpha2	0	4.09111	0.293	0.021	0
2231230	59	10	10_neurons	FBgn0019985	mGluR	0	4.05193	0.147	0.008	0
2231231	59	10	10_neurons	FBgn0037521	CG2993	0	4.04673	0.188	0.01	0
2231232	59	10	10_neurons	FBgn0031116	CG1695	0	4.04293	0.152	0.008	0
2231233	59	10	10_neurons	FBgn0028875	nAChRalpha5	0	4.03721	0.439	0.022	0
2231234	59	10	10_neurons	FBgn0024913	Actbeta	0	4.02228	0.244	0.014	0
2231235	59	10	10_neurons	FBgn0260499	qvr	0	4.00749	0.484	0.034	0
2231236	59	10	10_neurons	FBgn0267431	Myo81F	0	3.99871	0.921	0.201	0
2231237	59	10	10_neurons	FBgn0259927	CG42450	0	3.96784	0.251	0.017	0
2231238	59	10	10_neurons	FBgn0029974	dpr14	0	3.92511	0.141	0.008	0
2231239	59	10	10_neurons	FBgn0000036	nAChRalpha1	0	3.91401	0.485	0.03	0
2231240	59	10	10_neurons	FBgn0259110	mmd	0	3.8943	0.582	0.051	0
2231241	59	10	10_neurons	FBgn0086778	nAChRalpha7	0	3.87174	0.309	0.02	0
2231242	59	10	10_neurons	FBgn0024963	GluClalpha	0	3.87054	0.454	0.029	0
2231243	59	10	10_neurons	FBgn0000037	mAChR-A	0	3.86736	0.171	0.011	0
2231244	59	10	10_neurons	FBgn0000303	ChAT	0	3.84554	0.177	0.011	0
2231245	59	10	10_neurons	FBgn0028704	Nckx30C	0	3.83283	0.356	0.021	0
2231246	59	10	10_neurons	FBgn0260995	dpr21	0	3.81715	0.484	0.049	0
2231247	59	10	10_neurons	FBgn0004575	Syn	0	3.80522	0.378	0.029	0
2231248	59	10	10_neurons	FBgn0259994	OtopLa	0	3.80251	0.624	0.05	0
2231249	59	10	10_neurons	FBgn0042696	NfI	0	3.79853	0.282	0.019	0
2231250	59	10	10_neurons	FBgn0263072	CG43347	0	3.78603	0.381	0.027	0
2231251	59	10	10_neurons	FBgn0267579	lncRNA:CR45919	0	3.77007	0.353	0.023	0
2231252	59	10	10_neurons	FBgn0041605	cpx	0	3.76983	0.652	0.055	0
2231253	59	10	10_neurons	FBgn0261262	CG42613	0	3.7577	0.366	0.022	0
2231254	59	10	10_neurons	FBgn0262477	FoxP	0	3.75538	0.319	0.022	0
2231255	59	10	10_neurons	FBgn0030706	Lrp4	0	3.74305	0.179	0.012	0
2231256	59	10	10_neurons	FBgn0263994	CG43737	0	3.74146	0.167	0.012	0
2231257	59	10	10_neurons	FBgn0031064	CG12531	0	3.72989	0.248	0.017	0
2231258	59	10	10_neurons	FBgn0069969	CG40498	0	3.71475	0.488	0.035	0
2231259	59	10	10_neurons	FBgn0267252	Ggamma30A	0	3.68858	0.436	0.04	0
2231260	59	10	10_neurons	FBgn0040505	Alk	0	3.68754	0.327	0.029	0
2231261	59	10	10_neurons	FBgn0037698	CG16779	0	3.68644	0.222	0.014	0
2231262	59	10	10_neurons	FBgn0264542	hwt	0	3.68195	0.598	0.052	0
2231263	59	10	10_neurons	FBgn0000633	CG17716	0	3.68017	0.599	0.054	0
2231264	59	10	10_neurons	FBgn0053547	Rim	0	3.67628	0.529	0.042	0
2231265	59	10	10_neurons	FBgn0259145	CG42260	0	3.67501	0.492	0.033	0
2231266	59	10	10_neurons	FBgn0005775	Con	0	3.66327	0.283	0.03	0
2231267	59	10	10_neurons	FBgn0032151	nAChRalpha6	0	3.66284	0.648	0.045	0
2231268	59	10	10_neurons	FBgn0053481	dpr7	0	3.66076	0.246	0.018	0
2231269	59	10	10_neurons	FBgn0020269	mspo	0	3.65225	0.375	0.045	0
2231270	59	10	10_neurons	FBgn0039900	Syt7	0	3.64778	0.7	0.059	0
2231271	59	10	10_neurons	FBgn0017590	klg	0	3.63523	0.344	0.034	0
2231272	59	10	10_neurons	FBgn0053517	Dop2R	0	3.63344	0.172	0.011	0
2231273	59	10	10_neurons	FBgn0261041	stj	0	3.61758	0.337	0.025	0
2231274	59	10	10_neurons	FBgn0031866	Nlg2	0	3.61707	0.234	0.016	0
2231275	59	10	10_neurons	FBgn0034145	CG5065	0	3.61342	0.369	0.033	0
2231276	59	10	10_neurons	FBgn0263780	CG17684	0	3.61087	0.691	0.121	0
2231277	59	10	10_neurons	FBgn0035538	DopEcR	0	3.58625	0.23	0.015	0
2231278	59	10	10_neurons	FBgn0039808	CG12071	0	3.564	0.287	0.023	0
2231279	59	10	10_neurons	FBgn0028863	CG4587	0	3.55959	0.281	0.02	0
2231280	59	10	10_neurons	FBgn0034720	Liprin-gamma	0	3.54117	0.7	0.061	0
2231281	59	10	10_neurons	FBgn0051451	lncRNA:CR31451	0	3.53263	0.308	0.028	0
2231282	59	10	10_neurons	FBgn0266347	nAChRalpha4	0	3.53179	0.748	0.096	0
2231283	59	10	10_neurons	FBgn0028996	onecut	0	3.53014	0.632	0.056	0
2231284	59	10	10_neurons	FBgn0051140	CG31140	0	3.49293	0.624	0.065	0
2231285	59	10	10_neurons	FBgn0038165	Task6	0	3.481	0.227	0.017	0
2231286	59	10	10_neurons	FBgn0028408	Drep2	0	3.46985	0.193	0.017	0
2231287	59	10	10_neurons	FBgn0000535	eag	0	3.4584	0.187	0.015	0
2231288	59	10	10_neurons	FBgn0260446	GABA-B-R1	0	3.45284	0.206	0.017	0
2231289	59	10	10_neurons	FBgn0003435	sm	0	3.44737	0.982	0.218	0
2231290	59	10	10_neurons	FBgn0032946	nrv3	0	3.42827	0.586	0.058	0
2231291	59	10	10_neurons	FBgn0013342	nSyb	0	3.40236	0.351	0.033	0
2231292	59	10	10_neurons	FBgn0083963	Nlg3	0	3.37478	0.206	0.02	0
2231293	59	10	10_neurons	FBgn0035677	CG13293	0	3.37046	0.228	0.021	0
2231294	59	10	10_neurons	FBgn0086758	chinmo	0	3.34205	0.954	0.24	0
2231295	59	10	10_neurons	FBgn0000114	bru1	0	3.33122	0.492	0.07	0
2231296	59	10	10_neurons	FBgn0039054	Cow	0	3.32214	0.23	0.023	0
2231297	59	10	10_neurons	FBgn0033872	CG6329	0	3.29928	0.388	0.037	0
2231298	59	10	10_neurons	FBgn0053988	Mid1	0	3.2984	0.414	0.036	0
2231299	59	10	10_neurons	FBgn0035481	CG12605	0	3.29308	0.219	0.021	0
2231300	59	10	10_neurons	FBgn0041097	robo3	0	3.29247	0.225	0.016	0
2231301	59	10	10_neurons	FBgn0005564	Shal	0	3.2892	0.219	0.02	0
2231302	59	10	10_neurons	FBgn0035719	tow	0	3.28913	0.3	0.031	0
2231303	59	10	10_neurons	FBgn0265597	rad	0	3.22761	0.328	0.025	0
2231304	59	10	10_neurons	FBgn0085384	CG34355	0	3.21577	0.32	0.051	0
2231305	59	10	10_neurons	FBgn0031602	CG15431	0	3.17015	0.18	0.015	0
2231306	59	10	10_neurons	FBgn0011288	Snap25	0	3.16584	0.837	0.159	0
2231307	59	10	10_neurons	FBgn0036725	CG18265	0	3.16393	0.213	0.021	0
2231308	59	10	10_neurons	FBgn0261788	Ank2	0	3.14459	0.703	0.087	0
2231309	59	10	10_neurons	FBgn0039862	kek6	0	3.11838	0.276	0.03	0
2231310	59	10	10_neurons	FBgn0053653	Cadps	0	3.11038	0.837	0.116	0
2231311	59	10	10_neurons	FBgn0015400	kek2	0	3.09564	0.295	0.032	0
2231312	59	10	10_neurons	FBgn0039883	RhoGAP100F	0	3.07197	0.452	0.049	0
2231313	59	10	10_neurons	FBgn0039927	CG11155	0	3.038	0.593	0.086	0
2231314	59	10	10_neurons	FBgn0000108	Appl	0	3.02359	0.646	0.081	0
2231315	59	10	10_neurons	FBgn0030613	Rab3-GEF	0	2.99685	0.251	0.022	0
2231316	59	10	10_neurons	FBgn0051660	smog	0	2.97813	0.371	0.044	0
2231317	59	10	10_neurons	FBgn0036544	sff	0	2.95341	0.264	0.027	0
2231318	59	10	10_neurons	FBgn0052227	gogo	0	2.94944	0.317	0.035	0
2231319	59	10	10_neurons	FBgn0036202	CG6024	0	2.94376	0.486	0.057	0
2231320	59	10	10_neurons	FBgn0038975	Nrx-1	0	2.91239	0.309	0.032	0
2231321	59	10	10_neurons	FBgn0015558	tty	0	2.90724	0.392	0.049	0
2231322	59	10	10_neurons	FBgn0027339	jim	0	2.88956	0.905	0.443	0
2231323	59	10	10_neurons	FBgn0003218	rdgB	0	2.86329	0.354	0.058	0
2231324	59	10	10_neurons	FBgn0028481	CG4341	0	2.8552	0.232	0.021	0
2231325	59	10	10_neurons	FBgn0083950	side-VI	0	2.83077	0.236	0.023	0
2231326	59	10	10_neurons	FBgn0264006	dysc	0	2.78446	0.402	0.043	0
2231327	59	10	10_neurons	FBgn0029761	SK	0	2.7688	0.374	0.052	0
2231328	59	10	10_neurons	FBgn0031736	CG11030	0	2.75495	0.492	0.116	0
2231329	59	10	10_neurons	FBgn0263111	cac	0	2.74705	0.64	0.082	0
2231330	59	10	10_neurons	FBgn0051690	CG31690	0	2.68789	0.358	0.034	0
2231331	59	10	10_neurons	FBgn0259213	side-II	0	2.64599	0.235	0.023	0
2231332	59	10	10_neurons	FBgn0264574	Glut1	0	2.63691	0.582	0.124	0
2231333	59	10	10_neurons	FBgn0052017	CG32017	0	2.62351	0.391	0.064	0
2231334	59	10	10_neurons	FBgn0267337	rn	0	2.58609	0.466	0.076	0
2231335	59	10	10_neurons	FBgn0004880	scrt	0	2.56338	0.418	0.049	0
2231336	59	10	10_neurons	FBgn0263995	cpo	0	2.54509	0.862	0.146	0
2231337	59	10	10_neurons	FBgn0261244	inaE	0	2.52765	0.594	0.129	0
2231338	59	10	10_neurons	FBgn0004242	Syt1	0	2.52639	0.629	0.151	0
2231339	59	10	10_neurons	FBgn0015609	CadN	0	2.50999	0.942	0.197	0
2231340	59	10	10_neurons	FBgn0037525	CG17816	0	2.50861	0.71	0.142	0
2231341	59	10	10_neurons	FBgn0000568	Eip75B	0	2.50084	0.976	0.546	0
2231342	59	10	10_neurons	FBgn0261649	tinc	0	2.50015	0.512	0.081	0
2231343	59	10	10_neurons	FBgn0263873	sick	0	2.48788	0.707	0.171	0
2231344	59	10	10_neurons	FBgn0035253	Srrm234	0	2.45411	0.79	0.219	0
2231345	59	10	10_neurons	FBgn0260400	elav	0	2.36894	0.568	0.122	0
2231346	59	10	10_neurons	FBgn0261588	pdm3	0	2.31861	0.59	0.16	0
2231347	59	10	10_neurons	FBgn0030600	hiw	0	2.28621	0.328	0.049	0
2231348	59	10	10_neurons	FBgn0010300	brat	0	2.23653	0.955	0.418	0
2231349	59	10	10_neurons	FBgn0003380	Sh	0	2.23602	0.5	0.083	0
2231350	59	10	10_neurons	FBgn0052677	X11Lbeta	0	2.21205	0.553	0.074	0
2231351	59	10	10_neurons	FBgn0011259	Sema1a	0	2.19007	0.909	0.309	0
2231352	59	10	10_neurons	FBgn0004244	Rdl	0	2.168	0.301	0.036	0
2231353	59	10	10_neurons	FBgn0260943	Rbp6	0	2.15086	0.627	0.078	0
2231354	59	10	10_neurons	FBgn0259246	brp	0	2.14432	0.466	0.053	0
2231361	59	10	10_neurons	FBgn0001991	Ca-alpha1D	7.55741e-308	3.07338	0.222	0.024	9.52989e-304
2231362	59	10	10_neurons	FBgn0083949	side-III	2.56219e-307	2.46542	0.257	0.032	3.23092e-303
2231363	59	10	10_neurons	FBgn0004369	Ptp99A	2.07694e-304	2.71946	0.688	0.249	2.61902e-300
2231364	59	10	10_neurons	FBgn0023416	Ac3	6.33195e-304	2.87307	0.269	0.035	7.98459e-300
2231365	59	10	10_neurons	FBgn0263846	CG43707	1.64218e-301	4.15948	0.123	0.006	2.07079e-297
2231366	59	10	10_neurons	FBgn0037060	CG10508	1.88753e-301	3.20792	0.184	0.016	2.38018e-297
2231367	59	10	10_neurons	FBgn0039584	beat-VI	7.64491e-301	3.22037	0.165	0.013	9.64023e-297
2231368	59	10	10_neurons	FBgn0050419	CG30419	5.37565e-297	3.88085	0.143	0.009	6.77869e-293
2231369	59	10	10_neurons	FBgn0263220	Hk	6.92366e-296	3.14523	0.198	0.019	8.73073e-292
2231370	59	10	10_neurons	FBgn0039908	Asator	1.3145e-291	2.38151	0.454	0.105	1.65758e-287
2231372	59	10	10_neurons	FBgn0031424	VGlut	1.33194e-289	3.80875	0.152	0.011	1.67958e-285
2231373	59	10	10_neurons	FBgn0259245	DIP-beta	4.5397e-289	4.53093	0.126	0.007	5.72456e-285
2231374	59	10	10_neurons	FBgn0264490	Eip93F	4.93886e-286	2.25842	0.374	0.071	6.2279e-282
2231375	59	10	10_neurons	FBgn0086913	Rab26	2.53769e-285	3.35094	0.152	0.011	3.20003e-281
2231376	59	10	10_neurons	FBgn0266579	tau	2.77724e-285	2.96044	0.21	0.023	3.5021e-281
2231378	59	10	10_neurons	FBgn0033983	ADPS	8.4089e-283	3.90365	0.13	0.008	1.06036e-278
2231379	59	10	10_neurons	FBgn0023531	CG32809	1.42291e-279	3.02275	0.242	0.031	1.79429e-275
2231380	59	10	10_neurons	FBgn0002917	na	2.42102e-278	3.28873	0.167	0.014	3.05291e-274
2231381	59	10	10_neurons	FBgn0259822	Ca-beta	7.9085e-278	2.71677	0.239	0.03	9.97262e-274
2231382	59	10	10_neurons	FBgn0264606	Fife	1.00916e-274	3.55568	0.144	0.01	1.27255e-270
2231383	59	10	10_neurons	FBgn0085387	shakB	2.71005e-274	3.5548	0.193	0.02	3.41738e-270
2231384	59	10	10_neurons	FBgn0053513	Nmdar2	5.82644e-270	3.26856	0.155	0.013	7.34715e-266
2231385	59	10	10_neurons	FBgn0267322	lncRNA:CR45758	9.55891e-270	4.03745	0.123	0.007	1.20538e-265
2231386	59	10	10_neurons	FBgn0051665	wry	8.39109e-269	3.05809	0.159	0.013	1.05812e-264
2231389	59	10	10_neurons	FBgn0264502	CG43901	4.10655e-265	3.35016	0.169	0.016	5.17836e-261
2231390	59	10	10_neurons	FBgn0030508	CG15760	1.34918e-260	3.37561	0.152	0.012	1.70132e-256
2231391	59	10	10_neurons	FBgn0015519	nAChRalpha3	4.61808e-260	2.98786	0.305	0.053	5.8234e-256
2231392	59	10	10_neurons	FBgn0033911	VGAT	2.4453e-259	4.24882	0.108	0.006	3.08352e-255
2231394	59	10	10_neurons	FBgn0038547	CG17803	8.71373e-258	3.59471	0.139	0.01	1.0988e-253
2231395	59	10	10_neurons	FBgn0033159	Dscam1	2.6267e-255	2.07766	0.454	0.114	3.31226e-251
2231397	59	10	10_neurons	FBgn0086604	side-VIII	1.5631e-250	2.44746	0.17	0.017	1.97107e-246
2231401	59	10	10_neurons	FBgn0260657	CG42540	1.69351e-244	3.14449	0.166	0.016	2.13551e-240
2231402	59	10	10_neurons	FBgn0036494	Toll-6	6.55494e-244	4.17018	0.124	0.009	8.26577e-240
2231403	59	10	10_neurons	FBgn0027111	miple1	1.44934e-243	2.5975	0.304	0.055	1.82761e-239
2231404	59	10	10_neurons	FBgn0270928	VAChT	2.27414e-243	3.41575	0.144	0.012	2.86769e-239
2231408	59	10	10_neurons	FBgn0024836	stan	1.32939e-237	2.05935	0.463	0.124	1.67636e-233
2231411	59	10	10_neurons	FBgn0037754	CG8500	1.64318e-235	3.36708	0.137	0.011	2.07205e-231
2231412	59	10	10_neurons	FBgn0027575	GABA-B-R2	4.5762e-234	3.73887	0.124	0.009	5.77058e-230
2231413	59	10	10_neurons	FBgn0013433	beat-Ia	2.96014e-232	3.56179	0.121	0.009	3.73273e-228
2231414	59	10	10_neurons	FBgn0028743	Dhit	3.49006e-232	2.41498	0.3	0.056	4.40096e-228
2231415	59	10	10_neurons	FBgn0024232	gprs	4.00303e-231	3.24337	0.142	0.013	5.04782e-227
2231416	59	10	10_neurons	FBgn0053531	Ddr	1.66598e-230	2.45747	0.292	0.053	2.1008e-226
2231417	59	10	10_neurons	FBgn0051721	Trim9	2.65294e-227	2.41103	0.357	0.08	3.34535e-223
2231418	59	10	10_neurons	FBgn0028862	dao	2.77663e-227	3.85448	0.107	0.007	3.50133e-223
2231419	59	10	10_neurons	FBgn0283651	CG46301	3.02542e-227	2.46353	0.228	0.033	3.81505e-223
2231420	59	10	10_neurons	FBgn0015774	NetB	3.87819e-226	2.29704	0.441	0.119	4.8904e-222
2231421	59	10	10_neurons	FBgn0035246	CG13928	9.35838e-226	3.01865	0.192	0.024	1.18009e-221
2231423	59	10	10_neurons	FBgn0085399	CG34370	4.91865e-223	2.92825	0.148	0.014	6.20241e-219
2231425	59	10	10_neurons	FBgn0003386	Shaw	5.14471e-222	3.42986	0.136	0.012	6.48747e-218
2231426	59	10	10_neurons	FBgn0000038	nAChRbeta1	2.3211e-221	2.89222	0.185	0.022	2.9269e-217
2231427	59	10	10_neurons	FBgn0267428	DIP-lambda	1.17902e-218	3.33853	0.406	0.112	1.48675e-214
2231428	59	10	10_neurons	FBgn0031955	CG14535	1.53359e-218	3.51969	0.118	0.009	1.93386e-214
2231429	59	10	10_neurons	FBgn0085382	CG34353	7.11553e-218	2.61935	0.189	0.024	8.97268e-214
2231430	59	10	10_neurons	FBgn0263257	Cngl	3.37323e-216	2.14722	0.178	0.021	4.25364e-212
2231431	59	10	10_neurons	FBgn0259222	CG42322	2.09374e-214	3.46826	0.123	0.01	2.64021e-210
2231432	59	10	10_neurons	FBgn0035495	CG14989	1.11294e-213	3.59176	0.188	0.025	1.40342e-209
2231433	59	10	10_neurons	FBgn0052183	Ccn	6.44715e-213	3.18203	0.145	0.014	8.12985e-209
2231435	59	10	10_neurons	FBgn0037326	CG14669	5.33868e-210	2.98147	0.139	0.013	6.73208e-206
2231436	59	10	10_neurons	FBgn0052600	dpr8	3.58496e-208	2.15477	0.211	0.031	4.52064e-204
2231438	59	10	10_neurons	FBgn0263397	Ih	9.1398e-205	2.4022	0.295	0.061	1.15253e-200
2231439	59	10	10_neurons	FBgn0036993	CG5910	1.03727e-202	2.6191	0.213	0.033	1.308e-198
2231442	59	10	10_neurons	FBgn0259224	CG42324	7.41187e-200	2.51576	0.263	0.049	9.34637e-196
2231443	59	10	10_neurons	FBgn0040823	dpr6	1.86071e-198	2.88847	0.149	0.016	2.34635e-194
2231444	59	10	10_neurons	FBgn0039911	CG1909	2.52048e-198	2.98697	0.158	0.018	3.17832e-194
2231445	59	10	10_neurons	FBgn0050172	CG30172	1.69775e-197	3.88807	0.107	0.008	2.14087e-193
2231446	59	10	10_neurons	FBgn0034070	SP2353	8.91952e-195	2.63659	0.165	0.02	1.12475e-190
2231447	59	10	10_neurons	FBgn0259242	CG42340	1.10748e-194	2.36095	0.309	0.068	1.39654e-190
2231448	59	10	10_neurons	FBgn0267429	lovit	1.35691e-194	2.55318	0.372	0.1	1.71106e-190
2231450	59	10	10_neurons	FBgn0086677	jeb	2.54843e-192	2.56458	0.158	0.019	3.21358e-188
2231451	59	10	10_neurons	FBgn0028888	CG4168	1.28352e-191	3.08889	0.126	0.012	1.61852e-187
2231452	59	10	10_neurons	FBgn0260971	CG42594	4.64999e-189	3.03768	0.123	0.012	5.86364e-185
2231453	59	10	10_neurons	FBgn0029814	CG15765	1.47138e-186	2.74541	0.176	0.024	1.85541e-182
2231454	59	10	10_neurons	FBgn0037107	CG7166	3.43984e-185	3.45932	0.111	0.009	4.33764e-181
2231455	59	10	10_neurons	FBgn0021800	Reph	8.99184e-185	2.68986	0.213	0.036	1.13387e-180
2231456	59	10	10_neurons	FBgn0052373	CG32373	9.25468e-185	2.4908	0.187	0.027	1.16701e-180
2231457	59	10	10_neurons	FBgn0262972	lncRNA:cherub	8.07846e-184	2.18931	0.291	0.067	1.01869e-179
2231459	59	10	10_neurons	FBgn0267002	unc-104	1.041e-182	2.12304	0.299	0.067	1.3127e-178
2231460	59	10	10_neurons	FBgn0036926	CG7646	2.47083e-182	2.60162	0.237	0.044	3.11572e-178
2231461	59	10	10_neurons	FBgn0029864	CG15894	1.06955e-180	3.57757	0.101	0.008	1.3487e-176
2231462	59	10	10_neurons	FBgn0250910	Octbeta3R	2.56148e-180	3.3037	0.118	0.011	3.23003e-176
2231463	59	10	10_neurons	FBgn0034789	PIP5K59B	2.72371e-180	3.43981	0.101	0.008	3.4346e-176
2231465	59	10	10_neurons	FBgn0004108	Nrt	3.81472e-178	2.12752	0.327	0.081	4.81036e-174
2231470	59	10	10_neurons	FBgn0031675	CG9121	8.35337e-172	3.35782	0.11	0.01	1.05336e-167
2231471	59	10	10_neurons	FBgn0030897	Frq1	4.22684e-170	2.76098	0.137	0.016	5.33004e-166
2231472	59	10	10_neurons	FBgn0029708	CG3556	1.20106e-169	3.22668	0.132	0.015	1.51453e-165
2231473	59	10	10_neurons	FBgn0019650	toy	1.24967e-168	2.46552	0.253	0.053	1.57583e-164
2231475	59	10	10_neurons	FBgn0004919	gol	6.01544e-168	2.63208	0.208	0.037	7.58546e-164
2231476	59	10	10_neurons	FBgn0263355	CG31688	6.04853e-168	2.45297	0.211	0.038	7.62719e-164
2231477	59	10	10_neurons	FBgn0266348	lncRNA:CR44997	1.59986e-164	2.39902	0.157	0.022	2.01743e-160
2231478	59	10	10_neurons	FBgn0034286	dpr13	4.84897e-164	2.96331	0.11	0.011	6.11455e-160
2231481	59	10	10_neurons	FBgn0030716	CG9170	4.27924e-158	2.43394	0.212	0.04	5.39612e-154
2231482	59	10	10_neurons	FBgn0259789	zld	1.91428e-157	2.19552	0.444	0.158	2.41391e-153
2231484	59	10	10_neurons	FBgn0264386	Ca-alpha1T	2.75288e-154	2.58683	0.145	0.02	3.47138e-150
2231488	59	10	10_neurons	FBgn0267571	lncRNA:CR45911	2.26895e-150	2.94035	0.122	0.014	2.86114e-146
2231491	59	10	10_neurons	FBgn0050361	mtt	5.024e-147	3.30116	0.108	0.012	6.33526e-143
2231495	59	10	10_neurons	FBgn0030174	CG15312	2.81052e-145	2.9176	0.155	0.024	3.54407e-141
2231496	59	10	10_neurons	FBgn0085414	dpr12	1.77994e-144	2.74253	0.123	0.015	2.2445e-140
2231497	59	10	10_neurons	FBgn0262476	CG43066	2.09393e-141	2.92898	0.122	0.015	2.64045e-137
2231499	59	10	10_neurons	FBgn0024941	RSG7	1.24079e-138	3.12391	0.111	0.013	1.56463e-134
2231500	59	10	10_neurons	FBgn0031632	CG15628	1.51706e-138	2.19894	0.201	0.04	1.91302e-134
2231502	59	10	10_neurons	FBgn0030421	Agpat1	6.14191e-134	2.94385	0.113	0.014	7.74495e-130
2231504	59	10	10_neurons	FBgn0030629	CG9123	1.32389e-131	2.78188	0.138	0.021	1.66942e-127
2231507	59	10	10_neurons	FBgn0261804	CG42750	6.6661e-130	2.23449	0.116	0.015	8.40595e-126
2231508	59	10	10_neurons	FBgn0029663	CG10804	6.66239e-129	2.84981	0.129	0.019	8.40127e-125
2231509	59	10	10_neurons	FBgn0052432	CG32432	6.93877e-129	2.72248	0.102	0.012	8.74979e-125
2231511	59	10	10_neurons	FBgn0259239	CG42337	1.60325e-125	2.47746	0.102	0.012	2.0217e-121
2231513	59	10	10_neurons	FBgn0040726	dpr1	4.97503e-125	2.09782	0.16	0.029	6.27351e-121
2231515	59	10	10_neurons	FBgn0037130	Syn1	2.86004e-124	2.33408	0.153	0.027	3.60651e-120
2231519	59	10	10_neurons	FBgn0038282	dpr9	3.52299e-119	2.45012	0.124	0.018	4.44249e-115
2231521	59	10	10_neurons	FBgn0031414	eys	5.95474e-116	2.79613	0.133	0.022	7.50893e-112
2231531	59	10	10_neurons	FBgn0031530	Pgant2	1.23954e-109	2.3319	0.179	0.039	1.56306e-105
2231533	59	10	10_neurons	FBgn0050021	metro	1.32741e-108	2.82209	0.108	0.016	1.67386e-104
2231534	59	10	10_neurons	FBgn0052057	dpr10	1.44736e-104	2.42366	0.102	0.014	1.82512e-100
2231543	59	10	10_neurons	FBgn0085413	CG34384	2.14882e-98	2.40236	0.112	0.018	2.70966e-94
2231546	59	10	10_neurons	FBgn0000414	Dab	6.75585e-98	2.14443	0.198	0.051	8.51913e-94
2231547	59	10	10_neurons	FBgn0064227	Rdh	6.321e-97	2.40958	0.11	0.018	7.97078e-93
2231559	59	10	10_neurons	FBgn0026147	TTLL4A	4.97216e-88	2.0723	0.184	0.048	6.26989e-84
2231564	59	10	10_neurons	FBgn0001319	kn	3.68302e-86	2.41479	0.112	0.02	4.64429e-82
2231568	59	10	10_neurons	FBgn0033283	CG11635	9.81227e-85	2.42774	0.107	0.019	1.23733e-80
2231594	59	10	10_neurons	FBgn0002023	Lim3	2.69235e-77	2.25595	0.101	0.018	3.39505e-73
2231595	59	10	10_neurons	FBgn0260795	NaPi-III	3.69052e-77	2.15605	0.152	0.038	4.65375e-73
2231597	59	10	10_neurons	FBgn0050296	RIC-3	1.25267e-76	2.2417	0.133	0.031	1.57962e-72
2231601	59	10	10_neurons	FBgn0264907	CG44098	1.99702e-75	2.44569	0.103	0.019	2.51824e-71
2231610	59	10	10_neurons	FBgn0262483	Rbp	2.8113e-73	2.09188	0.127	0.029	3.54505e-69
2231626	59	10	10_neurons	FBgn0030581	CG14408	7.32603e-71	2.27311	0.118	0.026	9.23812e-67
2231657	59	10	10_neurons	FBgn0028572	qtc	2.08083e-66	2.48831	0.104	0.022	2.62393e-62
2233035	59	11	11_mixed	FBgn0031908	CG5177	0	3.58236	0.816	0.207	0
2233036	59	11	11_mixed	FBgn0266451	fau	0	3.55799	0.711	0.181	0
2233037	59	11	11_mixed	FBgn0004117	Tm2	0	3.52505	0.804	0.217	0
2233038	59	11	11_mixed	FBgn0001258	Ldh	0	3.44101	0.429	0.084	0
2233039	59	11	11_mixed	FBgn0033679	CG8888	0	3.41771	0.493	0.087	0
2233040	59	11	11_mixed	FBgn0038181	CG9297	0	3.38411	0.309	0.047	0
2233041	59	11	11_mixed	FBgn0000046	Act87E	0	3.38091	0.457	0.099	0
2233042	59	11	11_mixed	FBgn0002789	Mp20	0	3.3717	0.845	0.255	0
2233043	59	11	11_mixed	FBgn0011296	l(2)efl	0	3.35136	0.747	0.209	0
2233044	59	11	11_mixed	FBgn0002772	Mlc1	0	3.3367	0.878	0.296	0
2233045	59	11	11_mixed	FBgn0004507	GlyP	0	3.29452	0.558	0.134	0
2233046	59	11	11_mixed	FBgn0265180	CG44245	0	3.27606	0.636	0.161	0
2233047	59	11	11_mixed	FBgn0010424	TpnC73F	0	3.2551	0.862	0.289	0
2233048	59	11	11_mixed	FBgn0003149	Prm	0	3.16582	0.712	0.209	0
2233049	59	11	11_mixed	FBgn0283471	wupA	0	3.12375	0.801	0.246	0
2233050	59	11	11_mixed	FBgn0000044	Act57B	0	3.1041	0.946	0.433	0
2233051	59	11	11_mixed	FBgn0004169	up	0	3.09575	0.777	0.235	0
2233052	59	11	11_mixed	FBgn0264695	Mhc	0	3.0895	0.831	0.32	0
2233053	59	11	11_mixed	FBgn0038774	CG5023	0	3.07858	0.418	0.081	0
2233054	59	11	11_mixed	FBgn0000116	Argk	0	3.02142	0.927	0.437	0
2233055	59	11	11_mixed	FBgn0014863	Mlp84B	0	2.85572	0.632	0.203	0
2233056	59	11	11_mixed	FBgn0002773	Mlc2	0	2.85279	0.992	0.62	0
2233057	59	11	11_mixed	FBgn0259209	Mlp60A	0	2.8398	0.863	0.347	0
2233058	59	11	11_mixed	FBgn0014869	Pglym78	0	2.83379	0.575	0.159	0
2233059	59	11	11_mixed	FBgn0038294	Mf	0	2.72608	0.883	0.356	0
2233060	59	11	11_mixed	FBgn0001092	Gapdh2	0	2.67393	0.777	0.311	0
2233061	59	11	11_mixed	FBgn0035917	Zasp66	0	2.665	0.859	0.335	0
2233062	59	11	11_mixed	FBgn0266446	CG45076	0	2.40427	0.663	0.199	0
2233077	59	11	11_mixed	FBgn0086355	Tpi	2.66411e-306	2.55996	0.622	0.21	3.35944e-302
2233078	59	11	11_mixed	FBgn0037447	Neurochondrin	2.0063e-305	3.45905	0.322	0.052	2.52995e-301
2233080	59	11	11_mixed	FBgn0264489	CG43897	3.883e-288	2.87901	0.555	0.166	4.89646e-284
2233081	59	11	11_mixed	FBgn0001091	Gapdh1	2.60771e-287	2.132	0.816	0.422	3.28833e-283
2233082	59	11	11_mixed	FBgn0267385	PyK	3.12833e-283	2.7021	0.565	0.181	3.94482e-279
2233085	59	11	11_mixed	FBgn0000064	Ald1	2.88874e-280	2.26386	0.811	0.432	3.6427e-276
2233087	59	11	11_mixed	FBgn0031037	CG14207	1.96766e-268	2.30922	0.666	0.269	2.48121e-264
2233089	59	11	11_mixed	FBgn0263006	SERCA	1.72607e-249	2.63821	0.518	0.161	2.17657e-245
2233092	59	11	11_mixed	FBgn0041789	Pax	3.332e-236	2.16295	0.596	0.218	4.20166e-232
2233095	59	11	11_mixed	FBgn0010482	l(2)01289	2.89935e-229	2.43046	0.273	0.047	3.65608e-225
2233096	59	11	11_mixed	FBgn0005666	bt	3.27279e-221	2.38954	0.771	0.394	4.12699e-217
2233100	59	11	11_mixed	FBgn0030309	CG1572	2.10322e-211	2.23548	0.427	0.121	2.65216e-207
2233108	59	11	11_mixed	FBgn0265191	Gyg	2.14104e-199	2.49229	0.372	0.096	2.69986e-195
2233110	59	11	11_mixed	FBgn0086906	sls	2.99387e-198	2.2597	0.721	0.337	3.77527e-194
2233116	59	11	11_mixed	FBgn0003074	Pgi	6.28916e-192	2.48659	0.41	0.121	7.93063e-188
2233121	59	11	11_mixed	FBgn0032727	CG10623	2.31138e-187	3.15821	0.231	0.041	2.91465e-183
2233122	59	11	11_mixed	FBgn0036364	CG14109	5.58896e-182	3.01173	0.197	0.031	7.04767e-178
2233124	59	11	11_mixed	FBgn0003076	Pgm1	4.1274e-177	2.46036	0.333	0.086	5.20465e-173
2233141	59	11	11_mixed	FBgn0034920	CG5597	1.56752e-163	3.3284	0.14	0.017	1.97664e-159
2233144	59	11	11_mixed	FBgn0032884	Pomp	2.96223e-160	2.11784	0.411	0.136	3.73537e-156
2233145	59	11	11_mixed	FBgn0031907	CG5171	3.87294e-160	3.06499	0.281	0.068	4.88378e-156
2233153	59	11	11_mixed	FBgn0029134	Prosbeta5	5.52294e-157	2.19057	0.391	0.125	6.96442e-153
2233157	59	11	11_mixed	FBgn0030976	CG7378	2.37638e-154	2.60959	0.177	0.029	2.99661e-150
2233162	59	11	11_mixed	FBgn0250843	Prosalpha6	5.0724e-148	2.01987	0.421	0.149	6.39629e-144
2233164	59	11	11_mixed	FBgn0030357	Sclp	3.29423e-147	2.57219	0.216	0.044	4.15403e-143
2233168	59	11	11_mixed	FBgn0250906	Pgk	2.3937e-145	2.13092	0.395	0.135	3.01846e-141
2233169	59	11	11_mixed	FBgn0050196	CG30196	4.04218e-145	2.58517	0.207	0.041	5.09719e-141
2233171	59	11	11_mixed	FBgn0027844	CAH1	1.22225e-143	2.12752	0.296	0.08	1.54126e-139
2233176	59	11	11_mixed	FBgn0053519	Unc-89	5.3184e-141	3.33993	0.122	0.015	6.7065e-137
2233178	59	11	11_mixed	FBgn0030753	rngo	1.22364e-139	2.32358	0.271	0.069	1.54301e-135
2233179	59	11	11_mixed	FBgn0000667	Actn	3.56696e-139	2.0661	0.403	0.141	4.49794e-135
2233180	59	11	11_mixed	FBgn0028694	Rpn11	2.38527e-138	2.14047	0.346	0.109	3.00782e-134
2233199	59	11	11_mixed	FBgn0026403	Ndg	1.26461e-128	2.8589	0.121	0.016	1.59467e-124
2233200	59	11	11_mixed	FBgn0026380	Prosbeta3	3.15158e-128	2.05413	0.384	0.137	3.97414e-124
2233208	59	11	11_mixed	FBgn0028687	Rpt1	1.2887e-121	2.16406	0.339	0.115	1.62505e-117
2233210	59	11	11_mixed	FBgn0022359	Sodh-2	1.03603e-120	2.39662	0.243	0.063	1.30643e-116
2233218	59	11	11_mixed	FBgn0034110	Atg9	1.84544e-116	2.53865	0.173	0.035	2.3271e-112
2233223	59	11	11_mixed	FBgn0033129	Tsp42Eh	9.32667e-114	3.06428	0.111	0.016	1.17609e-109
2233225	59	11	11_mixed	FBgn0028692	Rpn2	1.08716e-112	2.02384	0.313	0.103	1.3709e-108
2233226	59	11	11_mixed	FBgn0030745	CG4239	1.25822e-112	2.79789	0.138	0.024	1.58661e-108
2233232	59	11	11_mixed	FBgn0260049	flr	2.84501e-109	2.34207	0.209	0.052	3.58755e-105
2233233	59	11	11_mixed	FBgn0028686	Rpt3	2.86088e-109	2.02714	0.318	0.109	3.60756e-105
2233238	59	11	11_mixed	FBgn0011695	EbpIII	1.35956e-107	2.00501	0.283	0.088	1.7144e-103
2233241	59	11	11_mixed	FBgn0034497	Mpcp1	1.76909e-106	3.05229	0.112	0.017	2.23083e-102
2233250	59	11	11_mixed	FBgn0266448	CG45078	4.34006e-103	2.27013	0.153	0.031	5.47281e-99
2233266	59	11	11_mixed	FBgn0028688	Rpn7	4.20238e-99	2.09023	0.264	0.084	5.2992e-95
2233294	59	11	11_mixed	FBgn0030102	SmydA-9	1.17976e-90	3.17379	0.118	0.021	1.48768e-86
2233314	59	11	11_mixed	FBgn0035711	CG8519	1.13245e-85	2.55731	0.108	0.019	1.42803e-81
2233323	59	11	11_mixed	FBgn0010423	TpnC47D	2.46357e-83	2.90839	0.173	0.045	3.10657e-79
2233426	59	11	11_mixed	FBgn0032713	Ugt36D1	3.10111e-62	2.01588	0.162	0.048	3.9105e-58
2233511	59	11	11_mixed	FBgn0038577	CG12321	1.74819e-52	2.13915	0.125	0.035	2.20446e-48
2234764	59	12	12_myoblasts	FBgn0036287	CG10663	0	5.49979	0.126	0.005	0
2234765	59	12	12_myoblasts	FBgn0029830	Grip	0	4.92236	0.23	0.01	0
2234766	59	12	12_myoblasts	FBgn0020299	stumps	0	4.6807	0.297	0.015	0
2234767	59	12	12_myoblasts	FBgn0032683	kon	0	4.67454	0.342	0.02	0
2234768	59	12	12_myoblasts	FBgn0284408	trol	0	3.8093	0.866	0.223	0
2234769	59	12	12_myoblasts	FBgn0032629	beat-IIIc	0	3.75214	0.634	0.056	0
2234770	59	12	12_myoblasts	FBgn0016061	side	0	3.59967	0.338	0.038	0
2234771	59	12	12_myoblasts	FBgn0004606	zfh1	0	3.10368	0.66	0.086	0
2234772	59	12	12_myoblasts	FBgn0261461	RhoGAP18B	0	3.08591	0.603	0.116	0
2234773	59	12	12_myoblasts	FBgn0265457	lncRNA:CR44357	0	2.74591	0.424	0.057	0
2234774	59	12	12_myoblasts	FBgn0029939	CG9650	0	2.71773	0.632	0.098	0
2234775	59	12	12_myoblasts	FBgn0034072	Dg	0	2.43438	0.633	0.182	0
2234776	59	12	12_myoblasts	FBgn0004198	ct	0	2.01022	0.776	0.212	0
2234783	59	12	12_myoblasts	FBgn0035772	Sh3beta	6.2074e-262	2.32725	0.59	0.19	7.82753e-258
2234785	59	12	12_myoblasts	FBgn0040089	meso18E	1.03528e-225	4.48672	0.108	0.006	1.30548e-221
2234793	59	12	12_myoblasts	FBgn0024321	NK7.1	1.52142e-198	2.35027	0.438	0.124	1.91851e-194
2234794	59	12	12_myoblasts	FBgn0038755	Hs6st	1.07034e-195	2.30282	0.528	0.182	1.3497e-191
2234796	59	12	12_myoblasts	FBgn0261563	wb	1.51487e-186	2.38321	0.36	0.087	1.91025e-182
2234798	59	12	12_myoblasts	FBgn0086690	Plp	6.41417e-184	2.19974	0.38	0.097	8.08827e-180
2234801	59	12	12_myoblasts	FBgn0285963	CG46339	1.63801e-176	2.46486	0.401	0.114	2.06554e-172
2234803	59	12	12_myoblasts	FBgn0284221	Sema5c	6.85333e-171	2.31946	0.342	0.085	8.64206e-167
2234804	59	12	12_myoblasts	FBgn0051632	sens-2	1.10141e-168	4.00325	0.123	0.012	1.38888e-164
2234805	59	12	12_myoblasts	FBgn0037207	Mes2	1.36204e-168	2.58497	0.234	0.042	1.71754e-164
2234814	59	12	12_myoblasts	FBgn0000180	bib	5.38171e-162	2.7338	0.202	0.033	6.78634e-158
2234822	59	12	12_myoblasts	FBgn0033159	Dscam1	6.48781e-152	2.00183	0.393	0.118	8.18113e-148
2234825	59	12	12_myoblasts	FBgn0036463	Reck	4.29482e-147	2.82825	0.156	0.022	5.41577e-143
2234837	59	12	12_myoblasts	FBgn0003475	spir	1.39295e-133	3.00204	0.22	0.046	1.75651e-129
2234843	59	12	12_myoblasts	FBgn0015513	mbc	6.21717e-130	2.26277	0.295	0.08	7.83985e-126
2234847	59	12	12_myoblasts	FBgn0266801	CG45263	1.55633e-124	3.37056	0.228	0.052	1.96254e-120
2234854	59	12	12_myoblasts	FBgn0286785	scb	2.12337e-117	2.76898	0.209	0.047	2.67756e-113
2234863	59	12	12_myoblasts	FBgn0029791	AdamTS-B	1.20627e-111	2.06799	0.282	0.081	1.52111e-107
2234865	59	12	12_myoblasts	FBgn0261859	CG42788	1.29935e-110	2.39847	0.22	0.053	1.63848e-106
2234870	59	12	12_myoblasts	FBgn0060296	pain	3.18668e-109	2.35154	0.222	0.054	4.0184e-105
2234879	59	12	12_myoblasts	FBgn0031374	Wdr62	1.87311e-103	2.17743	0.693	0.386	2.36199e-99
2234885	59	12	12_myoblasts	FBgn0046687	Tre1	1.72434e-99	2.15224	0.212	0.053	2.1744e-95
2234888	59	12	12_myoblasts	FBgn0261258	rgn	1.84458e-96	2.17377	0.316	0.11	2.32602e-92
2234892	59	12	12_myoblasts	FBgn0010453	Wnt4	1.36693e-94	2.34791	0.159	0.033	1.7237e-90
2234894	59	12	12_myoblasts	FBgn0026319	Traf4	6.51887e-94	2.23524	0.146	0.028	8.2203e-90
2234900	59	12	12_myoblasts	FBgn0259677	CG42346	3.14887e-90	2.81364	0.189	0.047	3.97073e-86
2234912	59	12	12_myoblasts	FBgn0034724	babos	5.70479e-83	2.49488	0.152	0.034	7.19375e-79
2234946	59	12	12_myoblasts	FBgn0003339	Scr	2.25488e-69	2.50325	0.171	0.047	2.84341e-65
2234984	59	12	12_myoblasts	FBgn0037623	CG9801	1.56324e-61	2.51576	0.102	0.021	1.97124e-57
2235020	59	12	12_myoblasts	FBgn0031888	Pvf2	2.51225e-55	2.38916	0.119	0.03	3.16795e-51
2235028	59	12	12_myoblasts	FBgn0030941	wgn	1.51439e-54	2.24499	0.101	0.023	1.90964e-50
2235178	59	12	12_myoblasts	FBgn0050035	Tret1-1	6.12912e-38	2.64849	0.209	0.093	7.72882e-34
2235546	59	12	12_myoblasts	FBgn0029896	CG3168	1.2477e-20	3.34481	0.171	0.091	1.57335e-16
2235859	59	12	12_myoblasts	FBgn0039257	tnc	6.97636e-13	3.3095	0.128	0.073	8.79719e-09
2236519	59	13	13_fat_body	FBgn0037126	CG14567	0	3.84005	0.39	0.022	0
2236520	59	13	13_fat_body	FBgn0283461	Drs	0	3.76701	0.877	0.129	0
2236521	59	13	13_fat_body	FBgn0085282	CG34253	0	3.74235	0.377	0.019	0
2236522	59	13	13_fat_body	FBgn0039593	Sid	0	3.73128	0.376	0.024	0
2236523	59	13	13_fat_body	FBgn0037396	CG11459	0	3.72029	0.488	0.036	0
2236524	59	13	13_fat_body	FBgn0039073	CG4408	0	3.59615	0.218	0.016	0
2236525	59	13	13_fat_body	FBgn0259716	Nepl6	0	3.5693	0.379	0.028	0
2236526	59	13	13_fat_body	FBgn0052194	lncRNA:CR32194	0	3.56814	0.231	0.013	0
2236527	59	13	13_fat_body	FBgn0083972	CG34136	0	3.56611	0.615	0.052	0
2236528	59	13	13_fat_body	FBgn0039239	CG13641	0	3.55676	0.911	0.114	0
2236529	59	13	13_fat_body	FBgn0262362	CG43060	0	3.53932	0.703	0.064	0
2236530	59	13	13_fat_body	FBgn0043578	PGRP-SB1	0	3.53711	0.356	0.021	0
2236531	59	13	13_fat_body	FBgn0037974	CG12224	0	3.53609	0.928	0.121	0
2236532	59	13	13_fat_body	FBgn0064237	Idgf5	0	3.52934	0.244	0.018	0
2236533	59	13	13_fat_body	FBgn0032652	CG6870	0	3.52645	0.332	0.027	0
2236534	59	13	13_fat_body	FBgn0034512	CG18067	0	3.52324	0.764	0.08	0
2236535	59	13	13_fat_body	FBgn0027578	Nepl21	0	3.52263	0.424	0.037	0
2236536	59	13	13_fat_body	FBgn0032639	CG18563	0	3.47042	0.386	0.031	0
2236537	59	13	13_fat_body	FBgn0262481	CG43071	0	3.44028	0.308	0.021	0
2236538	59	13	13_fat_body	FBgn0032824	CG13962	0	3.42611	0.857	0.114	0
2236539	59	13	13_fat_body	FBgn0031913	CG5958	0	3.41508	0.884	0.123	0
2236540	59	13	13_fat_body	FBgn0038194	Cyp6d5	0	3.41157	0.497	0.06	0
2236541	59	13	13_fat_body	FBgn0033439	CG1773	0	3.39604	0.286	0.025	0
2236542	59	13	13_fat_body	FBgn0034199	Gbp1	0	3.37807	0.32	0.029	0
2236543	59	13	13_fat_body	FBgn0033320	CG8586	0	3.37651	0.296	0.024	0
2236544	59	13	13_fat_body	FBgn0260955	CG42587	0	3.37626	0.912	0.13	0
2236545	59	13	13_fat_body	FBgn0025454	Cyp6g1	0	3.37343	0.669	0.075	0
2236546	59	13	13_fat_body	FBgn0039682	Obp99c	0	3.36169	0.998	0.266	0
2236547	59	13	13_fat_body	FBgn0029990	CG2233	0	3.35789	0.995	0.313	0
2236548	59	13	13_fat_body	FBgn0030262	Vago	0	3.35102	0.709	0.07	0
2236549	59	13	13_fat_body	FBgn0050359	Mal-A5	0	3.34547	0.741	0.079	0
2236550	59	13	13_fat_body	FBgn0000477	DNaseII	0	3.34433	0.428	0.034	0
2236551	59	13	13_fat_body	FBgn0033521	CG12896	0	3.32655	0.418	0.043	0
2236552	59	13	13_fat_body	FBgn0034010	CG8157	0	3.32628	0.733	0.077	0
2236553	59	13	13_fat_body	FBgn0030105	CG15369	0	3.32191	0.914	0.155	0
2236554	59	13	13_fat_body	FBgn0035312	CG15820	0	3.32104	0.22	0.016	0
2236555	59	13	13_fat_body	FBgn0032638	SPH93	0	3.31906	0.369	0.032	0
2236556	59	13	13_fat_body	FBgn0031559	CG3513	0	3.31887	0.247	0.017	0
2236557	59	13	13_fat_body	FBgn0085195	CG34166	0	3.31039	0.999	0.641	0
2236558	59	13	13_fat_body	FBgn0262035	CG42846	0	3.30997	0.629	0.053	0
2236559	59	13	13_fat_body	FBgn0036787	CG4306	0	3.29466	0.335	0.029	0
2236560	59	13	13_fat_body	FBgn0053493	CG33493	0	3.28767	0.676	0.069	0
2236561	59	13	13_fat_body	FBgn0039685	Obp99b	0	3.2806	0.999	0.857	0
2236562	59	13	13_fat_body	FBgn0039099	GILT2	0	3.27387	0.276	0.021	0
[truncated: 2,680 more rows]

## Sheet: 6E
gene name	p_val	avg_log2FC	pct.1	pct.2	p_val_adj	FBgn
[truncated: 3,476 more rows]

[truncated: 7 more sheets: 6F, 6G, 6H, 6I, 6J, 6K, 6L]
