# Supplementary material for: Multi-omic mapping of Drosophila protein secretomes reveals tissue-specific origins and inter-organ trafficking
Source: Nat Commun. 2026 Apr 20;17:5425. doi: 10.1038/s41467-026-71763-8 (PMC13280006; doi:10.1038/s41467-026-71763-8)
Supplement: Supplementary file 12 — Source Data [file 41467_2026_71763_MOESM12_ESM.xlsx]

## Sheet: Supplementary Figure 9B
id	signalp	tissue	logFC
L0MPS3	TRUE	gut	0.9045
L0MPS3	TRUE	fat	1.8114
L0MPS3	TRUE	glia	0.1342
L0MPS3	TRUE	oenocyte	-0.397
L0MPS3	TRUE	muscle	0.8325
L0MPS3	TRUE	hemocytes	0.1441
L0MPS3	TRUE	heart	-0.0794
L0MPS3	TRUE	wing.disc	-0.2477
L0MPS3	TRUE	trachea	0.4579
L0MPS3	TRUE	neurons	0.2367
Q9VU94	TRUE	gut	0.7609
Q9VU94	TRUE	fat	1.3387
Q9VU94	TRUE	glia	0.1423
Q9VU94	TRUE	oenocyte	-0.3408
Q9VU94	TRUE	muscle	0.6832
Q9VU94	TRUE	hemocytes	1.848
Q9VU94	TRUE	heart	0.0299
Q9VU94	TRUE	wing.disc	-0.1395
Q9VU94	TRUE	trachea	0.3904
Q9VU94	TRUE	neurons	0.1511
A1Z784	FALSE	gut	1.1882
A1Z784	FALSE	fat	0.8455
A1Z784	FALSE	glia	0.1263
A1Z784	FALSE	oenocyte	-0.0036
A1Z784	FALSE	muscle	0.681
A1Z784	FALSE	hemocytes	-0.0125
A1Z784	FALSE	heart	-0.065
A1Z784	FALSE	wing.disc	-0.118
A1Z784	FALSE	trachea	0.302
A1Z784	FALSE	neurons	0.3334
B7Z001	FALSE	gut	0.656
B7Z001	FALSE	fat	1.3505
B7Z001	FALSE	glia	0.0414
B7Z001	FALSE	oenocyte	-0.1214
B7Z001	FALSE	muscle	0.6288
B7Z001	FALSE	hemocytes	0.2169
B7Z001	FALSE	heart	-0.0127
B7Z001	FALSE	wing.disc	-0.1623
B7Z001	FALSE	trachea	0.2527
B7Z001	FALSE	neurons	0.2502
M9PB21	FALSE	trachea	0.4113
M9PB21	FALSE	neurons	0.3278
D1YSG0	FALSE	gut	0.5243
D1YSG0	FALSE	fat	0.8969
D1YSG0	FALSE	glia	-0.2099
D1YSG0	FALSE	oenocyte	-0.6842
D1YSG0	FALSE	muscle	0.4291
D1YSG0	FALSE	hemocytes	0.1778
D1YSG0	FALSE	heart	0.0632
D1YSG0	FALSE	wing.disc	-0.059
D1YSG0	FALSE	trachea	0.316
D1YSG0	FALSE	neurons	0.1775
Q00174	TRUE	gut	1.2744
Q00174	TRUE	fat	1.5126
Q00174	TRUE	glia	0.3496
Q00174	TRUE	oenocyte	-0.3303
Q00174	TRUE	muscle	1.1844
Q00174	TRUE	hemocytes	1.6702
Q00174	TRUE	heart	0.3646
Q00174	TRUE	wing.disc	0.352
Q00174	TRUE	trachea	0.6171
Q00174	TRUE	neurons	0.5229
Q9VMD9	TRUE	gut	0.7136
Q9VMD9	TRUE	fat	1.2866
Q9VMD9	TRUE	glia	0.4056
Q9VMD9	TRUE	oenocyte	-0.6281
Q9VMD9	TRUE	muscle	0.9065
Q9VMD9	TRUE	hemocytes	0.7656
Q9VMD9	TRUE	heart	0.5087
Q9VMD9	TRUE	wing.disc	0.2908
Q9VMD9	TRUE	trachea	0.7767
Q9VMD9	TRUE	neurons	0.4436
Q7KTG2	TRUE	gut	0.7063
Q7KTG2	TRUE	fat	1.5591
Q7KTG2	TRUE	glia	0.1896
Q7KTG2	TRUE	oenocyte	-0.0999
Q7KTG2	TRUE	muscle	0.7336
Q7KTG2	TRUE	hemocytes	0.213
Q7KTG2	TRUE	heart	0.0759
Q7KTG2	TRUE	wing.disc	-0.0263
Q7KTG2	TRUE	trachea	0.2936
Q7KTG2	TRUE	neurons	0.2155
P15215	TRUE	gut	1.2828
P15215	TRUE	fat	1.4082
P15215	TRUE	glia	0.3851
P15215	TRUE	oenocyte	-0.3402
P15215	TRUE	muscle	1.1876
P15215	TRUE	hemocytes	1.6813
P15215	TRUE	heart	0.2806
P15215	TRUE	wing.disc	0.3224
P15215	TRUE	trachea	0.61
P15215	TRUE	neurons	0.5212
Q7KN97	FALSE	gut	0.4645
Q7KN97	FALSE	fat	0.3379
Q7KN97	FALSE	glia	-0.0569
Q7KN97	FALSE	oenocyte	0.3036
Q7KN97	FALSE	muscle	0.4009
Q7KN97	FALSE	hemocytes	0.0068
Q7KN97	FALSE	heart	-0.0669
Q7KN97	FALSE	wing.disc	-0.1844
Q7KN97	FALSE	trachea	-0.0693
Q7KN97	FALSE	neurons	-0.0119
Q0E9E2	FALSE	gut	0.5996
Q0E9E2	FALSE	fat	-0.0547
Q0E9E2	FALSE	glia	-0.1762
Q0E9E2	FALSE	oenocyte	0.0938
Q0E9E2	FALSE	muscle	0.3119
Q0E9E2	FALSE	hemocytes	0.1714
Q0E9E2	FALSE	heart	-0.1288
Q0E9E2	FALSE	wing.disc	-0.0213
Q0E9E2	FALSE	trachea	-0.0414
Q0E9E2	FALSE	neurons	-0.3171
P11996	TRUE	gut	1.4772
P11996	TRUE	fat	2.7616
P11996	TRUE	glia	0.3034
P11996	TRUE	oenocyte	-0.4171
P11996	TRUE	muscle	0.6139
P11996	TRUE	hemocytes	0.084
P11996	TRUE	heart	-0.0952
P11996	TRUE	wing.disc	-0.3092
P11996	TRUE	trachea	0.5107
P11996	TRUE	neurons	0.397
P11997	TRUE	gut	1.5828
P11997	TRUE	fat	2.9174
P11997	TRUE	glia	0.19
P11997	TRUE	oenocyte	-0.4154
P11997	TRUE	muscle	0.9395
P11997	TRUE	hemocytes	0.3632
P11997	TRUE	heart	-0.0394
P11997	TRUE	wing.disc	-0.2371
P11997	TRUE	trachea	0.5084
P11997	TRUE	neurons	0.3417
P11995	TRUE	gut	1.4976
P11995	TRUE	fat	2.5801
P11995	TRUE	glia	0.5353
P11995	TRUE	oenocyte	-0.6103
P11995	TRUE	muscle	0.6433
P11995	TRUE	hemocytes	0.1794
P11995	TRUE	heart	-0.2423
P11995	TRUE	wing.disc	-0.5385
P11995	TRUE	trachea	0.542
P11995	TRUE	neurons	0.3923
M9PHG8	FALSE	gut	0.7403
M9PHG8	FALSE	fat	0.8445
M9PHG8	FALSE	glia	0.0332
M9PHG8	FALSE	oenocyte	-0.1558
M9PHG8	FALSE	muscle	0.5822
M9PHG8	FALSE	hemocytes	0.1788
M9PHG8	FALSE	heart	-0.0434
M9PHG8	FALSE	wing.disc	-0.257
M9PHG8	FALSE	trachea	0.2592
M9PHG8	FALSE	neurons	0.1189
Q868Z9	TRUE	gut	0.6259
Q868Z9	TRUE	fat	1.108
Q868Z9	TRUE	glia	0.3545
Q868Z9	TRUE	oenocyte	0.055
Q868Z9	TRUE	muscle	0.7216
Q868Z9	TRUE	hemocytes	1.5014
Q868Z9	TRUE	heart	0.0115
Q868Z9	TRUE	wing.disc	-0.3551
Q868Z9	TRUE	trachea	0.544
Q868Z9	TRUE	neurons	0.4027
P28668	FALSE	gut	0.9886
P28668	FALSE	fat	1.215
P28668	FALSE	glia	-0.2223
P28668	FALSE	oenocyte	-1.1586
P28668	FALSE	muscle	1.3886
P28668	FALSE	hemocytes	0.1741
P28668	FALSE	heart	0.3912
P28668	FALSE	wing.disc	0.1371
P28668	FALSE	trachea	0.542
P28668	FALSE	neurons	0.2425
A0A0B4JD57	FALSE	gut	0.3405
A0A0B4JD57	FALSE	fat	1.0494
A0A0B4JD57	FALSE	glia	-0.4904
A0A0B4JD57	FALSE	oenocyte	-0.8598
A0A0B4JD57	FALSE	muscle	0.543
A0A0B4JD57	FALSE	hemocytes	-0.0775
A0A0B4JD57	FALSE	heart	-0.5293
A0A0B4JD57	FALSE	wing.disc	-0.7723
A0A0B4JD57	FALSE	trachea	0.2144
A0A0B4JD57	FALSE	neurons	-0.0921
Q99323-4	FALSE	glia	-0.5193
Q99323-4	FALSE	oenocyte	-0.8246
Q99323-4	FALSE	trachea	0.2191
Q99323-4	FALSE	neurons	-0.0264
Q9VSU2	TRUE	gut	0.8896
Q9VSU2	TRUE	fat	1.6637
Q9VSU2	TRUE	glia	-0.0036
Q9VSU2	TRUE	oenocyte	-0.6296
Q9VSU2	TRUE	muscle	0.9049
Q9VSU2	TRUE	hemocytes	0.1839
Q9VSU2	TRUE	heart	0.0533
Q9VSU2	TRUE	wing.disc	-0.087
Q9VSU2	TRUE	trachea	0.4429
Q9VSU2	TRUE	neurons	0.2795
E1JI93	TRUE	trachea	0.4774
E1JI93	TRUE	neurons	0.3376
M9NET2	FALSE	gut	0.8789
M9NET2	FALSE	fat	1.436
M9NET2	FALSE	glia	0.0923
M9NET2	FALSE	oenocyte	-0.5034
M9NET2	FALSE	muscle	0.9147
M9NET2	FALSE	hemocytes	0.7109
M9NET2	FALSE	heart	0.2709
M9NET2	FALSE	wing.disc	0.117
M9NET2	FALSE	trachea	0.529
M9NET2	FALSE	neurons	0.2638
M9PBI5	FALSE	gut	0.6129
M9PBI5	FALSE	fat	1.1117
M9PBI5	FALSE	glia	0.0199
M9PBI5	FALSE	oenocyte	-0.4454
M9PBI5	FALSE	muscle	0.4962
M9PBI5	FALSE	hemocytes	0.1718
M9PBI5	FALSE	heart	0.0392
M9PBI5	FALSE	wing.disc	-0.1839
M9PBI5	FALSE	trachea	0.4417
M9PBI5	FALSE	neurons	0.2423
Q9VZZ4	TRUE	gut	0.8483
Q9VZZ4	TRUE	fat	2.032
Q9VZZ4	TRUE	glia	0.2269
Q9VZZ4	TRUE	oenocyte	-0.5785
Q9VZZ4	TRUE	muscle	1.3166
Q9VZZ4	TRUE	hemocytes	1.8221
Q9VZZ4	TRUE	heart	0.6113
Q9VZZ4	TRUE	wing.disc	0.4088
Q9VZZ4	TRUE	trachea	0.7218
Q9VZZ4	TRUE	neurons	0.4151
Q7KN75	FALSE	gut	0.8483
Q7KN75	FALSE	fat	1.1753
Q7KN75	FALSE	glia	-0.1975
Q7KN75	FALSE	oenocyte	-0.8689
Q7KN75	FALSE	muscle	1.2475
Q7KN75	FALSE	hemocytes	0.0287
Q7KN75	FALSE	heart	0.2002
Q7KN75	FALSE	wing.disc	0.1373
Q7KN75	FALSE	trachea	0.3725
Q7KN75	FALSE	neurons	0.4083
P11046	TRUE	gut	1.1101
P11046	TRUE	fat	1.2335
P11046	TRUE	glia	0.3758
P11046	TRUE	oenocyte	-0.4496
P11046	TRUE	muscle	1.0734
P11046	TRUE	hemocytes	1.553
P11046	TRUE	heart	0.305
P11046	TRUE	wing.disc	0.3503
P11046	TRUE	trachea	0.5998
P11046	TRUE	neurons	0.5164
Q7K2W6	FALSE	gut	0.5166
Q7K2W6	FALSE	fat	1.4623
Q7K2W6	FALSE	glia	0.2027
Q7K2W6	FALSE	oenocyte	-0.4589
Q7K2W6	FALSE	muscle	-0.0955
Q7K2W6	FALSE	hemocytes	0.1347
Q7K2W6	FALSE	heart	-0.3226
Q7K2W6	FALSE	wing.disc	-0.5958
Q7K2W6	FALSE	trachea	0.5354
Q7K2W6	FALSE	neurons	0.136
A0A0B4KGT8	FALSE	gut	0.5019
A0A0B4KGT8	FALSE	fat	1.0824
A0A0B4KGT8	FALSE	glia	-0.1053
A0A0B4KGT8	FALSE	oenocyte	-0.5792
A0A0B4KGT8	FALSE	muscle	0.4702
A0A0B4KGT8	FALSE	hemocytes	0.204
A0A0B4KGT8	FALSE	heart	-0.0008
A0A0B4KGT8	FALSE	wing.disc	-0.1718
A0A0B4KGT8	FALSE	trachea	0.3475
A0A0B4KGT8	FALSE	neurons	0.2734
P29742	FALSE	gut	0.5943
P29742	FALSE	fat	0.8445
P29742	FALSE	glia	-0.0843
P29742	FALSE	oenocyte	-0.2888
P29742	FALSE	muscle	0.6358
P29742	FALSE	hemocytes	0.1092
P29742	FALSE	heart	-0.0325
P29742	FALSE	wing.disc	-0.1971
P29742	FALSE	trachea	0.2426
P29742	FALSE	neurons	0.142
E2QCF1	FALSE	gut	0.6815
E2QCF1	FALSE	fat	1.0956
E2QCF1	FALSE	glia	0.0919
E2QCF1	FALSE	oenocyte	-0.3891
E2QCF1	FALSE	muscle	0.331
E2QCF1	FALSE	hemocytes	0.2554
E2QCF1	FALSE	heart	0.1058
E2QCF1	FALSE	wing.disc	0.0239
E2QCF1	FALSE	trachea	0.3272
E2QCF1	FALSE	neurons	0.3744
P05661-21	FALSE	gut	0.3224
P05661-21	FALSE	fat	0.7727
P05661-21	FALSE	glia	-0.326
P05661-21	FALSE	oenocyte	-0.6758
P05661-21	FALSE	muscle	0.2739
P05661-21	FALSE	hemocytes	-0.0192
P05661-21	FALSE	heart	-0.1614
P05661-21	FALSE	wing.disc	-0.4002
P05661-21	FALSE	trachea	0.1755
P05661-21	FALSE	neurons	0.0312
P05661-18	FALSE	glia	0.0323
P05661-18	FALSE	oenocyte	-0.3511
P05661-18	FALSE	muscle	0.6429
P05661-18	FALSE	hemocytes	0.1474
P05661-18	FALSE	heart	-0.1319
P05661-18	FALSE	wing.disc	-0.3529
P05661-18	FALSE	trachea	0.1856
P05661-18	FALSE	neurons	0.0607
P05661-22	FALSE	glia	-0.1785
P05661-22	FALSE	oenocyte	-0.4598
P05661-22	FALSE	muscle	0.3837
P05661-22	FALSE	hemocytes	0.0764
P05661-22	FALSE	heart	-0.1459
P05661-22	FALSE	wing.disc	-0.3616
P05661-22	FALSE	trachea	0.2584
P05661-22	FALSE	neurons	0.2035
Q9NFV7	TRUE	gut	0.9573
Q9NFV7	TRUE	fat	1.7981
Q9NFV7	TRUE	glia	0.1675
Q9NFV7	TRUE	oenocyte	-0.2958
Q9NFV7	TRUE	muscle	0.6935
Q9NFV7	TRUE	hemocytes	-0.0588
Q9NFV7	TRUE	heart	0.2203
Q9NFV7	TRUE	wing.disc	0.0932
Q9NFV7	TRUE	trachea	0.4473
Q9NFV7	TRUE	neurons	0.2953
M9PGF7	FALSE	glia	0.1488
M9PGF7	FALSE	oenocyte	-0.2436
M9PGF7	FALSE	muscle	0.9082
M9PGF7	FALSE	hemocytes	0.9553
M9PGF7	FALSE	heart	0.4639
M9PGF7	FALSE	wing.disc	0.1488
M9PGF7	FALSE	trachea	0.6958
M9PGF7	FALSE	neurons	0.2358
Q9VF24	TRUE	gut	1.1783
Q9VF24	TRUE	fat	1.6223
Q9VF24	TRUE	glia	1.2519
Q9VF24	TRUE	oenocyte	-0.2585
Q9VF24	TRUE	muscle	0.8712
Q9VF24	TRUE	hemocytes	1.5513
Q9VF24	TRUE	heart	0.7285
Q9VF24	TRUE	wing.disc	0.6687
Q9VF24	TRUE	trachea	0.3626
Q9VF24	TRUE	neurons	1.173
Q24388	TRUE	gut	1.6257
Q24388	TRUE	fat	3.198
Q24388	TRUE	glia	0.123
Q24388	TRUE	oenocyte	-0.64
Q24388	TRUE	muscle	1.0629
Q24388	TRUE	hemocytes	0.1847
Q24388	TRUE	heart	0.0901
Q24388	TRUE	wing.disc	-0.0119
Q24388	TRUE	trachea	0.4428
Q24388	TRUE	neurons	0.3473
Q9V521	FALSE	gut	0.6548
Q9V521	FALSE	fat	1.7456
Q9V521	FALSE	glia	0.3803
Q9V521	FALSE	oenocyte	-0.3473
Q9V521	FALSE	muscle	0.1818
Q9V521	FALSE	hemocytes	0.275
Q9V521	FALSE	heart	0.0974
Q9V521	FALSE	wing.disc	-0.2235
Q9V521	FALSE	trachea	0.9131
Q9V521	FALSE	neurons	0.4676
Q9W1V6	FALSE	gut	1.7354
Q9W1V6	FALSE	fat	0.9337
Q9VWV6	TRUE	gut	0.9885
Q9VWV6	TRUE	fat	0.8386
Q9VWV6	TRUE	glia	0.1019
Q9VWV6	TRUE	oenocyte	-0.8964
Q9VWV6	TRUE	muscle	0.776
Q9VWV6	TRUE	hemocytes	0.0579
Q9VWV6	TRUE	heart	0.1319
Q9VWV6	TRUE	wing.disc	-0.0469
Q9VWV6	TRUE	trachea	0.6438
Q9VWV6	TRUE	neurons	0.3516
Q9VVA4	FALSE	gut	0.5341
Q9VVA4	FALSE	fat	0.9749
Q9VVA4	FALSE	glia	-0.0983
Q9VVA4	FALSE	oenocyte	-0.3462
Q9VVA4	FALSE	muscle	0.3394
Q9VVA4	FALSE	hemocytes	0.0246
Q9VVA4	FALSE	heart	-0.0935
Q9VVA4	FALSE	wing.disc	-0.274
Q9VVA4	FALSE	trachea	0.2654
Q9VVA4	FALSE	neurons	0.1316
O97125	FALSE	glia	-0.0915
O97125	FALSE	oenocyte	-0.2731
O97125	FALSE	muscle	0.5143
O97125	FALSE	hemocytes	0.201
O97125	FALSE	heart	0.3263
O97125	FALSE	wing.disc	0.1381
O97125	FALSE	trachea	0.3711
O97125	FALSE	neurons	0.1361
P29843	FALSE	gut	0.0302
P29843	FALSE	fat	0.1632
P29843	FALSE	glia	0.0249
P29843	FALSE	oenocyte	0.0091
P29843	FALSE	muscle	0.0711
P29843	FALSE	hemocytes	0.047
Q9VG58	FALSE	heart	0.208
Q9VG58	FALSE	wing.disc	-0.0602
Q9W0S7	FALSE	gut	0.645
Q9W0S7	FALSE	fat	1.2309
Q9W0S7	FALSE	glia	-0.0626
Q9W0S7	FALSE	oenocyte	-0.3744
Q9W0S7	FALSE	muscle	0.7184
Q9W0S7	FALSE	hemocytes	0.1241
Q9W0S7	FALSE	heart	0.0062
Q9W0S7	FALSE	wing.disc	-0.1366
Q9W0S7	FALSE	trachea	0.2732
Q9W0S7	FALSE	neurons	0.2265
Q7KMM4	TRUE	gut	1.8275
Q7KMM4	TRUE	fat	1.5462
Q7KMM4	TRUE	glia	0.6311
Q7KMM4	TRUE	oenocyte	-0.078
Q7KMM4	TRUE	muscle	1.6727
Q7KMM4	TRUE	hemocytes	0.0713
Q7KMM4	TRUE	heart	0.5902
Q7KMM4	TRUE	wing.disc	0.5622
Q7KMM4	TRUE	trachea	0.5669
Q7KMM4	TRUE	neurons	0.6991
Q9VLI0	TRUE	gut	1.9395
Q9VLI0	TRUE	fat	0.8012
Q9VLI0	TRUE	glia	-0.0077
Q9VLI0	TRUE	oenocyte	-0.1374
Q9VLI0	TRUE	muscle	0.1087
Q9VLI0	TRUE	hemocytes	-0.022
Q9VLI0	TRUE	heart	0.8596
Q9VLI0	TRUE	wing.disc	-0.5783
Q9VLI0	TRUE	trachea	0.3333
Q9VLI0	TRUE	neurons	0.1
Q9VLH9	TRUE	gut	1.7651
Q9VLH9	TRUE	fat	0.8422
Q9VLH9	TRUE	glia	0.0658
Q9VLH9	TRUE	oenocyte	-0.1206
Q9VLH9	TRUE	muscle	0.2064
Q9VLH9	TRUE	hemocytes	-0.0637
Q9VLH9	TRUE	heart	0.8023
Q9VLH9	TRUE	wing.disc	-0.5113
Q9VLH9	TRUE	trachea	0.1812
Q9VLH9	TRUE	neurons	0.1958
Q8IPB7	TRUE	gut	1.6383
Q8IPB7	TRUE	fat	0.634
Q9VLI2	TRUE	gut	1.2903
Q9VLI2	TRUE	fat	0.7661
Q9VLI2	TRUE	glia	-0.155
Q9VLI2	TRUE	oenocyte	-0.4514
Q9VLI2	TRUE	muscle	0.1548
Q9VLI2	TRUE	hemocytes	-0.2054
Q9VLI2	TRUE	heart	0.2508
Q9VLI2	TRUE	wing.disc	-0.5364
Q9VLI2	TRUE	trachea	0.1114
Q9VLI2	TRUE	neurons	0.0534
Q9VN25	FALSE	gut	0.6358
Q9VN25	FALSE	fat	0.9497
Q9VN25	FALSE	glia	0.0161
Q9VN25	FALSE	oenocyte	-0.6935
Q9VN25	FALSE	muscle	0.7379
Q9VN25	FALSE	hemocytes	0.0872
Q9VN25	FALSE	heart	0.0689
Q9VN25	FALSE	wing.disc	-0.122
Q9VN25	FALSE	trachea	0.5059
Q9VN25	FALSE	neurons	0.2522
Q8MSW0	FALSE	gut	0.2881
Q8MSW0	FALSE	fat	0.5718
Q8MSW0	FALSE	glia	-0.0251
Q8MSW0	FALSE	oenocyte	-0.5412
Q8MSW0	FALSE	muscle	0.5841
Q8MSW0	FALSE	hemocytes	0.0625
Q8MSW0	FALSE	heart	0.4369
Q8MSW0	FALSE	wing.disc	0.1953
Q8MSW0	FALSE	trachea	0.5808
Q8MSW0	FALSE	neurons	0.2786
Q9VAY2	TRUE	gut	0.7463
Q9VAY2	TRUE	fat	0.8717
Q9VAY2	TRUE	glia	0.0483
Q9VAY2	TRUE	oenocyte	-0.2799
Q9VAY2	TRUE	muscle	0.7047
Q9VAY2	TRUE	hemocytes	0.277
Q9VAY2	TRUE	heart	0.0303
Q9VAY2	TRUE	wing.disc	-0.3189
Q9VAY2	TRUE	trachea	0.2228
Q9VAY2	TRUE	neurons	-0.0515
A1Z6L9	FALSE	muscle	0.3287
A1Z6L9	FALSE	hemocytes	0.0345
A1Z6L9	FALSE	heart	0.0461
A1Z6L9	FALSE	wing.disc	-0.2724
A1Z6L9	FALSE	trachea	0.1995
A1Z6L9	FALSE	neurons	0.0669
A4UZZ4	FALSE	gut	0.8021
A4UZZ4	FALSE	fat	1.1274
A4UZZ4	FALSE	glia	-0.0854
A4UZZ4	FALSE	oenocyte	-0.394
A4UZZ4	FALSE	muscle	0.5497
A4UZZ4	FALSE	hemocytes	0.2856
A4UZZ4	FALSE	heart	-0.1446
A4UZZ4	FALSE	wing.disc	-0.4364
A4UZZ4	FALSE	trachea	0.1947
A4UZZ4	FALSE	neurons	0.1452
L0MQ08	TRUE	gut	1.6112
L0MQ08	TRUE	fat	1.0692
L0MQ08	TRUE	glia	0.3898
L0MQ08	TRUE	oenocyte	-0.2478
L0MQ08	TRUE	muscle	1.6299
L0MQ08	TRUE	hemocytes	0.3249
L0MQ08	TRUE	heart	0.5298
L0MQ08	TRUE	wing.disc	0.4082
L0MQ08	TRUE	trachea	0.9042
L0MQ08	TRUE	neurons	0.3753
A1ZBE9	FALSE	gut	0.881
A1ZBE9	FALSE	fat	1.2242
A1ZBE9	FALSE	glia	0.064
A1ZBE9	FALSE	oenocyte	-0.7425
A1ZBE9	FALSE	muscle	1.1015
A1ZBE9	FALSE	hemocytes	0.1006
A1ZBE9	FALSE	heart	0.4618
A1ZBE9	FALSE	wing.disc	0.134
A1ZBE9	FALSE	trachea	0.7285
A1ZBE9	FALSE	neurons	0.2955
Q9V4B8	TRUE	gut	0.9561
Q9V4B8	TRUE	fat	1.0086
Q9V4B8	TRUE	glia	0.3127
Q9V4B8	TRUE	oenocyte	0.1412
Q9V4B8	TRUE	muscle	1.7697
Q9V4B8	TRUE	hemocytes	0.0561
Q9V4B8	TRUE	heart	0.25
Q9V4B8	TRUE	wing.disc	0.0305
Q9V4B8	TRUE	trachea	0.7443
Q9V4B8	TRUE	neurons	0.4538
Q9VHN7	FALSE	gut	0.2861
Q9VHN7	FALSE	fat	0.9208
Q9VHN7	FALSE	glia	-0.1335
Q9VHN7	FALSE	oenocyte	-0.5486
Q9VHN7	FALSE	muscle	0.4081
Q9VHN7	FALSE	hemocytes	0.2334
Q9VHN7	FALSE	heart	-0.0648
Q9VHN7	FALSE	wing.disc	-0.1894
Q9VHN7	FALSE	trachea	0.2758
Q9VHN7	FALSE	neurons	0.3695
M9PDR0	TRUE	gut	1.194
M9PDR0	TRUE	fat	1.5763
M9PDR0	TRUE	glia	0.0559
M9PDR0	TRUE	oenocyte	-0.2367
M9PDR0	TRUE	muscle	0.552
M9PDR0	TRUE	hemocytes	0.6466
M9PDR0	TRUE	heart	0.2882
M9PDR0	TRUE	wing.disc	0.131
M9PDR0	TRUE	trachea	0.4725
M9PDR0	TRUE	neurons	0.2668
O46067	TRUE	gut	1.4643
O46067	TRUE	fat	1.6285
O46067	TRUE	glia	0.4923
O46067	TRUE	oenocyte	0.002
O46067	TRUE	muscle	1.0352
O46067	TRUE	hemocytes	0.571
O46067	TRUE	heart	0.5788
O46067	TRUE	wing.disc	0.0429
O46067	TRUE	trachea	1.0593
O46067	TRUE	neurons	0.3089
Q7PLL6	FALSE	glia	-0.0362
Q7PLL6	FALSE	oenocyte	-0.2392
Q7PLL6	FALSE	muscle	0.5122
Q7PLL6	FALSE	hemocytes	0.0804
Q7PLL6	FALSE	heart	-0.0035
Q7PLL6	FALSE	wing.disc	-0.0643
Q7PLL6	FALSE	trachea	0.2438
Q7PLL6	FALSE	neurons	0.2291
P05990	FALSE	gut	0.6507
P05990	FALSE	fat	1.1282
P05990	FALSE	glia	-0.0006
P05990	FALSE	oenocyte	-0.2041
P05990	FALSE	muscle	0.6512
P05990	FALSE	hemocytes	0.1132
P05990	FALSE	heart	0.0938
P05990	FALSE	wing.disc	0.0437
P05990	FALSE	trachea	0.2317
P05990	FALSE	neurons	0.2731
A0A0B4LF88	FALSE	gut	0.608
A0A0B4LF88	FALSE	fat	0.9726
A0A0B4LF88	FALSE	glia	0.1383
A0A0B4LF88	FALSE	oenocyte	-0.5425
A0A0B4LF88	FALSE	muscle	0.57
A0A0B4LF88	FALSE	hemocytes	0.2256
A0A0B4LF88	FALSE	heart	-0.0185
A0A0B4LF88	FALSE	wing.disc	-0.2231
A0A0B4LF88	FALSE	trachea	0.5118
A0A0B4LF88	FALSE	neurons	0.3297
Q9W374	FALSE	gut	0.4179
Q9W374	FALSE	fat	0.924
Q9W374	FALSE	glia	0.0832
Q9W374	FALSE	oenocyte	-0.4393
Q9W374	FALSE	muscle	0.4801
Q9W374	FALSE	hemocytes	0.1004
Q9W374	FALSE	heart	0.2114
Q9W374	FALSE	wing.disc	0.1221
Q9W374	FALSE	trachea	0.4366
Q9W374	FALSE	neurons	0.3925
Q9VQR8	FALSE	gut	0.438
Q9VQR8	FALSE	fat	1.0095
Q9VQR8	FALSE	glia	0.0148
Q9VQR8	FALSE	oenocyte	-0.5495
Q9VQR8	FALSE	muscle	0.8165
Q9VQR8	FALSE	hemocytes	0.34
Q9VQR8	FALSE	heart	0.372
Q9VQR8	FALSE	wing.disc	0.2044
Q9VQR8	FALSE	trachea	0.6099
Q9VQR8	FALSE	neurons	0.3459
Q7K3E2	TRUE	gut	1.1074
Q7K3E2	TRUE	fat	1.6889
Q7K3E2	TRUE	glia	1.1036
Q7K3E2	TRUE	oenocyte	-0.6409
Q7K3E2	TRUE	muscle	1.5877
Q7K3E2	TRUE	hemocytes	-0.0648
Q7K3E2	TRUE	heart	0.3445
Q7K3E2	TRUE	wing.disc	0.2118
Q7K3E2	TRUE	trachea	0.7943
Q7K3E2	TRUE	neurons	0.5365
Q9V9T5	FALSE	gut	0.1782
Q9V9T5	FALSE	fat	0.0544
Q9V9T5	FALSE	glia	-0.2307
Q9V9T5	FALSE	oenocyte	0.1288
Q9V9T5	FALSE	muscle	0.4378
Q9V9T5	FALSE	hemocytes	-0.2854
Q9V9T5	FALSE	heart	-0.1133
Q9V9T5	FALSE	wing.disc	-0.3702
Q9V9T5	FALSE	trachea	-0.196
Q9V9T5	FALSE	neurons	-0.0877
A4V0N4	FALSE	gut	0.6319
A4V0N4	FALSE	fat	1.0696
A4V0N4	FALSE	glia	-0.0536
A4V0N4	FALSE	oenocyte	-0.0726
A4V0N4	FALSE	muscle	0.4627
A4V0N4	FALSE	hemocytes	0.1323
A4V0N4	FALSE	heart	-0.0866
A4V0N4	FALSE	wing.disc	-0.359
A4V0N4	FALSE	trachea	0.1945
A4V0N4	FALSE	neurons	0.0684
M9PD18	FALSE	muscle	0.0749
M9PD18	FALSE	hemocytes	0.0361
Q7KN62	FALSE	gut	0.3519
Q7KN62	FALSE	fat	0.7705
Q7KN62	FALSE	glia	0.0647
Q7KN62	FALSE	oenocyte	-0.3029
Q7KN62	FALSE	muscle	0.3715
Q7KN62	FALSE	hemocytes	0.147
Q7KN62	FALSE	heart	0.1411
Q7KN62	FALSE	wing.disc	-0.0641
Q7KN62	FALSE	trachea	0.4013
Q7KN62	FALSE	neurons	0.2776
O96553	FALSE	gut	0.5563
O96553	FALSE	fat	1.1098
O96553	FALSE	glia	-0.0681
O96553	FALSE	oenocyte	-0.1921
O96553	FALSE	muscle	0.6209
O96553	FALSE	hemocytes	0.0616
O96553	FALSE	heart	-0.0656
O96553	FALSE	wing.disc	-0.2833
O96553	FALSE	trachea	0.3977
O96553	FALSE	neurons	0.3585
Q9VN21	FALSE	gut	0.9319
Q9VN21	FALSE	fat	1.1792
Q9VN21	FALSE	glia	-0.2032
Q9VN21	FALSE	oenocyte	-0.6815
Q9VN21	FALSE	muscle	1.063
Q9VN21	FALSE	hemocytes	-0.0213
Q9VN21	FALSE	heart	0.2703
Q9VN21	FALSE	wing.disc	0.0603
Q9VN21	FALSE	trachea	0.4527
Q9VN21	FALSE	neurons	0.2519
Q9I7U4-3	FALSE	gut	0.7163
Q9I7U4-3	FALSE	fat	0.8157
Q9I7U4-3	FALSE	glia	-0.0527
Q9I7U4-3	FALSE	oenocyte	-1.1553
Q9I7U4-3	FALSE	muscle	0.9451
Q9I7U4-3	FALSE	hemocytes	0.0936
Q9I7U4-3	FALSE	heart	0.0824
Q9I7U4-3	FALSE	wing.disc	-0.0627
Q9I7U4-3	FALSE	trachea	0.7282
Q9I7U4-3	FALSE	neurons	0.1829
A1Z9J3	FALSE	glia	-0.1164
A1Z9J3	FALSE	oenocyte	-0.6414
A1Z9J3	FALSE	muscle	0.7107
A1Z9J3	FALSE	hemocytes	0.1955
A1Z9J3	FALSE	heart	0.2307
A1Z9J3	FALSE	wing.disc	0.0272
A1Z9J3	FALSE	trachea	0.404
A1Z9J3	FALSE	neurons	0.2027
Q9VP61	FALSE	gut	0.9004
Q9VP61	FALSE	fat	1.4499
Q9VP61	FALSE	glia	-0.0646
Q9VP61	FALSE	oenocyte	-0.0638
Q9VP61	FALSE	muscle	0.6203
Q9VP61	FALSE	hemocytes	0.2425
Q9VP61	FALSE	heart	-0.1536
Q9VP61	FALSE	wing.disc	-0.4273
Q9VP61	FALSE	trachea	0.2863
Q9VP61	FALSE	neurons	0.2777
P17210	FALSE	gut	0.6477
P17210	FALSE	fat	0.9539
P17210	FALSE	glia	-0.0413
P17210	FALSE	oenocyte	-0.3475
P17210	FALSE	muscle	0.6194
P17210	FALSE	hemocytes	0.1296
P17210	FALSE	heart	-0.1786
P17210	FALSE	wing.disc	-0.3854
P17210	FALSE	trachea	0.3282
P17210	FALSE	neurons	0.2433
M9PGH3	TRUE	gut	1.3421
M9PGH3	TRUE	fat	1.8102
M9PGH3	TRUE	heart	0.8144
M9PGH3	TRUE	wing.disc	0.1914
M9PGH3	TRUE	trachea	1.249
M9PGH3	TRUE	neurons	0.2016
A1Z877	TRUE	glia	0.0932
A1Z877	TRUE	oenocyte	0.1016
A1Z877	TRUE	muscle	1.6743
A1Z877	TRUE	hemocytes	0.0331
A1Z877	TRUE	heart	-0.0962
A1Z877	TRUE	wing.disc	-0.3257
A1Z877	TRUE	trachea	0.2094
A1Z877	TRUE	neurons	0.2998
P52029	FALSE	gut	0.5914
P52029	FALSE	fat	1.1785
P52029	FALSE	glia	-0.1076
P52029	FALSE	oenocyte	-0.6269
P52029	FALSE	muscle	0.5478
P52029	FALSE	hemocytes	0.2738
P52029	FALSE	heart	0.1018
P52029	FALSE	wing.disc	0.0577
P52029	FALSE	trachea	0.3278
P52029	FALSE	neurons	0.3895
P17336	FALSE	gut	0.4609
P17336	FALSE	fat	1.1778
P17336	FALSE	glia	-0.115
P17336	FALSE	oenocyte	-0.6358
P17336	FALSE	muscle	0.4918
P17336	FALSE	hemocytes	0.2511
P17336	FALSE	heart	-0.025
P17336	FALSE	wing.disc	-0.1867
P17336	FALSE	trachea	0.2774
P17336	FALSE	neurons	0.3966
A0A0C4DHG2	TRUE	gut	0.6791
A0A0C4DHG2	TRUE	fat	1.3947
A0A0C4DHG2	TRUE	glia	0.0018
A0A0C4DHG2	TRUE	oenocyte	-1.1484
A0A0C4DHG2	TRUE	muscle	0.8313
A0A0C4DHG2	TRUE	hemocytes	0.3331
A0A0C4DHG2	TRUE	heart	-0.114
A0A0C4DHG2	TRUE	wing.disc	-0.2932
A0A0C4DHG2	TRUE	trachea	0.5026
A0A0C4DHG2	TRUE	neurons	0.2806
P52034-3	FALSE	gut	0.8548
P52034-3	FALSE	fat	0.9375
P52034-3	FALSE	glia	-0.1129
P52034-3	FALSE	oenocyte	-0.3134
P52034-3	FALSE	muscle	0.4575
P52034-3	FALSE	hemocytes	0.3191
P52034-3	FALSE	heart	-0.0255
P52034-3	FALSE	wing.disc	-0.1347
P52034-3	FALSE	trachea	0.286
P52034-3	FALSE	neurons	0.2806
Q9VGZ3	FALSE	gut	0.5796
Q9VGZ3	FALSE	fat	1.1605
Q9VGZ3	FALSE	glia	-0.0375
Q9VGZ3	FALSE	oenocyte	-0.0125
Q9VGZ3	FALSE	muscle	0.4854
Q9VGZ3	FALSE	hemocytes	0.1422
Q9VGZ3	FALSE	heart	-0.0187
Q9VGZ3	FALSE	wing.disc	-0.1133
Q9VGZ3	FALSE	trachea	0.2458
Q9VGZ3	FALSE	neurons	0.2824
Q9VCV4	FALSE	glia	-0.0461
Q9VCV4	FALSE	oenocyte	-0.2746
Q9VCV4	FALSE	muscle	0.287
Q9VCV4	FALSE	hemocytes	0.0277
Q9VCV4	FALSE	heart	0.2974
Q9VCV4	FALSE	wing.disc	0.2262
Q9VCV4	FALSE	trachea	0.1676
Q9VCV4	FALSE	neurons	0.1219
Q8SZU0	FALSE	gut	0.8299
Q8SZU0	FALSE	fat	1.704
Q8SZU0	FALSE	glia	0.1761
Q8SZU0	FALSE	oenocyte	-1.1117
Q8SZU0	FALSE	muscle	0.86
Q8SZU0	FALSE	hemocytes	0.2448
Q8SZU0	FALSE	heart	0.4727
Q8SZU0	FALSE	wing.disc	0.2231
Q8SZU0	FALSE	trachea	0.806
Q8SZU0	FALSE	neurons	0.3651
M9MSL3	FALSE	gut	0.5026
M9MSL3	FALSE	fat	1.0432
M9MSL3	FALSE	glia	-0.0169
M9MSL3	FALSE	oenocyte	-0.3129
M9MSL3	FALSE	muscle	0.4521
M9MSL3	FALSE	hemocytes	0.104
M9MSL3	FALSE	heart	-0.0431
M9MSL3	FALSE	wing.disc	-0.1935
M9MSL3	FALSE	trachea	0.4043
M9MSL3	FALSE	neurons	0.2161
A0A0B4LFJ1	TRUE	gut	0.8777
A0A0B4LFJ1	TRUE	fat	1.4618
A0A0B4LFJ1	TRUE	glia	0.3782
A0A0B4LFJ1	TRUE	oenocyte	-0.7334
A0A0B4LFJ1	TRUE	muscle	0.5143
A0A0B4LFJ1	TRUE	hemocytes	0.7562
A0A0B4LFJ1	TRUE	heart	0.4385
A0A0B4LFJ1	TRUE	wing.disc	0.1661
A0A0B4LFJ1	TRUE	trachea	0.6944
A0A0B4LFJ1	TRUE	neurons	0.3883
Q9W303	TRUE	gut	1.4956
Q9W303	TRUE	fat	1.7091
Q9W303	TRUE	glia	0.6843
Q9W303	TRUE	oenocyte	-0.6629
Q9W303	TRUE	muscle	0.6258
Q9W303	TRUE	hemocytes	0.2461
Q9W303	TRUE	heart	0.6039
Q9W303	TRUE	wing.disc	0.1699
Q9W303	TRUE	trachea	1.1561
Q9W303	TRUE	neurons	0.5009
Q9W0B8	FALSE	gut	0.4775
Q9W0B8	FALSE	fat	0.8118
Q9W0B8	FALSE	glia	-0.1631
Q9W0B8	FALSE	oenocyte	-0.4071
Q9W0B8	FALSE	muscle	0.5866
Q9W0B8	FALSE	hemocytes	0.1727
Q9W0B8	FALSE	heart	-0.0848
Q9W0B8	FALSE	wing.disc	-0.2861
Q9W0B8	FALSE	trachea	0.0812
Q9W0B8	FALSE	neurons	0.0379
A8DZ29	FALSE	gut	1.1315
A8DZ29	FALSE	fat	0.7602
A8DZ29	FALSE	glia	0.1999
A8DZ29	FALSE	oenocyte	-0.3876
A8DZ29	FALSE	muscle	0.5107
A8DZ29	FALSE	hemocytes	-0.0194
A8DZ29	FALSE	heart	0.1402
A8DZ29	FALSE	wing.disc	-0.2737
A8DZ29	FALSE	trachea	0.3694
A8DZ29	FALSE	neurons	0.1759
P18091	FALSE	gut	0.3549
P18091	FALSE	fat	0.9736
P18091	FALSE	glia	-0.0266
P18091	FALSE	oenocyte	-0.5818
P18091	FALSE	muscle	0.0079
P18091	FALSE	hemocytes	0.0224
P18091	FALSE	heart	-0.1377
P18091	FALSE	wing.disc	-0.3596
P18091	FALSE	trachea	0.2768
P18091	FALSE	neurons	0.124
Q9Y119	FALSE	gut	0.6369
Q9Y119	FALSE	fat	1.0223
Q9Y119	FALSE	glia	-0.1718
Q9Y119	FALSE	oenocyte	-0.41
Q9Y119	FALSE	muscle	0.6569
Q9Y119	FALSE	hemocytes	0.054
Q9Y119	FALSE	heart	-0.0088
Q9Y119	FALSE	wing.disc	-0.0488
Q9Y119	FALSE	trachea	0.1683
Q9Y119	FALSE	neurons	0.2008
Q9V8R9	FALSE	gut	0.4777
Q9V8R9	FALSE	fat	0.8715
Q9V8R9	FALSE	glia	0.0871
Q9V8R9	FALSE	oenocyte	-0.5154
Q9V8R9	FALSE	muscle	0.5509
Q9V8R9	FALSE	hemocytes	0.1456
Q9V8R9	FALSE	heart	0.5474
Q9V8R9	FALSE	wing.disc	0.1483
Q9V8R9	FALSE	trachea	0.7818
Q9V8R9	FALSE	neurons	0.335
M9PF16	FALSE	gut	0.8657
M9PF16	FALSE	fat	0.9076
M9PF16	FALSE	glia	0.0188
M9PF16	FALSE	oenocyte	-0.3611
M9PF16	FALSE	muscle	0.4219
M9PF16	FALSE	hemocytes	0.1887
M9PF16	FALSE	heart	0.0289
M9PF16	FALSE	wing.disc	-0.1636
M9PF16	FALSE	trachea	0.5941
M9PF16	FALSE	neurons	0.1
Q23979	FALSE	gut	0.6303
Q23979	FALSE	fat	0.7711
Q23979	FALSE	glia	-0.1182
Q23979	FALSE	oenocyte	-0.4151
Q23979	FALSE	muscle	0.5827
Q23979	FALSE	hemocytes	0.1858
Q23979	FALSE	heart	-0.2033
Q23979	FALSE	wing.disc	-0.3601
Q23979	FALSE	trachea	0.1469
Q23979	FALSE	neurons	-0.0227
P21187	FALSE	gut	0.677
P21187	FALSE	fat	1.2227
P21187	FALSE	glia	-0.3131
P21187	FALSE	oenocyte	-0.6715
P21187	FALSE	muscle	0.9549
P21187	FALSE	hemocytes	0.0755
P21187	FALSE	heart	0.0496
P21187	FALSE	wing.disc	0.0693
P21187	FALSE	trachea	0.0536
P21187	FALSE	neurons	0.1867
Q86B94	TRUE	gut	0.9176
Q86B94	TRUE	fat	1.1394
Q86B94	TRUE	glia	0.1313
Q86B94	TRUE	oenocyte	-0.3873
Q86B94	TRUE	muscle	0.6939
Q86B94	TRUE	hemocytes	0.6756
Q86B94	TRUE	heart	0.0143
Q86B94	TRUE	wing.disc	-0.3212
Q86B94	TRUE	trachea	0.4963
Q86B94	TRUE	neurons	0.0978
Q8T0L3	FALSE	gut	0.4748
Q8T0L3	FALSE	fat	1.0247
Q8T0L3	FALSE	glia	0.0547
Q8T0L3	FALSE	oenocyte	-0.2299
Q8T0L3	FALSE	muscle	0.3351
Q8T0L3	FALSE	hemocytes	0.1474
Q8T0L3	FALSE	heart	-0.0435
Q8T0L3	FALSE	wing.disc	-0.2353
Q8T0L3	FALSE	trachea	0.4168
Q8T0L3	FALSE	neurons	0.3019
P20007	FALSE	gut	0.7213
P20007	FALSE	fat	1.6553
P20007	FALSE	glia	0.0188
P20007	FALSE	oenocyte	-0.1945
P20007	FALSE	muscle	0.353
P20007	FALSE	hemocytes	0.0193
P20007	FALSE	heart	0.0525
P20007	FALSE	wing.disc	-0.2075
P20007	FALSE	trachea	0.4411
P20007	FALSE	neurons	0.3274
Q7JXB5	FALSE	gut	0.4547
Q7JXB5	FALSE	fat	1.1593
Q7JXB5	FALSE	glia	0.0371
Q7JXB5	FALSE	oenocyte	-0.2858
Q7JXB5	FALSE	muscle	0.4137
Q7JXB5	FALSE	hemocytes	-0.0134
Q7JXB5	FALSE	heart	-0.2604
Q7JXB5	FALSE	wing.disc	-0.5636
Q7JXB5	FALSE	trachea	0.3704
Q7JXB5	FALSE	neurons	0.1503
A8JNJ6	FALSE	gut	0.6339
A8JNJ6	FALSE	fat	0.4971
A8JNJ6	FALSE	glia	0.0527
A8JNJ6	FALSE	oenocyte	-0.3917
A8JNJ6	FALSE	muscle	0.6247
A8JNJ6	FALSE	hemocytes	0.2463
A8JNJ6	FALSE	heart	0.125
A8JNJ6	FALSE	wing.disc	-0.1169
A8JNJ6	FALSE	trachea	0.497
A8JNJ6	FALSE	neurons	0.2608
P53501	FALSE	heart	-0.237
P53501	FALSE	wing.disc	-0.5402
A0A0B4LH50	FALSE	trachea	0.2542
A0A0B4LH50	FALSE	neurons	0.0993
Q9VDK7	FALSE	gut	0.6336
Q9VDK7	FALSE	fat	0.5845
Q9VDK7	FALSE	glia	-0.2304
Q9VDK7	FALSE	oenocyte	-0.849
Q9VDK7	FALSE	muscle	1.106
Q9VDK7	FALSE	hemocytes	0.1699
Q9VDK7	FALSE	heart	-0.0363
Q9VDK7	FALSE	wing.disc	-0.0982
Q9VDK7	FALSE	trachea	0.2982
Q9VDK7	FALSE	neurons	0.2461
Q9VNW6	FALSE	gut	0.4346
Q9VNW6	FALSE	fat	0.5064
Q9VNW6	FALSE	glia	0.0148
Q9VNW6	FALSE	oenocyte	-0.0415
Q9VNW6	FALSE	muscle	0.5984
Q9VNW6	FALSE	hemocytes	0.1353
Q9VNW6	FALSE	heart	-0.1722
Q9VNW6	FALSE	wing.disc	-0.3702
Q9VNW6	FALSE	trachea	0.0713
Q9VNW6	FALSE	neurons	-0.1068
Q7K221	FALSE	gut	0.5062
Q7K221	FALSE	fat	1.0763
Q7K221	FALSE	glia	-0.0638
Q7K221	FALSE	oenocyte	-0.3511
Q7K221	FALSE	muscle	0.5374
Q7K221	FALSE	hemocytes	0.1935
Q7K221	FALSE	heart	-0.0241
Q7K221	FALSE	wing.disc	-0.1269
Q7K221	FALSE	trachea	0.1953
Q7K221	FALSE	neurons	0.2036
P46223	FALSE	gut	0.9005
P46223	FALSE	fat	1.6397
P46223	FALSE	glia	-0.6972
P46223	FALSE	oenocyte	-1.7849
P46223	FALSE	muscle	1.8064
P46223	FALSE	hemocytes	0.1978
P46223	FALSE	heart	0.1899
P46223	FALSE	wing.disc	-0.0023
P46223	FALSE	trachea	0.3168
P46223	FALSE	neurons	0.0883
P15348	FALSE	glia	-0.0278
P15348	FALSE	oenocyte	-0.6307
P15348	FALSE	muscle	0.8662
P15348	FALSE	hemocytes	0.1796
P15348	FALSE	heart	0.4023
P15348	FALSE	wing.disc	0.2022
P15348	FALSE	trachea	0.4094
P15348	FALSE	neurons	0.2063
Q9VFQ9	FALSE	gut	0.4682
Q9VFQ9	FALSE	fat	1.1623
Q9VFQ9	FALSE	glia	-0.0841
Q9VFQ9	FALSE	oenocyte	-0.5337
Q9VFQ9	FALSE	muscle	0.2435
Q9VFQ9	FALSE	hemocytes	0.0122
Q9VFQ9	FALSE	heart	-0.1788
Q9VFQ9	FALSE	wing.disc	-0.3309
Q9VFQ9	FALSE	trachea	0.0089
Q9VFQ9	FALSE	neurons	0.238
Q9VEP8	TRUE	gut	0.8478
Q9VEP8	TRUE	fat	1.7074
Q9VEP8	TRUE	glia	0.1596
Q9VEP8	TRUE	oenocyte	-0.5604
Q9VEP8	TRUE	muscle	0.8202
Q9VEP8	TRUE	hemocytes	0.8535
Q9VEP8	TRUE	heart	0.3407
Q9VEP8	TRUE	wing.disc	0.1052
Q9VEP8	TRUE	trachea	0.6307
Q9VEP8	TRUE	neurons	0.1859
M9PCE8	TRUE	gut	0.6227
M9PCE8	TRUE	fat	1.2279
M9PCE8	TRUE	glia	-0.014
M9PCE8	TRUE	oenocyte	-0.5431
M9PCE8	TRUE	muscle	0.9771
M9PCE8	TRUE	hemocytes	0.2194
M9PCE8	TRUE	heart	0.0383
M9PCE8	TRUE	wing.disc	-0.1128
M9PCE8	TRUE	trachea	0.3968
M9PCE8	TRUE	neurons	0.2548
Q9W392	FALSE	gut	0.8234
Q9W392	FALSE	fat	1.1651
Q9W392	FALSE	glia	0.0694
Q9W392	FALSE	oenocyte	-0.3298
Q9W392	FALSE	muscle	0.6374
Q9W392	FALSE	hemocytes	0.1668
Q9W392	FALSE	heart	0.0961
Q9W392	FALSE	wing.disc	-0.0326
Q9W392	FALSE	trachea	0.4449
Q9W392	FALSE	neurons	0.2852
A0A0B4LFL2	FALSE	gut	1.0181
A0A0B4LFL2	FALSE	fat	0.8935
A0A0B4LFL2	FALSE	glia	-0.003
A0A0B4LFL2	FALSE	oenocyte	-0.5046
A0A0B4LFL2	FALSE	muscle	0.646
A0A0B4LFL2	FALSE	hemocytes	0.0923
A0A0B4LFL2	FALSE	heart	0.2101
A0A0B4LFL2	FALSE	wing.disc	0.0156
A0A0B4LFL2	FALSE	trachea	0.4473
A0A0B4LFL2	FALSE	neurons	0.2259
A1Z843	TRUE	gut	1.4236
A1Z843	TRUE	fat	1.3114
A1Z843	TRUE	muscle	0.9537
A1Z843	TRUE	hemocytes	0.3623
A1Z843	TRUE	heart	0.3136
A1Z843	TRUE	wing.disc	-0.144
A1Z843	TRUE	trachea	0.0692
A1Z843	TRUE	neurons	0.0279
Q9VAX7	FALSE	gut	0.6786
Q9VAX7	FALSE	fat	0.9137
Q9VAX7	FALSE	glia	-0.1338
Q9VAX7	FALSE	oenocyte	-0.1484
Q9VAX7	FALSE	muscle	0.5595
Q9VAX7	FALSE	hemocytes	0.224
Q9VAX7	FALSE	heart	0.0417
Q9VAX7	FALSE	wing.disc	-0.0429
Q9VAX7	FALSE	trachea	0.1822
Q9VAX7	FALSE	neurons	0.1424
P61857	FALSE	gut	0.3558
P61857	FALSE	fat	0.6734
P61857	FALSE	glia	0.0322
P61857	FALSE	oenocyte	-0.0073
P61857	FALSE	muscle	0.3125
P61857	FALSE	hemocytes	0.1273
P61857	FALSE	heart	0.2166
P61857	FALSE	wing.disc	0.0632
P08841	FALSE	glia	-0.0585
P08841	FALSE	oenocyte	-0.0879
P08841	FALSE	muscle	0.0953
P08841	FALSE	hemocytes	0.0443
P08841	FALSE	heart	0.2335
P08841	FALSE	wing.disc	0.1352
P08841	FALSE	trachea	0.342
P08841	FALSE	neurons	0.1557
Q9VBX1	FALSE	glia	-0.1042
Q9VBX1	FALSE	oenocyte	-0.8397
Q9VBX1	FALSE	muscle	1.1361
Q9VBX1	FALSE	hemocytes	0.1715
Q9VBX1	FALSE	heart	0.5331
Q9VBX1	FALSE	wing.disc	0.2441
Q9VBX1	FALSE	trachea	0.6839
Q9VBX1	FALSE	neurons	0.3074
A1ZAW0	FALSE	glia	-0.1549
A1ZAW0	FALSE	oenocyte	-0.5736
A1ZAW0	FALSE	muscle	0.8611
A1ZAW0	FALSE	hemocytes	0.0704
A1ZAW0	FALSE	heart	0.2419
A1ZAW0	FALSE	wing.disc	0.1143
A1ZAW0	FALSE	trachea	0.3284
A1ZAW0	FALSE	neurons	0.1688
C9QP42	FALSE	gut	0.6109
C9QP42	FALSE	fat	1.1106
C9QP42	FALSE	glia	-0.0303
C9QP42	FALSE	oenocyte	-0.1785
C9QP42	FALSE	muscle	0.4016
C9QP42	FALSE	hemocytes	0.1155
C9QP42	FALSE	heart	-0.1
C9QP42	FALSE	wing.disc	-0.2217
C9QP42	FALSE	trachea	0.2685
C9QP42	FALSE	neurons	0.2385
Q9VHS8	FALSE	gut	0.1544
Q9VHS8	FALSE	fat	0.2505
Q9VHS8	FALSE	glia	-0.0184
Q9VHS8	FALSE	oenocyte	-0.112
Q9VHS8	FALSE	muscle	0.3207
Q9VHS8	FALSE	hemocytes	0.0959
Q9VHS8	FALSE	heart	0.0411
Q9VHS8	FALSE	wing.disc	-0.1972
Q9VHS8	FALSE	trachea	0.2573
Q9VHS8	FALSE	neurons	0.1586
Q9W247	FALSE	gut	0.5801
Q9W247	FALSE	fat	1.086
Q9W247	FALSE	glia	0.0508
Q9W247	FALSE	oenocyte	-0.2533
Q9W247	FALSE	muscle	0.4032
Q9W247	FALSE	hemocytes	0.2185
Q9W247	FALSE	heart	0.0362
Q9W247	FALSE	wing.disc	-0.15
Q9W247	FALSE	trachea	0.339
Q9W247	FALSE	neurons	0.29
Q8T6I0	FALSE	gut	0.7205
Q8T6I0	FALSE	fat	0.9704
Q8T6I0	FALSE	glia	-0.0055
Q8T6I0	FALSE	oenocyte	-0.4084
Q8T6I0	FALSE	muscle	0.6473
Q8T6I0	FALSE	hemocytes	0.1263
Q8T6I0	FALSE	heart	0.1238
Q8T6I0	FALSE	wing.disc	0.0051
Q8T6I0	FALSE	trachea	0.3878
Q8T6I0	FALSE	neurons	0.2383
Q8IRH1	FALSE	gut	0.3448
Q8IRH1	FALSE	fat	0.8687
Q8IRH1	FALSE	glia	-0.0156
Q8IRH1	FALSE	oenocyte	-0.3759
Q8IRH1	FALSE	muscle	0.5218
Q8IRH1	FALSE	hemocytes	0.1047
Q8IRH1	FALSE	heart	-0.0305
Q8IRH1	FALSE	wing.disc	-0.1872
Q8IRH1	FALSE	trachea	0.3181
Q8IRH1	FALSE	neurons	0.2809
Q9VYD9	FALSE	gut	0.3222
Q9VYD9	FALSE	fat	1.0441
Q9VYD9	FALSE	glia	-0.0708
Q9VYD9	FALSE	oenocyte	-0.371
Q9VYD9	FALSE	muscle	0.1755
Q9VYD9	FALSE	hemocytes	-0.0764
Q9VYD9	FALSE	heart	-0.1687
Q9VYD9	FALSE	wing.disc	-0.5643
Q9VYD9	FALSE	trachea	0.3387
Q9VYD9	FALSE	neurons	0.2239
E1JIJ5	FALSE	gut	0.6231
E1JIJ5	FALSE	fat	0.9642
E1JIJ5	FALSE	glia	-0.0367
E1JIJ5	FALSE	oenocyte	-0.2566
E1JIJ5	FALSE	muscle	0.563
E1JIJ5	FALSE	hemocytes	0.0996
E1JIJ5	FALSE	heart	-0.0555
E1JIJ5	FALSE	wing.disc	-0.2579
E1JIJ5	FALSE	trachea	0.3316
E1JIJ5	FALSE	neurons	0.2067
Q7KN04	TRUE	gut	0.7779
Q7KN04	TRUE	fat	1.4385
Q7KN04	TRUE	glia	-0.0515
Q7KN04	TRUE	oenocyte	-0.8528
Q7KN04	TRUE	muscle	0.7728
Q7KN04	TRUE	hemocytes	0.8061
Q7KN04	TRUE	heart	0.0644
Q7KN04	TRUE	wing.disc	-0.098
Q7KN04	TRUE	trachea	0.4862
Q7KN04	TRUE	neurons	0.2286
A1ZAB5	FALSE	gut	0.5116
A1ZAB5	FALSE	fat	0.9052
A1ZAB5	FALSE	glia	-0.1961
A1ZAB5	FALSE	oenocyte	-0.417
A1ZAB5	FALSE	muscle	0.6587
A1ZAB5	FALSE	hemocytes	0.1687
A1ZAB5	FALSE	heart	0.1095
A1ZAB5	FALSE	wing.disc	-0.0705
A1ZAB5	FALSE	trachea	0.3516
A1ZAB5	FALSE	neurons	0.1863
M9PB68	FALSE	glia	-0.2612
M9PB68	FALSE	oenocyte	-0.7811
M9PB68	FALSE	muscle	1.0224
M9PB68	FALSE	hemocytes	-0.0208
M9PB68	FALSE	heart	-0.1444
M9PB68	FALSE	wing.disc	-0.3314
M9PB68	FALSE	trachea	0.1438
M9PB68	FALSE	neurons	0.2257
Q9W0T7	FALSE	glia	0.444
Q9W0T7	FALSE	oenocyte	-0.3994
Q9W0T7	FALSE	muscle	1.0919
Q9W0T7	FALSE	hemocytes	0.0753
Q9W0T7	FALSE	heart	0.1854
Q9W0T7	FALSE	wing.disc	-0.2458
Q9W0T7	FALSE	trachea	0.3818
Q9W0T7	FALSE	neurons	0.2203
Q9VWZ7	FALSE	muscle	1.8086
Q9VWZ7	FALSE	hemocytes	-0.0124
Q9VWZ7	FALSE	heart	0.4533
Q9VWZ7	FALSE	wing.disc	0.5396
Q9VWZ7	FALSE	trachea	0.4064
Q9VWZ7	FALSE	neurons	0.4934
Q7K3J0	FALSE	gut	0.9366
Q7K3J0	FALSE	fat	0.9682
Q7K3J0	FALSE	glia	0.0668
Q7K3J0	FALSE	oenocyte	-0.1703
Q7K3J0	FALSE	muscle	0.8004
Q7K3J0	FALSE	hemocytes	0.1454
Q7K3J0	FALSE	heart	-0.0743
Q7K3J0	FALSE	wing.disc	-0.2855
Q7K3J0	FALSE	trachea	0.3386
Q7K3J0	FALSE	neurons	0.1821
A4V303	FALSE	gut	0.8116
A4V303	FALSE	fat	0.9498
A4V303	FALSE	glia	0.0755
A4V303	FALSE	oenocyte	-0.1098
A4V303	FALSE	muscle	0.5535
A4V303	FALSE	hemocytes	0.1996
A4V303	FALSE	heart	-0.1957
A4V303	FALSE	wing.disc	-0.419
A4V303	FALSE	trachea	0.2742
A4V303	FALSE	neurons	0.2103
Q9VM18	FALSE	gut	0.6218
Q9VM18	FALSE	fat	1.118
Q9VM18	FALSE	glia	-0.0995
Q9VM18	FALSE	oenocyte	-0.8588
Q9VM18	FALSE	muscle	0.7302
Q9VM18	FALSE	hemocytes	0.1102
Q9VM18	FALSE	heart	-0.272
Q9VM18	FALSE	wing.disc	-0.443
Q9VM18	FALSE	trachea	0.4768
Q9VM18	FALSE	neurons	0.304
A0A0B4JD11	FALSE	gut	0.5195
A0A0B4JD11	FALSE	fat	1.0334
A0A0B4JD11	FALSE	glia	-0.0586
A0A0B4JD11	FALSE	oenocyte	-0.2753
A0A0B4JD11	FALSE	muscle	0.5266
A0A0B4JD11	FALSE	hemocytes	0.0538
A0A0B4JD11	FALSE	heart	-0.1533
A0A0B4JD11	FALSE	wing.disc	-0.3453
A0A0B4JD11	FALSE	trachea	0.2509
A0A0B4JD11	FALSE	neurons	0.2089
Q10714	TRUE	gut	1.8565
Q10714	TRUE	fat	1.2545
Q10714	TRUE	glia	0.9308
Q10714	TRUE	oenocyte	-0.1232
Q10714	TRUE	muscle	0.7446
Q10714	TRUE	hemocytes	1.528
Q10714	TRUE	heart	0.7584
Q10714	TRUE	wing.disc	0.5443
Q10714	TRUE	trachea	1.4228
Q10714	TRUE	neurons	0.6037
Q9VXR5	FALSE	gut	0.8329
Q9VXR5	FALSE	fat	0.9764
Q9VXR5	FALSE	glia	-0.2281
Q9VXR5	FALSE	oenocyte	-0.4418
Q9VXR5	FALSE	muscle	0.9359
Q9VXR5	FALSE	hemocytes	0.0972
Q9VXR5	FALSE	heart	-0.1306
Q9VXR5	FALSE	wing.disc	-0.242
Q9VXR5	FALSE	trachea	0.228
Q9VXR5	FALSE	neurons	0.2233
Q86BI9	FALSE	gut	0.6557
Q86BI9	FALSE	fat	1.5263
Q86BI9	FALSE	glia	0.0198
Q86BI9	FALSE	oenocyte	-0.1632
Q86BI9	FALSE	muscle	0.471
Q86BI9	FALSE	hemocytes	0.2589
Q86BI9	FALSE	heart	0.0575
Q86BI9	FALSE	wing.disc	-0.0666
Q86BI9	FALSE	trachea	0.2007
Q86BI9	FALSE	neurons	0.251
P24014-3	TRUE	gut	0.6963
P24014-3	TRUE	fat	0.8286
P24014-3	TRUE	glia	-0.1125
P24014-3	TRUE	oenocyte	-0.595
P24014-3	TRUE	muscle	0.931
P24014-3	TRUE	hemocytes	0.1977
P24014-3	TRUE	heart	0.3014
P24014-3	TRUE	wing.disc	0.1703
P24014-3	TRUE	trachea	0.3822
P24014-3	TRUE	neurons	0.1809
Q9VXQ5	FALSE	gut	0.6905
Q9VXQ5	FALSE	fat	0.759
Q9VXQ5	FALSE	glia	0.0196
Q9VXQ5	FALSE	oenocyte	-0.0942
Q9VXQ5	FALSE	muscle	0.5547
Q9VXQ5	FALSE	hemocytes	0.2262
Q9VXQ5	FALSE	heart	-0.0999
Q9VXQ5	FALSE	wing.disc	-0.2867
Q9VXQ5	FALSE	trachea	0.1931
Q9VXQ5	FALSE	neurons	0.1237
Q9VXN4	FALSE	gut	0.5939
Q9VXN4	FALSE	fat	1.019
Q9VXN4	FALSE	glia	0.072
Q9VXN4	FALSE	oenocyte	-0.6713
Q9VXN4	FALSE	muscle	0.8541
Q9VXN4	FALSE	hemocytes	0.0903
Q9VXN4	FALSE	heart	0.4279
Q9VXN4	FALSE	wing.disc	0.2168
Q9VXN4	FALSE	trachea	0.6841
Q9VXN4	FALSE	neurons	0.3498
P06604	FALSE	gut	0.2912
P06604	FALSE	fat	0.7767
P06604	FALSE	glia	-0.0885
P06604	FALSE	oenocyte	-0.024
P06604	FALSE	muscle	0.5587
P06604	FALSE	hemocytes	0.2551
Q9VUQ5-2	FALSE	glia	-0.1288
Q9VUQ5-2	FALSE	oenocyte	-0.7697
Q9VUQ5-2	FALSE	muscle	0.9866
Q9VUQ5-2	FALSE	hemocytes	0.2993
Q9VUQ5-2	FALSE	heart	0.2665
Q9VUQ5-2	FALSE	wing.disc	0.1392
Q9VUQ5-2	FALSE	trachea	0.4313
Q9VUQ5-2	FALSE	neurons	0.2832
Q9VCK6	FALSE	gut	0.7804
Q9VCK6	FALSE	fat	1.2288
Q9VCK6	FALSE	glia	-0.1799
Q9VCK6	FALSE	oenocyte	-0.6932
Q9VCK6	FALSE	muscle	0.6554
Q9VCK6	FALSE	hemocytes	0.0243
Q9VCK6	FALSE	heart	-0.2535
Q9VCK6	FALSE	wing.disc	-0.4073
Q9VCK6	FALSE	trachea	0.1577
Q9VCK6	FALSE	neurons	0.356
A1Z6V5	TRUE	gut	0.5884
A1Z6V5	TRUE	fat	1.2685
A1Z6V5	TRUE	glia	-0.622
A1Z6V5	TRUE	oenocyte	-1.0985
A1Z6V5	TRUE	muscle	0.2458
A1Z6V5	TRUE	hemocytes	-0.0879
A1Z6V5	TRUE	heart	-0.1054
A1Z6V5	TRUE	wing.disc	-0.4243
A1Z6V5	TRUE	trachea	0.4323
A1Z6V5	TRUE	neurons	-0.5293
P46150-4	FALSE	gut	0.4356
P46150-4	FALSE	fat	0.8418
P46150-4	FALSE	glia	0.0303
P46150-4	FALSE	oenocyte	-0.4187
P46150-4	FALSE	muscle	0.3892
P46150-4	FALSE	hemocytes	0.1063
P46150-4	FALSE	heart	0.0312
P46150-4	FALSE	wing.disc	-0.2655
P46150-4	FALSE	trachea	0.3561
P46150-4	FALSE	neurons	0.0468
Q7K0E6	FALSE	gut	0.6648
Q7K0E6	FALSE	fat	1.0172
Q7K0E6	FALSE	glia	-0.0338
Q7K0E6	FALSE	oenocyte	-0.7103
Q7K0E6	FALSE	muscle	0.7428
Q7K0E6	FALSE	hemocytes	0.2136
Q7K0E6	FALSE	heart	0.0754
Q7K0E6	FALSE	wing.disc	-0.1029
Q7K0E6	FALSE	trachea	0.6082
Q7K0E6	FALSE	neurons	0.3027
Q9VGC5	FALSE	gut	0.4139
Q9VGC5	FALSE	fat	0.6322
Q9VGC5	FALSE	glia	-0.1882
Q9VGC5	FALSE	oenocyte	-0.4263
Q9VGC5	FALSE	muscle	0.256
Q9VGC5	FALSE	hemocytes	0.016
Q9VGC5	FALSE	heart	-0.1958
Q9VGC5	FALSE	wing.disc	-0.3393
Q9VGC5	FALSE	trachea	0.1008
Q9VGC5	FALSE	neurons	0.1153
A0A0B4KGU4	FALSE	gut	0.7843
A0A0B4KGU4	FALSE	fat	1.1744
A0A0B4KGU4	FALSE	glia	-0.1553
A0A0B4KGU4	FALSE	oenocyte	-0.6284
A0A0B4KGU4	FALSE	muscle	0.8259
A0A0B4KGU4	FALSE	hemocytes	0.0654
A0A0B4KGU4	FALSE	heart	-0.0886
A0A0B4KGU4	FALSE	wing.disc	-0.183
A0A0B4KGU4	FALSE	trachea	0.2025
A0A0B4KGU4	FALSE	neurons	0.1908
P19109	FALSE	gut	0.2592
P19109	FALSE	fat	0.9914
P19109	FALSE	glia	-0.1943
P19109	FALSE	oenocyte	-0.5804
P19109	FALSE	muscle	0.9946
P19109	FALSE	hemocytes	0.0521
P19109	FALSE	heart	-0.0619
P19109	FALSE	wing.disc	-0.0463
P19109	FALSE	trachea	0.0118
P19109	FALSE	neurons	0.1469
Q8MZI3	FALSE	glia	-0.0675
Q8MZI3	FALSE	oenocyte	-0.3304
Q8MZI3	FALSE	muscle	0.3362
Q8MZI3	FALSE	hemocytes	0.2663
Q8MZI3	FALSE	heart	0.1772
Q8MZI3	FALSE	wing.disc	0.0476
Q8MZI3	FALSE	trachea	0.1504
Q8MZI3	FALSE	neurons	0.1257
Q9W3M7	FALSE	trachea	0.2749
Q9W3M7	FALSE	neurons	0.214
Q7K4L8	FALSE	trachea	0.3187
Q7K4L8	FALSE	neurons	0.2478
Q9W3L4	TRUE	gut	1.1015
Q9W3L4	TRUE	fat	1.8631
Q9W3L4	TRUE	glia	0.1408
Q9W3L4	TRUE	oenocyte	-0.2717
Q9W3L4	TRUE	muscle	0.7046
Q9W3L4	TRUE	hemocytes	0.4543
Q9W3L4	TRUE	heart	0.1073
Q9W3L4	TRUE	wing.disc	0.0131
Q9W3L4	TRUE	trachea	0.4041
Q9W3L4	TRUE	neurons	0.281
Q9VG31	FALSE	gut	0.5836
Q9VG31	FALSE	fat	1.1008
Q9VG31	FALSE	glia	0.2694
Q9VG31	FALSE	oenocyte	-0.0388
Q9VG31	FALSE	muscle	0.1633
Q9VG31	FALSE	hemocytes	0.1003
Q9VG31	FALSE	heart	0.1438
Q9VG31	FALSE	wing.disc	-0.0974
Q9VG31	FALSE	trachea	0.5189
Q9VG31	FALSE	neurons	0.2461
P54385	FALSE	gut	0.3652
P54385	FALSE	fat	1.0534
P54385	FALSE	glia	-0.2514
P54385	FALSE	oenocyte	-0.308
P54385	FALSE	muscle	0.3817
P54385	FALSE	hemocytes	-0.138
P54385	FALSE	heart	-0.1543
P54385	FALSE	wing.disc	-0.2743
P54385	FALSE	trachea	0.081
P54385	FALSE	neurons	-0.0122
Q9VIE8	FALSE	gut	0.489
Q9VIE8	FALSE	fat	1.0787
Q9VIE8	FALSE	glia	-0.0651
Q9VIE8	FALSE	oenocyte	-0.315
Q9VIE8	FALSE	muscle	0.5819
Q9VIE8	FALSE	hemocytes	0.1271
Q9VIE8	FALSE	heart	0.0263
Q9VIE8	FALSE	wing.disc	-0.1451
Q9VIE8	FALSE	trachea	0.2208
Q9VIE8	FALSE	neurons	0.0584
Q8T4D6	FALSE	gut	0.0579
Q8T4D6	FALSE	fat	0.2794
Q8T4D6	FALSE	glia	-0.0772
Q8T4D6	FALSE	oenocyte	-0.2461
Q8T4D6	FALSE	muscle	0.3492
Q8T4D6	FALSE	hemocytes	0.0543
O62621	FALSE	gut	0.5005
O62621	FALSE	fat	1.0409
O62621	FALSE	glia	-0.164
O62621	FALSE	oenocyte	-0.626
O62621	FALSE	muscle	0.7044
O62621	FALSE	hemocytes	0.2008
O62621	FALSE	heart	-0.186
O62621	FALSE	wing.disc	-0.4543
O62621	FALSE	trachea	0.1415
O62621	FALSE	neurons	0.079
Q7KKI0	FALSE	gut	0.8105
Q7KKI0	FALSE	fat	1.212
Q7KKI0	FALSE	glia	0.0342
Q7KKI0	FALSE	oenocyte	-0.1337
Q7KKI0	FALSE	muscle	0.6157
Q7KKI0	FALSE	hemocytes	0.2166
Q7KKI0	FALSE	heart	-0.0125
Q7KKI0	FALSE	wing.disc	-0.1388
Q7KKI0	FALSE	trachea	0.3373
Q7KKI0	FALSE	neurons	0.2093
Q9VK69	FALSE	gut	0.7114
Q9VK69	FALSE	fat	0.8782
Q9VK69	FALSE	glia	-0.0031
Q9VK69	FALSE	oenocyte	-0.2982
Q9VK69	FALSE	muscle	0.4748
Q9VK69	FALSE	hemocytes	0.1765
Q9VK69	FALSE	heart	0.0116
Q9VK69	FALSE	wing.disc	-0.134
Q9VK69	FALSE	trachea	0.3896
Q9VK69	FALSE	neurons	0.2434
Q7PLB8	FALSE	gut	0.6726
Q7PLB8	FALSE	fat	1.1459
Q7PLB8	FALSE	glia	0.0675
Q7PLB8	FALSE	oenocyte	-0.421
Q7PLB8	FALSE	muscle	0.3294
Q7PLB8	FALSE	hemocytes	0.1496
Q7PLB8	FALSE	heart	0.462
Q7PLB8	FALSE	wing.disc	0.4119
Q7PLB8	FALSE	trachea	0.5661
Q7PLB8	FALSE	neurons	0.4416
P25823	FALSE	glia	-0.0424
P25823	FALSE	oenocyte	-0.5013
P25823	FALSE	muscle	0.6239
P25823	FALSE	hemocytes	0.1348
P25823	FALSE	heart	0.1698
P25823	FALSE	wing.disc	-0.0325
P25823	FALSE	trachea	0.38
P25823	FALSE	neurons	0.2715
A4V391	FALSE	gut	0.5403
A4V391	FALSE	fat	0.8553
A4V391	FALSE	glia	0.0032
A4V391	FALSE	oenocyte	-0.2048
A4V391	FALSE	muscle	0.7446
A4V391	FALSE	hemocytes	0.2162
A4V391	FALSE	heart	0.0459
A4V391	FALSE	wing.disc	-0.1132
A4V391	FALSE	trachea	0.3261
A4V391	FALSE	neurons	0.2064
Q9VYW4	FALSE	gut	0.2389
Q9VYW4	FALSE	fat	0.776
Q9VYW4	FALSE	glia	-0.1902
Q9VYW4	FALSE	oenocyte	-0.7955
Q9VYW4	FALSE	muscle	0.7647
Q9VYW4	FALSE	hemocytes	0.164
Q9VYW4	FALSE	heart	0.3491
Q9VYW4	FALSE	wing.disc	0.2358
Q9VYW4	FALSE	trachea	0.5532
Q9VYW4	FALSE	neurons	0.2725
Q9VU68	FALSE	gut	0.4561
Q9VU68	FALSE	fat	0.9713
Q9VU68	FALSE	glia	0.0148
Q9VU68	FALSE	oenocyte	-0.3881
Q9VU68	FALSE	muscle	0.3127
Q9VU68	FALSE	hemocytes	0.0779
Q9VU68	FALSE	heart	0.0509
Q9VU68	FALSE	wing.disc	-0.1113
Q9VU68	FALSE	trachea	0.3457
Q9VU68	FALSE	neurons	0.2031
Q9Y105	FALSE	glia	0.0063
Q9Y105	FALSE	oenocyte	-0.6448
Q9Y105	FALSE	muscle	0.9274
Q9Y105	FALSE	hemocytes	0.2206
Q9Y105	FALSE	heart	0.5716
Q9Y105	FALSE	wing.disc	0.2988
Q9Y105	FALSE	trachea	0.6609
Q9Y105	FALSE	neurons	0.3385
P91938	FALSE	gut	0.5632
P91938	FALSE	fat	1.179
P91938	FALSE	glia	0.0639
P91938	FALSE	oenocyte	-0.2053
P91938	FALSE	muscle	0.3451
P91938	FALSE	hemocytes	0.2485
P91938	FALSE	heart	-0.0034
P91938	FALSE	wing.disc	-0.1636
P91938	FALSE	trachea	0.261
P91938	FALSE	neurons	0.1493
A0A0B4LFD2	FALSE	gut	0.2816
A0A0B4LFD2	FALSE	fat	0.6567
A0A0B4LFD2	FALSE	glia	0.0168
A0A0B4LFD2	FALSE	oenocyte	-0.1655
A0A0B4LFD2	FALSE	muscle	0.3765
A0A0B4LFD2	FALSE	hemocytes	0.0523
A0A0B4LFD2	FALSE	heart	-0.0851
A0A0B4LFD2	FALSE	wing.disc	-0.2181
A0A0B4LFD2	FALSE	trachea	0.2499
A0A0B4LFD2	FALSE	neurons	0.1556
P13706	FALSE	gut	0.5267
P13706	FALSE	fat	1.1212
P13706	FALSE	glia	0.0557
P13706	FALSE	oenocyte	-0.1072
P13706	FALSE	muscle	0.4693
P13706	FALSE	hemocytes	0.1449
P13706	FALSE	heart	-0.1386
P13706	FALSE	wing.disc	-0.3864
P13706	FALSE	trachea	0.126
P13706	FALSE	neurons	0.1068
Q9VV75	FALSE	gut	0.2611
Q9VV75	FALSE	fat	0.5329
Q9VV75	FALSE	glia	-0.0653
Q9VV75	FALSE	oenocyte	-0.2334
Q9VV75	FALSE	muscle	0.4994
Q9VV75	FALSE	hemocytes	0.0298
Q9VV75	FALSE	heart	-0.1045
Q9VV75	FALSE	wing.disc	-0.3913
Q9VV75	FALSE	trachea	0.1485
Q9VV75	FALSE	neurons	-0.0896
Q9VTK9	FALSE	gut	0.4402
Q9VTK9	FALSE	fat	1.1688
Q9VTK9	FALSE	glia	-0.0633
Q9VTK9	FALSE	oenocyte	-0.4246
Q9VTK9	FALSE	muscle	0.4301
Q9VTK9	FALSE	hemocytes	0.1453
Q9VTK9	FALSE	heart	-0.0062
Q9VTK9	FALSE	wing.disc	-0.2498
Q9VTK9	FALSE	trachea	0.3716
Q9VTK9	FALSE	neurons	0.3227
A0A0B4KGP8	FALSE	gut	0.5907
A0A0B4KGP8	FALSE	fat	1.0848
A0A0B4KGP8	FALSE	glia	-0.1462
A0A0B4KGP8	FALSE	oenocyte	-0.6052
A0A0B4KGP8	FALSE	muscle	0.7252
A0A0B4KGP8	FALSE	hemocytes	0.1136
A0A0B4KGP8	FALSE	heart	0.1171
A0A0B4KGP8	FALSE	wing.disc	-0.0411
A0A0B4KGP8	FALSE	trachea	0.4083
A0A0B4KGP8	FALSE	neurons	0.27
Q9V9W3	FALSE	gut	0.346
Q9V9W3	FALSE	fat	1.2228
Q9V9W3	FALSE	glia	-0.7139
Q9V9W3	FALSE	oenocyte	-1.5015
Q9V9W3	FALSE	muscle	1.4748
Q9V9W3	FALSE	hemocytes	-0.2886
Q9V9W3	FALSE	heart	-0.721
Q9V9W3	FALSE	wing.disc	-0.7427
Q9V9W3	FALSE	trachea	0.1075
Q9V9W3	FALSE	neurons	-0.0114
M9PCE0	FALSE	gut	0.573
M9PCE0	FALSE	fat	1.1263
M9PCE0	FALSE	glia	-0.0266
M9PCE0	FALSE	oenocyte	-0.421
M9PCE0	FALSE	muscle	0.5753
M9PCE0	FALSE	hemocytes	0.1879
M9PCE0	FALSE	heart	-0.0387
M9PCE0	FALSE	wing.disc	-0.2132
M9PCE0	FALSE	trachea	0.3085
M9PCE0	FALSE	neurons	0.2421
Q9V3D9	FALSE	glia	-0.248
Q9V3D9	FALSE	oenocyte	-0.7073
Q9V3D9	FALSE	muscle	0.6587
Q9V3D9	FALSE	hemocytes	0.2365
Q9V3D9	FALSE	heart	0.2685
Q9V3D9	FALSE	wing.disc	0.1815
Q9V3D9	FALSE	trachea	0.3012
Q9V3D9	FALSE	neurons	0.2931
M9MRD1	FALSE	gut	0.2264
M9MRD1	FALSE	fat	0.4563
M9MRD1	FALSE	glia	-0.0241
M9MRD1	FALSE	oenocyte	-0.4031
M9MRD1	FALSE	muscle	0.4406
M9MRD1	FALSE	hemocytes	0.1088
M9MRD1	FALSE	heart	-0.1909
M9MRD1	FALSE	wing.disc	-0.3899
M9MRD1	FALSE	trachea	0.3388
M9MRD1	FALSE	neurons	0.1897
M9MRJ4	FALSE	glia	-0.0228
M9MRJ4	FALSE	oenocyte	-0.1358
M9MRJ4	FALSE	trachea	0.4004
M9MRJ4	FALSE	neurons	0.268
Q9VIC9	FALSE	gut	0.4922
Q9VIC9	FALSE	fat	1.3218
Q9VIC9	FALSE	glia	0.0011
Q9VIC9	FALSE	oenocyte	-0.3627
Q9VIC9	FALSE	muscle	0.4958
Q9VIC9	FALSE	hemocytes	0.119
Q9VIC9	FALSE	heart	0.1807
Q9VIC9	FALSE	wing.disc	0.2543
Q9VIC9	FALSE	trachea	0.2545
Q9VIC9	FALSE	neurons	0.4314
Q9VHL2	FALSE	gut	0.5827
Q9VHL2	FALSE	fat	0.8099
Q9VHL2	FALSE	glia	0.0462
Q9VHL2	FALSE	oenocyte	-0.1173
Q9VHL2	FALSE	muscle	0.4813
Q9VHL2	FALSE	hemocytes	0.2474
Q9VHL2	FALSE	heart	-0.2279
Q9VHL2	FALSE	wing.disc	-0.4818
Q9VHL2	FALSE	trachea	0.3559
Q9VHL2	FALSE	neurons	0.2168
M9NEZ5	TRUE	gut	0.8752
M9NEZ5	TRUE	fat	1.0972
M9NEZ5	TRUE	glia	0.0136
M9NEZ5	TRUE	oenocyte	-0.0709
M9NEZ5	TRUE	muscle	1.1165
M9NEZ5	TRUE	hemocytes	0.311
M9NEZ5	TRUE	heart	0.1321
M9NEZ5	TRUE	wing.disc	-0.0941
M9NEZ5	TRUE	trachea	0.7868
M9NEZ5	TRUE	neurons	0.3859
A0A0B4KHF0	TRUE	gut	2.441
A0A0B4KHF0	TRUE	fat	0.4263
A0A0B4KHF0	TRUE	glia	0.7059
A0A0B4KHF0	TRUE	oenocyte	0.4048
A0A0B4KHF0	TRUE	muscle	1.4371
A0A0B4KHF0	TRUE	hemocytes	1.3256
A0A0B4KHF0	TRUE	heart	0.6205
A0A0B4KHF0	TRUE	wing.disc	0.4623
A0A0B4KHF0	TRUE	trachea	1.4171
A0A0B4KHF0	TRUE	neurons	0.7896
Q9VK85	FALSE	gut	0.9077
Q9VK85	FALSE	fat	0.8914
Q9VK85	FALSE	glia	-0.1782
Q9VK85	FALSE	oenocyte	-0.3315
Q9VK85	FALSE	muscle	0.941
Q9VK85	FALSE	hemocytes	0.1149
Q9VK85	FALSE	heart	0.1398
Q9VK85	FALSE	wing.disc	0.0432
Q9VK85	FALSE	trachea	0.2872
Q9VK85	FALSE	neurons	0.231
Q9VXI1	FALSE	gut	0.8458
Q9VXI1	FALSE	fat	1.2618
Q9VXI1	FALSE	glia	0.0307
Q9VXI1	FALSE	oenocyte	0.085
Q9VXI1	FALSE	muscle	0.6124
Q9VXI1	FALSE	hemocytes	0.1548
Q9VXI1	FALSE	heart	-0.0466
Q9VXI1	FALSE	wing.disc	-0.3389
Q9VXI1	FALSE	trachea	0.1531
Q9VXI1	FALSE	neurons	0.1425
Q9VL01	TRUE	gut	1.3919
Q9VL01	TRUE	fat	1.6385
Q9VL01	TRUE	glia	0.9367
Q9VL01	TRUE	oenocyte	-0.1725
Q9VL01	TRUE	muscle	1.011
Q9VL01	TRUE	hemocytes	1.0973
Q9VL01	TRUE	heart	0.6386
Q9VL01	TRUE	wing.disc	0.6742
Q9VL01	TRUE	trachea	0.9276
Q9VL01	TRUE	neurons	0.8427
Q9VMV5	TRUE	gut	0.4513
Q9VMV5	TRUE	fat	1.6327
Q9VMV5	TRUE	glia	-0.0033
Q9VMV5	TRUE	oenocyte	-0.5599
Q9VMV5	TRUE	muscle	0.579
Q9VMV5	TRUE	hemocytes	1.2473
Q9VMV5	TRUE	heart	0.3409
Q9VMV5	TRUE	wing.disc	0.1539
Q9VMV5	TRUE	trachea	0.4717
Q9VMV5	TRUE	neurons	0.2547
Q9VYV3	TRUE	gut	1.3283
Q9VYV3	TRUE	fat	1.1753
Q9VYV3	TRUE	glia	-0.229
Q9VYV3	TRUE	oenocyte	-0.6356
Q9VYV3	TRUE	muscle	0.886
Q9VYV3	TRUE	hemocytes	0.3069
Q9VYV3	TRUE	heart	0.0142
Q9VYV3	TRUE	wing.disc	-0.2882
Q9VYV3	TRUE	trachea	0.2509
Q9VYV3	TRUE	neurons	0.1145
Q9VMY5	FALSE	gut	0.9461
Q9VMY5	FALSE	fat	1.3763
Q9VMY5	FALSE	glia	0.2326
Q9VMY5	FALSE	oenocyte	-0.1789
Q9VMY5	FALSE	muscle	0.9398
Q9VMY5	FALSE	hemocytes	0.5403
Q9VMY5	FALSE	heart	0.358
Q9VMY5	FALSE	wing.disc	0.2546
Q9VMY5	FALSE	trachea	0.4269
Q9VMY5	FALSE	neurons	0.4392
Q9VQB4	FALSE	gut	0.4804
Q9VQB4	FALSE	fat	1.2341
Q9VQB4	FALSE	glia	-0.0376
Q9VQB4	FALSE	oenocyte	-0.0988
Q9VQB4	FALSE	muscle	0.5023
Q9VQB4	FALSE	hemocytes	-0.0831
Q9VQB4	FALSE	heart	-0.1322
Q9VQB4	FALSE	wing.disc	-0.313
Q9VQB4	FALSE	trachea	0.1776
Q9VQB4	FALSE	neurons	0.1842
A0A0C4FEI8	FALSE	gut	0.3923
A0A0C4FEI8	FALSE	fat	0.733
A0A0C4FEI8	FALSE	glia	-0.0642
A0A0C4FEI8	FALSE	oenocyte	-0.4228
A0A0C4FEI8	FALSE	muscle	0.4606
A0A0C4FEI8	FALSE	hemocytes	0.1896
A0A0C4FEI8	FALSE	heart	-0.0719
A0A0C4FEI8	FALSE	wing.disc	-0.2818
A0A0C4FEI8	FALSE	trachea	0.2387
A0A0C4FEI8	FALSE	neurons	0.1315
B7YZU7	TRUE	gut	0.8793
B7YZU7	TRUE	fat	0.8707
B7YZU7	TRUE	glia	0.5466
B7YZU7	TRUE	oenocyte	2.4462
B7YZU7	TRUE	muscle	0.6244
B7YZU7	TRUE	hemocytes	0.7182
B7YZU7	TRUE	heart	0.2172
B7YZU7	TRUE	wing.disc	-0.1138
B7YZU7	TRUE	trachea	0.738
B7YZU7	TRUE	neurons	0.7655
Q9VWI2	FALSE	gut	0.6038
Q9VWI2	FALSE	fat	0.9422
Q9VWI2	FALSE	glia	-0.0835
Q9VWI2	FALSE	oenocyte	-0.2968
Q9VWI2	FALSE	muscle	0.6585
Q9VWI2	FALSE	hemocytes	0.1441
Q9VWI2	FALSE	heart	-0.0041
Q9VWI2	FALSE	wing.disc	-0.1574
Q9VWI2	FALSE	trachea	0.3215
Q9VWI2	FALSE	neurons	0.1551
Q8I0D4	TRUE	muscle	1.3691
Q8I0D4	TRUE	hemocytes	-0.4304
E2QCG7	FALSE	gut	0.7056
E2QCG7	FALSE	fat	1.064
E2QCG7	FALSE	glia	0.1617
E2QCG7	FALSE	oenocyte	-0.4838
E2QCG7	FALSE	muscle	0.5744
E2QCG7	FALSE	hemocytes	0.0971
E2QCG7	FALSE	heart	0.1802
E2QCG7	FALSE	wing.disc	-0.0488
E2QCG7	FALSE	trachea	0.6192
E2QCG7	FALSE	neurons	0.2909
Q9VSS1	FALSE	gut	0.4839
Q9VSS1	FALSE	fat	1.1272
Q9VSS1	FALSE	glia	-0.1037
Q9VSS1	FALSE	oenocyte	-0.537
Q9VSS1	FALSE	muscle	0.6392
Q9VSS1	FALSE	hemocytes	0.1172
Q9VSS1	FALSE	heart	0.0084
Q9VSS1	FALSE	wing.disc	-0.1168
Q9VSS1	FALSE	trachea	0.2994
Q9VSS1	FALSE	neurons	0.266
Q7KMQ0	FALSE	gut	0.8855
Q7KMQ0	FALSE	fat	0.9676
Q7KMQ0	FALSE	glia	-0.0012
Q7KMQ0	FALSE	oenocyte	-0.2198
Q7KMQ0	FALSE	muscle	0.6559
Q7KMQ0	FALSE	hemocytes	0.1947
Q7KMQ0	FALSE	heart	-0.2595
Q7KMQ0	FALSE	wing.disc	-0.4672
Q7KMQ0	FALSE	trachea	0.2298
Q7KMQ0	FALSE	neurons	0.1665
A0A0B4K7G4	FALSE	gut	0.4891
A0A0B4K7G4	FALSE	fat	1.0663
A0A0B4K7G4	FALSE	glia	-0.0206
A0A0B4K7G4	FALSE	oenocyte	-0.4656
A0A0B4K7G4	FALSE	muscle	0.6999
A0A0B4K7G4	FALSE	hemocytes	0.1848
A0A0B4K7G4	FALSE	heart	0.2361
A0A0B4K7G4	FALSE	wing.disc	0.1054
A0A0B4K7G4	FALSE	trachea	0.529
A0A0B4K7G4	FALSE	neurons	0.3107
M9PHP7	TRUE	glia	0.3184
M9PHP7	TRUE	oenocyte	-0.2026
M9PHP7	TRUE	muscle	1.5033
M9PHP7	TRUE	hemocytes	0.1601
M9PHP7	TRUE	heart	0.431
M9PHP7	TRUE	wing.disc	0.3736
M9PHP7	TRUE	trachea	0.5377
M9PHP7	TRUE	neurons	0.3543
P29613-1	FALSE	gut	0.2771
P29613-1	FALSE	fat	0.8985
P29613-1	FALSE	glia	0.0287
P29613-1	FALSE	oenocyte	-0.6574
P29613-1	FALSE	muscle	0.3778
P29613-1	FALSE	hemocytes	0.1634
P29613-1	FALSE	heart	0.0043
P29613-1	FALSE	wing.disc	-0.2339
P29613-1	FALSE	trachea	0.4446
P29613-1	FALSE	neurons	0.3413
Q9VKB0	FALSE	gut	0.5149
Q9VKB0	FALSE	fat	1.1235
Q9VKB0	FALSE	glia	-0.4223
Q9VKB0	FALSE	oenocyte	-0.7779
Q9VKB0	FALSE	muscle	0.7157
Q9VKB0	FALSE	hemocytes	0.1505
Q9VKB0	FALSE	heart	-0.1109
Q9VKB0	FALSE	wing.disc	-0.2947
Q9VKB0	FALSE	trachea	0.3492
Q9VKB0	FALSE	neurons	0.1662
Q9VVU1	FALSE	gut	0.5899
Q9VVU1	FALSE	fat	0.9331
Q9VVU1	FALSE	glia	-0.1702
Q9VVU1	FALSE	oenocyte	-0.1695
Q9VVU1	FALSE	muscle	0.4214
Q9VVU1	FALSE	hemocytes	-0.0293
Q9VVU1	FALSE	heart	-0.2232
Q9VVU1	FALSE	wing.disc	-0.4111
Q9VVU1	FALSE	trachea	0.0229
Q9VVU1	FALSE	neurons	0.0271
Q9VSW1	FALSE	gut	0.6222
Q9VSW1	FALSE	fat	1.144
Q9VSW1	FALSE	glia	-0.005
Q9VSW1	FALSE	oenocyte	-0.3974
Q9VSW1	FALSE	muscle	0.572
Q9VSW1	FALSE	hemocytes	0.1306
Q9VSW1	FALSE	heart	-0.0103
Q9VSW1	FALSE	wing.disc	-0.2318
Q9VSW1	FALSE	trachea	0.2544
Q9VSW1	FALSE	neurons	0.1735
Q9V3V6	FALSE	gut	0.5808
Q9V3V6	FALSE	fat	0.7165
Q9V3V6	FALSE	glia	0.0059
Q9V3V6	FALSE	oenocyte	-0.278
Q9V3V6	FALSE	muscle	0.7928
Q9V3V6	FALSE	hemocytes	0.1632
Q9V3V6	FALSE	heart	-0.11
Q9V3V6	FALSE	wing.disc	-0.2449
Q9V3V6	FALSE	trachea	0.2884
Q9V3V6	FALSE	neurons	0.2163
O18413	FALSE	gut	0.8102
O18413	FALSE	fat	0.9536
O18413	FALSE	glia	0.0381
O18413	FALSE	oenocyte	-0.3413
O18413	FALSE	muscle	0.7742
O18413	FALSE	hemocytes	0.2988
O18413	FALSE	heart	-0.2836
O18413	FALSE	wing.disc	-0.7223
O18413	FALSE	trachea	0.2753
O18413	FALSE	neurons	0.1962
A0A0B4LIJ0	FALSE	gut	0.2359
A0A0B4LIJ0	FALSE	fat	0.8931
A0A0B4LIJ0	FALSE	glia	0.0002
A0A0B4LIJ0	FALSE	oenocyte	-0.3135
A0A0B4LIJ0	FALSE	muscle	0.7925
A0A0B4LIJ0	FALSE	hemocytes	0.1241
A0A0B4LIJ0	FALSE	heart	-0.2155
A0A0B4LIJ0	FALSE	wing.disc	-0.4554
A0A0B4LIJ0	FALSE	trachea	0.2659
A0A0B4LIJ0	FALSE	neurons	0.2006
P06607	TRUE	gut	1.0487
P06607	TRUE	fat	1.6819
P06607	TRUE	glia	-0.6929
P06607	TRUE	oenocyte	-1.2576
P06607	TRUE	muscle	1.2854
P06607	TRUE	hemocytes	-0.2843
P06607	TRUE	heart	-0.1783
P06607	TRUE	wing.disc	-0.2546
P06607	TRUE	trachea	0.0044
P06607	TRUE	neurons	-0.1079
B5RIV0	FALSE	gut	0.4378
B5RIV0	FALSE	fat	0.6838
B5RIV0	FALSE	glia	-0.0278
B5RIV0	FALSE	oenocyte	-0.3884
B5RIV0	FALSE	muscle	0.5395
B5RIV0	FALSE	hemocytes	0.024
B5RIV0	FALSE	heart	0.0454
B5RIV0	FALSE	wing.disc	-0.1041
B5RIV0	FALSE	trachea	0.4238
B5RIV0	FALSE	neurons	0.3555
Q8MT58	FALSE	gut	0.4197
Q8MT58	FALSE	fat	1.2359
Q8MT58	FALSE	glia	0.1783
Q8MT58	FALSE	oenocyte	-0.4325
Q8MT58	FALSE	muscle	0.3166
Q8MT58	FALSE	hemocytes	0.0328
Q8MT58	FALSE	heart	0.1549
Q8MT58	FALSE	wing.disc	-0.1309
Q8MT58	FALSE	trachea	0.4519
Q8MT58	FALSE	neurons	0.1503
A1Z992	FALSE	gut	0.5878
A1Z992	FALSE	fat	1.1378
A1Z992	FALSE	glia	-0.0908
A1Z992	FALSE	oenocyte	-0.3904
A1Z992	FALSE	muscle	0.3409
A1Z992	FALSE	hemocytes	-0.0149
A1Z992	FALSE	heart	0.0522
A1Z992	FALSE	wing.disc	-0.1642
A1Z992	FALSE	trachea	0.2493
A1Z992	FALSE	neurons	0.1556
Q95RS6	TRUE	gut	1.3494
Q95RS6	TRUE	fat	1.3994
Q95RS6	TRUE	glia	0.5664
Q95RS6	TRUE	oenocyte	0.1492
Q95RS6	TRUE	muscle	1.8234
Q95RS6	TRUE	hemocytes	0.351
Q95RS6	TRUE	heart	0.5713
Q95RS6	TRUE	wing.disc	0.3789
Q95RS6	TRUE	trachea	0.9487
Q95RS6	TRUE	neurons	0.6011
Q9VW54	FALSE	gut	0.6234
Q9VW54	FALSE	fat	0.9095
Q9VW54	FALSE	glia	0.0892
Q9VW54	FALSE	oenocyte	-0.286
Q9VW54	FALSE	muscle	0.4557
Q9VW54	FALSE	hemocytes	0.1606
Q9VW54	FALSE	heart	0.0095
Q9VW54	FALSE	wing.disc	-0.0969
Q9VW54	FALSE	trachea	0.3441
Q9VW54	FALSE	neurons	0.2229
Q9V3G1	FALSE	gut	0.4531
Q9V3G1	FALSE	fat	1.0624
Q9V3G1	FALSE	glia	-0.75
Q9V3G1	FALSE	oenocyte	-1.7936
Q9V3G1	FALSE	muscle	1.8008
Q9V3G1	FALSE	hemocytes	-0.3575
Q9V3G1	FALSE	heart	-0.001
Q9V3G1	FALSE	wing.disc	-0.0606
Q9V3G1	FALSE	trachea	0.0916
Q9V3G1	FALSE	neurons	0.0274
M9PH73	FALSE	muscle	1.4936
M9PH73	FALSE	hemocytes	0.0497
Q9VLG9	FALSE	gut	0.9378
Q9VLG9	FALSE	fat	2.0294
Q9VLG9	FALSE	glia	0.2328
Q9VLG9	FALSE	oenocyte	-0.2229
Q9VLG9	FALSE	muscle	0.5263
Q9VLG9	FALSE	hemocytes	0.1056
Q9VLG9	FALSE	heart	-0.0015
Q9VLG9	FALSE	wing.disc	-0.3659
Q9VLG9	FALSE	trachea	0.4397
Q9VLG9	FALSE	neurons	0.5061
Q95TL8	TRUE	gut	1.7215
Q95TL8	TRUE	fat	1.6544
Q95TL8	TRUE	glia	0.4477
Q95TL8	TRUE	oenocyte	-0.0051
Q95TL8	TRUE	muscle	1.2708
Q95TL8	TRUE	hemocytes	0.3941
Q95TL8	TRUE	heart	0.4727
Q95TL8	TRUE	wing.disc	0.1386
Q95TL8	TRUE	trachea	0.8392
Q95TL8	TRUE	neurons	0.3585
Q7JQR3	TRUE	gut	1.158
Q7JQR3	TRUE	fat	1.3797
Q7JQR3	TRUE	glia	0.1068
Q7JQR3	TRUE	oenocyte	-0.0018
Q7JQR3	TRUE	muscle	0.8351
[truncated: 9,931 more rows]

## Sheet: Supplementary Figure 9C
sample	Dim.1	Dim.2
ctrl.01	-11.2207	-2.62267
ctrl.02	-13.5805	-1.91542
ctrl.03	-11.6933	-1.58319
myo1a.1	3.93518	5.85655
myo1a.2	3.12251	6.20096
myo1a.3	0.648078	6.61106
lpp.1	9.0225	-4.22471
lpp.2	10.0892	-4.83264
lpp.3	9.67695	-3.48993
ctrl.05	8.8738	-4.72765
ctrl.06	8.68166	-3.9977
repo.1	10.1357	1.81881
repo.2	-0.200132	12.0041
repo.3	8.60067	0.448196
prome30.1	-4.73897	-3.10725
prome30.2	-18.1785	-1.98238
prome30.3	-13.1742	-0.456159
ctrl.07	-9.69419	-6.78307
ctrl.08	-8.70881	-5.82226
ctrl.09	-7.64567	-5.01119
mef2.1	14.6278	-0.624793
mef2.2	17.4946	-0.256742
mef2.3	13.7423	-0.800003
hml30.1	-7.18154	6.44288
hml30.2	-10.0444	6.78605
hml30.3	-2.58996	6.06914
ctrl.10	7.98754	-5.42827
ctrl.11	9.28036	-4.82765
ctrl.12	11.1012	-3.30241
hand.1	-1.08154	8.97709
hand.2	-4.81333	7.9023
hand.3	3.35291	10.5765
ms1096.1	-4.92833	-2.1804
ms1096.2	-12.1469	-7.0138
ms1096.3	-8.75183	-4.70336
ctrl.13	-11.2092	2.161
ctrl.14	-18.6298	3.80752
ctrl.15	-8.77801	2.8683
btl30.1	18.5254	4.79537
btl30.2	14.4917	4.93212
elav30.1	-3.55931	-5.71325
elav30.2	6.55627	-6.7943
elav30.3	2.60305	-6.05676

## Sheet: Supplementary Figure 9D
score	class	score.normalized	fdr	tissue
2.6765	TRUE	1	0	gut
2.1096	FALSE	0.790192	0.5	gut
2.1028	TRUE	0.787676	0.333333	gut
1.9395	TRUE	0.727239	0.25	gut
1.9293	TRUE	0.723464	0.2	gut
1.8654	TRUE	0.699815	0.166667	gut
1.857	FALSE	0.696706	0.285714	gut
1.8565	TRUE	0.696521	0.25	gut
1.84	TRUE	0.690415	0.222222	gut
1.8396	TRUE	0.690266	0.2	gut
1.8275	TRUE	0.685788	0.181818	gut
1.7826	FALSE	0.669171	0.25	gut
1.7651	TRUE	0.662694	0.230769	gut
1.7579	TRUE	0.66003	0.214286	gut
1.7447	TRUE	0.655144	0.2	gut
1.7354	TRUE	0.651702	0.1875	gut
1.7215	TRUE	0.646558	0.176471	gut
1.7092	TRUE	0.642006	0.166667	gut
1.6917	TRUE	0.635529	0.157895	gut
1.6916	TRUE	0.635492	0.15	gut
1.6696	TRUE	0.62735	0.142857	gut
1.6675	TRUE	0.626573	0.136364	gut
1.6646	TRUE	0.6255	0.130435	gut
1.6546	TRUE	0.621799	0.125	gut
1.6447	TRUE	0.618135	0.12	gut
1.6439	TRUE	0.617839	0.115385	gut
1.6438	TRUE	0.617802	0.111111	gut
1.6383	TRUE	0.615766	0.107143	gut
1.6257	TRUE	0.611103	0.103448	gut
1.6159	TRUE	0.607476	0.1	gut
1.6114	TRUE	0.605811	0.0967742	gut
1.6112	TRUE	0.605736	0.09375	gut
1.6093	TRUE	0.605033	0.0909091	gut
1.6035	TRUE	0.602887	0.0882353	gut
1.5852	TRUE	0.596114	0.0857143	gut
1.5828	TRUE	0.595226	0.0833333	gut
1.5642	TRUE	0.588342	0.0810811	gut
1.5618	TRUE	0.587454	0.0789474	gut
1.5417	TRUE	0.580015	0.0769231	gut
1.5413	TRUE	0.579867	0.075	gut
1.5335	TRUE	0.57698	0.0731707	gut
1.5209	TRUE	0.572317	0.0714286	gut
1.5152	TRUE	0.570207	0.0697674	gut
1.5129	TRUE	0.569356	0.0681818	gut
1.5126	TRUE	0.569245	0.0666667	gut
1.4976	TRUE	0.563694	0.0652174	gut
1.4956	TRUE	0.562953	0.0638298	gut
1.4772	TRUE	0.556144	0.0625	gut
1.4643	TRUE	0.551369	0.0612245	gut
1.461	TRUE	0.550148	0.06	gut
1.4578	TRUE	0.548964	0.0588235	gut
1.456	TRUE	0.548298	0.0576923	gut
1.4479	TRUE	0.5453	0.0566038	gut
1.4478	TRUE	0.545263	0.0555556	gut
1.4475	TRUE	0.545152	0.0545455	gut
1.4467	TRUE	0.544856	0.0535714	gut
1.4446	TRUE	0.544078	0.0526316	gut
1.4412	TRUE	0.54282	0.0517241	gut
1.4384	TRUE	0.541784	0.0508475	gut
1.4379	TRUE	0.541599	0.05	gut
1.4334	TRUE	0.539933	0.0491803	gut
1.4278	TRUE	0.537861	0.0483871	gut
1.4276	TRUE	0.537787	0.047619	gut
1.4236	TRUE	0.536306	0.046875	gut
1.4176	TRUE	0.534086	0.0461538	gut
1.4146	TRUE	0.532976	0.0454545	gut
1.4104	TRUE	0.531421	0.0447761	gut
1.4085	TRUE	0.530718	0.0441176	gut
1.4002	TRUE	0.527646	0.0434783	gut
1.3919	TRUE	0.524574	0.0428571	gut
1.3718	TRUE	0.517135	0.0422535	gut
1.3686	TRUE	0.515951	0.0416667	gut
1.356	TRUE	0.511288	0.0410959	gut
1.3513	TRUE	0.509548	0.0405405	gut
1.3494	TRUE	0.508845	0.04	gut
1.3492	TRUE	0.508771	0.0394737	gut
1.3428	TRUE	0.506403	0.038961	gut
1.3421	TRUE	0.506144	0.0384615	gut
1.3384	TRUE	0.504774	0.0379747	gut
1.33	TRUE	0.501665	0.0375	gut
1.3283	TRUE	0.501036	0.037037	gut
1.3214	TRUE	0.498483	0.0365854	gut
1.3111	TRUE	0.494671	0.0361446	gut
1.3075	TRUE	0.493338	0.0357143	gut
1.3042	TRUE	0.492117	0.0352941	gut
1.3021	TRUE	0.49134	0.0348837	gut
1.301	TRUE	0.490933	0.0344828	gut
1.2992	TRUE	0.490266	0.0340909	gut
1.2958	TRUE	0.489008	0.0337079	gut
1.2903	TRUE	0.486973	0.0333333	gut
1.2891	TRUE	0.486528	0.032967	gut
1.2854	TRUE	0.485159	0.0326087	gut
1.2828	TRUE	0.484197	0.0322581	gut
1.2806	TRUE	0.483383	0.0319149	gut
1.2744	TRUE	0.481088	0.0315789	gut
1.2705	TRUE	0.479645	0.03125	gut
1.2563	TRUE	0.474389	0.0309278	gut
1.2522	FALSE	0.472872	0.0408163	gut
1.2515	TRUE	0.472613	0.040404	gut
1.2507	TRUE	0.472317	0.04	gut
1.2377	FALSE	0.467506	0.049505	gut
1.2306	TRUE	0.464878	0.0490196	gut
1.2284	TRUE	0.464064	0.0485437	gut
1.2279	TRUE	0.463879	0.0480769	gut
1.2258	TRUE	0.463101	0.047619	gut
1.2247	TRUE	0.462694	0.0471698	gut
1.2142	TRUE	0.458808	0.046729	gut
1.2093	TRUE	0.456995	0.0462963	gut
1.2077	TRUE	0.456403	0.0458716	gut
1.194	TRUE	0.451332	0.0454545	gut
1.1781	TRUE	0.445448	0.045045	gut
1.1663	TRUE	0.441081	0.0446429	gut
1.1659	TRUE	0.440933	0.0442478	gut
1.1616	TRUE	0.439341	0.0438596	gut
1.1586	TRUE	0.438231	0.0434783	gut
1.158	TRUE	0.438009	0.0431034	gut
1.1488	TRUE	0.434604	0.042735	gut
1.1405	TRUE	0.431532	0.0423729	gut
1.1315	TRUE	0.428201	0.0420168	gut
1.1313	TRUE	0.428127	0.0416667	gut
1.124	TRUE	0.425426	0.0413223	gut
1.1222	TRUE	0.424759	0.0409836	gut
1.1217	TRUE	0.424574	0.0406504	gut
1.1101	TRUE	0.420281	0.0403226	gut
1.1092	TRUE	0.419948	0.04	gut
1.0723	TRUE	0.406292	0.0396825	gut
1.0719	TRUE	0.406144	0.0393701	gut
1.0571	TRUE	0.400666	0.0390625	gut
1.0534	TRUE	0.399297	0.0387597	gut
1.0528	TRUE	0.399075	0.0384615	gut
1.0496	TRUE	0.39789	0.0381679	gut
1.0487	TRUE	0.397557	0.0378788	gut
1.0431	TRUE	0.395485	0.037594	gut
1.0364	TRUE	0.393005	0.0373134	gut
1.0361	TRUE	0.392894	0.037037	gut
1.0356	TRUE	0.392709	0.0367647	gut
1.0231	TRUE	0.388083	0.0364964	gut
1.0181	FALSE	0.386232	0.0434783	gut
1.0137	TRUE	0.384604	0.0431655	gut
0.9899	TRUE	0.375796	0.0428571	gut
0.9886	TRUE	0.375315	0.0425532	gut
0.9885	TRUE	0.375278	0.0422535	gut
0.9843	TRUE	0.373723	0.041958	gut
0.9835	TRUE	0.373427	0.0416667	gut
0.9658	TRUE	0.366876	0.0413793	gut
0.9575	TRUE	0.363805	0.0410959	gut
0.9573	TRUE	0.363731	0.0408163	gut
0.9561	TRUE	0.363286	0.0405405	gut
0.9543	TRUE	0.36262	0.0402685	gut
0.9461	TRUE	0.359585	0.04	gut
0.9419	TRUE	0.358031	0.0397351	gut
0.9381	TRUE	0.356625	0.0394737	gut
0.9378	TRUE	0.356514	0.0392157	gut
0.9376	TRUE	0.35644	0.038961	gut
0.9366	FALSE	0.35607	0.0451613	gut
0.9232	TRUE	0.35111	0.0448718	gut
0.9211	TRUE	0.350333	0.044586	gut
0.9176	TRUE	0.349038	0.0443038	gut
0.9115	TRUE	0.34678	0.0440252	gut
0.9102	TRUE	0.346299	0.04375	gut
0.9089	TRUE	0.345818	0.0434783	gut
0.9081	FALSE	0.345522	0.0493827	gut
0.9077	FALSE	0.345374	0.0552147	gut
0.9045	TRUE	0.344189	0.054878	gut
0.9035	TRUE	0.343819	0.0545455	gut
0.9004	FALSE	0.342672	0.060241	gut
0.8988	TRUE	0.34208	0.0598802	gut
0.8974	TRUE	0.341562	0.0595238	gut
0.8925	TRUE	0.339748	0.0591716	gut
0.8916	TRUE	0.339415	0.0588235	gut
0.8896	TRUE	0.338675	0.0584795	gut
0.8863	FALSE	0.337454	0.0639535	gut
0.8855	FALSE	0.337158	0.0693642	gut
0.8793	TRUE	0.334863	0.0689655	gut
0.8779	TRUE	0.334345	0.0685714	gut
0.8777	TRUE	0.334271	0.0681818	gut
0.8776	FALSE	0.334234	0.0734463	gut
0.8752	TRUE	0.333346	0.0730337	gut
0.8746	FALSE	0.333124	0.0782123	gut
0.8708	TRUE	0.331717	0.0777778	gut
0.8657	TRUE	0.32983	0.0773481	gut
0.8556	TRUE	0.326092	0.0769231	gut
0.8548	FALSE	0.325796	0.0819672	gut
0.8483	TRUE	0.32339	0.0815217	gut
0.8478	TRUE	0.323205	0.0806452	gut
0.8478	TRUE	0.323205	0.0806452	gut
0.8457	TRUE	0.322428	0.0802139	gut
0.845	TRUE	0.322169	0.0797872	gut
0.8408	TRUE	0.320614	0.0793651	gut
0.838	TRUE	0.319578	0.0789474	gut
0.8333	TRUE	0.317839	0.078534	gut
0.8303	TRUE	0.316728	0.078125	gut
0.8299	TRUE	0.31658	0.0777202	gut
0.8284	TRUE	0.316025	0.0773196	gut
0.8234	TRUE	0.314175	0.0769231	gut
0.823	TRUE	0.314027	0.0765306	gut
0.8222	TRUE	0.313731	0.0761421	gut
0.8176	FALSE	0.312028	0.0808081	gut
0.8138	TRUE	0.310622	0.080402	gut
0.8136	TRUE	0.310548	0.08	gut
0.8116	TRUE	0.309808	0.079602	gut
0.8102	FALSE	0.309289	0.0841584	gut
0.8053	TRUE	0.307476	0.0837438	gut
0.8041	TRUE	0.307032	0.0833333	gut
0.8021	TRUE	0.306292	0.0829268	gut
0.801	TRUE	0.305885	0.0825243	gut
0.7997	TRUE	0.305403	0.0821256	gut
0.795	TRUE	0.303664	0.0817308	gut
0.7935	TRUE	0.303109	0.0813397	gut
0.7909	TRUE	0.302147	0.0809524	gut
0.7855	TRUE	0.300148	0.0805687	gut
0.7784	TRUE	0.29752	0.0801887	gut
0.7779	TRUE	0.297335	0.0798122	gut
0.7776	TRUE	0.297224	0.0794393	gut
0.7723	TRUE	0.295263	0.0790698	gut
0.7716	TRUE	0.295004	0.0787037	gut
0.7623	TRUE	0.291562	0.078341	gut
0.7609	TRUE	0.291044	0.0779817	gut
0.7599	TRUE	0.290674	0.0776256	gut
0.7552	TRUE	0.288934	0.0772727	gut
0.7494	TRUE	0.286788	0.0769231	gut
0.7463	TRUE	0.28564	0.0765766	gut
0.7451	FALSE	0.285196	0.0807175	gut
0.7403	FALSE	0.28342	0.0848214	gut
0.7393	TRUE	0.28305	0.0844444	gut
0.7387	TRUE	0.282828	0.0840708	gut
0.7374	TRUE	0.282346	0.0837004	gut
0.7365	FALSE	0.282013	0.0877193	gut
0.7327	FALSE	0.280607	0.0917031	gut
0.7325	TRUE	0.280533	0.0913043	gut
0.7279	FALSE	0.27883	0.0952381	gut
0.7254	TRUE	0.277905	0.0948276	gut
0.7233	TRUE	0.277128	0.0944206	gut
0.7224	TRUE	0.276795	0.0940171	gut
0.7216	TRUE	0.276499	0.093617	gut
0.7213	TRUE	0.276388	0.0932203	gut
0.7205	TRUE	0.276092	0.092827	gut
0.7188	TRUE	0.275463	0.092437	gut
0.7163	FALSE	0.274537	0.0962343	gut
0.7146	TRUE	0.273908	0.0958333	gut
0.7136	TRUE	0.273538	0.0954357	gut
0.7132	TRUE	0.27339	0.0950413	gut
0.7131	FALSE	0.273353	0.0987654	gut
0.7127	FALSE	0.273205	0.102459	gut
0.7118	TRUE	0.272872	0.102041	gut
0.7116	TRUE	0.272798	0.101626	gut
0.7114	TRUE	0.272724	0.101215	gut
0.7089	TRUE	0.271799	0.100806	gut
0.7086	FALSE	0.271688	0.104418	gut
0.7066	TRUE	0.270947	0.104	gut
0.7063	TRUE	0.270836	0.103586	gut
0.7061	FALSE	0.270762	0.107143	gut
0.7056	FALSE	0.270577	0.110672	gut
0.7055	FALSE	0.27054	0.114173	gut
0.7051	TRUE	0.270392	0.113725	gut
0.7042	TRUE	0.270059	0.113281	gut
0.6947	TRUE	0.266543	0.11284	gut
0.6938	TRUE	0.26621	0.112403	gut
0.6905	TRUE	0.264989	0.111969	gut
0.6904	TRUE	0.264952	0.111538	gut
0.6901	TRUE	0.264841	0.111111	gut
0.6897	TRUE	0.264693	0.110687	gut
0.6877	TRUE	0.263953	0.110266	gut
0.6861	TRUE	0.26336	0.109848	gut
0.6831	TRUE	0.26225	0.109434	gut
0.6816	TRUE	0.261695	0.109023	gut
0.6815	TRUE	0.261658	0.108614	gut
0.6813	TRUE	0.261584	0.108209	gut
0.6791	TRUE	0.26077	0.107807	gut
0.6786	TRUE	0.260585	0.107407	gut
0.6782	TRUE	0.260437	0.107011	gut
0.678	TRUE	0.260363	0.106618	gut
0.677	TRUE	0.259993	0.106227	gut
0.6766	TRUE	0.259845	0.105839	gut
0.6726	TRUE	0.258364	0.105455	gut
0.67	TRUE	0.257402	0.105072	gut
0.6604	FALSE	0.253849	0.108303	gut
0.6576	TRUE	0.252813	0.107914	gut
0.6575	TRUE	0.252776	0.107527	gut
0.656	TRUE	0.252221	0.107143	gut
0.6557	TRUE	0.25211	0.106762	gut
0.6548	TRUE	0.251776	0.106383	gut
0.6546	TRUE	0.251702	0.106007	gut
0.6517	TRUE	0.250629	0.105634	gut
0.6507	TRUE	0.250259	0.105263	gut
0.6477	TRUE	0.249149	0.104895	gut
0.645	TRUE	0.24815	0.10453	gut
0.6396	FALSE	0.246151	0.107639	gut
0.6358	FALSE	0.244745	0.110727	gut
0.6336	FALSE	0.24393	0.113793	gut
0.6319	TRUE	0.243301	0.113402	gut
0.6306	TRUE	0.24282	0.113014	gut
0.6303	FALSE	0.242709	0.116041	gut
0.6294	TRUE	0.242376	0.115646	gut
0.6288	TRUE	0.242154	0.115254	gut
0.6269	TRUE	0.241451	0.114865	gut
0.6259	TRUE	0.241081	0.114478	gut
0.6258	FALSE	0.241044	0.11745	gut
0.6239	TRUE	0.24034	0.117057	gut
0.6234	TRUE	0.240155	0.116667	gut
0.6231	FALSE	0.240044	0.119601	gut
0.6227	TRUE	0.239896	0.119205	gut
0.6225	TRUE	0.239822	0.118812	gut
0.6222	TRUE	0.239711	0.118421	gut
0.6217	TRUE	0.239526	0.118033	gut
0.6208	TRUE	0.239193	0.117647	gut
0.6203	FALSE	0.239008	0.120521	gut
0.6184	TRUE	0.238305	0.12013	gut
0.6152	TRUE	0.237121	0.119741	gut
0.6144	FALSE	0.236825	0.122581	gut
0.6133	TRUE	0.236417	0.122186	gut
0.6129	FALSE	0.236269	0.125	gut
0.6109	TRUE	0.235529	0.124601	gut
0.6096	FALSE	0.235048	0.127389	gut
0.609	FALSE	0.234826	0.130159	gut
0.6082	TRUE	0.23453	0.129747	gut
0.608	TRUE	0.234456	0.129338	gut
0.6057	TRUE	0.233605	0.128931	gut
0.6034	TRUE	0.232754	0.128527	gut
0.6027	FALSE	0.232494	0.13125	gut
0.601	TRUE	0.231865	0.130841	gut
0.5996	FALSE	0.231347	0.13354	gut
0.5993	FALSE	0.231236	0.135802	gut
0.5993	TRUE	0.231236	0.135802	gut
0.5969	FALSE	0.230348	0.138462	gut
0.5945	TRUE	0.22946	0.137615	gut
0.5945	TRUE	0.22946	0.137615	gut
0.5943	TRUE	0.229386	0.137195	gut
0.5939	TRUE	0.229238	0.136778	gut
0.5914	TRUE	0.228312	0.136364	gut
0.5911	TRUE	0.228201	0.135952	gut
0.5907	FALSE	0.228053	0.138554	gut
0.5899	FALSE	0.227757	0.141141	gut
0.5892	TRUE	0.227498	0.140719	gut
0.5885	TRUE	0.227239	0.140299	gut
0.5884	TRUE	0.227202	0.139881	gut
0.5878	TRUE	0.22698	0.139466	gut
0.5836	TRUE	0.225426	0.139053	gut
0.5827	TRUE	0.225093	0.138643	gut
0.5826	TRUE	0.225056	0.138235	gut
0.5824	TRUE	0.224981	0.13783	gut
0.582	TRUE	0.224833	0.137427	gut
0.581	FALSE	0.224463	0.139942	gut
0.5808	FALSE	0.224389	0.142442	gut
0.5805	TRUE	0.224278	0.142029	gut
0.5796	TRUE	0.223945	0.141618	gut
0.5783	TRUE	0.223464	0.14121	gut
0.5782	TRUE	0.223427	0.140805	gut
0.5765	FALSE	0.222798	0.143266	gut
0.573	TRUE	0.221503	0.142857	gut
0.5651	FALSE	0.218579	0.145299	gut
0.5632	TRUE	0.217876	0.144886	gut
0.5631	TRUE	0.217839	0.144476	gut
0.5626	TRUE	0.217654	0.144068	gut
0.5612	TRUE	0.217135	0.143662	gut
0.5568	TRUE	0.215507	0.143258	gut
0.5564	TRUE	0.215359	0.142857	gut
0.5563	TRUE	0.215322	0.142458	gut
0.5548	TRUE	0.214767	0.142061	gut
0.5539	FALSE	0.214434	0.144444	gut
0.5512	FALSE	0.213434	0.146814	gut
0.5497	TRUE	0.212879	0.146409	gut
0.5494	TRUE	0.212768	0.146006	gut
0.5473	FALSE	0.211991	0.148352	gut
0.5457	TRUE	0.211399	0.147945	gut
0.5441	TRUE	0.210807	0.147541	gut
0.5428	FALSE	0.210326	0.149864	gut
0.5387	TRUE	0.208808	0.149457	gut
0.536	FALSE	0.207809	0.151762	gut
0.5326	FALSE	0.206551	0.154054	gut
0.531	TRUE	0.205959	0.153639	gut
0.5295	TRUE	0.205403	0.153226	gut
0.5267	TRUE	0.204367	0.152815	gut
0.5257	FALSE	0.203997	0.15508	gut
0.5229	TRUE	0.202961	0.154667	gut
0.5195	TRUE	0.201702	0.154255	gut
0.5191	FALSE	0.201554	0.156499	gut
0.5165	FALSE	0.200592	0.15873	gut
0.5164	FALSE	0.200555	0.16095	gut
0.5153	TRUE	0.200148	0.160526	gut
0.5149	TRUE	0.2	0.160105	gut
0.5128	TRUE	0.199223	0.159686	gut
0.5116	FALSE	0.198779	0.16188	gut
0.5115	TRUE	0.198742	0.161458	gut
0.5062	TRUE	0.19678	0.161039	gut
0.5057	FALSE	0.196595	0.163212	gut
0.5026	TRUE	0.195448	0.162791	gut
0.5019	TRUE	0.195189	0.162371	gut
0.5005	FALSE	0.194671	0.164524	gut
0.4983	FALSE	0.193856	0.16624	gut
0.4983	TRUE	0.193856	0.16624	gut
0.4894	TRUE	0.190563	0.165816	gut
0.4891	FALSE	0.190452	0.167939	gut
0.489	FALSE	0.190415	0.170051	gut
0.4854	TRUE	0.189082	0.16962	gut
0.4775	TRUE	0.186158	0.169192	gut
0.4773	TRUE	0.186084	0.168766	gut
0.4771	TRUE	0.18601	0.168342	gut
0.4764	TRUE	0.185751	0.16792	gut
0.4748	TRUE	0.185159	0.1675	gut
0.4735	FALSE	0.184678	0.169576	gut
0.471	FALSE	0.183753	0.171642	gut
0.4708	FALSE	0.183679	0.173697	gut
0.4701	FALSE	0.18342	0.175743	gut
0.4682	FALSE	0.182717	0.177778	gut
0.4645	FALSE	0.181347	0.179803	gut
0.4626	TRUE	0.180644	0.179361	gut
0.4621	TRUE	0.180459	0.178922	gut
0.4615	TRUE	0.180237	0.178484	gut
0.4609	TRUE	0.180015	0.178049	gut
0.4607	FALSE	0.179941	0.180049	gut
0.4596	TRUE	0.179534	0.179612	gut
0.4563	FALSE	0.178312	0.181598	gut
0.4561	FALSE	0.178238	0.183575	gut
0.4554	TRUE	0.177979	0.183133	gut
0.4548	TRUE	0.177757	0.182692	gut
0.4547	TRUE	0.17772	0.182254	gut
0.4541	TRUE	0.177498	0.181818	gut
0.4531	FALSE	0.177128	0.183771	gut
0.4513	TRUE	0.176462	0.183333	gut
0.4465	FALSE	0.174685	0.185273	gut
0.4452	FALSE	0.174204	0.187204	gut
0.4439	FALSE	0.173723	0.189125	gut
0.4425	TRUE	0.173205	0.188679	gut
0.4402	TRUE	0.172354	0.188235	gut
0.4398	TRUE	0.172206	0.187793	gut
0.4393	TRUE	0.172021	0.187354	gut
0.4383	TRUE	0.171651	0.186916	gut
0.4378	FALSE	0.171466	0.188811	gut
0.4372	FALSE	0.171244	0.190698	gut
0.4371	TRUE	0.171207	0.190255	gut
0.4365	TRUE	0.170984	0.189815	gut
0.4356	TRUE	0.170651	0.189376	gut
0.4346	FALSE	0.170281	0.191244	gut
0.4286	TRUE	0.168061	0.190805	gut
0.4264	FALSE	0.167246	0.192661	gut
0.4261	FALSE	0.167135	0.194508	gut
0.425	TRUE	0.166728	0.194064	gut
0.4241	FALSE	0.166395	0.1959	gut
0.4232	TRUE	0.166062	0.195455	gut
0.4226	TRUE	0.16584	0.195011	gut
0.4197	TRUE	0.164767	0.19457	gut
0.4186	TRUE	0.16436	0.194131	gut
0.415	TRUE	0.163027	0.193694	gut
0.4121	FALSE	0.161954	0.195506	gut
0.4116	TRUE	0.161769	0.195067	gut
0.4102	TRUE	0.161251	0.194631	gut
0.402	TRUE	0.158216	0.194196	gut
0.3944	FALSE	0.155403	0.195991	gut
0.3941	FALSE	0.155292	0.197778	gut
0.3935	TRUE	0.15507	0.197339	gut
0.3932	TRUE	0.154959	0.196903	gut
0.3923	TRUE	0.154626	0.196468	gut
0.3918	TRUE	0.154441	0.195604	gut
0.3918	TRUE	0.154441	0.195604	gut
0.3879	FALSE	0.152998	0.199125	gut
0.3879	FALSE	0.152998	0.199125	gut
0.3865	TRUE	0.15248	0.19869	gut
0.3833	TRUE	0.151295	0.198257	gut
0.3784	FALSE	0.149482	0.2	gut
0.3781	FALSE	0.149371	0.201735	gut
0.3778	TRUE	0.14926	0.201299	gut
0.3726	TRUE	0.147335	0.200864	gut
0.3653	TRUE	0.144634	0.200431	gut
0.3652	TRUE	0.144597	0.2	gut
0.3641	FALSE	0.144189	0.201717	gut
0.364	FALSE	0.144152	0.203426	gut
0.3558	FALSE	0.141118	0.205128	gut
0.3549	TRUE	0.140785	0.204691	gut
0.3519	TRUE	0.139674	0.204255	gut
0.3498	FALSE	0.138897	0.205945	gut
0.3481	FALSE	0.138268	0.207627	gut
0.3478	TRUE	0.138157	0.207188	gut
0.346	FALSE	0.137491	0.208861	gut
0.3459	FALSE	0.137454	0.210526	gut
0.3452	TRUE	0.137195	0.210084	gut
0.3448	TRUE	0.137047	0.209644	gut
0.3447	TRUE	0.13701	0.209205	gut
0.3424	TRUE	0.136158	0.208768	gut
0.3418	TRUE	0.135936	0.208333	gut
0.341	TRUE	0.13564	0.2079	gut
0.3405	TRUE	0.135455	0.207469	gut
0.34	TRUE	0.13527	0.207039	gut
0.3366	TRUE	0.134012	0.206612	gut
0.3362	TRUE	0.133864	0.206186	gut
0.3323	FALSE	0.13242	0.207819	gut
0.3277	TRUE	0.130718	0.207392	gut
0.3224	TRUE	0.128756	0.206967	gut
0.3222	TRUE	0.128682	0.206544	gut
0.3138	TRUE	0.125574	0.206122	gut
0.3114	TRUE	0.124685	0.205703	gut
0.3105	TRUE	0.124352	0.205285	gut
0.2971	FALSE	0.119393	0.206897	gut
0.2912	TRUE	0.117209	0.206478	gut
0.2884	TRUE	0.116173	0.206061	gut
0.2861	FALSE	0.115322	0.207661	gut
0.2816	TRUE	0.113657	0.207243	gut
0.2813	FALSE	0.113546	0.208835	gut
0.2774	TRUE	0.112102	0.208417	gut
0.2771	TRUE	0.111991	0.208	gut
0.2737	FALSE	0.110733	0.209581	gut
0.2669	TRUE	0.108216	0.209163	gut
0.2668	TRUE	0.108179	0.208748	gut
0.2661	FALSE	0.10792	0.210317	gut
0.2628	FALSE	0.106699	0.211881	gut
0.2611	FALSE	0.10607	0.213439	gut
0.2592	TRUE	0.105366	0.213018	gut
0.2585	FALSE	0.105107	0.214567	gut
0.2516	FALSE	0.102554	0.21611	gut
0.2359	FALSE	0.0967432	0.217647	gut
0.2347	TRUE	0.096299	0.217221	gut
0.2338	FALSE	0.095966	0.21875	gut
0.2318	FALSE	0.0952258	0.220273	gut
0.2264	FALSE	0.0932272	0.22179	gut
0.2258	TRUE	0.0930052	0.221359	gut
0.2105	FALSE	0.0873427	0.222868	gut
0.2101	FALSE	0.0871947	0.224371	gut
0.2076	TRUE	0.0862694	0.223938	gut
0.2056	TRUE	0.0855292	0.223507	gut
0.204	TRUE	0.0849371	0.223077	gut
0.1961	TRUE	0.0820133	0.222649	gut
0.1845	TRUE	0.0777202	0.222222	gut
0.1803	TRUE	0.0761658	0.221797	gut
0.1782	FALSE	0.0753886	0.223282	gut
0.1714	FALSE	0.0728719	0.224762	gut
0.1687	FALSE	0.0718727	0.226236	gut
0.1673	TRUE	0.0713546	0.225806	gut
0.1584	TRUE	0.0680607	0.225379	gut
0.1544	FALSE	0.0665803	0.226843	gut
0.1402	TRUE	0.0613249	0.226415	gut
0.1378	TRUE	0.0604367	0.225989	gut
0.1371	FALSE	0.0601776	0.228893	gut
0.1371	FALSE	0.0601776	0.228893	gut
0.1193	TRUE	0.0535899	0.228464	gut
0.0971	FALSE	0.0453738	0.229907	gut
0.0579	TRUE	0.030866	0.229478	gut
0.0567	FALSE	0.0304219	0.230912	gut
0.0549	TRUE	0.0297557	0.230483	gut
0.0333	FALSE	0.0217617	0.231911	gut
0.0302	TRUE	0.0206144	0.231481	gut
0.0288	TRUE	0.0200962	0.231054	gut
-0.011	FALSE	0.0053664	0.232472	gut
-0.0128	TRUE	0.00470022	0.232044	gut
-0.0239	FALSE	0.000592154	0.233456	gut
-0.0255	FALSE	0	0.234862	gut
3.198	TRUE	1	0	fat
2.9174	TRUE	0.914433	0	fat
2.7709	TRUE	0.869759	0	fat
2.7616	TRUE	0.866923	0	fat
2.5801	TRUE	0.811576	0	fat
2.4166	TRUE	0.761717	0	fat
2.2804	TRUE	0.720184	0	fat
2.233	TRUE	0.70573	0	fat
2.1218	TRUE	0.67182	0	fat
2.1071	TRUE	0.667338	0	fat
2.0852	TRUE	0.660659	0	fat
2.0457	TRUE	0.648614	0	fat
2.032	TRUE	0.644436	0	fat
2.0294	TRUE	0.643643	0	fat
2.0146	TRUE	0.63913	0	fat
1.9585	TRUE	0.622023	0	fat
1.9544	TRUE	0.620773	0	fat
1.9094	TRUE	0.60705	0	fat
1.9079	TRUE	0.606593	0	fat
1.8745	TRUE	0.596408	0	fat
1.8709	TRUE	0.59531	0	fat
1.8698	TRUE	0.594975	0	fat
1.8545	TRUE	0.590309	0	fat
1.8478	TRUE	0.588266	0	fat
1.8114	TRUE	0.577166	0	fat
1.8102	TRUE	0.5768	0	fat
1.7981	TRUE	0.57311	0	fat
1.7925	TRUE	0.571402	0	fat
1.7789	TRUE	0.567255	0	fat
1.7456	TRUE	0.557101	0	fat
1.7334	TRUE	0.55338	0	fat
1.7183	FALSE	0.548776	0.03125	fat
1.718	TRUE	0.548684	0.030303	fat
1.7173	TRUE	0.548471	0.0294118	fat
1.7129	TRUE	0.547129	0.0285714	fat
1.7123	FALSE	0.546946	0.0555556	fat
1.7091	TRUE	0.54597	0.0540541	fat
1.7074	TRUE	0.545452	0.0526316	fat
1.704	TRUE	0.544415	0.0512821	fat
1.7001	TRUE	0.543226	0.05	fat
1.6933	TRUE	0.541152	0.0487805	fat
1.6826	TRUE	0.537889	0.047619	fat
1.6819	TRUE	0.537676	0.0465116	fat
1.6804	TRUE	0.537218	0.0454545	fat
1.665	FALSE	0.532522	0.0666667	fat
1.6637	TRUE	0.532126	0.0652174	fat
1.6553	TRUE	0.529564	0.0638298	fat
1.6544	TRUE	0.52929	0.0625	fat
1.6516	TRUE	0.528436	0.0612245	fat
1.6495	TRUE	0.527796	0.06	fat
1.6385	TRUE	0.524441	0.0588235	fat
1.638	TRUE	0.524289	0.0576923	fat
1.6358	TRUE	0.523618	0.0566038	fat
1.6345	TRUE	0.523221	0.0555556	fat
1.6327	TRUE	0.522673	0.0545455	fat
1.6299	TRUE	0.521819	0.0535714	fat
1.6294	TRUE	0.521666	0.0526316	fat
1.6285	TRUE	0.521392	0.0517241	fat
1.6242	TRUE	0.520081	0.0508475	fat
1.6174	TRUE	0.518007	0.05	fat
1.5992	TRUE	0.512457	0.0491803	fat
1.5973	TRUE	0.511878	0.0483871	fat
1.5963	TRUE	0.511573	0.047619	fat
1.5763	TRUE	0.505474	0.046875	fat
1.5729	TRUE	0.504437	0.0461538	fat
1.572	TRUE	0.504162	0.0454545	fat
1.5616	TRUE	0.500991	0.0447761	fat
1.5591	TRUE	0.500229	0.0441176	fat
1.5518	FALSE	0.498003	0.057971	fat
1.5494	FALSE	0.497271	0.0714286	fat
1.5474	TRUE	0.496661	0.0704225	fat
1.5462	TRUE	0.496295	0.0694444	fat
1.5448	TRUE	0.495868	0.0684932	fat
1.543	TRUE	0.495319	0.0675676	fat
1.5408	TRUE	0.494648	0.0666667	fat
1.5407	TRUE	0.494618	0.0657895	fat
1.5354	TRUE	0.493002	0.0649351	fat
1.5263	TRUE	0.490227	0.0641026	fat
1.5156	TRUE	0.486964	0.0632911	fat
1.5126	TRUE	0.486049	0.0625	fat
1.5059	TRUE	0.484006	0.0617284	fat
1.5036	TRUE	0.483304	0.0609756	fat
1.4943	TRUE	0.480468	0.060241	fat
1.4905	TRUE	0.47931	0.0595238	fat
1.49	TRUE	0.479157	0.0588235	fat
1.4794	TRUE	0.475925	0.0581395	fat
1.4788	TRUE	0.475742	0.0574713	fat
1.4673	TRUE	0.472235	0.0568182	fat
1.467	FALSE	0.472143	0.0674157	fat
1.4618	TRUE	0.470558	0.0666667	fat
1.4578	TRUE	0.469338	0.0659341	fat
1.4517	TRUE	0.467478	0.0652174	fat
1.4499	FALSE	0.466929	0.0752688	fat
1.4476	TRUE	0.466228	0.0744681	fat
1.4463	TRUE	0.465831	0.0736842	fat
1.4437	TRUE	0.465038	0.0729167	fat
1.4409	TRUE	0.464184	0.0721649	fat
1.4385	TRUE	0.463453	0.0714286	fat
1.4368	TRUE	0.462934	0.0707071	fat
1.4353	TRUE	0.462477	0.07	fat
1.4326	FALSE	0.461653	0.0792079	fat
1.4257	TRUE	0.459549	0.0784314	fat
1.4082	TRUE	0.454213	0.0776699	fat
1.406	TRUE	0.453542	0.0769231	fat
1.3995	TRUE	0.45156	0.0761905	fat
1.3994	TRUE	0.451529	0.0754717	fat
1.3962	TRUE	0.450553	0.0747664	fat
1.3947	TRUE	0.450096	0.0740741	fat
1.3797	TRUE	0.445522	0.0733945	fat
1.3763	TRUE	0.444485	0.0727273	fat
1.3607	TRUE	0.439728	0.0720721	fat
1.3531	TRUE	0.43741	0.0714286	fat
1.3505	TRUE	0.436618	0.0707965	fat
1.3487	TRUE	0.436069	0.0701754	fat
1.3387	TRUE	0.433019	0.0695652	fat
1.3373	FALSE	0.432592	0.0775862	fat
1.3335	TRUE	0.431434	0.0769231	fat
1.3319	TRUE	0.430946	0.0762712	fat
1.3288	TRUE	0.43	0.0756303	fat
1.3286	TRUE	0.429939	0.075	fat
1.3272	TRUE	0.429512	0.0743802	fat
1.3193	FALSE	0.427103	0.0819672	fat
1.3136	TRUE	0.425365	0.0813008	fat
1.3114	TRUE	0.424694	0.0806452	fat
1.3074	TRUE	0.423475	0.08	fat
1.3002	TRUE	0.421279	0.0793651	fat
1.2969	TRUE	0.420273	0.0787402	fat
1.2968	TRUE	0.420242	0.078125	fat
1.2965	TRUE	0.420151	0.0775194	fat
1.2938	TRUE	0.419327	0.0769231	fat
1.2866	TRUE	0.417132	0.0763359	fat
1.283	TRUE	0.416034	0.0757576	fat
1.2709	TRUE	0.412344	0.075188	fat
1.2685	TRUE	0.411612	0.0746269	fat
1.2625	TRUE	0.409783	0.0740741	fat
1.2608	FALSE	0.409264	0.0808824	fat
1.2603	TRUE	0.409112	0.080292	fat
1.2595	TRUE	0.408868	0.0797101	fat
1.2582	TRUE	0.408471	0.0791367	fat
1.2545	TRUE	0.407343	0.0785714	fat
1.2536	TRUE	0.407069	0.0780142	fat
1.2529	TRUE	0.406855	0.0774648	fat
1.2507	TRUE	0.406184	0.0769231	fat
1.2489	TRUE	0.405635	0.0763889	fat
1.2482	TRUE	0.405422	0.0758621	fat
1.2429	FALSE	0.403806	0.0821918	fat
1.2415	TRUE	0.403379	0.0816327	fat
1.2406	TRUE	0.403104	0.0810811	fat
1.2369	TRUE	0.401976	0.0805369	fat
1.2359	TRUE	0.401671	0.08	fat
1.2335	TRUE	0.400939	0.0794702	fat
1.2325	TRUE	0.400634	0.0789474	fat
1.2311	TRUE	0.400207	0.0784314	fat
1.2309	TRUE	0.400146	0.0779221	fat
1.2298	FALSE	0.399811	0.083871	fat
1.2279	TRUE	0.399232	0.0833333	fat
1.2251	FALSE	0.398378	0.089172	fat
1.2228	FALSE	0.397676	0.0949367	fat
1.2227	TRUE	0.397646	0.0943396	fat
1.222	TRUE	0.397432	0.09375	fat
1.2199	TRUE	0.396792	0.0931677	fat
1.215	TRUE	0.395298	0.0925926	fat
1.2141	TRUE	0.395023	0.0920245	fat
1.2102	TRUE	0.393834	0.0914634	fat
1.2098	TRUE	0.393712	0.0909091	fat
1.2048	TRUE	0.392187	0.0903614	fat
1.1961	TRUE	0.389534	0.0898204	fat
1.1951	TRUE	0.389229	0.0892857	fat
1.1934	TRUE	0.388711	0.0887574	fat
1.1901	FALSE	0.387705	0.0941176	fat
1.1858	TRUE	0.386393	0.0935673	fat
1.1834	FALSE	0.385662	0.0988372	fat
1.179	TRUE	0.38432	0.0982659	fat
1.1785	TRUE	0.384167	0.0977011	fat
1.1778	TRUE	0.383954	0.0971429	fat
1.1753	TRUE	0.383192	0.0965909	fat
1.1718	FALSE	0.382124	0.101695	fat
1.1696	TRUE	0.381453	0.100559	fat
1.1696	TRUE	0.381453	0.100559	fat
1.1693	TRUE	0.381362	0.1	fat
1.1688	TRUE	0.381209	0.0994475	fat
1.1672	TRUE	0.380721	0.0989011	fat
1.1658	FALSE	0.380295	0.103825	fat
1.1655	FALSE	0.380203	0.108696	fat
1.1651	TRUE	0.380081	0.108108	fat
1.1646	TRUE	0.379929	0.107527	fat
1.1645	TRUE	0.379898	0.106952	fat
1.1623	FALSE	0.379227	0.111702	fat
1.162	TRUE	0.379136	0.111111	fat
1.1608	TRUE	0.37877	0.110526	fat
1.1605	TRUE	0.378678	0.109948	fat
1.1593	TRUE	0.378312	0.109375	fat
1.1509	TRUE	0.375751	0.108808	fat
1.1507	TRUE	0.37569	0.108247	fat
1.149	TRUE	0.375172	0.107692	fat
1.147	TRUE	0.374562	0.107143	fat
1.1459	TRUE	0.374226	0.106599	fat
1.144	TRUE	0.373647	0.106061	fat
1.1412	TRUE	0.372793	0.105528	fat
1.1401	FALSE	0.372458	0.11	fat
1.1394	TRUE	0.372244	0.109453	fat
1.1378	TRUE	0.371756	0.108911	fat
1.1371	TRUE	0.371543	0.108374	fat
1.1316	TRUE	0.369866	0.107843	fat
1.1292	TRUE	0.369134	0.107317	fat
1.1282	TRUE	0.368829	0.106796	fat
1.1274	TRUE	0.368585	0.110577	fat
1.1274	FALSE	0.368585	0.110577	fat
1.1263	TRUE	0.368249	0.110048	fat
1.1235	TRUE	0.367395	0.109524	fat
1.1212	TRUE	0.366694	0.109005	fat
1.1166	FALSE	0.365291	0.113208	fat
1.1117	FALSE	0.363797	0.117371	fat
1.1116	TRUE	0.363767	0.116822	fat
1.1106	TRUE	0.363462	0.116279	fat
1.1103	TRUE	0.36337	0.115741	fat
1.1098	TRUE	0.363218	0.115207	fat
1.1082	TRUE	0.36273	0.114679	fat
1.108	TRUE	0.362669	0.114155	fat
1.1044	TRUE	0.361571	0.113636	fat
1.1029	TRUE	0.361114	0.113122	fat
1.1018	TRUE	0.360778	0.112613	fat
1.1008	TRUE	0.360473	0.112108	fat
1.0972	TRUE	0.359375	0.111607	fat
1.097	TRUE	0.359314	0.111111	fat
1.0956	TRUE	0.358888	0.110619	fat
1.0938	TRUE	0.358339	0.110132	fat
1.0896	TRUE	0.357058	0.109649	fat
1.0884	TRUE	0.356692	0.10917	fat
1.0881	TRUE	0.3566	0.108696	fat
1.0872	FALSE	0.356326	0.112554	fat
1.0861	TRUE	0.355991	0.112069	fat
1.0848	FALSE	0.355594	0.11588	fat
1.0847	TRUE	0.355564	0.115385	fat
1.084	FALSE	0.35535	0.119149	fat
1.0824	TRUE	0.354862	0.118644	fat
1.082	TRUE	0.35474	0.118143	fat
1.0815	TRUE	0.354588	0.117647	fat
1.0788	TRUE	0.353765	0.117155	fat
1.0787	FALSE	0.353734	0.120833	fat
1.0766	TRUE	0.353094	0.120332	fat
1.0763	TRUE	0.353002	0.119835	fat
1.0759	FALSE	0.35288	0.123457	fat
1.0725	TRUE	0.351843	0.122951	fat
1.0715	TRUE	0.351538	0.122449	fat
1.0696	TRUE	0.350959	0.121951	fat
1.0692	TRUE	0.350837	0.121457	fat
1.0691	FALSE	0.350807	0.125	fat
1.0663	FALSE	0.349953	0.128514	fat
1.0644	TRUE	0.349373	0.128	fat
1.0642	TRUE	0.349312	0.12749	fat
1.064	FALSE	0.349251	0.130952	fat
1.0624	FALSE	0.348763	0.134387	fat
1.062	FALSE	0.348641	0.137795	fat
1.0556	TRUE	0.34669	0.137255	fat
1.0534	TRUE	0.346019	0.136719	fat
1.0533	TRUE	0.345988	0.136187	fat
1.0495	TRUE	0.34483	0.135659	fat
1.0494	TRUE	0.344799	0.135135	fat
1.0441	TRUE	0.343183	0.134615	fat
1.0438	FALSE	0.343092	0.137931	fat
1.0432	TRUE	0.342909	0.137405	fat
1.0426	TRUE	0.342726	0.136882	fat
1.0414	TRUE	0.34236	0.136364	fat
1.0409	FALSE	0.342207	0.139623	fat
1.0406	TRUE	0.342116	0.139098	fat
1.0398	FALSE	0.341872	0.142322	fat
1.0389	TRUE	0.341597	0.141791	fat
1.0379	TRUE	0.341292	0.141264	fat
1.0334	TRUE	0.33992	0.140741	fat
1.0332	TRUE	0.339859	0.140221	fat
1.0331	TRUE	0.339829	0.139706	fat
1.0326	FALSE	0.339676	0.142857	fat
1.0272	TRUE	0.338029	0.142336	fat
1.0247	TRUE	0.337267	0.141818	fat
1.0233	FALSE	0.33684	0.144928	fat
1.0196	TRUE	0.335712	0.144404	fat
1.0195	FALSE	0.335681	0.147482	fat
1.019	TRUE	0.335529	0.146953	fat
1.0149	TRUE	0.334279	0.146429	fat
1.0138	FALSE	0.333943	0.149466	fat
1.0123	TRUE	0.333486	0.148936	fat
1.0086	TRUE	0.332358	0.14841	fat
1.0068	TRUE	0.331809	0.147887	fat
1.0034	FALSE	0.330772	0.150877	fat
1.0009	TRUE	0.330009	0.15035	fat
0.9966	TRUE	0.328698	0.149826	fat
0.9956	TRUE	0.328393	0.149306	fat
0.9948	TRUE	0.328149	0.148789	fat
0.9925	TRUE	0.327448	0.148276	fat
0.9914	TRUE	0.327112	0.147766	fat
0.9912	TRUE	0.327052	0.14726	fat
0.9909	FALSE	0.32696	0.150171	fat
0.9897	FALSE	0.326594	0.153061	fat
0.9819	FALSE	0.324216	0.155405	fat
0.9819	TRUE	0.324216	0.155405	fat
0.9803	TRUE	0.323728	0.154882	fat
0.9762	FALSE	0.322477	0.157718	fat
0.9736	TRUE	0.321685	0.157191	fat
0.9726	TRUE	0.32138	0.156667	fat
0.9713	FALSE	0.320983	0.159468	fat
0.9704	TRUE	0.320709	0.15894	fat
0.9686	TRUE	0.32016	0.158416	fat
0.9682	FALSE	0.320038	0.161184	fat
0.9676	FALSE	0.319855	0.163934	fat
0.9643	TRUE	0.318849	0.163399	fat
0.9642	FALSE	0.318818	0.166124	fat
0.9631	TRUE	0.318483	0.165049	fat
0.9631	TRUE	0.318483	0.165049	fat
0.9623	TRUE	0.318239	0.164516	fat
0.9621	TRUE	0.318178	0.163987	fat
0.9603	TRUE	0.317629	0.163462	fat
0.9588	TRUE	0.317171	0.162939	fat
0.9565	FALSE	0.31647	0.165605	fat
0.9539	TRUE	0.315677	0.165079	fat
0.9536	FALSE	0.315586	0.170347	fat
0.9536	FALSE	0.315586	0.170347	fat
0.9525	TRUE	0.31525	0.169811	fat
0.9509	TRUE	0.314762	0.169279	fat
0.9506	TRUE	0.314671	0.16875	fat
0.9498	TRUE	0.314427	0.168224	fat
0.9497	FALSE	0.314396	0.170807	fat
0.9483	TRUE	0.313969	0.170279	fat
0.9459	TRUE	0.313238	0.169753	fat
0.9422	TRUE	0.312109	0.169231	fat
0.9419	TRUE	0.312018	0.168712	fat
0.9417	TRUE	0.311957	0.168196	fat
0.9413	TRUE	0.311835	0.167683	fat
0.9404	TRUE	0.31156	0.167173	fat
0.9375	FALSE	0.310676	0.169697	fat
0.9374	FALSE	0.310646	0.172205	fat
0.9362	TRUE	0.31028	0.171687	fat
0.9359	FALSE	0.310188	0.174174	fat
0.9343	TRUE	0.3097	0.173653	fat
0.9337	TRUE	0.309517	0.173134	fat
0.9331	FALSE	0.309334	0.175595	fat
0.933	FALSE	0.309304	0.178042	fat
0.9323	TRUE	0.30909	0.177515	fat
0.9304	TRUE	0.308511	0.176991	fat
0.9285	FALSE	0.307932	0.181818	fat
0.9285	FALSE	0.307932	0.181818	fat
0.9267	TRUE	0.307383	0.181287	fat
0.926	TRUE	0.307169	0.180758	fat
0.9243	TRUE	0.306651	0.180233	fat
0.921	FALSE	0.305644	0.182609	fat
0.9208	FALSE	0.305584	0.184971	fat
0.9206	TRUE	0.305523	0.184438	fat
0.9201	TRUE	0.30537	0.183908	fat
0.9196	TRUE	0.305218	0.183381	fat
0.9178	FALSE	0.304669	0.185714	fat
0.9159	TRUE	0.304089	0.185185	fat
0.9154	TRUE	0.303937	0.184659	fat
0.9148	TRUE	0.303754	0.184136	fat
0.9137	TRUE	0.303418	0.183616	fat
0.9111	TRUE	0.302626	0.183099	fat
0.9102	FALSE	0.302351	0.185393	fat
0.9095	TRUE	0.302138	0.184874	fat
0.9089	TRUE	0.301955	0.184358	fat
0.9079	TRUE	0.30165	0.183844	fat
0.9076	TRUE	0.301558	0.183333	fat
0.9075	TRUE	0.301528	0.182825	fat
0.9061	TRUE	0.301101	0.18232	fat
0.9052	FALSE	0.300826	0.184573	fat
0.9016	FALSE	0.299729	0.186813	fat
0.8985	TRUE	0.298783	0.186301	fat
0.8982	FALSE	0.298692	0.188525	fat
0.8973	TRUE	0.298417	0.188011	fat
0.8971	FALSE	0.298356	0.190217	fat
0.8935	FALSE	0.297259	0.192412	fat
0.8931	FALSE	0.297137	0.194595	fat
0.8925	TRUE	0.296954	0.19407	fat
0.8923	TRUE	0.296893	0.193548	fat
0.8914	FALSE	0.296618	0.19571	fat
0.8911	TRUE	0.296527	0.195187	fat
0.8905	FALSE	0.296344	0.197333	fat
0.8868	TRUE	0.295215	0.196809	fat
0.8863	TRUE	0.295063	0.196286	fat
0.8837	TRUE	0.29427	0.195251	fat
0.8837	TRUE	0.29427	0.195251	fat
0.8782	TRUE	0.292593	0.194737	fat
0.8734	TRUE	0.291129	0.194226	fat
0.8717	TRUE	0.290611	0.193717	fat
0.8707	TRUE	0.290306	0.193211	fat
0.8698	TRUE	0.290031	0.192708	fat
0.8687	TRUE	0.289696	0.192208	fat
0.868	TRUE	0.289483	0.19171	fat
0.8663	FALSE	0.288964	0.193798	fat
0.8653	FALSE	0.288659	0.195876	fat
0.8648	TRUE	0.288507	0.195373	fat
0.8642	TRUE	0.288324	0.194872	fat
0.8619	TRUE	0.287622	0.194373	fat
0.8551	TRUE	0.285549	0.193878	fat
0.8536	TRUE	0.285091	0.193384	fat
0.8532	TRUE	0.284969	0.192893	fat
0.853	FALSE	0.284908	0.194937	fat
0.8525	TRUE	0.284756	0.194444	fat
0.8519	FALSE	0.284573	0.196474	fat
0.8473	TRUE	0.28317	0.19598	fat
0.8456	TRUE	0.282652	0.195489	fat
0.8445	FALSE	0.282316	0.197007	fat
0.8445	TRUE	0.282316	0.197007	fat
0.8444	TRUE	0.282286	0.196517	fat
0.8422	TRUE	0.281615	0.19603	fat
0.8418	TRUE	0.281493	0.195545	fat
0.8416	FALSE	0.281432	0.197531	fat
0.8404	FALSE	0.281066	0.199507	fat
0.8386	TRUE	0.280517	0.199017	fat
0.8356	TRUE	0.279602	0.198529	fat
0.8237	TRUE	0.275974	0.198044	fat
0.8175	TRUE	0.274083	0.197561	fat
0.8157	FALSE	0.273534	0.199513	fat
0.8118	TRUE	0.272345	0.199029	fat
0.8099	TRUE	0.271765	0.198547	fat
0.8083	TRUE	0.271277	0.198068	fat
0.808	TRUE	0.271186	0.19759	fat
0.8072	TRUE	0.270942	0.197115	fat
0.8061	TRUE	0.270607	0.196643	fat
0.8012	TRUE	0.269112	0.196172	fat
0.7995	TRUE	0.268594	0.195704	fat
0.7993	TRUE	0.268533	0.195238	fat
0.7972	FALSE	0.267893	0.19715	fat
0.7916	TRUE	0.266185	0.196682	fat
0.7867	TRUE	0.264691	0.196217	fat
0.785	TRUE	0.264172	0.195755	fat
0.7808	TRUE	0.262891	0.195294	fat
0.7803	FALSE	0.262739	0.197183	fat
0.7792	TRUE	0.262404	0.196721	fat
0.7767	TRUE	0.261641	0.196262	fat
0.7764	TRUE	0.26155	0.195804	fat
0.7727	TRUE	0.260421	0.195349	fat
0.7715	TRUE	0.260055	0.194896	fat
0.7711	FALSE	0.259934	0.196759	fat
0.7705	TRUE	0.259751	0.196305	fat
0.7661	TRUE	0.258409	0.195853	fat
0.7659	TRUE	0.258348	0.195402	fat
0.7656	TRUE	0.258256	0.194954	fat
0.7643	FALSE	0.25786	0.196796	fat
0.7602	TRUE	0.25661	0.196347	fat
0.7595	TRUE	0.256396	0.1959	fat
0.759	TRUE	0.256244	0.195455	fat
0.7573	FALSE	0.255725	0.197279	fat
0.7549	TRUE	0.254993	0.196833	fat
0.7504	TRUE	0.253621	0.196388	fat
0.7492	TRUE	0.253255	0.195946	fat
0.7423	TRUE	0.251151	0.195506	fat
0.7409	TRUE	0.250724	0.195067	fat
0.7399	TRUE	0.250419	0.194631	fat
0.7379	TRUE	0.249809	0.194196	fat
0.7368	TRUE	0.249474	0.193764	fat
0.7347	FALSE	0.248834	0.195556	fat
0.7333	TRUE	0.248407	0.195122	fat
0.733	TRUE	0.248315	0.19469	fat
0.7303	TRUE	0.247492	0.19426	fat
0.7241	FALSE	0.245601	0.196035	fat
0.7165	FALSE	0.243284	0.197802	fat
0.7081	TRUE	0.240722	0.197368	fat
0.7009	FALSE	0.238527	0.199125	fat
0.6998	TRUE	0.238191	0.19869	fat
0.6922	TRUE	0.235874	0.198257	fat
0.6911	FALSE	0.235538	0.2	fat
0.69	TRUE	0.235203	0.199566	fat
0.6838	FALSE	0.233312	0.201299	fat
0.681	FALSE	0.232458	0.203024	fat
0.6793	TRUE	0.23194	0.202586	fat
0.6753	TRUE	0.23072	0.202151	fat
0.6748	TRUE	0.230567	0.201717	fat
0.6734	FALSE	0.230141	0.203426	fat
0.6731	TRUE	0.230049	0.202991	fat
0.6709	FALSE	0.229378	0.204691	fat
0.6702	TRUE	0.229165	0.204255	fat
0.6686	TRUE	0.228677	0.203822	fat
0.6676	TRUE	0.228372	0.20339	fat
0.6628	TRUE	0.226908	0.20296	fat
0.6621	TRUE	0.226695	0.202532	fat
0.6567	TRUE	0.225048	0.202105	fat
0.6498	TRUE	0.222944	0.201681	fat
0.648	FALSE	0.222395	0.203354	fat
0.6456	TRUE	0.221663	0.202929	fat
0.6443	TRUE	0.221267	0.202505	fat
0.6432	TRUE	0.220931	0.202083	fat
0.6423	TRUE	0.220657	0.201663	fat
0.6401	TRUE	0.219986	0.201245	fat
0.6387	TRUE	0.219559	0.200828	fat
0.634	TRUE	0.218126	0.200413	fat
0.6277	FALSE	0.216205	0.202062	fat
0.6259	TRUE	0.215656	0.201646	fat
0.623	TRUE	0.214771	0.201232	fat
0.6207	TRUE	0.21407	0.20082	fat
0.6153	TRUE	0.212423	0.200409	fat
0.5972	TRUE	0.206904	0.2	fat
0.5969	TRUE	0.206812	0.199593	fat
0.5941	FALSE	0.205959	0.20122	fat
0.5845	FALSE	0.203031	0.20284	fat
0.5792	FALSE	0.201415	0.204453	fat
0.5766	TRUE	0.200622	0.20404	fat
0.5753	FALSE	0.200226	0.205645	fat
0.5617	TRUE	0.196078	0.205231	fat
0.5432	TRUE	0.190437	0.204819	fat
0.5329	FALSE	0.187296	0.206413	fat
0.53	TRUE	0.186412	0.206	fat
0.529	FALSE	0.186107	0.207585	fat
0.5237	TRUE	0.184491	0.207171	fat
0.5207	TRUE	0.183576	0.206759	fat
0.5185	TRUE	0.182905	0.206349	fat
0.5064	FALSE	0.179215	0.207921	fat
0.5012	TRUE	0.177629	0.20751	fat
0.4973	TRUE	0.17644	0.207101	fat
0.4952	TRUE	0.1758	0.206693	fat
0.4899	TRUE	0.174184	0.205882	fat
0.4899	TRUE	0.174184	0.205882	fat
0.4799	TRUE	0.171134	0.205479	fat
0.4696	FALSE	0.167993	0.207031	fat
0.4673	FALSE	0.167292	0.208577	fat
0.4611	FALSE	0.165401	0.210117	fat
0.4576	FALSE	0.164334	0.21165	fat
0.4572	TRUE	0.164212	0.21124	fat
0.4563	FALSE	0.163937	0.212766	fat
0.4549	TRUE	0.163511	0.212355	fat
0.448	FALSE	0.161406	0.213873	fat
0.445	FALSE	0.160492	0.215385	fat
0.4338	FALSE	0.157076	0.216891	fat
0.433	TRUE	0.156832	0.216475	fat
0.4217	FALSE	0.153386	0.217973	fat
0.4175	FALSE	0.152106	0.219466	fat
0.4067	FALSE	0.148812	0.220952	fat
0.3991	FALSE	0.146495	0.222433	fat
0.3874	FALSE	0.142927	0.223909	fat
0.3545	TRUE	0.132894	0.223485	fat
0.3514	FALSE	0.131949	0.224953	fat
0.3379	FALSE	0.127832	0.226415	fat
0.3267	FALSE	0.124417	0.227872	fat
0.2941	FALSE	0.114476	0.229323	fat
0.2794	TRUE	0.109993	0.228893	fat
0.2505	FALSE	0.10118	0.230337	fat
0.25	TRUE	0.101028	0.229907	fat
0.2462	TRUE	0.0998689	0.229478	fat
0.2215	TRUE	0.0923368	0.22905	fat
0.1676	FALSE	0.0759003	0.230483	fat
0.1663	TRUE	0.0755039	0.230056	fat
0.1632	TRUE	0.0745586	0.22963	fat
0.1448	FALSE	0.0689476	0.231054	fat
0.0544	FALSE	0.0413808	0.232472	fat
0.0499	FALSE	0.0400085	0.233886	fat
-0.0547	FALSE	0.00811149	0.235294	fat
-0.0813	TRUE	0	0.234862	fat
1.1457	TRUE	0.754747	0	glia
1.0967	TRUE	0.738162	0	glia
0.9367	TRUE	0.684007	0	glia
0.9308	TRUE	0.68201	0	glia
0.9241	TRUE	0.679743	0	glia
0.8552	TRUE	0.656422	0	glia
0.8454	TRUE	0.653105	0	glia
0.799	TRUE	0.637401	0	glia
0.7558	TRUE	0.622779	0	glia
0.7123	TRUE	0.608056	0	glia
0.6985	TRUE	0.603385	0	glia
0.6843	TRUE	0.598578	0	glia
0.6573	TRUE	0.58944	0	glia
0.6333	TRUE	0.581317	0	glia
0.6311	TRUE	0.580572	0	glia
0.6047	TRUE	0.571636	0	glia
0.5953	TRUE	0.568455	0	glia
0.5813	TRUE	0.563716	0	glia
0.5664	TRUE	0.558673	0	glia
0.5482	TRUE	0.552513	0	glia
0.5466	TRUE	0.551972	0	glia
0.5353	TRUE	0.548147	0	glia
0.53	TRUE	0.546353	0	glia
0.5128	TRUE	0.540531	0	glia
0.4923	TRUE	0.533593	0	glia
0.4877	TRUE	0.532036	0	glia
0.4733	TRUE	0.527162	0	glia
0.4477	TRUE	0.518497	0	glia
0.4056	TRUE	0.504248	0	glia
0.4019	TRUE	0.502995	0	glia
0.3997	TRUE	0.502251	0	glia
0.3898	TRUE	0.4989	0	glia
0.3851	TRUE	0.497309	0	glia
0.3803	TRUE	0.495685	0	glia
0.3782	TRUE	0.494974	0	glia
0.3758	TRUE	0.494161	0	glia
0.3695	TRUE	0.492029	0	glia
0.3627	TRUE	0.489728	0	glia
0.3576	TRUE	0.488001	0	glia
0.3555	TRUE	0.487291	0	glia
0.3545	TRUE	0.486952	0	glia
0.3516	TRUE	0.485971	0	glia
0.3496	TRUE	0.485294	0	glia
0.3433	TRUE	0.483161	0	glia
0.3362	TRUE	0.480758	0	glia
0.3337	TRUE	0.479912	0	glia
0.3184	TRUE	0.474733	0	glia
0.3127	TRUE	0.472804	0	glia
0.3041	TRUE	0.469893	0	glia
0.3034	TRUE	0.469656	0	glia
0.3029	TRUE	0.469487	0	glia
0.3026	TRUE	0.469386	0	glia
0.3018	TRUE	0.469115	0	glia
0.2968	TRUE	0.467423	0	glia
0.2807	TRUE	0.461973	0	glia
0.2788	TRUE	0.46133	0	glia
0.2694	TRUE	0.458149	0	glia
0.2647	TRUE	0.456558	0	glia
0.264	TRUE	0.456321	0	glia
0.2639	TRUE	0.456287	0	glia
0.2517	TRUE	0.452158	0	glia
0.2485	TRUE	0.451075	0	glia
0.2482	TRUE	0.450973	0	glia
0.2462	TRUE	0.450296	0	glia
0.2393	TRUE	0.447961	0	glia
0.2387	TRUE	0.447758	0	glia
0.2328	TRUE	0.445761	0	glia
0.2326	TRUE	0.445693	0	glia
0.2295	TRUE	0.444644	0	glia
0.2285	TRUE	0.444305	0	glia
0.2279	TRUE	0.444102	0	glia
0.2269	TRUE	0.443764	0	glia
0.2251	FALSE	0.443155	0.0136986	glia
0.2214	TRUE	0.441902	0.0135135	glia
0.2184	FALSE	0.440887	0.0394737	glia
0.2184	FALSE	0.440887	0.0394737	glia
0.2098	TRUE	0.437976	0.038961	glia
0.2097	TRUE	0.437942	0.0384615	glia
0.2085	TRUE	0.437536	0.0379747	glia
0.2025	FALSE	0.435505	0.05	glia
0.2016	TRUE	0.435201	0.0493827	glia
0.2011	TRUE	0.435031	0.0487805	glia
0.1999	TRUE	0.434625	0.0481928	glia
0.199	TRUE	0.434321	0.047619	glia
0.1965	TRUE	0.433474	0.0470588	glia
0.1937	TRUE	0.432527	0.0465116	glia
0.193	TRUE	0.43229	0.045977	glia
0.19	TRUE	0.431274	0.0454545	glia
0.1896	TRUE	0.431139	0.0449438	glia
0.1876	TRUE	0.430462	0.0444444	glia
0.1847	TRUE	0.42948	0.043956	glia
0.1806	TRUE	0.428093	0.0434783	glia
0.1783	TRUE	0.427314	0.0430108	glia
0.1782	FALSE	0.42728	0.0531915	glia
0.1761	TRUE	0.42657	0.0526316	glia
0.175	FALSE	0.426197	0.0625	glia
0.1675	TRUE	0.423659	0.0618557	glia
0.1668	FALSE	0.423422	0.0714286	glia
0.1665	TRUE	0.42332	0.0707071	glia
0.1662	FALSE	0.423219	0.08	glia
0.1619	TRUE	0.421763	0.0792079	glia
0.1618	TRUE	0.42173	0.0784314	glia
0.1617	FALSE	0.421696	0.0873786	glia
0.1596	TRUE	0.420985	0.0865385	glia
0.1545	TRUE	0.419259	0.0857143	glia
0.1507	TRUE	0.417973	0.0849057	glia
0.1505	TRUE	0.417905	0.0841121	glia
0.1501	TRUE	0.41777	0.0833333	glia
0.1497	TRUE	0.417634	0.0825688	glia
0.1488	TRUE	0.417329	0.0818182	glia
0.1478	TRUE	0.416991	0.0810811	glia
0.1473	TRUE	0.416822	0.0803571	glia
0.1429	TRUE	0.415333	0.079646	glia
0.1423	TRUE	0.415129	0.0789474	glia
0.1419	TRUE	0.414994	0.0782609	glia
0.1387	FALSE	0.413911	0.0862069	glia
0.1383	TRUE	0.413776	0.0854701	glia
0.1378	TRUE	0.413606	0.0847458	glia
0.1371	TRUE	0.413369	0.0840336	glia
0.1362	TRUE	0.413065	0.0833333	glia
0.1342	TRUE	0.412388	0.0826446	glia
0.1338	TRUE	0.412252	0.0819672	glia
0.1334	TRUE	0.412117	0.0813008	glia
0.1321	FALSE	0.411677	0.0887097	glia
0.1313	TRUE	0.411406	0.088	glia
0.13	TRUE	0.410966	0.0873016	glia
0.1295	FALSE	0.410797	0.0944882	glia
0.1292	FALSE	0.410696	0.101562	glia
0.126	TRUE	0.409612	0.100775	glia
0.1256	TRUE	0.409477	0.1	glia
0.1247	TRUE	0.409172	0.0992366	glia
0.1238	FALSE	0.408868	0.106061	glia
0.123	TRUE	0.408597	0.105263	glia
0.1227	FALSE	0.408496	0.11194	glia
0.1216	TRUE	0.408123	0.111111	glia
0.1205	FALSE	0.407751	0.117647	glia
0.1189	FALSE	0.407209	0.123188	glia
0.1189	TRUE	0.407209	0.123188	glia
0.118	TRUE	0.406905	0.122302	glia
0.1174	TRUE	0.406702	0.12766	glia
0.1174	FALSE	0.406702	0.12766	glia
0.1171	FALSE	0.4066	0.133803	glia
0.1166	TRUE	0.406431	0.138889	glia
0.1166	FALSE	0.406431	0.138889	glia
0.1165	FALSE	0.406397	0.144828	glia
0.1163	TRUE	0.406329	0.143836	glia
0.1134	FALSE	0.405348	0.14966	glia
0.1129	FALSE	0.405179	0.155405	glia
0.1127	TRUE	0.405111	0.154362	glia
0.1106	TRUE	0.4044	0.153333	glia
0.1098	FALSE	0.404129	0.164474	glia
0.1098	FALSE	0.404129	0.164474	glia
0.1088	TRUE	0.403791	0.163399	glia
0.1069	TRUE	0.403148	0.16129	glia
0.1069	TRUE	0.403148	0.16129	glia
0.1068	TRUE	0.403114	0.160256	glia
0.1057	TRUE	0.402742	0.159236	glia
0.1052	TRUE	0.402572	0.158228	glia
0.1048	TRUE	0.402437	0.157233	glia
0.1038	TRUE	0.402098	0.15625	glia
0.1036	TRUE	0.402031	0.15528	glia
0.1034	TRUE	0.401963	0.154321	glia
0.1026	FALSE	0.401692	0.159509	glia
0.1019	TRUE	0.401455	0.158537	glia
0.1015	FALSE	0.40132	0.163636	glia
0.1013	TRUE	0.401252	0.162651	glia
0.1001	TRUE	0.400846	0.161677	glia
0.0993	TRUE	0.400575	0.160714	glia
0.0984	TRUE	0.400271	0.159763	glia
0.0981	FALSE	0.400169	0.169591	glia
0.0981	FALSE	0.400169	0.169591	glia
0.0977	TRUE	0.400034	0.17341	glia
0.0977	FALSE	0.400034	0.17341	glia
0.0974	FALSE	0.399932	0.178161	glia
0.0952	FALSE	0.399188	0.181818	glia
0.0952	TRUE	0.399188	0.181818	glia
0.0935	TRUE	0.398612	0.180791	glia
0.0932	TRUE	0.398511	0.179775	glia
0.0922	TRUE	0.398172	0.178771	glia
0.0919	TRUE	0.398071	0.177778	glia
0.0917	TRUE	0.398003	0.176796	glia
0.0908	FALSE	0.397698	0.185792	glia
0.0908	FALSE	0.397698	0.185792	glia
0.0906	FALSE	0.397631	0.190217	glia
0.09	TRUE	0.397428	0.189189	glia
0.0892	TRUE	0.397157	0.188172	glia
0.0866	FALSE	0.396277	0.192513	glia
0.0864	FALSE	0.396209	0.196809	glia
0.0845	FALSE	0.395566	0.201058	glia
0.0835	TRUE	0.395228	0.2	glia
0.0828	FALSE	0.394991	0.204188	glia
0.0822	TRUE	0.394788	0.203125	glia
0.082	TRUE	0.39472	0.202073	glia
0.0809	FALSE	0.394348	0.206186	glia
0.0808	FALSE	0.394314	0.210256	glia
0.079	FALSE	0.393705	0.214286	glia
0.0789	FALSE	0.393671	0.222222	glia
0.0789	FALSE	0.393671	0.222222	glia
0.0786	FALSE	0.393569	0.226131	glia
0.0783	FALSE	0.393468	0.23	glia
0.0781	TRUE	0.3934	0.236453	glia
0.0781	FALSE	0.3934	0.236453	glia
0.0781	FALSE	0.3934	0.236453	glia
0.0767	TRUE	0.392926	0.235294	glia
0.0765	TRUE	0.392858	0.234146	glia
0.0763	FALSE	0.392791	0.237864	glia
0.0755	TRUE	0.39252	0.236715	glia
0.0738	TRUE	0.391944	0.235577	glia
0.0734	FALSE	0.391809	0.239234	glia
0.0727	FALSE	0.391572	0.242857	glia
0.072	TRUE	0.391335	0.241706	glia
0.0704	TRUE	0.390794	0.240566	glia
0.0702	TRUE	0.390726	0.239437	glia
0.0694	TRUE	0.390455	0.238318	glia
0.0686	FALSE	0.390184	0.24186	glia
0.0675	TRUE	0.389812	0.240741	glia
0.0673	TRUE	0.389744	0.239631	glia
0.0668	FALSE	0.389575	0.243119	glia
0.0666	TRUE	0.389508	0.242009	glia
0.066	FALSE	0.389304	0.245455	glia
0.0658	TRUE	0.389237	0.244344	glia
0.0647	TRUE	0.388864	0.243243	glia
0.0639	TRUE	0.388594	0.245536	glia
0.0639	FALSE	0.388594	0.245536	glia
0.0632	TRUE	0.388357	0.244444	glia
0.062	FALSE	0.387951	0.247788	glia
0.0609	TRUE	0.387578	0.245614	glia
0.0609	TRUE	0.387578	0.245614	glia
0.0601	TRUE	0.387307	0.244541	glia
0.0592	FALSE	0.387003	0.247826	glia
0.059	FALSE	0.386935	0.25	glia
0.059	TRUE	0.386935	0.25	glia
0.058	FALSE	0.386597	0.253219	glia
0.0571	FALSE	0.386292	0.25641	glia
0.0559	TRUE	0.385886	0.255319	glia
0.0557	TRUE	0.385818	0.254237	glia
0.0547	TRUE	0.38548	0.253165	glia
0.0546	FALSE	0.385446	0.256303	glia
0.0526	TRUE	0.384769	0.25523	glia
0.052	TRUE	0.384566	0.254167	glia
0.0519	TRUE	0.384532	0.253112	glia
0.0506	TRUE	0.384092	0.252066	glia
0.0497	TRUE	0.383787	0.251029	glia
0.0483	TRUE	0.383314	0.25	glia
0.048	TRUE	0.383212	0.24898	glia
0.0462	TRUE	0.382603	0.247967	glia
0.0457	TRUE	0.382434	0.246964	glia
0.0454	FALSE	0.382332	0.25	glia
0.0453	TRUE	0.382298	0.248996	glia
0.0448	TRUE	0.382129	0.248	glia
0.044	TRUE	0.381858	0.247012	glia
0.0439	TRUE	0.381824	0.246032	glia
0.0437	TRUE	0.381757	0.245059	glia
0.0414	TRUE	0.380978	0.244094	glia
0.0413	TRUE	0.380944	0.243137	glia
0.0404	FALSE	0.38064	0.245136	glia
0.0404	TRUE	0.38064	0.245136	glia
0.0398	FALSE	0.380437	0.248062	glia
0.0392	FALSE	0.380234	0.250965	glia
0.039	TRUE	0.380166	0.25	glia
0.0386	TRUE	0.38003	0.249042	glia
0.0381	FALSE	0.379861	0.251908	glia
0.0371	TRUE	0.379523	0.250951	glia
0.0369	TRUE	0.379455	0.25283	glia
0.0369	FALSE	0.379455	0.25283	glia
0.0367	TRUE	0.379387	0.25188	glia
0.036	FALSE	0.37915	0.254682	glia
0.0358	FALSE	0.379083	0.257463	glia
0.0349	TRUE	0.378778	0.256506	glia
0.0339	TRUE	0.37844	0.255556	glia
0.0333	FALSE	0.378237	0.258303	glia
0.0332	FALSE	0.378203	0.261029	glia
0.0326	TRUE	0.378	0.260073	glia
0.0325	TRUE	0.377966	0.259124	glia
0.0323	TRUE	0.377898	0.258182	glia
0.0322	FALSE	0.377864	0.26087	glia
0.032	TRUE	0.377797	0.259928	glia
0.0317	FALSE	0.377695	0.26259	glia
0.0303	TRUE	0.377221	0.261649	glia
0.0301	TRUE	0.377153	0.260714	glia
0.03	TRUE	0.37712	0.259786	glia
0.0299	FALSE	0.377086	0.262411	glia
0.0298	FALSE	0.377052	0.267606	glia
0.0298	FALSE	0.377052	0.267606	glia
0.0292	TRUE	0.376849	0.266667	glia
0.0288	TRUE	0.376713	0.265734	glia
0.0287	TRUE	0.37668	0.267361	glia
0.0287	FALSE	0.37668	0.267361	glia
0.0285	FALSE	0.376612	0.269896	glia
0.0278	TRUE	0.376375	0.268966	glia
0.0273	TRUE	0.376206	0.268041	glia
0.027	TRUE	0.376104	0.266212	glia
0.027	TRUE	0.376104	0.266212	glia
0.0262	FALSE	0.375833	0.267797	glia
0.0262	TRUE	0.375833	0.267797	glia
0.0261	TRUE	0.3758	0.266892	glia
0.0258	TRUE	0.375698	0.265993	glia
0.0257	FALSE	0.375664	0.268456	glia
0.0256	TRUE	0.37563	0.267559	glia
0.0249	TRUE	0.375393	0.266667	glia
0.0235	FALSE	0.37492	0.269103	glia
0.0234	FALSE	0.374886	0.271523	glia
0.0202	TRUE	0.373803	0.270627	glia
0.0199	FALSE	0.373701	0.273026	glia
0.0198	TRUE	0.373667	0.272131	glia
0.0196	TRUE	0.3736	0.271242	glia
0.0192	TRUE	0.373464	0.272727	glia
0.0192	FALSE	0.373464	0.272727	glia
0.0188	TRUE	0.373329	0.270968	glia
0.0188	TRUE	0.373329	0.270968	glia
0.0182	FALSE	0.373126	0.273312	glia
0.0178	FALSE	0.37299	0.275641	glia
0.0177	FALSE	0.372957	0.277955	glia
0.0173	FALSE	0.372821	0.280255	glia
0.017	TRUE	0.37272	0.279365	glia
0.0168	TRUE	0.372652	0.278481	glia
0.0161	FALSE	0.372415	0.280757	glia
0.016	TRUE	0.372381	0.279874	glia
0.0155	TRUE	0.372212	0.278997	glia
0.0148	FALSE	0.371975	0.283489	glia
0.0148	FALSE	0.371975	0.283489	glia
0.0143	FALSE	0.371806	0.285714	glia
0.0139	FALSE	0.37167	0.287926	glia
0.0138	FALSE	0.371636	0.290123	glia
0.0136	TRUE	0.371569	0.289231	glia
0.0135	FALSE	0.371535	0.291411	glia
0.0133	FALSE	0.371467	0.293578	glia
0.0127	FALSE	0.371264	0.295732	glia
0.0126	FALSE	0.37123	0.297872	glia
0.0112	FALSE	0.370756	0.3	glia
0.0092	FALSE	0.37008	0.302115	glia
0.0091	TRUE	0.370046	0.301205	glia
0.0076	FALSE	0.369538	0.303303	glia
0.0075	FALSE	0.369504	0.305389	glia
0.0072	FALSE	0.369403	0.307463	glia
0.0064	TRUE	0.369132	0.306548	glia
0.0063	FALSE	0.369098	0.308605	glia
0.0062	TRUE	0.369064	0.307692	glia
0.0061	TRUE	0.36903	0.306785	glia
0.006	FALSE	0.368996	0.307918	glia
0.006	TRUE	0.368996	0.307918	glia
0.0059	FALSE	0.368963	0.309942	glia
0.0056	TRUE	0.368861	0.309038	glia
0.0055	FALSE	0.368827	0.311047	glia
0.0039	FALSE	0.368286	0.313043	glia
0.0038	FALSE	0.368252	0.315029	glia
0.0035	TRUE	0.36815	0.314121	glia
0.0032	FALSE	0.368049	0.316092	glia
0.003	FALSE	0.367981	0.318052	glia
0.0023	FALSE	0.367744	0.321937	glia
0.0023	FALSE	0.367744	0.321937	glia
0.0021	TRUE	0.367676	0.321023	glia
0.0018	TRUE	0.367575	0.320113	glia
0.0013	TRUE	0.367406	0.321127	glia
0.0013	FALSE	0.367406	0.321127	glia
0.0002	FALSE	0.367033	0.322129	glia
0.0002	TRUE	0.367033	0.322129	glia
-0.0005	FALSE	0.366796	0.324022	glia
-0.0006	TRUE	0.366763	0.32312	glia
-0.0007	TRUE	0.366729	0.322222	glia
-0.0012	FALSE	0.366559	0.323204	glia
-0.0012	TRUE	0.366559	0.323204	glia
-0.0027	FALSE	0.366052	0.325069	glia
-0.003	FALSE	0.36595	0.326923	glia
-0.0031	TRUE	0.365916	0.325137	glia
-0.0031	TRUE	0.365916	0.325137	glia
-0.0033	TRUE	0.365849	0.324251	glia
-0.0036	TRUE	0.365747	0.322493	glia
-0.0036	TRUE	0.365747	0.322493	glia
-0.0038	TRUE	0.365679	0.321622	glia
-0.004	FALSE	0.365612	0.32345	glia
-0.005	TRUE	0.365273	0.322581	glia
-0.0055	TRUE	0.365104	0.321716	glia
-0.0056	TRUE	0.36507	0.320856	glia
-0.0064	FALSE	0.364799	0.322667	glia
-0.007	TRUE	0.364596	0.321809	glia
-0.0073	FALSE	0.364495	0.323607	glia
-0.0077	TRUE	0.364359	0.322751	glia
-0.0093	TRUE	0.363818	0.3219	glia
-0.0105	FALSE	0.363412	0.323684	glia
-0.0109	FALSE	0.363276	0.325459	glia
-0.0122	FALSE	0.362836	0.327225	glia
-0.0126	TRUE	0.362701	0.326371	glia
-0.0129	FALSE	0.362599	0.328125	glia
-0.013	TRUE	0.362566	0.327273	glia
-0.014	TRUE	0.362227	0.328165	glia
-0.014	FALSE	0.362227	0.328165	glia
-0.0141	TRUE	0.362193	0.32732	glia
-0.0143	TRUE	0.362126	0.326478	glia
-0.0156	TRUE	0.361686	0.325641	glia
-0.0157	TRUE	0.361652	0.324808	glia
-0.016	FALSE	0.36155	0.326531	glia
-0.0165	TRUE	0.361381	0.3257	glia
-0.0169	TRUE	0.361246	0.324873	glia
-0.0174	FALSE	0.361076	0.328283	glia
-0.0174	FALSE	0.361076	0.328283	glia
-0.0177	TRUE	0.360975	0.327456	glia
-0.0179	FALSE	0.360907	0.329146	glia
-0.0182	TRUE	0.360806	0.328321	glia
-0.0184	FALSE	0.360738	0.33	glia
-0.0188	FALSE	0.360602	0.331671	glia
-0.0191	TRUE	0.360501	0.330846	glia
-0.0196	TRUE	0.360332	0.330025	glia
-0.0206	FALSE	0.359993	0.331683	glia
-0.0209	TRUE	0.359892	0.330864	glia
-0.021	TRUE	0.359858	0.330049	glia
-0.0214	FALSE	0.359722	0.331695	glia
-0.0221	TRUE	0.359486	0.330882	glia
-0.0226	FALSE	0.359316	0.332518	glia
-0.0228	FALSE	0.359249	0.334146	glia
-0.0235	FALSE	0.359012	0.335766	glia
-0.0237	TRUE	0.358944	0.334951	glia
-0.0241	FALSE	0.358809	0.336562	glia
-0.0242	TRUE	0.358775	0.335749	glia
-0.0243	TRUE	0.358741	0.33494	glia
-0.0249	TRUE	0.358538	0.334135	glia
-0.0255	FALSE	0.358335	0.335731	glia
-0.0266	TRUE	0.357962	0.334129	glia
-0.0266	TRUE	0.357962	0.334129	glia
-0.0268	FALSE	0.357895	0.335714	glia
-0.027	FALSE	0.357827	0.337292	glia
-0.0272	FALSE	0.357759	0.338863	glia
-0.0278	FALSE	0.357556	0.343529	glia
-0.0278	FALSE	0.357556	0.343529	glia
-0.0278	FALSE	0.357556	0.343529	glia
-0.0281	TRUE	0.357455	0.342723	glia
-0.0286	FALSE	0.357285	0.344262	glia
-0.0289	TRUE	0.357184	0.343458	glia
-0.0292	TRUE	0.357082	0.342657	glia
-0.0301	TRUE	0.356778	0.34186	glia
-0.0303	TRUE	0.35671	0.340278	glia
-0.0303	TRUE	0.35671	0.340278	glia
-0.0306	TRUE	0.356609	0.339492	glia
-0.0309	FALSE	0.356507	0.341014	glia
-0.0314	FALSE	0.356338	0.341743	glia
-0.0314	TRUE	0.356338	0.341743	glia
-0.0322	TRUE	0.356067	0.340961	glia
-0.0331	FALSE	0.355762	0.342466	glia
-0.0339	FALSE	0.355492	0.343964	glia
-0.0346	FALSE	0.355255	0.345455	glia
-0.0347	FALSE	0.355221	0.346939	glia
-0.035	TRUE	0.355119	0.346154	glia
-0.0356	FALSE	0.354916	0.34763	glia
-0.0367	FALSE	0.354544	0.349099	glia
-0.0372	TRUE	0.354375	0.348315	glia
-0.0375	TRUE	0.354273	0.346756	glia
-0.0375	TRUE	0.354273	0.346756	glia
-0.0387	FALSE	0.353867	0.348214	glia
-0.0388	FALSE	0.353833	0.349666	glia
-0.0391	FALSE	0.353732	0.351111	glia
-0.0405	FALSE	0.353258	0.35255	glia
-0.0407	FALSE	0.35319	0.353982	glia
-0.0408	TRUE	0.353156	0.353201	glia
-0.0413	TRUE	0.352987	0.352423	glia
-0.0424	FALSE	0.352615	0.353846	glia
-0.0427	FALSE	0.352513	0.355263	glia
-0.0431	FALSE	0.352378	0.356674	glia
-0.0438	FALSE	0.352141	0.359477	glia
-0.0438	FALSE	0.352141	0.359477	glia
-0.0445	TRUE	0.351904	0.358696	glia
-0.0447	FALSE	0.351836	0.360087	glia
-0.046	FALSE	0.351396	0.361472	glia
-0.0461	TRUE	0.351362	0.362069	glia
-0.0461	FALSE	0.351362	0.362069	glia
-0.0463	FALSE	0.351295	0.363441	glia
-0.0471	FALSE	0.351024	0.364807	glia
-0.0497	TRUE	0.350144	0.364026	glia
-0.05	TRUE	0.350042	0.363248	glia
-0.0506	TRUE	0.349839	0.362473	glia
-0.0507	FALSE	0.349805	0.36383	glia
-0.0515	TRUE	0.349535	0.363057	glia
-0.0516	FALSE	0.349501	0.364407	glia
-0.0517	FALSE	0.349467	0.365751	glia
-0.0527	FALSE	0.349128	0.367089	glia
-0.0536	TRUE	0.348824	0.366316	glia
-0.0543	FALSE	0.348587	0.367647	glia
-0.0547	TRUE	0.348452	0.366876	glia
-0.0563	TRUE	0.34791	0.366109	glia
-0.0566	TRUE	0.347808	0.365344	glia
-0.0569	FALSE	0.347707	0.36722	glia
-0.0569	FALSE	0.347707	0.36722	glia
-0.0569	TRUE	0.347707	0.36722	glia
-0.0575	TRUE	0.347504	0.36646	glia
-0.0576	FALSE	0.34747	0.367769	glia
-0.0581	TRUE	0.347301	0.36701	glia
-0.0582	FALSE	0.347267	0.368313	glia
-0.0585	TRUE	0.347165	0.367556	glia
-0.0586	TRUE	0.347131	0.368098	glia
-0.0586	FALSE	0.347131	0.368098	glia
-0.0602	FALSE	0.34659	0.369388	glia
-0.0603	FALSE	0.346556	0.370672	glia
-0.0612	TRUE	0.346251	0.369919	glia
-0.0624	FALSE	0.345845	0.371197	glia
-0.0626	TRUE	0.345778	0.370445	glia
-0.0633	TRUE	0.345541	0.369697	glia
-0.0635	FALSE	0.345473	0.370968	glia
-0.0636	FALSE	0.345439	0.372233	glia
-0.0638	TRUE	0.345371	0.371486	glia
-0.064	FALSE	0.345304	0.372745	glia
-0.0642	TRUE	0.345236	0.372	glia
-0.0646	FALSE	0.345101	0.373253	glia
-0.0647	TRUE	0.345067	0.37251	glia
-0.0651	FALSE	0.344931	0.373757	glia
-0.0653	FALSE	0.344864	0.375	glia
-0.0662	TRUE	0.344559	0.374257	glia
-0.0666	TRUE	0.344424	0.373518	glia
-0.0669	TRUE	0.344322	0.372047	glia
-0.0669	TRUE	0.344322	0.372047	glia
-0.0671	FALSE	0.344255	0.373281	glia
-0.0672	FALSE	0.344221	0.37451	glia
-0.0674	FALSE	0.344153	0.375734	glia
-0.0675	TRUE	0.344119	0.374269	glia
-0.0675	TRUE	0.344119	0.374269	glia
-0.0681	TRUE	0.343916	0.373541	glia
-0.069	TRUE	0.343611	0.372816	glia
-0.0708	TRUE	0.343002	0.372093	glia
-0.0714	TRUE	0.342799	0.371373	glia
-0.0724	FALSE	0.342461	0.372587	glia
-0.0725	FALSE	0.342427	0.373796	glia
-0.0727	FALSE	0.342359	0.375	glia
-0.0728	FALSE	0.342325	0.3762	glia
-0.0733	FALSE	0.342156	0.377395	glia
-0.0744	TRUE	0.341784	0.375954	glia
-0.0744	TRUE	0.341784	0.375954	glia
-0.0745	TRUE	0.34175	0.375238	glia
-0.0747	FALSE	0.341682	0.376426	glia
-0.0749	FALSE	0.341614	0.377609	glia
-0.0772	TRUE	0.340836	0.376894	glia
-0.078	TRUE	0.340565	0.376181	glia
-0.0781	FALSE	0.340531	0.377358	glia
-0.0783	TRUE	0.340464	0.376648	glia
-0.0811	FALSE	0.339516	0.37782	glia
-0.0813	FALSE	0.339448	0.378987	glia
-0.0824	FALSE	0.339076	0.38015	glia
-0.0834	TRUE	0.338738	0.379439	glia
-0.0838	TRUE	0.338602	0.379888	glia
-0.0838	FALSE	0.338602	0.379888	glia
-0.0841	FALSE	0.338501	0.381041	glia
-0.0842	TRUE	0.338467	0.380334	glia
-0.0843	TRUE	0.338433	0.37963	glia
-0.0846	TRUE	0.338331	0.378928	glia
-0.0853	FALSE	0.338094	0.380074	glia
-0.0854	TRUE	0.338061	0.379374	glia
-0.0865	TRUE	0.337688	0.379817	glia
-0.0865	FALSE	0.337688	0.379817	glia
-0.0874	TRUE	0.337384	0.379121	glia
-0.0875	TRUE	0.33735	0.378428	glia
-0.0885	TRUE	0.337011	0.378871	glia
-0.0885	FALSE	0.337011	0.378871	glia
-0.0889	FALSE	0.336876	0.38	glia
-0.089	TRUE	0.336842	0.37931	glia
-0.0901	TRUE	0.33647	0.378623	glia
-0.0908	TRUE	0.336233	0.377939	glia
-0.0912	FALSE	0.336097	0.379061	glia
-0.0915	TRUE	0.335996	0.378378	glia
-0.0917	TRUE	0.335928	0.377698	glia
-0.0927	TRUE	0.33559	0.37702	glia
-0.0932	FALSE	0.335421	0.378136	glia
-0.0935	TRUE	0.335319	0.37746	glia
-0.0937	TRUE	0.335251	0.376786	glia
-0.094	TRUE	0.33515	0.376114	glia
-0.0972	TRUE	0.334067	0.375445	glia
-0.0973	TRUE	0.334033	0.374778	glia
-0.0989	FALSE	0.333491	0.375887	glia
-0.0993	TRUE	0.333356	0.375221	glia
-0.1004	FALSE	0.332984	0.376325	glia
-0.1008	FALSE	0.332848	0.377425	glia
-0.1042	FALSE	0.331697	0.378521	glia
-0.1053	TRUE	0.331325	0.377856	glia
-0.1054	FALSE	0.331291	0.378284	glia
-0.1054	TRUE	0.331291	0.378284	glia
-0.1066	FALSE	0.330885	0.379371	glia
-0.1067	TRUE	0.330851	0.378709	glia
-0.1074	TRUE	0.330614	0.378049	glia
-0.1075	TRUE	0.33058	0.377391	glia
-0.1076	TRUE	0.330547	0.376736	glia
-0.1083	FALSE	0.33031	0.377816	glia
-0.109	FALSE	0.330073	0.378893	glia
-0.1103	TRUE	0.329633	0.378238	glia
-0.1107	FALSE	0.329497	0.37931	glia
-0.1129	FALSE	0.328753	0.380379	glia
-0.115	TRUE	0.328042	0.379725	glia
-0.116	TRUE	0.327704	0.379074	glia
-0.1161	TRUE	0.32767	0.378425	glia
-0.1164	FALSE	0.327568	0.379487	glia
-0.1174	FALSE	0.32723	0.380546	glia
-0.1181	FALSE	0.326993	0.381601	glia
-0.1182	FALSE	0.326959	0.382653	glia
-0.1188	FALSE	0.326756	0.383701	glia
-0.1189	FALSE	0.326722	0.384746	glia
-0.1192	FALSE	0.32662	0.386824	glia
-0.1192	FALSE	0.32662	0.386824	glia
-0.1207	FALSE	0.326113	0.387858	glia
-0.1208	FALSE	0.326079	0.388889	glia
-0.1216	FALSE	0.325808	0.389916	glia
-0.1222	FALSE	0.325605	0.39094	glia
-0.124	TRUE	0.324996	0.390285	glia
-0.1245	TRUE	0.324827	0.389632	glia
-0.1253	TRUE	0.324556	0.388982	glia
-0.1262	TRUE	0.324251	0.387687	glia
-0.1262	TRUE	0.324251	0.387687	glia
-0.1288	FALSE	0.323371	0.388704	glia
-0.1306	TRUE	0.322762	0.38806	glia
-0.1319	TRUE	0.322322	0.387417	glia
-0.1322	TRUE	0.32222	0.386777	glia
-0.1328	FALSE	0.322017	0.387789	glia
-0.1329	TRUE	0.321983	0.38715	glia
-0.1335	FALSE	0.32178	0.388158	glia
-0.1338	TRUE	0.321679	0.387521	glia
-0.1348	TRUE	0.32134	0.386885	glia
-0.1349	FALSE	0.321306	0.387889	glia
-0.1364	TRUE	0.320799	0.387255	glia
-0.1366	FALSE	0.320731	0.388254	glia
-0.1395	TRUE	0.31975	0.387622	glia
-0.1406	FALSE	0.319377	0.388618	glia
-0.1408	FALSE	0.31931	0.38961	glia
-0.141	TRUE	0.319242	0.388979	glia
-0.142	FALSE	0.318903	0.389968	glia
-0.1426	FALSE	0.3187	0.390953	glia
-0.1454	FALSE	0.317753	0.391935	glia
-0.1462	FALSE	0.317482	0.392915	glia
-0.1484	FALSE	0.316737	0.393891	glia
-0.1532	TRUE	0.315113	0.393258	glia
-0.155	TRUE	0.314503	0.392628	glia
-0.1562	FALSE	0.314097	0.3936	glia
-0.1577	TRUE	0.313589	0.392971	glia
-0.159	FALSE	0.313149	0.393939	glia
-0.1621	TRUE	0.3121	0.393312	glia
-0.1631	TRUE	0.311762	0.392687	glia
-0.1639	FALSE	0.311491	0.393651	glia
-0.164	FALSE	0.311457	0.394612	glia
-0.1661	TRUE	0.310746	0.393987	glia
-0.1673	TRUE	0.31034	0.393365	glia
-0.1678	FALSE	0.310171	0.394322	glia
-0.1702	FALSE	0.309359	0.395276	glia
-0.1722	FALSE	0.308682	0.396226	glia
-0.1725	FALSE	0.30858	0.397174	glia
-0.1727	TRUE	0.308512	0.396552	glia
-0.1744	TRUE	0.307937	0.395931	glia
-0.1762	FALSE	0.307328	0.396875	glia
-0.1775	FALSE	0.306888	0.397816	glia
-0.1776	TRUE	0.306854	0.397196	glia
-0.1782	FALSE	0.306651	0.398134	glia
-0.1785	TRUE	0.306549	0.397516	glia
-0.181	TRUE	0.305703	0.396899	glia
-0.1862	FALSE	0.303943	0.397833	glia
-0.1864	TRUE	0.303875	0.397218	glia
-0.1869	FALSE	0.303706	0.398148	glia
-0.1885	TRUE	0.303165	0.397535	glia
-0.1891	TRUE	0.302962	0.396923	glia
-0.1943	TRUE	0.301202	0.396313	glia
-0.1954	FALSE	0.300829	0.397239	glia
-0.1961	FALSE	0.300592	0.398162	glia
-0.2003	FALSE	0.299171	0.399083	glia
-0.2011	TRUE	0.2989	0.398473	glia
-0.203	FALSE	0.298257	0.39939	glia
-0.2049	FALSE	0.297614	0.400304	glia
-0.2063	FALSE	0.29714	0.401216	glia
-0.2084	TRUE	0.296429	0.400607	glia
-0.2132	FALSE	0.294805	0.401515	glia
-0.2134	FALSE	0.294737	0.402421	glia
-0.2148	TRUE	0.294263	0.401813	glia
-0.2211	TRUE	0.292131	0.401207	glia
-0.2223	TRUE	0.291724	0.400602	glia
-0.2258	FALSE	0.29054	0.401504	glia
-0.2277	TRUE	0.289897	0.400901	glia
-0.229	TRUE	0.289457	0.399701	glia
-0.229	TRUE	0.289457	0.399701	glia
-0.2301	FALSE	0.289084	0.400598	glia
-0.2304	FALSE	0.288983	0.401493	glia
-0.2307	FALSE	0.288881	0.402385	glia
-0.2322	FALSE	0.288374	0.403274	glia
-0.2335	FALSE	0.287934	0.40416	glia
-0.2428	TRUE	0.284786	0.403561	glia
-0.248	FALSE	0.283026	0.404444	glia
-0.2486	TRUE	0.282823	0.403846	glia
-0.2514	TRUE	0.281875	0.40325	glia
-0.254	FALSE	0.280995	0.40413	glia
-0.2553	FALSE	0.280555	0.405007	glia
-0.2623	FALSE	0.278186	0.405882	glia
-0.2645	TRUE	0.277441	0.405286	glia
-0.2659	FALSE	0.276967	0.406158	glia
-0.2669	TRUE	0.276629	0.405564	glia
-0.2712	FALSE	0.275173	0.406433	glia
-0.274	FALSE	0.274226	0.407299	glia
-0.295	FALSE	0.267118	0.408163	glia
-0.2966	FALSE	0.266576	0.409025	glia
-0.3006	FALSE	0.265223	0.409884	glia
-0.3041	FALSE	0.264038	0.41074	glia
-0.3131	TRUE	0.260992	0.410145	glia
-0.3156	TRUE	0.260146	0.409551	glia
-0.317	TRUE	0.259672	0.40896	glia
-0.3172	FALSE	0.259604	0.409812	glia
-0.326	TRUE	0.256625	0.409222	glia
-0.3298	TRUE	0.255339	0.408633	glia
-0.3379	TRUE	0.252598	0.408046	glia
-0.3414	TRUE	0.251413	0.407461	glia
-0.3841	TRUE	0.236961	0.406877	glia
-0.4011	FALSE	0.231207	0.407725	glia
-0.4223	TRUE	0.224031	0.407143	glia
-0.434	TRUE	0.220071	0.406562	glia
-0.4904	TRUE	0.200982	0.405983	glia
-0.507	FALSE	0.195363	0.406828	glia
-0.5193	TRUE	0.1912	0.40625	glia
-0.622	TRUE	0.156439	0.405674	glia
-0.6737	FALSE	0.138941	0.406516	glia
-0.6929	TRUE	0.132442	0.405941	glia
-0.7139	FALSE	0.125334	0.40678	glia
-0.75	FALSE	0.113116	0.407616	glia
2.7907	TRUE	1	0	oenocyte
2.4462	TRUE	0.927684	0	oenocyte
1.0358	TRUE	0.631618	0	oenocyte
0.6682	TRUE	0.554452	0	oenocyte
0.6144	TRUE	0.543159	0	oenocyte
0.4856	TRUE	0.516122	0	oenocyte
0.4846	TRUE	0.515912	0	oenocyte
0.4333	TRUE	0.505143	0	oenocyte
0.3706	TRUE	0.491981	0	oenocyte
0.3211	TRUE	0.48159	0	oenocyte
0.3036	FALSE	0.477917	0.0909091	oenocyte
0.2763	TRUE	0.472186	0.0833333	oenocyte
0.2651	TRUE	0.469835	0.0769231	oenocyte
0.2645	TRUE	0.469709	0.0714286	oenocyte
0.2589	TRUE	0.468534	0.0666667	oenocyte
0.2453	TRUE	0.465679	0.0625	oenocyte
0.2442	FALSE	0.465448	0.117647	oenocyte
0.2234	FALSE	0.461081	0.166667	oenocyte
0.2014	TRUE	0.456463	0.157895	oenocyte
0.1952	TRUE	0.455162	0.15	oenocyte
0.1837	TRUE	0.452748	0.142857	oenocyte
0.1738	TRUE	0.45067	0.136364	oenocyte
0.1688	TRUE	0.44962	0.130435	oenocyte
0.1538	TRUE	0.446471	0.125	oenocyte
0.1492	TRUE	0.445506	0.12	oenocyte
0.1414	FALSE	0.443868	0.153846	oenocyte
0.1412	TRUE	0.443826	0.148148	oenocyte
0.1288	FALSE	0.441223	0.178571	oenocyte
0.1016	TRUE	0.435514	0.172414	oenocyte
0.0951	TRUE	0.434149	0.166667	oenocyte
0.095	TRUE	0.434128	0.16129	oenocyte
0.0938	FALSE	0.433876	0.1875	oenocyte
0.0872	FALSE	0.432491	0.212121	oenocyte
0.0865	FALSE	0.432344	0.235294	oenocyte
0.077	TRUE	0.43035	0.228571	oenocyte
0.0721	TRUE	0.429321	0.222222	oenocyte
0.0681	TRUE	0.428481	0.216216	oenocyte
0.067	TRUE	0.428251	0.210526	oenocyte
0.0628	TRUE	0.427369	0.205128	oenocyte
0.055	TRUE	0.425732	0.2	oenocyte
0.0547	TRUE	0.425669	0.195122	oenocyte
0.0544	TRUE	0.425606	0.190476	oenocyte
0.054	TRUE	0.425522	0.186047	oenocyte
0.0529	FALSE	0.425291	0.204545	oenocyte
0.0516	FALSE	0.425018	0.222222	oenocyte
0.051	FALSE	0.424892	0.23913	oenocyte
0.0458	TRUE	0.4238	0.234043	oenocyte
0.0438	FALSE	0.42338	0.25	oenocyte
0.0419	FALSE	0.422982	0.265306	oenocyte
0.0396	TRUE	0.422499	0.26	oenocyte
0.0359	FALSE	0.421722	0.27451	oenocyte
0.0302	FALSE	0.420526	0.288462	oenocyte
0.029	TRUE	0.420274	0.283019	oenocyte
0.0268	TRUE	0.419812	0.277778	oenocyte
0.0113	FALSE	0.416558	0.290909	oenocyte
0.0102	FALSE	0.416327	0.303571	oenocyte
0.0101	FALSE	0.416306	0.315789	oenocyte
0.0091	TRUE	0.416096	0.310345	oenocyte
0.0067	FALSE	0.415593	0.322034	oenocyte
0.002	TRUE	0.414606	0.316667	oenocyte
0.0014	FALSE	0.41448	0.327869	oenocyte
0.0013	FALSE	0.414459	0.33871	oenocyte
-0.0018	TRUE	0.413808	0.333333	oenocyte
-0.0032	TRUE	0.413514	0.328125	oenocyte
-0.0034	TRUE	0.413472	0.323077	oenocyte
-0.0048	TRUE	0.413179	0.318182	oenocyte
-0.0051	TRUE	0.413116	0.308824	oenocyte
-0.0051	TRUE	0.413116	0.308824	oenocyte
-0.0053	FALSE	0.413074	0.318841	oenocyte
-0.0062	TRUE	0.412885	0.314286	oenocyte
-0.0073	FALSE	0.412654	0.323944	oenocyte
-0.0092	TRUE	0.412255	0.328767	oenocyte
-0.0092	FALSE	0.412255	0.328767	oenocyte
-0.0118	TRUE	0.411709	0.324324	oenocyte
-0.0119	TRUE	0.411688	0.32	oenocyte
-0.0125	TRUE	0.411562	0.315789	oenocyte
-0.0173	TRUE	0.410555	0.311688	oenocyte
-0.0192	FALSE	0.410156	0.320513	oenocyte
-0.0201	FALSE	0.409967	0.329114	oenocyte
-0.0224	TRUE	0.409484	0.325	oenocyte
-0.024	TRUE	0.409148	0.320988	oenocyte
-0.0261	FALSE	0.408707	0.329268	oenocyte
-0.0279	TRUE	0.408329	0.333333	oenocyte
-0.0279	FALSE	0.408329	0.333333	oenocyte
-0.0284	TRUE	0.408225	0.329412	oenocyte
-0.0315	TRUE	0.407574	0.325581	oenocyte
-0.0329	TRUE	0.40728	0.321839	oenocyte
-0.0331	TRUE	0.407238	0.318182	oenocyte
-0.0357	TRUE	0.406692	0.314607	oenocyte
-0.0368	TRUE	0.406461	0.311111	oenocyte
-0.0384	TRUE	0.406125	0.307692	oenocyte
-0.0388	TRUE	0.406041	0.311828	oenocyte
-0.0388	FALSE	0.406041	0.311828	oenocyte
-0.0404	TRUE	0.405706	0.308511	oenocyte
-0.0415	FALSE	0.405475	0.315789	oenocyte
-0.0427	TRUE	0.405223	0.3125	oenocyte
-0.0448	TRUE	0.404782	0.309278	oenocyte
-0.0456	TRUE	0.404614	0.306122	oenocyte
-0.0479	TRUE	0.404131	0.30303	oenocyte
-0.048	FALSE	0.40411	0.31	oenocyte
-0.05	FALSE	0.40369	0.316832	oenocyte
-0.0507	TRUE	0.403543	0.313725	oenocyte
-0.0508	FALSE	0.403522	0.320388	oenocyte
-0.0529	TRUE	0.403082	0.317308	oenocyte
-0.0556	FALSE	0.402515	0.32381	oenocyte
-0.0565	FALSE	0.402326	0.330189	oenocyte
-0.0572	FALSE	0.402179	0.336449	oenocyte
-0.0578	TRUE	0.402053	0.333333	oenocyte
-0.0584	FALSE	0.401927	0.33945	oenocyte
-0.0592	FALSE	0.401759	0.345455	oenocyte
-0.0632	TRUE	0.400919	0.342342	oenocyte
-0.0638	FALSE	0.400793	0.345133	oenocyte
-0.0638	TRUE	0.400793	0.345133	oenocyte
-0.0657	TRUE	0.400395	0.342105	oenocyte
-0.0682	TRUE	0.39987	0.33913	oenocyte
-0.0689	FALSE	0.399723	0.344828	oenocyte
-0.0709	TRUE	0.399303	0.347458	oenocyte
-0.0709	FALSE	0.399303	0.347458	oenocyte
-0.0721	TRUE	0.399051	0.344538	oenocyte
-0.0726	TRUE	0.398946	0.341667	oenocyte
-0.0749	TRUE	0.398463	0.338843	oenocyte
-0.076	TRUE	0.398233	0.336066	oenocyte
-0.0768	FALSE	0.398065	0.341463	oenocyte
-0.078	TRUE	0.397813	0.33871	oenocyte
-0.0801	FALSE	0.397372	0.344	oenocyte
-0.0803	TRUE	0.39733	0.34127	oenocyte
-0.0808	FALSE	0.397225	0.346457	oenocyte
-0.0822	FALSE	0.396931	0.351562	oenocyte
-0.0831	FALSE	0.396742	0.356589	oenocyte
-0.0832	FALSE	0.396721	0.361538	oenocyte
-0.0841	FALSE	0.396532	0.366412	oenocyte
-0.0879	TRUE	0.395734	0.363636	oenocyte
-0.0881	FALSE	0.395693	0.368421	oenocyte
-0.0883	TRUE	0.395651	0.365672	oenocyte
-0.0886	FALSE	0.395588	0.37037	oenocyte
-0.0889	TRUE	0.395525	0.367647	oenocyte
-0.0918	FALSE	0.394916	0.372263	oenocyte
-0.0919	TRUE	0.394895	0.369565	oenocyte
-0.0931	FALSE	0.394643	0.374101	oenocyte
-0.094	TRUE	0.394454	0.371429	oenocyte
-0.0942	TRUE	0.394412	0.368794	oenocyte
-0.0978	TRUE	0.393656	0.366197	oenocyte
-0.0981	TRUE	0.393593	0.363636	oenocyte
-0.0999	TRUE	0.393216	0.361111	oenocyte
-0.1002	FALSE	0.393153	0.365517	oenocyte
-0.1011	TRUE	0.392964	0.363014	oenocyte
-0.1027	FALSE	0.392628	0.367347	oenocyte
-0.1038	TRUE	0.392397	0.364865	oenocyte
-0.1072	TRUE	0.391683	0.362416	oenocyte
-0.1082	TRUE	0.391473	0.36	oenocyte
-0.1084	TRUE	0.391431	0.355263	oenocyte
-0.1084	TRUE	0.391431	0.355263	oenocyte
-0.1097	TRUE	0.391158	0.352941	oenocyte
-0.1098	TRUE	0.391137	0.350649	oenocyte
-0.1103	FALSE	0.391032	0.354839	oenocyte
-0.1115	TRUE	0.39078	0.352564	oenocyte
-0.1116	TRUE	0.390759	0.350318	oenocyte
-0.112	FALSE	0.390676	0.35443	oenocyte
-0.1173	TRUE	0.389563	0.352201	oenocyte
-0.1182	FALSE	0.389374	0.35625	oenocyte
-0.1202	TRUE	0.388954	0.354037	oenocyte
-0.1206	TRUE	0.38887	0.351852	oenocyte
-0.1214	TRUE	0.388702	0.349693	oenocyte
-0.1232	TRUE	0.388324	0.347561	oenocyte
-0.124	TRUE	0.388157	0.345455	oenocyte
-0.1241	TRUE	0.388136	0.343373	oenocyte
-0.1253	FALSE	0.387884	0.347305	oenocyte
-0.1275	FALSE	0.387422	0.35119	oenocyte
-0.1278	FALSE	0.387359	0.35503	oenocyte
-0.1284	FALSE	0.387233	0.358824	oenocyte
-0.1288	FALSE	0.387149	0.362573	oenocyte
-0.1309	TRUE	0.386708	0.360465	oenocyte
-0.1313	TRUE	0.386624	0.358382	oenocyte
-0.1333	TRUE	0.386204	0.356322	oenocyte
-0.1339	FALSE	0.386078	0.36	oenocyte
-0.134	FALSE	0.386057	0.363636	oenocyte
-0.1345	FALSE	0.385952	0.367232	oenocyte
-0.1358	FALSE	0.385679	0.370787	oenocyte
-0.136	FALSE	0.385638	0.374302	oenocyte
-0.1374	TRUE	0.385344	0.372222	oenocyte
-0.1381	FALSE	0.385197	0.375691	oenocyte
-0.1397	TRUE	0.384861	0.373626	oenocyte
-0.1401	TRUE	0.384777	0.371585	oenocyte
-0.1408	TRUE	0.38463	0.369565	oenocyte
-0.142	TRUE	0.384378	0.367568	oenocyte
-0.1421	TRUE	0.384357	0.365591	oenocyte
-0.1458	FALSE	0.38358	0.368984	oenocyte
-0.1472	TRUE	0.383286	0.367021	oenocyte
-0.1479	FALSE	0.38314	0.37037	oenocyte
-0.1484	TRUE	0.383035	0.368421	oenocyte
-0.149	TRUE	0.382909	0.366492	oenocyte
-0.1491	FALSE	0.382888	0.369792	oenocyte
-0.1505	FALSE	0.382594	0.373057	oenocyte
-0.1509	TRUE	0.38251	0.371134	oenocyte
-0.1516	TRUE	0.382363	0.369231	oenocyte
-0.1521	TRUE	0.382258	0.367347	oenocyte
-0.1534	TRUE	0.381985	0.365482	oenocyte
-0.1558	FALSE	0.381481	0.366834	oenocyte
-0.1558	TRUE	0.381481	0.366834	oenocyte
-0.156	FALSE	0.381439	0.37	oenocyte
[truncated: 5,395 more rows]

## Sheet: Supplementary Figure 11
Plex A									Plex B									Plex C									Plex D									Plex E
prot_id	myo1a.1	myo1a.2	myo1a.3	lpp.1	lpp.2	lpp.3	blood.1		prot_id	repo.1	repo.2	repo.3	prome30.1	prome30.2	prome30.3	blood.2		prot_id	mef2.1	mef2.2	mef2.3	hml30.1	hml30.2	hml30.3	blood.3		prot_id	hand.1	hand.2	hand.3	ms1096.1	ms1096.2	ms1096.3	blood.4		prot_id	btl30.1	btl30.2	btl30.3	elav30.1	elav30.2	elav30.3	blood.5
L0MPS3	0.982123	0.995448	0.566465	1.68572	1.80853	1.7706	0.78794		L0MPS3	0.204586	0.462943	-0.048498	-0.254664	-0.490493	-0.229363	0.298494		L0MPS3	0.847466	0.984571	0.759138	0.136789	0.0894659	0.299934	0.814769		L0MPS3	0.0897667	-0.153739	-0.190262	-0.33572	-0.193374	-0.230148	0.422667		L0MPS3	0.484408	0.357274	0.104586	0.0528186	0.285003	0.261129	-0.131917
Q9VU94	0.877075	0.792784	0.331944	1.16602	1.29127	1.27786	-0.0241578		Q9VU94	0.132576	0.556411	-0.0740578	-0.0567524	-0.323227	-0.454553	-0.32205		Q9VU94	0.641018	0.875757	0.727212	1.81785	1.89612	2.02461	0.613345		Q9VU94	0.120804	-0.00637473	0.0397591	-0.127244	-0.026783	-0.200022	-0.299922		Q9VU94	0.390062	0.247834	0.0752652	0.0266231	0.220982	-0.00870137	-0.556246
A1Z784	1.14324	1.19901	1.12848	0.636101	0.901775	0.904644	-0.782764		A1Z784	0.0648649	0.357614	-0.0174344	-0.00381542	0.00169931	0.017458	-1.6491		A1Z784	0.727969	0.816808	0.425342	-0.0503371	-0.148361	0.0885125	-0.934491		A1Z784	0.0682411	-0.243285	0.0219151	-0.0566864	-0.0576895	-0.197611	-1.53189		A1Z784	0.366772	0.232399	0.430267	0.419124	0.367549	0.206086	-1.81958
B7Z001	1.10156	0.894083	0.276194	1.41979	1.48871	1.44684	-0.0340117		B7Z001	0.230312	0.287839	-0.140864	0.247495	-0.078646	-0.280034	-0.571826		B7Z001	0.79747	0.773357	0.474056	0.308246	0.222437	0.278652	-0.26345		B7Z001	0.10918	-0.167979	-0.0323769	-0.0673337	-0.121296	-0.35123	-0.653027		B7Z001	0.363031	0.183748	0.311585	0.352325	0.355811	0.104507	-1.11859
M9PB21	NA	NA	NA	NA	NA	NA	NA		M9PB21	NA	NA	NA	NA	NA	NA	NA		M9PB21	NA	NA	NA	NA	NA	NA	NA		M9PB21	NA	NA	NA	NA	NA	NA	NA		M9PB21	0.377079	0.349779	0.356232	0.255439	0.394054	0.190242	-0.557326
D1YSG0	0.880959	0.644078	0.150459	0.878488	0.919337	0.995365	0.189016		D1YSG0	-0.0595404	-0.188519	-0.140946	-0.328791	-0.746742	-0.736244	-0.502414		D1YSG0	0.503477	0.608696	0.319969	0.211015	0.146931	0.320141	0.0431572		D1YSG0	0.164237	0.167935	0.192005	0.0278125	0.114226	0.0153016	-0.151506		D1YSG0	0.363528	0.267454	0.199337	0.0204264	0.345915	0.164705	-0.432215
Q00174	1.22348	1.28114	1.2471	1.45091	1.52649	1.48892	0.311533		Q00174	0.368566	0.552989	0.237005	-0.140301	-0.448573	-0.292463	0.0231159		Q00174	1.20458	1.2493	1.15946	1.62263	1.68706	1.76093	0.532753		Q00174	0.416683	0.36432	0.502245	0.376384	0.465512	0.403404	0.111154		Q00174	0.663785	0.552331	0.507074	0.424177	0.618983	0.49848	-0.0826995
Q9VMD9	0.956003	0.872293	0.454295	1.24714	1.42754	1.3268	0.401415		Q9VMD9	0.359907	0.783004	0.19187	-0.450936	-0.741743	-0.57355	-0.234149		Q9VMD9	0.843458	1.07548	0.826631	0.746867	0.713656	0.862423	0.338829		Q9VMD9	0.603842	0.504359	0.191701	0.00576396	0.361434	0.279075	-0.536078		Q9VMD9	0.679458	0.587943	0.278043	0.067253	0.449404	0.385098	-0.48115
Q7KTG2	0.741311	0.702765	0.465396	1.44597	1.51984	1.50189	0.355122		Q7KTG2	0.159858	0.447696	-0.0200946	0.037145	-0.251202	-0.0669427	0.37325		Q7KTG2	0.705791	0.836759	0.649638	0.244959	0.0891367	0.296379	0.65847		Q7KTG2	0.137955	-0.0133587	0.0920498	0.0039038	-0.0309888	-0.0629588	0.607221		Q7KTG2	0.314164	0.208743	0.139172	0.192417	0.23611	0.121661	0.0540518
P15215	1.25761	1.30088	1.26577	1.38745	1.42315	1.38969	0.851218		P15215	0.442836	0.60819	0.230652	-0.147741	-0.486749	-0.259717	0.38464		P15215	1.23284	1.27324	1.18816	1.66457	1.73498	1.77555	0.708049		P15215	0.244788	0.249026	0.322539	0.340723	0.303395	0.297621	0.212164		P15215	0.634653	0.493326	0.45419	0.436513	0.559827	0.429236	-0.0432297
Q7KN97	0.594254	0.641503	0.649382	0.424849	0.5576	0.522868	-0.831284		Q7KN97	0.0923778	0.0313785	-0.0523204	0.387345	0.368678	0.39685	-1.33198		Q7KN97	0.489482	0.354156	0.346524	-0.0552373	0.0236669	0.0396194	-1.10971		Q7KN97	0.00525636	-0.106808	-0.0667591	-0.0833451	-0.16061	-0.276841	-1.35438		Q7KN97	-0.0486908	-0.149317	-0.0224019	0.0963	-0.075686	-0.145362	-1.65486
Q0E9E2	0.656753	0.805499	0.8739	-0.00739049	0.168367	0.212329	-0.769027		Q0E9E2	-0.0520057	-0.109285	-0.174882	0.210765	0.124859	0.138249	-1.67348		Q0E9E2	0.30933	0.186291	0.226095	0.0764036	0.105549	0.117984	-1.31225		Q0E9E2	-0.124952	-0.199385	-0.123447	0.061944	-0.106346	-0.0809514	-1.60782		Q0E9E2	0.0263676	-0.10151	-0.223204	-0.217006	-0.311935	-0.411012	-1.45493
P11996	1.29163	1.42763	1.35093	2.54468	2.71014	2.66852	0.323911		P11996	0.0871911	0.985982	-0.108567	-0.55482	-0.538067	-0.104276	0.36337		P11996	0.645149	0.724665	0.512541	-0.0116819	0.0165236	0.287719	0.486312		P11996	0.0678669	-0.174456	-0.185222	-0.261511	-0.292355	-0.379975	0.398189		P11996	0.422633	0.283723	0.156104	0.285525	0.270126	0.163013	-0.0851084
P11997	1.44445	1.7273	1.58353	2.83111	2.99267	2.93558	0.149059		P11997	0.216753	0.532352	0.0734961	-0.347863	-0.439213	-0.2066	-0.373256		P11997	0.979676	1.09374	0.830122	0.241192	0.328091	0.605354	0.157754		P11997	0.116585	-0.0945206	-0.148328	-0.266854	-0.190738	-0.261876	-0.0767287		P11997	0.50131	0.388859	0.175651	0.286056	0.320379	0.228743	-0.786793
P11995	1.45558	1.58241	1.42173	2.47901	2.64134	2.5871	0.271006		P11995	0.271252	1.5312	-0.0144159	-0.963246	-0.551345	-0.134287	0.203248		P11995	0.625561	0.741173	0.525208	0.138877	0.0577599	0.303505	0.0606493		P11995	-0.139077	-0.377066	-0.376827	-0.519204	-0.611618	-0.65052	-0.202983		P11995	0.460733	0.350817	0.113408	0.336847	0.255072	0.176093	-0.370775
M9PHG8	1.04345	0.838088	0.412909	0.799089	0.926463	0.881342	0.349403		M9PHG8	0.195861	0.171141	-0.10268	0.209725	-0.166919	-0.345611	-0.385376		M9PHG8	0.623366	0.722008	0.406285	0.249719	0.0922262	0.199342	0.439604		M9PHG8	0.0122035	-0.139148	-0.0469901	-0.121798	-0.269534	-0.423356	-0.506909		M9PHG8	0.310961	0.198218	0.155146	0.147005	0.23813	-0.0424846	-0.751756
Q868Z9	0.841828	0.608495	0.303424	1.12775	1.03188	1.04025	0.727153		Q868Z9	0.347578	0.839383	0.0142457	0.0601529	-0.0176671	0.260256	0.973368		Q868Z9	0.841584	0.748047	0.531486	1.45198	1.49969	1.50898	0.496185		Q868Z9	-0.00328749	-0.0499321	0.0907342	-0.238339	-0.460531	-0.363522	0.711567		Q868Z9	0.563479	0.408269	0.337288	0.414712	0.393567	0.225464	0.566159
P28668	1.15597	1.12585	0.859639	1.22012	1.3276	1.27294	0.0295883		P28668	0.273983	-0.810395	0.00820378	-0.751222	-1.4117	-1.17442	-0.724918		P28668	1.28015	1.55446	1.3041	0.0819102	0.00398064	0.409342	0.51365		P28668	0.56539	0.4109	0.44163	-0.14406	0.461804	0.337729	-0.853451		P28668	0.635491	0.512806	0.474525	-0.0859669	0.508541	0.401454	-0.799678
A0A0B4JD57	0.58803	0.394766	0.036461	0.895035	1.14739	1.10349	0.140553		A0A0B4JD57	-0.215164	-0.279887	-0.347203	-0.507665	-0.760425	-0.682189	-0.352998		A0A0B4JD57	0.545626	0.495282	0.442436	-0.0824455	-0.212439	-0.0833006	0.0878198		A0A0B4JD57	-0.314315	-0.622696	-0.166261	-0.53109	-0.716093	-0.585138	-0.0295465		A0A0B4JD57	0.152311	0.115806	-0.0698486	-0.291784	-0.0211258	-0.204391	-0.570502
Q99323-4	NA	NA	NA	NA	NA	NA	NA		Q99323-4	-0.210943	-0.357445	-0.344241	-0.610731	-0.643438	-0.57444	0.404985		Q99323-4	NA	NA	NA	NA	NA	NA	NA		Q99323-4	NA	NA	NA	NA	NA	NA	NA		Q99323-4	0.167318	0.120008	-0.0955539	-0.261895	0.0542675	-0.0979637	-0.192644
Q9VSU2	0.941847	0.95589	0.713232	1.56589	1.72034	1.6469	0.411158		Q9VSU2	0.0264786	0.112085	-0.00325658	-0.283451	-0.666341	-0.79299	-0.474001		Q9VSU2	0.852036	1.07142	0.712467	0.140437	0.0501728	0.282377	0.502024		Q9VSU2	0.126714	0.022835	0.0390524	-0.227746	0.0575993	-0.0618576	-0.135976		Q9VSU2	0.370246	0.351662	0.215076	0.0136061	0.338695	0.240367	-0.679212
E1JI93	NA	NA	NA	NA	NA	NA	NA		E1JI93	NA	NA	NA	NA	NA	NA	NA		E1JI93	NA	NA	NA	NA	NA	NA	NA		E1JI93	NA	NA	NA	NA	NA	NA	NA		E1JI93	0.378591	0.317021	0.258301	0.0194133	0.354301	0.250157	-0.980236
M9NET2	1.01521	0.942405	0.851941	1.46118	1.45179	1.56779	0.520873		M9NET2	0.184124	0.285761	0.128645	-0.219901	-0.511928	-0.456819	-0.122427		M9NET2	0.904496	1.0112	0.806041	0.661249	0.656881	0.792284	0.376297		M9NET2	0.437775	0.296123	0.104733	0.0957402	0.223677	0.0575398	-0.153491		M9NET2	0.575304	0.429193	0.235748	0.227266	0.321356	0.162529	-0.184709
M9PBI5	0.910782	0.735586	0.238698	1.13718	1.16928	1.0748	0.851544		M9PBI5	0.177163	0.150751	-0.109774	-0.0536064	-0.53553	-0.588764	0.0575407		M9PBI5	0.532964	0.689332	0.290696	0.274707	0.0708581	0.194239	0.62819		M9PBI5	0.140235	-0.0159591	-0.0192751	-0.128504	-0.142456	-0.293409	-0.225306		M9PBI5	0.438158	0.333134	0.197502	0.132448	0.323563	0.102551	-0.237165
Q9VZZ4	0.897213	0.861742	0.712902	1.96485	2.03969	2.01843	0.3006		Q9VZZ4	0.373421	0.538698	0.085106	-0.391544	-0.55323	-0.474249	-0.248659		Q9VZZ4	1.20923	1.32455	1.21532	1.69809	1.75149	1.81598	0.428055		Q9VZZ4	0.705812	0.549503	0.398481	0.263001	0.45614	0.327206	-0.553482		Q9VZZ4	0.68024	0.565137	0.373246	0.133184	0.453896	0.360895	-0.463877
Q7KN75	1.18567	1.06277	0.567517	1.14028	1.35414	1.30242	0.329982		Q7KN75	0.141206	-0.590723	-0.0443514	-0.555546	-1.01013	-0.942318	-0.737041		Q7KN75	1.10919	1.3768	1.06374	-0.100006	-0.256854	0.250353	0.400367		Q7KN75	0.318824	0.172645	0.469954	0.0615582	0.431198	0.279983	-0.209144		Q7KN75	0.460369	0.353411	0.656807	0.205307	0.639508	0.483106	-1.0595
P11046	1.23171	1.33913	1.31976	1.40333	1.44511	1.41244	0.535595		P11046	0.42759	0.582718	0.2453	-0.252866	-0.558032	-0.409541	-0.0487507		P11046	1.0482	1.12018	1.03324	1.48297	1.54863	1.60899	0.494829		P11046	0.301549	0.26158	0.368708	0.398625	0.366992	0.302118	-0.0808646		P11046	0.65861	0.541584	0.468334	0.451102	0.615383	0.48363	-0.0692966
Q7K2W6	1.67515	0.763895	0.0269388	1.54091	1.90007	1.86205	0.20419		Q7K2W6	0.0160552	0.658262	-0.119232	-0.414267	-0.586184	-0.429064	-0.32512		Q7K2W6	-0.317482	-0.00340878	-0.349526	0.138982	-0.101189	-0.0175173	-0.397181		Q7K2W6	-0.380154	-0.685333	-0.962566	-0.91567	-0.893506	-1.03844	-1.01185		Q7K2W6	0.555072	0.466632	0.0458075	0.00933952	0.213797	0.111109	-0.647698
A0A0B4KGT8	0.69996	0.564321	-0.0500304	0.939632	1.02727	0.988827	0.0687832		A0A0B4KGT8	-0.00223507	-0.000699187	-0.192616	-0.258418	-0.647107	-0.711991	-0.419951		A0A0B4KGT8	0.471796	0.663484	0.348715	0.247774	0.135883	0.301646	0.11564		A0A0B4KGT8	0.0836122	0.0101567	0.106186	-0.0593206	-0.0405744	-0.213141	-0.192773		A0A0B4KGT8	0.339724	0.247545	0.198729	0.117667	0.407562	0.133442	-0.498508
P29742	0.972074	0.627796	0.289969	0.848799	0.924132	0.867463	0.456399		P29742	0.0889781	0.0210447	-0.145289	0.0441495	-0.264528	-0.428396	-0.541791		P29742	0.717461	0.704871	0.49223	0.131778	0.024324	0.178581	-0.172151		P29742	0.01116	-0.129096	-0.0414958	-0.12988	-0.162879	-0.360554	-0.667912		P29742	0.301234	0.181589	0.195585	0.191474	0.264943	-0.0338424	-0.970589
E2QCF1	1.07749	0.979405	0.322714	1.18849	1.22956	1.20388	0.0778725		E2QCF1	0.228804	0.38262	-0.129739	0.145124	-0.474478	-0.632163	-0.689702		E2QCF1	0.485233	0.547018	0.087636	0.388128	0.217207	0.287577	-0.195259		E2QCF1	0.142209	0.0424434	0.106155	0.0611685	0.100805	-0.116785	-0.51957		E2QCF1	0.353343	0.274281	0.376855	0.396678	0.452222	0.234141	-0.883963
P05661-21	0.570722	0.356321	-0.0220708	0.692099	0.724698	0.839144	0.18502		P05661-21	-0.0815641	-0.0565424	-0.244256	-0.288427	-0.589558	-0.553969	-0.154658		P05661-21	0.260914	0.424849	0.203024	-0.0477554	-0.0727568	0.129867	0.150393		P05661-21	-0.0690048	-0.117779	0.0814655	-0.247068	-0.315909	-0.258626	0.116153		P05661-21	0.284764	0.167921	0.0540434	-0.0154088	0.263289	-0.00184611	-0.382165
P05661-18	NA	NA	NA	NA	NA	NA	NA		P05661-18	-0.00828266	0.37901	-0.0783317	-0.0558356	-0.421409	-0.380594	-0.111048		P05661-18	0.619686	0.711202	0.455527	0.0650238	-0.0175641	0.252575	0.334122		P05661-18	0.000377642	-0.167838	0.00389344	-0.138334	-0.388749	-0.299745	-0.0466907		P05661-18	0.231442	0.121624	0.0182711	0.0603224	0.206314	-0.111802	-0.553681
P05661-22	NA	NA	NA	NA	NA	NA	NA		P05661-22	-0.042777	0.262741	-0.293214	-0.146958	-0.446203	-0.324102	-0.650797		P05661-22	0.4813	0.578402	0.379948	0.0854744	0.031112	0.401279	-0.0822855		P05661-22	-0.115465	-0.122152	0.0225297	-0.199047	-0.353108	-0.309768	-0.232703		P05661-22	0.395409	0.214259	0.167719	0.206086	0.397561	0.146074	-1.49731
Q9NFV7	1.04452	1.06788	0.925179	1.81724	1.93145	1.81122	0.295418		Q9NFV7	0.148918	0.329138	0.0524708	-0.120057	-0.332226	-0.407017	-0.322923		Q9NFV7	0.730517	0.925564	0.607654	-0.0055375	-0.0908095	0.103301	0.748248		Q9NFV7	0.298425	0.18932	0.124151	0.0201067	0.167835	0.0426461	0.191985		Q9NFV7	0.41186	0.356213	0.227916	0.141296	0.334346	0.220464	-0.528202
M9PGF7	NA	NA	NA	NA	NA	NA	NA		M9PGF7	0.0889189	0.247814	0.17879	-0.0587069	-0.362118	-0.240798	-0.263996		M9PGF7	0.915572	1.01581	0.913711	0.972265	0.939357	1.0746	0.544121		M9PGF7	0.618914	0.515695	0.194402	0.00764364	0.252635	0.123484	-0.718701		M9PGF7	0.720107	0.606762	0.271262	0.0763794	0.329732	0.204271	0.139472
Q9VF24	1.15483	1.23132	1.23467	1.59873	1.70048	1.65365	0.618608		Q9VF24	1.20486	1.33017	1.23323	-0.0937056	-0.604476	-0.0649375	0.240646		Q9VF24	0.887637	0.988785	0.827	1.52929	1.56713	1.64722	0.426573		Q9VF24	0.689832	0.620089	0.901836	0.687283	0.703708	0.641505	0.316091		Q9VF24	0.401476	0.295186	1.14034	1.17731	1.18879	1.11013	-0.304565
Q24388	1.39949	1.74607	1.73047	3.12546	3.26583	3.20147	0.921843		Q24388	0.135886	0.415543	-0.00833071	-0.623568	-0.761131	-0.361166	0.11532		Q24388	1.09431	1.21982	0.981422	0.0225858	0.152443	0.485896	0.705293		Q24388	0.238294	0.0895162	-0.0799522	-0.0256173	0.0346804	-0.0669859	0.253557		Q24388	0.438354	0.308037	0.100256	0.341748	0.293621	0.197555	-0.280467
P13060	0.727904	0.58128	0.0659084	0.769321	0.876182	0.857697	-0.375115		P13060	0.0491498	-0.0310141	-0.0890392	-0.074651	-0.414879	-0.578375	-0.787599		P13060	0.452417	0.607744	0.173577	0.18801	0.16501	0.166787	-0.452411		P13060	0.139252	0.0205046	0.127801	-0.0142824	0.130571	-0.012642	-0.810603		P13060	0.376367	0.285392	0.409069	0.226999	0.455029	0.293747	-1.06792
Q9V521	1.56595	0.883511	1.64047e-06	1.71897	2.0463	1.95667	0.236625		Q9V521	0.36319	0.70937	0.110101	-0.287971	-0.477424	-0.234622	0.0576953		Q9V521	0.164726	0.451936	-0.0136359	0.47697	0.171371	0.234075	0.224341		Q9V521	0.189999	0.0399889	-0.284502	-0.421262	-0.249884	-0.34605	-0.263283		Q9V521	0.918236	0.793092	0.364992	0.264202	0.524449	0.441679	-0.380618
Q9W1V6	1.73792	1.77906	1.62203	0.853748	0.885694	0.994203	-0.197432		Q9W1V6	NA	NA	NA	NA	NA	NA	NA		Q9W1V6	NA	NA	NA	NA	NA	NA	NA		Q9W1V6	NA	NA	NA	NA	NA	NA	NA		Q9W1V6	NA	NA	NA	NA	NA	NA	NA
Q9VWV6	0.960312	0.986437	0.830339	0.724511	0.847013	0.755725	0.695085		Q9VWV6	0.0703445	0.202657	0.0874908	-0.657626	-1.03685	-0.939871	-0.223678		Q9VWV6	0.66905	0.938414	0.701595	0.0126605	-0.0334517	0.175758	0.493481		Q9VWV6	0.29717	0.221308	0.0751065	-0.150641	0.12435	0.0835894	-0.00301696		Q9VWV6	0.680574	0.614884	0.282927	0.166109	0.468669	0.431731	-0.434071
Q9VVA4	0.767885	0.621126	0.171012	0.919657	1.0118	0.951118	-0.393523		Q9VVA4	-0.0133481	0.0542007	-0.156031	-0.0152722	-0.411938	-0.431604	-0.55329		Q9VVA4	0.358374	0.465186	0.17536	0.0419297	-0.0241809	0.0368283	-0.041278		Q9VVA4	-0.0598898	-0.187264	-0.0703379	-0.242532	-0.259213	-0.357252	-0.270098		Q9VVA4	0.357238	0.220248	0.163631	0.140237	0.269364	0.0552476	-0.671248
C7LA75	0.691324	0.666172	0.216684	0.852574	0.971228	0.9123	0.341309		C7LA75	0.0707229	0.0377008	-0.109306	-0.0565894	-0.288971	-0.375881	-0.163817		C7LA75	0.699364	0.747741	0.574615	-0.0146281	-0.00238267	0.0901613	0.31355		C7LA75	-0.0823967	-0.320911	-0.0881197	-0.366691	-0.413594	-0.471788	-0.0129288		C7LA75	0.298724	0.212389	0.200549	0.105892	0.259253	0.0226018	-0.65928
F3YDH0	1.47231	1.43678	1.29258	1.36869	1.41189	1.31162	0.639702		F3YDH0	0.192313	0.190894	0.00801221	-0.0977672	-0.377287	-0.272519	-0.142199		F3YDH0	0.903122	1.00393	0.749436	0.228495	0.117787	0.228362	0.443445		F3YDH0	0.129917	-0.12649	0.0194007	-0.271078	-0.517559	-0.451042	-0.203447		F3YDH0	0.455007	0.312249	0.149572	0.0347319	0.203012	0.0708147	-0.698514
O97125	NA	NA	NA	NA	NA	NA	NA		O97125	0.0192887	0.0288485	-0.179171	-0.0609766	-0.186159	-0.428454	-0.463278		O97125	0.475726	0.459359	0.448146	0.157368	0.174088	0.111694	-0.0868884		O97125	0.522493	0.351261	0.157275	0.13084	0.303124	0.0323146	0.25068		O97125	0.430829	0.322343	0.155745	0.0687073	0.253567	0.102293	0.400778
P29843	0.0665699	-0.0636931	0.054189	0.063188	0.25963	0.133429	0.105562		P29843	-0.0382962	0.00977236	0.116766	-0.0323653	0.0642081	0.00885624	0.109527		P29843	0.000862671	0.0253924	0.137198	-0.0351746	0.116055	0.0102508	0.0925939		P29843	NA	NA	NA	NA	NA	NA	NA		P29843	NA	NA	NA	NA	NA	NA	NA
Q9VG58	NA	NA	NA	NA	NA	NA	NA		Q9VG58	NA	NA	NA	NA	NA	NA	NA		Q9VG58	NA	NA	NA	NA	NA	NA	NA		Q9VG58	0.360485	-0.0800746	0.760278	0.64667	-0.286071	-0.12454	-0.021782		Q9VG58	NA	NA	NA	NA	NA	NA	NA
Q9W0S7	0.883937	0.740204	0.386043	1.20174	1.3015	1.26477	0.307875		Q9W0S7	0.0946111	0.0269101	-0.151317	-0.105168	-0.425785	-0.434417	-0.431315		Q9W0S7	0.732969	0.828172	0.589796	0.154293	0.0337829	0.180188	0.218718		Q9W0S7	0.0643556	-0.0897466	0.0931601	-0.14316	-0.0316079	-0.185893	-0.245428		Q9W0S7	0.340261	0.244267	0.368362	0.175894	0.375674	0.185358	-0.580904
Q7KMM4	1.8993	1.88129	1.76674	1.54735	1.59764	1.55833	0.431405		Q7KMM4	0.644822	0.655093	0.650453	0.0526176	-0.201727	-0.0277991	-0.145465		Q7KMM4	1.60447	1.66793	1.59067	0.0324577	-0.242853	0.269333	0.268112		Q7KMM4	0.529702	0.510292	0.674168	0.533123	0.578859	0.518369	0.147628		Q7KMM4	0.577056	0.507829	0.714298	0.638913	0.749352	0.635794	-0.388974
Q9VLI0	1.97061	1.98914	1.97508	0.796295	0.779548	0.944114	0.758826		Q9VLI0	0.0167178	0.0476333	-0.0472474	-0.0641317	-0.223764	-0.0839139	0.943428		Q9VLI0	0.0985103	0.180813	0.0589512	-0.0483876	-0.0660448	0.0606488	1.20384		Q9VLI0	0.729354	0.943575	0.933413	-0.393395	-0.844357	-0.469521	0.430606		Q9VLI0	0.303076	0.375674	0.372991	0.18043	0.0918806	0.0458614	0.83854
Q9VLH9	1.83297	1.80813	1.73701	0.806884	0.873411	0.929124	0.331347		Q9VLH9	0.0837524	0.210173	-0.0648323	-0.0172997	-0.303867	-0.00881001	0.925629		Q9VLH9	0.21787	0.300637	0.144921	-0.0220599	-0.18133	0.0564914	1.12182		Q9VLH9	0.617557	0.823213	0.792784	-0.40812	-0.894082	-0.404834	0.509153		Q9VLH9	0.227399	0.15148	0.264149	0.36116	0.170239	0.080794	0.387623
Q8IPB7	1.605	1.7035	1.87534	0.702908	0.645882	0.822294	0.484235		Q8IPB7	NA	NA	NA	NA	NA	NA	NA		Q8IPB7	NA	NA	NA	NA	NA	NA	NA		Q8IPB7	NA	NA	NA	NA	NA	NA	NA		Q8IPB7	NA	NA	NA	NA	NA	NA	NA
Q9VLI2	1.41492	1.41369	1.32076	0.806519	0.879481	0.890657	0.429745		Q9VLI2	-0.100759	-0.121464	-0.220307	-0.13247	-0.515684	-0.68358	-0.329598		Q9VLI2	0.192195	0.238355	0.0216225	-0.262514	-0.2363	-0.12965	0.119874		Q9VLI2	0.221628	0.261613	0.320162	-0.457379	-0.557762	-0.542908	-0.158836		Q9VLI2	0.116956	0.130544	0.231055	0.113264	0.0963598	-0.0125255	-0.481843
Q9VN25	0.887076	0.666875	0.452613	0.955869	1.01967	0.972872	-0.0693756		Q9VN25	0.270812	-0.167505	0.0149394	-0.39481	-0.829418	-0.786283	-0.695323		Q9VN25	0.721085	0.921503	0.528509	0.102658	-0.0261266	0.142389	-0.0870542		Q9VN25	0.170342	0.0339095	0.0401282	-0.203711	0.0529341	-0.177583	-0.699258		Q9VN25	0.5663	0.468681	0.43066	-0.0181536	0.534568	0.274878	-0.597117
Q8MSW0	0.469336	0.319766	0.141034	0.565739	0.622202	0.593155	-0.233771		Q8MSW0	0.294881	-0.302378	0.0462786	-0.277137	-0.665399	-0.567143	-0.663142		Q8MSW0	0.560208	0.772747	0.459279	0.111229	-0.00810037	0.124413	-0.00774123		Q8MSW0	0.598505	0.425936	0.333157	0.0199994	0.372508	0.24054	-0.782573		Q8MSW0	0.650613	0.500302	0.394931	0.025804	0.461489	0.332479	-0.738133
M9PBL3	1.01265	0.845648	0.286348	0.946105	1.07081	1.00055	0.243967		M9PBL3	0.0598181	0.0869806	-0.204563	0.0147722	-0.310563	-0.479991	-0.285839		M9PBL3	0.624072	0.728063	0.376054	0.136471	0.0873347	0.144283	0.304137		M9PBL3	0.0141599	-0.253155	-0.198851	-0.280206	-0.295884	-0.460124	-0.0781865		M9PBL3	0.331209	0.246701	0.177978	0.157773	0.284507	0.0947857	-0.738443
Q9VAY2	0.74925	0.865377	0.61442	0.533028	1.03365	1.03844	-0.306566		Q9VAY2	0.105233	0.271083	-0.0666865	-0.0950081	-0.327909	-0.252203	-0.500779		Q9VAY2	0.688776	0.889686	0.581896	0.302237	0.170026	0.404832	-0.00678793		Q9VAY2	0.258583	-0.00901361	-0.164504	-0.244331	-0.381368	-0.33675	-0.153723		Q9VAY2	0.311323	0.233044	-0.0852137	-0.17772	0.292664	-0.121275	-0.885535
A1Z6L9	NA	NA	NA	NA	NA	NA	NA		A1Z6L9	NA	NA	NA	NA	NA	NA	NA		A1Z6L9	0.345012	0.366891	0.260447	0.0815788	-0.0552949	0.0633588	0.0436025		A1Z6L9	-0.0753171	0.199954	0.00719619	-0.0564463	-0.408772	-0.358221	-0.221226		A1Z6L9	0.241215	0.163981	0.17136	0.138434	0.106864	-0.0351604	-0.530335
A4UZZ4	1.12434	0.987017	0.358553	1.04568	1.20023	1.19996	0.163659		A4UZZ4	-0.0195769	0.10548	-0.264782	-0.171136	-0.453153	-0.480355	-0.499384		A4UZZ4	0.58579	0.645064	0.394215	0.288817	0.180872	0.363195	0.048836		A4UZZ4	-0.0280326	-0.254226	-0.104792	-0.389743	-0.360829	-0.511995	-0.253393		A4UZZ4	0.260405	0.121549	0.160464	0.151947	0.297408	-0.0251507	-0.662164
L0MQ08	1.49949	1.61849	1.65203	1.0179	1.04196	1.0842	0.456616		L0MQ08	0.372493	0.403304	0.406249	-0.0752919	-0.380852	-0.27441	-0.102291		L0MQ08	1.62678	1.74048	1.65249	0.450015	0.0845915	0.569996	0.540332		L0MQ08	0.699566	0.57713	0.476374	0.495395	0.459215	0.433615	0.117301		L0MQ08	0.881707	0.805631	0.27221	0.212207	0.401247	0.330963	-0.361796
A1ZBE9	1.16073	1.02791	0.66634	1.20919	1.37433	1.30108	-0.0369205		A1ZBE9	0.46228	-0.374565	0.280065	-0.378699	-0.907848	-0.764952	-0.717558		A1ZBE9	1.04506	1.28184	1.04049	0.140371	-0.0143075	0.238629	0.15548		A1ZBE9	0.610941	0.511713	0.388631	-0.11583	0.350544	0.293436	-0.620735		A1ZBE9	0.784653	0.709744	0.517545	0.0103434	0.503216	0.428958	-0.921691
Q9V4B8	0.977478	0.998821	0.884768	0.926021	1.03259	1.0601	0.197425		Q9V4B8	0.135574	0.724536	0.130484	0.28879	0.13722	0.049911	-0.190351		Q9V4B8	1.78853	1.84206	1.75307	0.0169019	-0.20668	0.432755	0.776312		Q9V4B8	0.297084	0.24114	0.183459	0.0022714	0.0992833	-0.0384107	-0.167399		Q9V4B8	0.768406	0.684731	0.416087	0.44548	0.493089	0.369672	-0.345417
Q9VHN7	0.854213	0.673749	-0.391949	0.979662	1.04132	1.01913	-0.249065		Q9VHN7	0.15742	-0.0129013	-0.162298	0.103897	-0.391136	-0.975847	-0.98538		Q9VHN7	0.519647	0.624439	0.300527	0.339018	0.300606	0.280972	-0.67866		Q9VHN7	0.0411681	-0.203701	-0.0280053	-0.185179	-0.0745095	-0.30451	-1.09745		Q9VHN7	0.346184	0.205256	0.372156	0.317451	0.502665	0.288101	-1.4293
TURBOID	1.95409	2.00148	1.99398	1.96943	2.12796	2.03396	-0.146795		TURBOID	0.828984	0.833535	0.77125	0.367447	0.118746	0.235705	-0.604818		TURBOID	2.28176	2.34223	2.21713	0.181554	-0.148661	0.96316	0.101138		TURBOID	1.4269	1.16406	0.710662	0.599676	0.54095	0.476589	-0.470945		TURBOID	1.84781	1.64409	0.396604	0.536718	0.7448	0.660454	-0.429931
M9PDR0	1.11123	1.17881	1.11125	1.45517	1.57124	1.52175	0.714244		M9PDR0	0.0135667	0.423079	-0.0920297	0.0798479	-0.244396	-0.368405	0.554023		M9PDR0	0.507203	0.632294	0.468888	0.587954	0.600641	0.703598	0.901831		M9PDR0	0.367639	0.281646	0.174264	0.180345	0.171949	-0.000367044	0.593298		M9PDR0	0.530991	0.420692	0.184116	0.324581	0.33177	0.153911	0.00804121
Q04691	0.897723	0.746476	0.291515	1.41666	1.49841	1.40886	0.184418		Q04691	0.345867	0.845902	0.102011	-0.415303	-0.55933	-0.432098	0.0242659		Q04691	0.691113	0.845515	0.451945	0.280891	0.089568	0.203897	0.191078		Q04691	0.61667	0.433721	0.263752	0.241025	0.410937	0.213944	-0.365127		Q04691	0.649771	0.451061	0.219021	0.104295	0.44887	0.299034	-0.23228
O46067	1.4759	1.49375	1.48443	1.59805	1.7404	1.60819	0.293404		O46067	0.59146	0.692472	0.474057	0.451521	-0.0862728	-0.0781733	-0.246485		O46067	1.171	1.21184	0.9987	0.77861	0.531855	0.67858	0.235253		O46067	0.912745	0.721126	0.185327	0.104812	0.113683	-0.00676807	-0.45897		O46067	1.13708	1.01789	0.246865	0.338615	0.395781	0.247068	-0.0507372
Q7PLL6	NA	NA	NA	NA	NA	NA	NA		Q7PLL6	-0.00322423	-0.0348363	-0.022449	0.0596852	-0.33464	-0.394589	-0.7162		Q7PLL6	0.518926	0.674763	0.358235	0.201753	-0.0618875	0.116747	0.6999		Q7PLL6	0.0376601	-0.121401	0.0449669	0.0394509	-0.0739604	-0.1867	-0.667152		Q7PLL6	0.236905	0.147505	0.255308	0.132061	0.270598	0.129679	-0.753544
P09180	0.714929	0.726606	-0.017372	1.15045	1.40996	1.38584	-0.838746		P09180	-0.00522151	-1.70197	-0.126599	-1.11829	-2.25537	-1.86382	-1.79689		P09180	1.60077	1.86804	1.48635	-0.383646	-0.226182	0.377414	-0.248349		P09180	0.28806	0.132045	0.373604	-0.218157	0.410962	0.291391	-1.36081		P09180	0.310236	0.177679	0.396805	-0.243076	0.463894	0.339313	-1.83822
P54399	1.75317	1.76899	1.72537	1.68568	1.80225	1.70363	0.129656		P54399	0.241703	0.222917	0.105667	0.0740626	-0.308637	-0.417535	0.0403925		P54399	0.818184	0.839501	0.624155	0.432851	0.351321	0.436108	0.268309		P54399	0.261898	0.0672798	0.0826053	-0.136931	-0.257149	-0.385433	-0.00571494		P54399	0.645335	0.50628	0.164493	0.202209	0.308758	0.162667	-0.384892
O62619-2	1.2901	1.25907	0.762205	1.17896	1.31844	1.20351	0.217283		O62619-2	-0.0573532	-0.226009	-0.283324	0.11811	-0.243977	-0.50677	-0.902206		O62619-2	0.953595	1.01064	0.711483	0.413665	0.0706853	0.299358	-0.0929364		O62619-2	0.175494	-0.0859168	0.110851	0.0353974	0.150865	-0.125473	-0.817343		O62619-2	0.163099	0.0754992	0.215744	0.138703	0.297675	0.0603517	-1.16286
P05990	0.914195	0.777044	0.508483	1.16464	1.24973	1.21789	-0.713155		P05990	0.104431	0.0697587	-0.0993034	0.115913	-0.233662	-0.417921	-0.609273		P05990	0.757326	0.792051	0.418567	0.209253	-0.00285239	0.147531	-0.00835869		P05990	0.157185	0.0181068	0.136629	0.144027	0.0901423	-0.0726031	-1.16069		P05990	0.27807	0.171583	0.323493	0.315125	0.337825	0.145644	-0.405653
A0A0B4LF88	0.826663	0.935921	0.026413	0.941898	0.979861	0.960984	0.188651		A0A0B4LF88	0.170942	0.364378	-0.0315964	-0.216902	-0.746783	-0.574992	-0.197323		A0A0B4LF88	0.556363	0.821136	0.36024	0.250801	0.174456	0.279257	0.109727		A0A0B4LF88	0.0367815	-0.0953319	-0.0333527	-0.192998	-0.238143	-0.27447	-0.363473		A0A0B4LF88	0.555218	0.453119	0.330402	0.183137	0.487113	0.295767	-0.49643
Q9W374	0.621419	0.525692	0.109304	0.8885	0.95119	0.935048	0.000513648		Q9W374	0.141926	0.28985	-0.0186634	-0.0994554	-0.520946	-0.533816	-0.386561		Q9W374	0.441182	0.641615	0.325931	0.138309	0.0234437	0.107935	-0.00739901		Q9W374	0.301363	0.146484	0.235625	0.118175	0.249576	0.0476931	-0.392526		Q9W374	0.482507	0.331174	0.38743	0.297379	0.496423	0.294535	-0.318056
A8JNP1	0.764195	0.662994	-0.0152451	1.20906	1.35114	1.30332	0.0337968		A8JNP1	0.0768975	0.232088	-0.105493	0.117088	-0.0588634	-0.381012	-0.621674		A8JNP1	0.484318	0.517706	0.347707	0.141165	0.147517	0.191053	-0.248932		A8JNP1	-0.0912344	-0.187298	-0.0873493	-0.271188	-0.3187	-0.530215	-0.458552		A8JNP1	0.310743	0.178955	0.184434	0.223151	0.318124	0.0134349	-1.03302
P48610-2	NA	NA	NA	NA	NA	NA	NA		P48610-2	0.0430246	0.0449603	-0.0597643	-0.0177328	-0.31491	-0.433828	0.305525		P48610-2	NA	NA	NA	NA	NA	NA	NA		P48610-2	NA	NA	NA	NA	NA	NA	NA		P48610-2	0.379008	0.211748	0.191619	0.0800769	0.281201	0.0805657	0.173508
P15007	0.765537	0.691398	-0.22575	1.01914	1.06308	1.03931	0.298422		P15007	0.136889	0.128408	0.03662	-0.156677	-0.819318	-0.85363	-0.0622011		P15007	0.490258	0.64594	0.367617	0.227103	0.249274	0.346049	0.390454		P15007	0.316908	0.19888	0.325698	0.0712083	0.441611	0.239391	-0.00556032		P15007	0.646892	0.495424	0.471447	0.439231	0.744309	0.502532	-0.271911
Q9VQR8	0.525667	0.491011	0.322125	0.984205	1.04626	1.02294	-0.418106		Q9VQR8	0.344274	-0.164587	0.0576637	-0.228816	-0.601156	-0.625429	-0.606591		Q9VQR8	0.776836	1.02322	0.638754	0.356463	0.236684	0.416222	0.0785473		Q9VQR8	0.494114	0.330515	0.315946	0.0703148	0.357633	0.209805	-1.08809		Q9VQR8	0.647755	0.522854	0.448139	0.0783832	0.499758	0.385869	-0.173886
Q7K3E2	1.03202	1.17442	1.10941	1.59885	1.78259	1.67902	0.324559		Q7K3E2	1.09658	1.14757	1.10682	-0.447936	-0.955296	-0.479154	-0.0830997		Q7K3E2	1.39142	1.61011	1.47042	-0.180237	-0.527225	0.222072	0.203845		Q7K3E2	0.491399	0.424566	0.329553	0.136655	0.39266	0.318131	0.122204		Q7K3E2	0.747893	0.740539	0.497399	0.337417	0.604836	0.516935	-0.284969
Q9V9T5	0.137657	0.259797	0.340959	0.0742908	0.147604	0.145095	-0.590041		Q9V9T5	-0.161407	-0.213368	-0.201114	0.12995	0.124977	0.247634	-0.743195		Q9V9T5	0.508393	0.459676	0.428711	-0.424732	-0.317132	-0.0310217	-0.576328		Q9V9T5	-0.180868	-0.153942	0.0569324	-0.346691	-0.379502	-0.322202	-0.801684		Q9V9T5	-0.151561	-0.177999	0.00667074	0.0262182	-0.0713923	-0.124252	-1.00654
A4V0N4	0.944459	0.740591	0.253417	1.0541	1.14445	1.05307	0.272247		A4V0N4	0.0743726	0.0735649	-0.156862	0.242429	-0.135423	-0.173105	-0.26968		A4V0N4	0.529534	0.555085	0.268226	0.117948	0.0519018	0.191823	-0.0381808		A4V0N4	0.048955	-0.196328	-0.0641674	-0.238796	-0.300871	-0.489153	-0.223726		A4V0N4	0.25123	0.158184	0.0960552	0.14066	0.162916	-0.0677121	-0.44859
M9PD18	NA	NA	NA	NA	NA	NA	NA		M9PD18	NA	NA	NA	NA	NA	NA	NA		M9PD18	0.183471	0.308604	0.0528825	0.126888	0.0876897	0.214129	0.975736		M9PD18	NA	NA	NA	NA	NA	NA	NA		M9PD18	NA	NA	NA	NA	NA	NA	NA
Q7KN62	0.695105	0.454187	0.0130949	0.795902	0.843383	0.778886	0.282191		Q7KN62	0.108693	0.166651	-0.00600318	-0.0589809	-0.386315	-0.388304	-0.16911		Q7KN62	0.397533	0.517389	0.286809	0.228066	0.140298	0.159705	0.0586935		Q7KN62	0.198207	0.0922118	0.125793	-0.0722154	0.0368805	-0.16399	-0.410321		Q7KN62	0.426716	0.334276	0.256523	0.237655	0.380149	0.152791	-0.473447
O96553	0.891042	0.695178	0.258274	1.09997	1.21922	1.18575	0.469515		O96553	0.114521	0.0444917	-0.126596	0.161584	-0.158327	-0.343128	-0.298885		O96553	0.749037	0.718447	0.509785	0.144563	0.0344673	0.120567	0.101991		O96553	0.0482712	-0.230793	-0.011942	-0.244988	-0.228262	-0.374334	-0.345424		O96553	0.451196	0.326848	0.403077	0.357123	0.448502	0.243692	-0.505329
Q9VN21	1.36686	1.21713	0.52469	1.19557	1.36816	1.28669	-0.316819		Q9VN21	0.0338574	-0.336395	-0.0281082	-0.235846	-0.733682	-0.796178	-0.694117		Q9VN21	1.04171	1.19809	0.959048	-0.0065791	-0.232871	0.18548	0.349764		Q9VN21	0.433703	0.316402	0.323291	0.0189468	0.3296	0.0948168	-0.589009		Q9VN21	0.543348	0.45095	0.462667	0.169183	0.456971	0.262727	-0.55133
Q9I7U4-3	0.661633	1.06978	0.2423	0.738774	0.791537	0.741595	0.0139244		Q9I7U4-3	0.192461	-0.366807	0.365131	-0.813477	-1.23682	-1.06653	-0.676665		Q9I7U4-3	0.661215	1.09997	1.09076	0.166535	-0.00986011	0.140656	0.344121		Q9I7U4-3	0.226411	0.126553	0.049143	-0.0385004	0.0945051	-0.0891173	-0.238767		Q9I7U4-3	0.799166	0.703678	0.212422	-0.244713	0.375854	0.48728	-0.519356
A1Z9J3	NA	NA	NA	NA	NA	NA	NA		A1Z9J3	0.0616898	-0.202033	-0.0654875	-0.302889	-0.766545	-0.711594	-0.297375		A1Z9J3	0.647079	0.883035	0.615652	0.24916	0.132787	0.218188	0.110501		A1Z9J3	0.360322	0.259452	0.265621	-0.0198998	0.220359	0.0746098	-0.743488		A1Z9J3	0.47376	0.309674	0.32029	0.0370617	0.376594	0.157521	-0.43553
O16797	0.978913	0.893219	0.359357	1.14019	1.4398	1.36556	-0.349121		O16797	-0.0317895	-1.69106	-0.0734213	-1.00762	-2.1159	-1.91601	-1.52348		O16797	1.80841	1.96731	1.78697	-0.409032	-0.459366	0.238145	0.0339029		O16797	0.11075	-0.00616729	0.26051	-0.272235	0.298039	0.125243	-1.83871		O16797	0.0247369	-0.0422766	0.191611	-0.285934	0.211139	0.126733	-1.2794
Q9VP61	1.36419	1.06476	0.608086	1.46537	1.62891	1.59113	-0.0758887		Q9VP61	0.142114	0.0924634	-0.214581	0.336953	-0.0614913	-0.253282	-0.75132		Q9VP61	0.85523	0.767748	0.388	0.330958	0.231572	0.315078	-0.354012		Q9VP61	0.0183281	-0.37187	-0.232799	-0.335841	-0.437411	-0.634122	-0.824245		Q9VP61	0.415121	0.265257	0.376105	0.401793	0.408015	0.184896	-1.05233
P17210	1.17017	0.867645	0.0644164	0.946422	1.05684	1.01745	0.404648		P17210	0.175419	0.0292182	-0.145638	0.110608	-0.413118	-0.556858	-0.3316		P17210	0.661095	0.762956	0.467735	0.196279	0.0634868	0.162559	0.170777		P17210	-0.0888207	-0.318149	-0.159913	-0.311223	-0.388141	-0.48783	-0.162503		P17210	0.375454	0.26235	0.255182	0.255135	0.35501	0.0919031	-0.398869
M9PGH3	1.40886	1.36132	1.25518	2.03122	1.71787	1.6808	0.160555		M9PGH3	NA	NA	NA	NA	NA	NA	NA		M9PGH3	NA	NA	NA	NA	NA	NA	NA		M9PGH3	1.14224	1.03854	0.254017	0.175686	0.253872	0.136383	-0.699327		M9PGH3	1.28921	1.16559	0.0536347	0.115529	0.235263	0.189085	0.102504
A1Z877	0.778455	0.65738	0.289842	1.15945	1.30272	1.20014	0.00592641		A1Z877	0.129941	0.311364	-0.00751304	0.264587	0.151777	0.0425975	-0.345801		A1Z877	1.66971	1.75591	1.6954	0.148223	-0.263871	0.312975	0.61684		A1Z877	-0.0317286	-0.162221	0.0553647	-0.216872	-0.268199	-0.342166	-0.521709		A1Z877	0.309021	0.121671	0.300612	0.317166	0.401	0.199012	-0.0419622
P52029	0.917751	0.839849	-0.030683	1.11629	1.18648	1.18541	0.0212633		P52029	-0.00162235	-0.00438997	-0.131944	-0.139173	-0.602727	-0.954051	-0.65352		P52029	0.530681	0.669773	0.356573	0.258674	0.175257	0.301011	-0.0824846		P52029	0.188637	0.0157038	0.205269	0.0847019	0.196382	-0.00356643	-0.40926		P52029	0.373028	0.245844	0.371241	0.322141	0.497365	0.293717	-0.613804
P17336	0.844454	0.790526	-0.236373	1.14651	1.22395	1.17901	-0.361401		P17336	0.108066	-0.0337767	-0.133246	-0.121956	-0.529317	-0.970237	-0.94653		P17336	0.56365	0.66644	0.320275	0.239519	0.276903	0.311856	-0.4532		P17336	0.00759361	-0.160972	0.0366328	-0.221959	-0.0614115	-0.318251	-0.82317		P17336	0.3305	0.20244	0.433411	0.331876	0.520651	0.304567	-1.11593
A0A0C4DHG2	0.946664	1.04888	-0.0535139	1.30023	1.43169	1.35688	-0.378885		A0A0C4DHG2	0.111405	0.0694332	-0.0365138	-0.525616	-1.5026	-1.27809	-1.29723		A0A0C4DHG2	0.799922	1.13155	0.630424	0.302972	0.290093	0.474195	-0.321454		A0A0C4DHG2	0.0723244	-0.138409	-0.105952	-0.362518	-0.113823	-0.233435	-0.895		A0A0C4DHG2	0.476725	0.36948	0.18858	0.0483112	0.358781	0.196228	-1.52011
P52034-3	1.19085	0.955863	0.399128	0.847305	0.960721	0.985977	0.126632		P52034-3	-0.00691454	-0.0662327	-0.189997	0.0524929	-0.398481	-0.518797	-0.451451		P52034-3	0.509355	0.560837	0.244441	0.292646	0.214542	0.392244	-0.0217074		P52034-3	0.0862013	-0.124663	-0.00358589	-0.104437	-0.046966	-0.21806	-0.292138		P52034-3	0.280628	0.169082	0.209353	0.166798	0.401014	0.0904407	-0.888294
Q9VGZ3	0.697932	0.631861	0.330105	1.10731	1.16058	1.13477	0.546333		Q9VGZ3	-0.0202321	0.216022	-0.104387	0.204558	-0.0591003	0.0207876	0.138993		Q9VGZ3	0.468291	0.522559	0.343906	0.200196	0.0117441	0.0934527	0.482155		Q9VGZ3	0.0123277	-0.123925	0.0635362	0.0291363	-0.132649	-0.228338	0.266102		Q9VGZ3	0.304195	0.180488	0.302752	0.432967	0.298368	0.105409	-0.082103
Q9VCV4	NA	NA	NA	NA	NA	NA	NA		Q9VCV4	0.0513732	0.045154	-0.0894607	-0.00328453	-0.281458	-0.393689	-0.819329		Q9VCV4	0.291835	0.441784	0.220868	0.130629	-0.00663084	0.0525968	0.0110094		Q9VCV4	0.382283	0.236514	0.28086	0.286571	0.31421	0.0852048	-1.26086		Q9VCV4	0.217661	0.172517	0.231137	0.126029	0.255113	0.0668814	0.0399754
Q8SZU0	0.827189	0.904272	0.580095	1.62999	1.7046	1.59921	0.375517		Q8SZU0	0.410052	0.480045	0.154748	-0.785607	-1.18919	-0.843657	-0.646899		Q8SZU0	0.637168	1.19699	0.752308	0.171358	0.224189	0.345214	0.469505		Q8SZU0	0.66648	0.564248	0.183853	-0.107399	0.376504	0.39688	-0.412791		Q8SZU0	0.813414	0.655938	0.205966	-0.110323	0.49749	0.494087	-0.844542
M9MSL3	0.744555	0.617723	0.117912	1.01046	1.07136	1.0201	0.0687314		M9MSL3	0.0672761	0.163652	-0.111129	-0.0397014	-0.374851	-0.353412	-0.221377		M9MSL3	0.483856	0.572159	0.275715	0.114436	0.0494742	0.123499	0.0296768		M9MSL3	-0.00437108	-0.152915	-0.00781039	-0.15777	-0.193107	-0.265384	-0.243845		M9MSL3	0.444497	0.359044	0.228519	0.170668	0.341809	0.128524	-0.538832
A0A0B4LFJ1	1.04375	0.934758	0.63606	1.4133	1.54377	1.40974	1.11657		A0A0B4LFJ1	0.438454	0.855168	0.148339	-0.575808	-0.789337	-0.527708	0.575523		A0A0B4LFJ1	0.471665	0.76631	0.336557	0.724295	0.734502	0.841284	1.04544		A0A0B4LFJ1	0.596374	0.430443	0.146452	-0.100217	0.281632	0.174591	0.495558		A0A0B4LFJ1	0.6625	0.514718	0.190217	0.10283	0.434138	0.310488	-0.102719
Q9W303	1.49724	1.49173	1.38173	1.62196	1.73404	1.65535	0.670303		Q9W303	0.687778	0.924777	0.574179	-0.529291	-0.914088	-0.411509	-0.0104631		Q9W303	0.556168	0.786735	0.476897	0.223143	0.165375	0.292028	0.46074		Q9W303	0.886248	0.714935	0.281149	0.0687614	0.301253	0.210262	-0.150854		Q9W303	1.20366	1.05443	0.349844	0.329886	0.598761	0.492983	-0.18358
B7Z0E0	1.07605	0.647226	0.214361	1.3612	1.46126	1.41102	-0.00841037		B7Z0E0	0.117424	0.239879	-0.18725	0.192219	-0.159181	-0.198112	-0.502665		B7Z0E0	0.45884	0.486891	0.165397	0.0357285	-0.000942654	0.0369048	-0.203284		B7Z0E0	0.0595377	-0.119662	0.0608482	-0.0280836	0.0689343	-0.18693	-0.580859		B7Z0E0	0.327153	0.184573	0.255249	0.282523	0.354186	0.0917163	-0.941867
Q9W0B8	0.829432	0.530557	0.020142	0.758437	0.822495	0.802286	-0.270797		Q9W0B8	0.0211847	-0.0828267	-0.166775	-0.0363162	-0.403542	-0.520706	-0.56501		Q9W0B8	0.640802	0.692615	0.485337	0.230181	0.112917	0.233887	-0.232152		Q9W0B8	-0.0318689	-0.197901	-0.0561961	-0.214604	-0.248194	-0.427074	-0.465666		Q9W0B8	0.166287	0.064869	0.153392	0.0743675	0.201549	-0.0592257	-0.777177
A8DZ29	1.1666	1.04696	1.0325	0.697741	0.734829	0.699627	-0.588867		A8DZ29	0.0730398	0.038292	0.508438	-0.100346	-0.509725	-0.532679	-0.530265		A8DZ29	0.422538	0.558496	0.422304	0.00577607	-0.201909	0.00920672	-0.120296		A8DZ29	0.0181225	-0.154495	0.544263	-0.245245	-0.261841	-0.326647	-0.705533		A8DZ29	0.408291	0.292767	0.330906	0.0662719	0.291358	0.113509	-0.422389
P18091	0.618915	0.464356	-0.0645557	0.920237	0.973284	0.981329	0.110119		P18091	0.168094	0.26623	-0.296474	-0.228075	-0.698662	-0.601004	-0.00989173		P18091	0.0606096	0.163253	-0.17219	0.0754023	-0.0538811	0.0734819	0.118939		P18091	-0.106277	-0.137316	-0.121171	-0.295788	-0.378354	-0.356209	0.191424		P18091	0.32542	0.224554	0.0701052	0.0195229	0.3185	0.0286695	0.0460946
Q9Y119	0.975643	0.801458	0.321334	0.98599	1.13273	1.13576	0.205075		Q9Y119	0.039561	-0.120181	-0.274517	-0.0377062	-0.418527	-0.613575	-0.370335		Q9Y119	0.767195	0.753805	0.361465	0.0491774	-0.101668	0.126488	-0.0671145		Q9Y119	0.0657083	-0.143313	-0.0107764	-0.0356753	0.0442815	-0.217009	-0.555722		Q9Y119	0.263363	0.110008	0.23149	0.266131	0.320017	0.0712224	-0.74023
Q9V8R9	0.399268	0.460035	0.472386	1.13262	0.742567	0.63797	-0.546612		Q9V8R9	0.259947	0.0143415	0.106853	-0.247523	-0.670628	-0.508083	-0.0255252		Q9V8R9	0.548628	0.792352	0.308857	0.232111	0.0613015	0.14055	-0.225674		Q9V8R9	0.732102	0.648263	0.300032	-0.151584	0.323508	0.311182	-0.962379		Q9V8R9	0.807788	0.699211	0.395246	0.0686989	0.445217	0.406317	-0.193919
M9PF16	1.24024	1.02281	0.613365	1.01532	1.05582	0.930855	-0.0684232		M9PF16	0.189252	0.118371	-0.11222	0.0953266	-0.481089	-0.558557	-0.533271		M9PF16	0.484148	0.551605	0.297894	0.357294	0.0957337	0.181001	-0.123038		M9PF16	0.18514	-0.0782763	-0.0411475	-0.0796383	-0.102073	-0.330257	-0.173514		M9PF16	0.612774	0.464628	-0.00498462	-0.0127501	0.194778	-0.0484304	-0.196372
Q23979	0.75864	0.672984	0.353669	0.630074	0.819492	0.758055	0.0522643		Q23979	-0.0810381	-0.108582	-0.117605	-0.127775	-0.501779	-0.568405	-0.890219		Q23979	0.547716	0.734423	0.488139	0.152852	0.121522	0.305268	0.272931		Q23979	-0.1854	-0.241173	-0.125421	-0.322722	-0.302278	-0.397498	-0.302551		Q23979	0.187415	0.174189	0.126571	-0.0352281	0.104921	-0.0362056	-0.708663
P21187	1.04776	0.865603	0.294339	1.23341	1.35641	1.25508	-0.231672		P21187	-0.04092	-0.470781	-0.243361	-0.272065	-0.729635	-0.828542	-1.08167		P21187	1.02962	1.22595	0.744891	0.134741	0.0101149	0.217143	-0.178641		P21187	0.0960908	-0.0387388	0.222527	-0.0565905	0.331752	0.0638045	-1.05692		P21187	0.0679375	0.0119233	0.233152	0.0262167	0.381074	0.111739	-1.48244
Q86B94	1.12578	1.03997	0.672343	1.13517	1.21912	1.14919	0.143503		Q86B94	0.236158	0.23987	0.0289729	-0.086599	-0.482016	-0.482225	-0.15301		Q86B94	0.660153	0.822875	0.551563	0.627099	0.610076	0.742535	0.45941		Q86B94	0.175171	-0.0565611	-0.0433351	-0.233784	-0.333592	-0.363876	-0.283404		Q86B94	0.453627	0.327771	-0.0567956	-0.109617	0.124078	-0.0379321	-0.50101
Q8T0L3	0.8382	0.707756	0.0741554	1.05703	1.12989	1.08293	0.0621934		Q8T0L3	0.121329	0.261951	-0.0893985	0.0443447	-0.282637	-0.321567	-0.48257		Q8T0L3	0.405335	0.49858	0.0857687	0.191979	0.0704572	0.164167	-0.413305		Q8T0L3	0.0419704	-0.0742015	-0.0331877	-0.180809	-0.14797	-0.312147	-0.65328		Q8T0L3	0.436882	0.312985	0.270547	0.237541	0.384976	0.15755	-0.594072
P20007	0.975144	0.900904	0.282987	1.55605	1.67789	1.72708	0.0298608		P20007	0.0953273	0.351851	-0.0961931	0.190227	-0.147877	-0.331164	-0.398966		P20007	0.44037	0.46075	0.185581	0.0467967	-0.0166298	0.0552821	-0.180971		P20007	0.152113	0.0104634	0.124594	-0.106525	-0.0925711	-0.293525	-0.419669		P20007	0.500998	0.368036	0.357908	0.415802	0.399624	0.146957	-0.135038
Q7JXB5	0.616688	0.56563	0.263629	1.23706	1.19881	1.12395	0.0511936		Q7JXB5	0.126058	0.14842	-0.0291841	0.00326953	-0.327369	-0.399204	-0.764564		Q7JXB5	0.530452	0.537302	0.185073	0.0237226	-0.0769197	0.0246737	0.0941883		Q7JXB5	-0.191051	-0.348617	-0.180934	-0.305094	-0.661975	-0.662948	-0.665392		Q7JXB5	0.46822	0.327856	0.139206	0.313711	0.206819	0.0133958	-0.588677
A8JNJ6	0.414138	1.34973	-0.168068	0.209666	0.457732	0.518123	-0.860156		A8JNJ6	0.178638	0.19697	-0.0495933	-0.0824354	-0.464538	-0.46023	-0.245887		A8JNJ6	0.620274	0.773811	0.489003	0.446764	0.107201	0.194113	0.126805		A8JNJ6	0.161748	0.13318	0.0296232	-0.0571804	-0.115226	-0.228751	-0.508516		A8JNJ6	0.567268	0.448663	0.346997	0.19126	0.408406	0.215797	-0.120139
G3M3A2	1.23705	1.08802	0.508634	1.22856	1.41575	1.38192	0.246208		G3M3A2	-0.0514255	-0.992682	-0.221691	-0.528065	-1.11005	-1.19443	-1.11629		G3M3A2	1.14329	1.44327	1.09841	0.0642312	0.16061	0.476304	0.00758827		G3M3A2	0.00947396	-0.328876	-0.051679	-0.281942	-0.116916	-0.270721	-0.423262		G3M3A2	0.207202	0.123958	0.374971	-0.101211	0.398735	0.278046	-1.48793
P10987	0.529719	0.386072	-0.130354	0.515405	0.644595	0.600985	-0.158545		P10987	0.0213698	0.0679735	-0.130402	-0.00970452	-0.25496	-0.263934	-0.397553		P10987	0.269127	0.355991	0.0274527	0.0515399	0.0412434	0.102101	-0.260969		P10987	-0.00329055	-0.190115	0.158491	-0.33892	-0.281328	-0.432215	-1.01064		P10987	0.478359	0.354599	0.313331	0.213024	0.402636	0.174623	-1.46799
P53501	NA	NA	NA	NA	NA	NA	NA		P53501	NA	NA	NA	NA	NA	NA	NA		P53501	NA	NA	NA	NA	NA	NA	NA		P53501	-0.069555	-0.254823	-0.208615	-0.439659	-0.489177	-0.513839	-1.28136		P53501	NA	NA	NA	NA	NA	NA	NA
A0A0B4LH50	NA	NA	NA	NA	NA	NA	NA		A0A0B4LH50	NA	NA	NA	NA	NA	NA	NA		A0A0B4LH50	NA	NA	NA	NA	NA	NA	NA		A0A0B4LH50	NA	NA	NA	NA	NA	NA	NA		A0A0B4LH50	0.265425	0.126678	-0.0256091	0.0198401	0.206038	-0.102339	-1.20106
Q9VDK7	0.7107	0.601733	0.363132	0.437802	0.517005	0.573343	0.403331		Q9VDK7	0.057316	-0.571937	-0.140909	-0.49574	-1.08199	-0.933551	-0.642977		Q9VDK7	1.1091	1.3689	0.980932	0.198051	0.103361	0.349231	0.484138		Q9VDK7	0.0987257	-0.0505591	0.133304	-0.101601	0.0881874	0.00941697	-0.278559		Q9VDK7	0.334257	0.25463	0.387235	0.0214882	0.446048	0.259364	-0.517357
Q9VNW6	0.852379	0.676079	0.127509	0.571638	0.729603	0.570035	-0.379281		Q9VNW6	0.575769	0.274084	-0.0825222	0.711462	0.287492	-0.400355	-0.300134		Q9VNW6	1.07594	0.67735	0.179197	0.414287	0.074954	0.0539366	0.106485		Q9VNW6	0.0841861	-0.189319	-0.535406	-0.105558	-0.424866	-0.703917	-0.588027		Q9VNW6	0.173932	-0.111791	-0.318143	0.138631	-0.0962289	-0.483387	-0.484855
Q7K221	0.746351	0.732792	-0.169863	0.91902	1.0449	1.05581	-0.74132		Q7K221	0.0442704	0.190586	-0.143724	0.105038	-0.237638	-0.638285	-0.669887		Q7K221	0.477898	0.514033	0.600155	0.168138	0.14705	0.245454	-0.498229		Q7K221	-0.031117	-0.172659	-0.0247882	-0.0839861	-0.143649	-0.309267	-0.950887		Q7K221	0.236604	0.112789	0.154517	0.145138	0.265304	0.138669	-1.1878
P46223	0.9942	1.10381	0.294552	1.35616	1.65839	1.59568	-0.783946		P46223	-0.00740426	-1.82357	-0.0966083	-1.12434	-2.26079	-1.80551	-1.69719		P46223	1.72883	2.01971	1.54717	-0.146113	0.111769	0.50435	-0.267016		P46223	0.337853	0.21586	0.289074	-0.37349	0.363627	0.27631	-1.87389		P46223	0.401399	0.282845	0.274461	-0.340697	0.386421	0.295023	-1.88191
P15348	NA	NA	NA	NA	NA	NA	NA		P15348	0.176303	-0.366902	0.132697	-0.330293	-0.810334	-0.725845	-0.579742		P15348	0.74483	1.03913	0.76917	0.225973	0.0467131	0.220604	0.157043		P15348	0.487301	0.348998	0.409419	0.0764635	0.34199	0.22701	-0.312697		P15348	0.490136	0.383109	0.347963	0.0876342	0.33866	0.27437	-0.328976
Q9VFQ9	0.914502	0.751249	-0.428984	0.986302	1.17929	1.15335	0.0665789		Q9VFQ9	0.0548763	0.118266	-0.195984	0.040635	-0.573158	-0.839371	-0.438537		Q9VFQ9	0.318197	0.445689	-0.0401611	0.0491656	-0.048006	0.0285385	-0.132989		Q9VFQ9	-0.152609	-0.328681	-0.0564385	-0.258548	-0.307458	-0.428025	-0.412863		Q9VFQ9	0.147874	-0.0221748	0.380469	0.350844	0.370862	0.154289	-0.619109
Q9VEP8	0.870079	0.828353	0.736963	1.60291	1.74832	1.66314	0.302338		Q9VEP8	0.210805	0.32467	0.0434736	-0.364742	-0.67628	-0.540223	0.0414677		Q9VEP8	0.744548	0.958324	0.729323	0.88401	0.777343	0.870969	0.679175		Q9VEP8	0.505207	0.422076	0.264622	0.0802563	0.241756	0.163298	-0.0733817		Q9VEP8	0.652291	0.534656	0.135687	-0.000495196	0.291673	0.15477	0.0828836
M9PCE8	0.807522	0.895759	0.0996208	1.11837	1.25592	1.24412	-0.150372		M9PCE8	-0.0454587	0.0349891	-0.0135631	-0.224146	-0.614961	-0.772115	-0.562627		M9PCE8	0.955449	1.08906	0.923037	0.189219	0.127008	0.378437	0.164752		M9PCE8	0.177645	0.0702904	0.0654616	-0.0838753	0.00316173	-0.0592807	-0.154436		M9PCE8	0.382906	0.322965	0.208935	0.0808907	0.310314	0.241647	-0.737989
Q9W392	1.06028	0.848664	0.441216	1.0703	1.17807	1.12707	-0.501611		Q9W392	0.170993	0.183828	-0.0843566	-0.129573	-0.409932	-0.387512	-0.353385		Q9W392	0.606291	0.80925	0.526586	0.212462	0.077985	0.239887	0.245194		Q9W392	0.201541	0.124062	0.128282	-0.0111071	0.134807	-0.0558946	-0.437926		Q9W392	0.440875	0.357033	0.286883	0.13168	0.396164	0.190052	-0.72111
P08736	0.805368	0.722863	0.150107	0.810616	0.956557	0.929473	-0.0134265		P08736	0.15857	0.214533	-0.095912	-0.0564549	-0.396793	-0.530343	-0.640341		P08736	0.465741	0.654142	0.333985	0.0725253	0.00503614	0.1649	-0.260358		P08736	0.168158	-0.00772154	0.131886	-0.142342	0.0504383	-0.0802343	-1.08848		P08736	0.490572	0.416419	0.441294	0.245007	0.509952	0.341891	-0.858626
A0A0B4LFL2	1.01278	0.866284	1.09635	0.831167	0.898975	0.871565	-0.0780103		A0A0B4LFL2	0.241764	-0.115325	-0.0467345	-0.217137	-0.577226	-0.630771	-0.83483		A0A0B4LFL2	0.632372	0.773086	0.53486	0.116317	-0.0115461	0.174436	0.0540414		A0A0B4LFL2	0.297244	0.137028	0.161643	-0.13427	0.186301	-0.039653	-0.774334		A0A0B4LFL2	0.509603	0.381909	0.30728	0.109666	0.403463	0.160048	-0.892039
A1Z843	1.57364	1.41173	1.3098	1.32758	1.3453	1.28577	0.404418		A1Z843	NA	NA	NA	NA	NA	NA	NA		A1Z843	1.10256	1.01952	0.773244	0.386015	0.344542	0.390695	0.44635		A1Z843	0.33996	0.240163	0.247527	0.0888616	-0.337478	-0.296443	-0.0106713		A1Z843	0.0993998	0.110754	0.231978	-0.154819	0.212441	0.133606	-2.22124
Q24560	0.85382	0.701931	0.318081	0.775017	0.961723	0.940054	0.126416		Q24560	0.0591093	0.00633084	-0.173261	0.136588	-0.109937	-0.270329	-0.541469		Q24560	0.673187	0.73006	0.407719	0.216392	0.148909	0.39104	-0.0950016		Q24560	0.0972671	-0.0923906	0.0631941	-0.0230139	0.00698124	-0.261121	-0.75815		Q24560	0.233485	0.13476	0.198869	0.176487	0.226953	-0.0634015	-1.04695
Q9VAX7	0.919326	0.778021	0.385373	0.823104	1.00521	0.959842	0.499374		Q9VAX7	0.0112175	0.0036775	-0.13771	0.175442	-0.092819	-0.249275	-0.596482		Q9VAX7	0.651019	0.698307	0.435536	0.26983	0.141771	0.366909	0.109189		Q9VAX7	0.045833	-0.0673737	0.154773	-0.00713478	0.0722904	-0.185777	-0.583336		Q9VAX7	0.219606	0.135319	0.263454	0.20647	0.232838	-0.0263008	-0.85468
P61857	0.500923	0.376577	0.173633	0.560436	0.726756	0.716887	0.032479		P61857	0.0281893	0.126926	0.00831431	0.0722643	-0.0106433	-0.0167214	-0.0472125		P61857	0.333286	0.407652	0.170339	0.0795902	0.112039	0.163929	0.0181639		P61857	0.304045	0.0806412	0.288534	0.191237	0.185136	-0.163207	-0.704448		P61857	NA	NA	NA	NA	NA	NA	NA
P08841	NA	NA	NA	NA	NA	NA	NA		P08841	0.0108153	-0.0520591	-0.0330965	-0.134491	0.0115415	-0.0396194	-0.115387		P08841	0.0331408	0.0993422	0.0319034	-0.111692	0.0925027	0.0305198	0.000490478		P08841	0.317182	0.230028	0.188778	0.14402	0.27464	0.0224709	-1.59117		P08841	0.382435	0.299636	0.308703	0.200264	0.229094	0.034854	-0.365795
P00334	0.603373	0.504271	-0.15075	1.32257	1.43732	1.41479	-0.32123		P00334	0.230886	0.277143	-0.103058	0.130551	-0.0983776	-0.0106016	-0.623659		P00334	0.541778	0.601036	0.300615	-0.201691	-0.133753	-0.0501981	-0.341243		P00334	0.0742301	-0.120877	-0.00392047	-0.127878	-0.0810033	-0.351015	-0.745154		P00334	0.372397	0.213983	0.291619	0.311385	0.33412	0.0004349	-1.41407
Q9VBX1	NA	NA	NA	NA	NA	NA	NA		Q9VBX1	0.235875	-0.562456	0.0405762	-0.383306	-1.16506	-0.944413	-0.551722		Q9VBX1	0.97794	1.38785	0.992505	0.345223	-0.085348	0.204738	0.645076		Q9VBX1	0.678781	0.558742	0.452304	0.016605	0.486448	0.319771	-1.10905		Q9VBX1	0.703098	0.634494	0.49649	-0.00773896	0.500239	0.384232	-0.43543
A1ZAW0	NA	NA	NA	NA	NA	NA	NA		A1ZAW0	0.0157605	-0.281834	-0.169742	-0.356217	-0.659091	-0.676662	-0.79966		A1ZAW0	0.780054	1.07002	0.736171	0.139301	-0.037584	0.112485	0.0921863		A1ZAW0	0.338558	0.269082	0.284728	-0.0296936	0.348749	0.19046	-0.624572		A1ZAW0	0.408006	0.290463	0.262831	0.0260227	0.360743	0.182379	-0.815957
P55830	0.916877	0.68689	-0.0756177	0.401559	0.898933	0.929101	-1.08699		P55830	-0.147527	-0.634324	-0.00603218	-0.77891	-0.916721	-0.952773	-1.74312		P55830	1.19861	1.51319	1.26023	0.00839019	0.0999797	0.29526	-0.443087		P55830	0.0291016	-0.248009	0.0559594	-0.108988	-0.0275103	-0.0967831	-0.846047		P55830	0.096524	0.0301313	0.377778	-0.163335	0.360378	0.262374	-2.08678
C9QP42	1.0094	0.663198	0.070457	0.977908	1.14273	1.12145	-0.306299		C9QP42	0.116292	0.178231	-0.158336	0.159278	-0.187436	-0.280254	-0.608513		C9QP42	0.486296	0.52856	0.142542	0.107481	0.0423683	0.149128	-0.458008		C9QP42	-0.00702395	-0.218051	-0.0651461	-0.203366	-0.116032	-0.336112	-0.869757		C9QP42	0.303317	0.171079	0.254569	0.258555	0.324955	0.0382522	-1.1917
Q9VHS8	0.297536	0.0903272	0.100965	0.184098	0.307345	0.285707	0.0689374		Q9VHS8	0.0115959	-0.00354542	-0.000369816	0.0321877	-0.142911	-0.162415	-0.0790702		Q9VHS8	0.304899	0.415474	0.241226	0.127835	0.0986373	0.0605867	0.0430913		Q9VHS8	0.106139	0.0219202	0.198238	-0.187311	0.0331099	-0.234453	-0.505233		Q9VHS8	0.295577	0.23464	0.331572	0.0834677	0.329742	0.0859789	-1.57633
Q9W247	0.935074	0.604466	0.24653	1.08626	1.1396	1.07793	0.383833		Q9W247	0.0954756	0.215561	-0.0946794	0.0443088	-0.396687	-0.343388	0.354254		Q9W247	0.465797	0.559368	0.192818	0.274652	0.158695	0.230428	0.319082		Q9W247	0.0953104	-0.0590581	0.0457584	-0.121009	-0.13092	-0.2246	-0.149129		Q9W247	0.351203	0.240709	0.296732	0.269353	0.335794	0.135936	-0.147853
Q8T6I0	1.02267	0.905841	0.22072	0.890507	1.03081	0.977568	0.19688		Q8T6I0	0.133224	0.111366	-0.0846403	-0.00186335	-0.494922	-0.552121	-0.255016		Q8T6I0	0.701137	0.804764	0.468262	0.196164	0.0127737	0.202216	0.0400002		Q8T6I0	0.169483	0.062481	0.145983	-0.00399123	0.121951	-0.0959985	-0.707078		Q8T6I0	0.415279	0.302126	0.292778	0.204357	0.331719	0.0915403	-0.332639
Q8IRH1	0.520117	0.406022	-0.0419883	0.793729	0.845883	0.81622	-0.273722		Q8IRH1	0.0902596	0.167282	-0.026196	0.143746	-0.443574	-0.549896	-0.522869		Q8IRH1	0.545244	0.61424	0.34188	0.116875	0.0182292	0.114697	0.110817		Q8IRH1	-0.0186338	-0.119284	-0.0117788	-0.0140024	-0.23961	-0.366106	-0.438702		Q8IRH1	0.363877	0.247503	0.278594	0.364052	0.318498	0.122836	-0.592563
Q9VYD9	0.747152	0.563226	-0.268983	1.01719	1.1014	1.08835	-0.59805		Q9VYD9	0.0717213	0.250856	-0.167998	0.0988621	-0.29751	-0.547417	-0.516837		Q9VYD9	0.203517	0.296548	0.0654292	-0.0891478	-0.0623519	-0.0387865	-0.277431		Q9VYD9	-0.217106	-0.299001	-0.114096	-0.501791	-0.526959	-0.788014	-0.424744		Q9VYD9	0.392149	0.290406	0.278293	0.174029	0.339959	0.165448	-0.789651
E1JIJ5	0.896713	0.801283	0.207205	0.957536	1.02565	0.945102	0.0759504		E1JIJ5	0.105073	0.0808017	-0.133345	0.0735732	-0.315166	-0.365645	-0.303299		E1JIJ5	0.568398	0.705791	0.38945	0.172031	-0.0167342	0.118208	0.0873012		E1JIJ5	0.00365026	-0.134635	0.00988046	-0.157489	-0.239063	-0.331914	-0.233735		E1JIJ5	0.402808	0.305035	0.264449	0.242331	0.334082	0.110682	-0.469283
Q7KN04	0.883592	0.855466	0.378523	1.30128	1.41712	1.38121	0.126322		Q7KN04	0.123472	0.00593872	-0.000189443	-0.474519	-0.95608	-0.843924	-0.454951		Q7KN04	0.688628	1.03683	0.645396	0.762687	0.821886	0.886003	0.205506		Q7KN04	0.232999	0.118122	0.106954	-0.199635	0.105132	0.0652434	-0.267848		Q7KN04	0.498909	0.439741	0.243954	-0.0961259	0.39101	0.34023	-0.651873
A1ZAB5	0.841217	0.615962	0.212539	0.887567	1.00034	0.962791	-0.0286461		A1ZAB5	-0.0425562	-0.2864	-0.173146	-0.13739	-0.466407	-0.560951	-0.617725		A1ZAB5	0.670305	0.786795	0.49405	0.218402	0.0417736	0.221037	-0.0363958		A1ZAB5	0.201482	0.0780531	0.142617	-0.102038	0.0793989	-0.0952745	-0.442756		A1ZAB5	0.405238	0.319369	0.340494	0.0670974	0.360297	0.163693	-0.715105
M9PB68	NA	NA	NA	NA	NA	NA	NA		M9PB68	0.0465167	-0.407342	-0.0513566	-0.301607	-0.876167	-0.794161	-0.830924		M9PB68	0.998477	1.19194	0.90809	0.00191342	-0.242599	0.209381	-0.322558		M9PB68	-0.0512579	-0.20156	-0.038572	-0.183048	-0.277938	-0.391579	-0.598362		M9PB68	0.167674	0.110673	0.331712	0.148219	0.337843	0.177218	-0.987633
Q9W0T7	NA	NA	NA	NA	NA	NA	NA		Q9W0T7	0.178205	1.25306	-0.00484084	-0.433636	-0.552331	-0.117969	0.368341		Q9W0T7	0.946216	1.23452	1.00848	0.183706	-0.210492	0.166044	0.498936		Q9W0T7	0.116309	0.349086	0.0226363	-0.547273	-0.08377	-0.174424	0.333289		Q9W0T7	0.43899	0.377347	0.420268	0.0253111	0.408125	0.306574	-0.506692
P07486	0.675475	0.77655	0.251931	1.13556	1.24329	1.21892	0.143881		P07486	-0.00833601	-0.0633143	-0.373843	-0.403699	-0.757885	-0.740962	-0.765106		P07486	0.802466	0.96084	0.553193	0.0963697	0.0861896	0.212774	-0.0538242		P07486	0.233563	-0.0322361	-0.0146948	-0.017665	0.122534	-0.317422	-0.73039		P07486	0.303853	0.058208	0.0484505	0.0237952	0.266817	-0.172646	-1.3372
M9PJN8	0.890821	1.0393	0.278671	0.904602	1.0453	1.0898	0.563008		M9PJN8	0.0334014	0.0150789	-0.334328	-0.47487	-0.767786	-0.811087	-0.615167		M9PJN8	0.974829	1.1734	0.759977	-0.183761	0.0502223	0.223548	0.419082		M9PJN8	-0.162463	-0.472504	-0.353911	-0.68443	-0.697247	-0.817402	-0.108498		M9PJN8	0.322556	0.0995383	0.0871072	0.0332602	0.310465	-0.114232	-1.34079
Q9VWZ7	NA	NA	NA	NA	NA	NA	NA		Q9VWZ7	NA	NA	NA	NA	NA	NA	NA		Q9VWZ7	1.79437	1.85165	1.7452	-0.0738721	-0.250758	0.252721	0.525947		Q9VWZ7	0.408428	0.34256	0.651076	0.543267	0.620458	0.497109	-1.0392		Q9VWZ7	0.477751	0.40142	0.544034	0.482973	0.585428	0.511373	-0.0448316
P14318	0.788905	0.773904	-0.0101621	1.19164	1.29049	1.23808	0.183718		P14318	0.0335257	0.00388292	-0.0992565	-0.263599	-0.697049	-0.980268	-0.80395		P14318	0.666268	0.917736	0.554565	0.107064	0.0575805	0.188453	-0.0281837		P14318	0.217568	0.0620811	0.129342	0.000404274	0.175573	-0.0951848	-0.321434		P14318	0.41874	0.284915	0.275657	0.188053	0.473861	0.173389	-1.29834
P50887	1.16643	1.1053	0.372249	0.997657	1.21934	1.16403	0.138139		P50887	-0.12537	-1.13643	0.0150607	-1.03578	-1.7101	-1.29943	-1.2671		P50887	1.17682	1.58365	1.30456	0.106306	0.125474	0.348784	0.00144623		P50887	0.199816	0.0916714	0.463996	-0.265676	0.355042	0.352921	-0.907831		P50887	0.293458	0.190655	0.415572	-0.0918699	0.388364	0.377681	-1.21621
Q7K3J0	1.26006	1.11832	0.737763	0.997227	1.12869	1.08496	0.121754		Q7K3J0	0.143586	0.253701	-0.173526	0.171607	-0.270826	-0.388247	0.0943631		Q7K3J0	0.862768	0.905878	0.722515	0.198364	0.0686491	0.258916	0.0934404		Q7K3J0	0.0778736	-0.161065	-0.0908063	-0.246342	-0.177997	-0.383334	-0.64414		Q7K3J0	0.378488	0.258074	0.16665	0.16277	0.298876	0.0237791	-0.517896
A4V303	1.07427	0.934643	0.560038	0.941681	1.03819	1.00377	0.654823		A4V303	0.111834	0.252659	-0.00616138	0.192521	-0.177158	-0.212786	-0.109709		A4V303	0.650228	0.650726	0.364379	0.236628	0.105876	0.261153	0.273391		A4V303	-0.0760427	-0.336194	-0.129847	-0.313185	-0.436529	-0.46218	0.0270641		A4V303	0.314628	0.214971	0.219068	0.252261	0.293671	0.0566949	-0.178207
Q9VM18	0.93334	0.878565	-0.210498	0.966882	1.09535	1.0278	-0.160464		Q9VM18	0.00486756	-0.104143	-0.120701	-0.461893	-1.02446	-1.01168	-1.07336		Q9VM18	0.716878	0.975217	0.486756	0.0566448	0.0727116	0.1895	-0.143957		Q9VM18	-0.0746554	-0.24194	-0.197406	-0.355338	-0.239832	-0.431995	-0.48945		Q9VM18	0.466645	0.367879	0.207637	0.049197	0.481362	0.202928	-0.972961
A0A0B4JD11	0.805672	0.688568	0.155742	1.01171	1.10525	1.07477	0.361418		A0A0B4JD11	0.0959039	0.0367638	-0.13834	-0.0469232	-0.272568	-0.336371	-0.013239		A0A0B4JD11	0.570645	0.675421	0.384567	0.0695196	0.0414111	0.101307	0.577817		A0A0B4JD11	-0.0658689	-0.236096	-0.149353	-0.297465	-0.290471	-0.439251	-0.299617		A0A0B4JD11	0.31602	0.200322	0.280986	0.17496	0.340202	0.13315	-0.64545
Q10714	1.86182	1.93214	1.87685	1.21085	1.32197	1.33202	0.761033		Q10714	0.861316	1.09171	0.892536	0.0099201	-0.254705	-0.0717667	0.357698		Q10714	0.683945	0.802044	0.672966	1.42663	1.50046	1.58213	0.728996		Q10714	0.825412	0.784362	0.739788	0.608474	0.618841	0.479804	0.511608		Q10714	1.47074	1.34961	0.417634	0.552248	0.643471	0.577518	0.331997
Q9VXR5	1.21233	1.0489	0.431006	0.971678	1.09752	1.05349	0.419142		Q9VXR5	-0.0557512	-0.41601	-0.113314	-0.0772117	-0.491989	-0.656962	-0.831894		Q9VXR5	0.869934	1.08013	0.815746	0.0963431	-0.0560906	0.209477	0.0838812		Q9VXR5	-0.0166587	-0.188578	-0.0359522	-0.153738	-0.1702	-0.251341	-0.35766		Q9VXR5	0.260078	0.180516	0.362649	0.0695426	0.362555	0.214659	-1.20013
Q86BI9	0.625498	0.553493	0.591378	1.42546	1.51262	1.44402	0.0700029		Q86BI9	0.0123049	0.286315	0.0845609	0.214646	-0.186552	-0.193751	-0.26995		Q86BI9	0.475142	0.563008	0.382416	0.269304	0.177888	0.337024	0.507094		Q86BI9	0.0419134	-0.031966	0.220041	0.0683984	0.0235341	-0.234076	-0.449076		Q86BI9	0.337358	0.151782	0.390544	0.344868	0.330523	0.209343	-0.812269
P24014-3	0.58871	0.711712	0.924407	0.843265	0.913719	0.86473	-1.31732		P24014-3	0.086613	-0.281669	0.0559802	-0.380061	-0.685311	-0.521267	-0.318212		P24014-3	0.903033	1.12677	0.865407	0.308347	0.0809642	0.305945	0.415818		P24014-3	0.421243	0.275835	0.22335	-0.0439085	0.348538	0.222293	-1.50212		P24014-3	0.375176	0.300408	0.184996	-0.0877983	0.282294	0.215126	-0.329579
Q9VXQ5	1.10425	0.855917	0.333194	0.756388	0.887179	0.855091	0.59643		Q9VXQ5	0.119742	0.151501	-0.109759	0.20518	-0.138434	-0.246687	-0.0236635		Q9VXQ5	0.615806	0.630684	0.397414	0.270572	0.124399	0.263536	0.313051		Q9VXQ5	0.0483266	-0.203387	-0.131852	-0.178237	-0.255237	-0.413867	-0.328879		Q9VXQ5	0.246347	0.166504	0.188106	0.153759	0.251777	0.00558411	-0.473687
Q9VXN4	0.84374	0.70593	0.181161	0.949533	1.05405	1.00252	0.108804		Q9VXN4	0.369372	-0.0246777	0.0618473	-0.240454	-0.816407	-0.766619	-0.609499		Q9VXN4	0.821589	1.10854	0.815514	0.117558	0.0138556	0.322625	0.55734		Q9VXN4	0.626193	0.480389	0.484281	0.157402	0.47387	0.326475	-0.737724		Q9VXN4	0.776328	0.607581	0.470656	0.109775	0.528817	0.43446	-0.0478827
P06603	0.918762	0.728163	0.269944	0.69295	0.890945	0.851146	0.212756		P06603	0.0581964	-0.000622641	-0.162226	0.235178	0.0189043	-0.19159	-0.37343		P06603	0.525415	0.537098	0.200211	0.169149	0.181832	0.309235	0.0363698		P06603	-0.102133	-0.467895	-0.218044	-0.515554	-0.520609	-0.697863	-0.930287		P06603	0.23001	0.152098	0.238486	0.237204	0.269551	-0.024265	-0.989655
P06604	0.344911	0.287865	0.165456	0.652047	0.838552	0.764184	-0.0558611		P06604	-0.0449828	-0.096763	-0.103756	-0.0385665	0.0352715	-0.0486459	-0.140609		P06604	0.604111	0.557159	0.303641	0.113952	0.174646	0.265674	-0.145244		P06604	NA	NA	NA	NA	NA	NA	NA		P06604	NA	NA	NA	NA	NA	NA	NA
Q9VUQ5-2	NA	NA	NA	NA	NA	NA	NA		Q9VUQ5-2	0.0440679	-0.51274	0.121565	-0.480368	-0.932905	-0.856533	-0.780408		Q9VUQ5-2	0.898617	1.14596	0.904827	0.337235	0.173835	0.376522	0.161563		Q9VUQ5-2	0.271342	0.246266	0.394075	0.16703	0.195348	0.167349	-0.800664		Q9VUQ5-2	0.466806	0.422067	0.496613	0.0573893	0.446554	0.385109	-0.419413
Q9VCK6	1.02471	0.920602	0.549564	1.20925	1.33422	1.29674	0.140972		Q9VCK6	-0.0385748	-0.0824127	-0.220042	-0.23385	-0.74903	-0.897755	-0.650851		Q9VCK6	0.793258	0.862304	0.415314	0.105093	-0.0501417	0.122535	-0.0461533		Q9VCK6	-0.121277	-0.412433	-0.187575	-0.313102	-0.376566	-0.492893	-0.540497		Q9VCK6	0.192963	0.0469005	0.351713	0.332377	0.398969	0.22314	-0.478847
A1Z6V5	0.889664	0.74902	0.387567	1.32458	1.42404	1.31792	0.420938		A1Z6V5	-0.564451	-0.250334	-0.731008	-0.855567	-1.12148	-0.99846	-0.715643		A1Z6V5	0.185881	0.391695	0.104858	-0.0210233	-0.198879	-0.0987897	0.43026		A1Z6V5	0.181818	0.00118356	-0.315246	-0.225784	-0.460954	-0.402219	0.35228		A1Z6V5	0.410026	0.312727	-0.827433	-0.72433	-0.488731	-0.587729	-0.778744
P46150-4	0.634572	0.497632	0.109665	0.806355	0.849533	0.804574	-0.223598		P46150-4	0.129783	0.0387449	-0.0636816	-0.203399	-0.55676	-0.482166	-0.0937896		P46150-4	0.410424	0.624072	0.176674	0.180539	0.0564555	0.125476	-0.146113		P46150-4	0.089674	-0.0432759	0.0120789	-0.32081	-0.17255	-0.338354	-0.640764		P46150-4	0.481827	0.347865	0.119279	-0.034179	0.278016	0.072681	-0.650685
M9MRS7	0.964279	0.825978	0.385278	0.79471	0.931419	0.902191	-0.947099		M9MRS7	0.00894354	-0.259464	-0.0209812	-0.134693	-0.592151	-0.660049	-0.880311		M9MRS7	0.674507	0.896152	0.728967	0.191206	-0.0248664	0.20063	-0.319283		M9MRS7	0.11511	0.076973	0.122395	-0.0859314	-0.0618229	-0.151299	-0.604316		M9MRS7	0.345259	0.288671	0.303182	-0.00407244	0.263473	0.0955503	-0.649168
Q7K0E6	1.03975	0.803515	0.188094	0.958452	1.08629	1.04385	0.131119		Q7K0E6	0.186479	-0.281323	0.0391882	-0.348084	-0.923029	-0.81425	-0.899759		Q7K0E6	0.750498	0.963284	0.562538	0.321476	0.137482	0.22985	0.029537		Q7K0E6	0.267986	0.103292	0.0170201	0.000203186	-0.0406071	-0.106127	-0.445012		Q7K0E6	0.626782	0.548409	0.380759	0.155103	0.399816	0.291607	0.0622313
P35381	0.775873	0.751695	0.253731	0.693869	0.773076	0.734801	-0.0196645		P35381	0.113365	0.0323547	0.0407984	0.132711	-0.192684	-0.331824	-0.513441		P35381	0.491785	0.586587	0.286371	0.10227	-0.0296461	0.0664382	-0.25076		P35381	-0.0714521	-0.257497	0.0970469	-0.323074	-0.483908	-0.561249	-0.464008		P35381	0.273294	0.14329	-0.00366358	0.0025024	0.103605	-0.0895063	-0.917868
Q9VGC5	0.915019	0.608273	-0.118748	0.685844	0.686112	0.687633	-0.690815		Q9VGC5	0.0178726	-0.0100727	-0.0876718	0.0743139	-0.386074	-0.482372	-0.739924		Q9VGC5	0.325834	0.594975	0.303361	0.150224	0.145336	0.208784	-0.604744		Q9VGC5	-0.106893	-0.217675	-0.0707092	-0.234528	-0.231609	-0.359617	-0.881443		Q9VGC5	0.148287	0.0741881	0.254848	0.0129118	0.236959	0.127219	-1.06075
Q3YMU0	1.35843	1.33191	1.21847	1.26717	1.35383	1.30765	0.677496		Q3YMU0	0.129049	0.0837538	0.188213	-0.102183	-0.514595	-0.529981	0.323777		Q3YMU0	0.848556	0.92789	0.916567	0.492092	0.500092	0.617261	0.407868		Q3YMU0	0.0845954	-0.0192445	0.0672932	-0.164521	-0.105608	-0.137521	0.828868		Q3YMU0	0.328826	0.243173	0.0864822	-0.00782105	0.231161	0.223719	-0.110355
P29327	1.33802	1.21372	0.622649	1.29537	1.54341	1.47914	0.302398		P29327	-0.124281	-1.88799	-0.0837395	-0.956387	-1.97714	-1.73847	-1.74704		P29327	1.89083	2.02957	1.84078	-0.180856	-0.537516	0.254216	-0.0479038		P29327	-0.0111403	-0.14687	0.204901	-0.266781	0.200292	0.133543	-1.69567		P29327	-0.00158848	-0.0746439	0.220882	-0.269523	0.19612	0.129972	-1.86304
M9PFF0	0.892016	0.704681	-0.113032	1.27592	1.46458	1.42606	-1.15086		M9PFF0	-0.0578051	-1.71356	-0.0284795	-1.06092	-2.38195	-1.87619	-2.08777		M9PFF0	1.44369	1.8236	1.45262	-0.55487	-0.40461	0.290858	-0.527165		M9PFF0	0.200314	0.043067	0.331932	-0.246561	0.362822	0.287819	-1.58123		M9PFF0	0.227532	0.130092	0.421442	-0.187723	0.468649	0.388717	-1.86854
A0A0B4KGU4	0.942666	0.844087	0.560002	1.13662	1.22517	1.15525	0.01623		A0A0B4KGU4	0.118074	-0.149786	-0.175511	-0.229376	-0.608376	-0.788623	-0.63878		A0A0B4KGU4	0.813722	0.949896	0.703882	0.0935771	-0.0395585	0.132067	-0.276951		A0A0B4KGU4	0.00779828	-0.179589	0.0216323	-0.12737	-0.0895052	-0.216396	-0.543243		A0A0B4KGU4	0.250622	0.0991393	0.310303	0.0583885	0.340464	0.090595	-1.01937
P19109	0.626014	0.277397	-0.305027	0.902268	0.965823	0.927026	-0.0806098		P19109	0.200127	-0.276543	-0.089751	-0.101028	-0.606765	-0.616476	-0.178078		P19109	1.01585	1.06661	0.87215	0.0998239	-0.0967935	0.12413	0.328488		P19109	-0.101722	-0.264097	0.170723	-0.0670504	0.0830172	-0.164201	-0.244818		P19109	0.10686	-0.0333834	0.346534	0.146123	0.326855	0.0426795	-0.466765
Q8MZI3	NA	NA	NA	NA	NA	NA	NA		Q8MZI3	0.162139	-0.0616929	-0.104883	-0.0311084	-0.379862	-0.382256	0.0936631		Q8MZI3	0.32698	0.370898	0.231929	0.262532	0.127673	0.329715	-0.151418		Q8MZI3	0.102198	0.0889212	0.199735	0.064909	0.04776	-0.110836	-1.31338		Q8MZI3	0.146481	0.107824	0.203651	0.118729	0.207361	-0.0185932	0.237761
Q9W3M7	NA	NA	NA	NA	NA	NA	NA		Q9W3M7	NA	NA	NA	NA	NA	NA	NA		Q9W3M7	NA	NA	NA	NA	NA	NA	NA		Q9W3M7	NA	NA	NA	NA	NA	NA	NA		Q9W3M7	0.342502	0.247319	0.349344	0.114106	0.412589	0.175162	-0.108964
Q7K4L8	NA	NA	NA	NA	NA	NA	NA		Q7K4L8	NA	NA	NA	NA	NA	NA	NA		Q7K4L8	NA	NA	NA	NA	NA	NA	NA		Q7K4L8	NA	NA	NA	NA	NA	NA	NA		Q7K4L8	0.359126	0.236068	0.286737	0.23362	0.32447	0.12226	0.202497
Q9W3L4	1.18874	1.19375	0.927312	1.81021	1.94894	1.83537	0.00474538		Q9W3L4	0.139783	0.358874	-0.0497962	8.76006e-05	-0.375748	-0.413048	-0.274163		Q9W3L4	0.701362	0.830688	0.613908	0.477802	0.375583	0.541843	-0.0127873		Q9W3L4	0.238	0.0903847	0.0312612	0.0788828	0.0683834	-0.0700573	-0.276186		Q9W3L4	0.343089	0.302193	0.148284	0.199734	0.244693	0.154228	-0.785635
Q9VLC5	0.780535	0.5784	-0.126151	1.0223	1.04152	0.999559	-0.352899		Q9VLC5	0.298624	0.378484	-0.154069	0.108453	-0.3423	-0.438212	-0.872648		Q9VLC5	0.495821	0.455875	0.0835585	0.204888	0.116219	0.150358	-0.66281		Q9VLC5	0.183972	0.032619	-0.0259656	-0.0704838	0.0299379	-0.146713	-0.773765		Q9VLC5	0.338404	0.222254	0.0870699	0.128255	0.227308	0.059974	-0.826193
Q9VG31	0.694056	0.617827	0.262133	1.07606	1.05573	0.993879	0.488292		Q9VG31	0.209331	0.7111	-0.0431856	0.0520079	-0.207758	0.108299	0.0828901		Q9VG31	0.19324	0.316886	0.000968356	0.108115	0.0628767	0.150934	-0.08837		Q9VG31	0.165327	0.125429	0.110311	-0.048378	-0.0227268	-0.251422	-0.200774		Q9VG31	0.507342	0.387008	0.115901	0.265787	0.210991	0.0461748	-0.13045
P32100	0.835944	0.675185	-0.100455	1.08643	1.21024	1.18272	-0.649085		P32100	-0.102012	-0.825608	-0.219152	-0.851673	-1.53849	-1.45323	-1.45444		P32100	1.00826	1.18781	0.756675	-0.160742	-0.17797	0.0752242	-0.485836		P32100	0.0847442	-0.0801777	0.014954	-0.252251	0.0265178	-0.0859197	-1.24497		P32100	0.260553	0.192224	0.319826	-0.158881	0.361949	0.246528	-1.59477
P54385	0.51735	0.445335	0.132025	1.01687	1.0799	1.06255	0.190825		P54385	-0.171976	-0.243219	-0.277112	-0.139161	-0.371395	-0.351522	-0.518999		P54385	0.406859	0.464534	0.29561	-0.0990267	-0.227145	-0.0661894	-0.0569685		P54385	-0.137861	-0.200515	-0.157477	-0.302264	-0.246148	-0.307407	-0.404198		P54385	0.107208	0.0596067	-0.0178067	-0.0141074	0.0535516	-0.0687905	-0.786501
Q9VIE8	0.661951	0.624254	0.122732	1.02271	1.10108	1.05429	-0.10456		Q9VIE8	-0.0422052	0.0659371	-0.152487	-0.0992315	-0.443308	-0.335905	-0.60796		Q9VIE8	0.545037	0.686901	0.457657	0.174213	0.0300779	0.120768	-0.22034		Q9VIE8	0.122462	0.00377724	0.0758512	-0.138683	-0.037665	-0.135881	-0.490242		Q9VIE8	0.270295	0.176315	0.0729866	-0.0019441	0.167336	0.0171164	-0.669483
Q8T4D6	0.13099	0.0621558	-0.0294768	0.247445	0.297133	0.283605	-0.0693134		Q8T4D6	-0.026381	-0.057823	-0.0745205	-0.178825	-0.317571	-0.169241	-0.373234		Q8T4D6	0.29462	0.437727	0.286835	0.0714872	-0.0247164	0.0874842	-0.119126		Q8T4D6	NA	NA	NA	NA	NA	NA	NA		Q8T4D6	NA	NA	NA	NA	NA	NA	NA
O62621	0.914277	0.632922	0.0336805	1.04095	1.10447	1.05669	-0.229128		O62621	0.0561534	-0.116691	-0.176023	-0.188985	-0.68467	-0.748679	-0.65606		O62621	0.755714	0.811277	0.58142	0.20793	0.138528	0.29123	0.249135		O62621	-0.039619	-0.294006	-0.105172	-0.308376	-0.414392	-0.520938	-0.22131		O62621	0.186657	0.0917122	0.154192	0.0145591	0.245162	-0.0297033	-0.747458
Q7KKI0	1.13199	0.912344	0.350681	1.13232	1.25542	1.21184	0.0768019		Q7KKI0	0.137485	0.206949	-0.123157	0.123942	-0.161659	-0.244865	-0.224739		Q7KKI0	0.617224	0.72321	0.485389	0.307091	0.109308	0.211927	0.293196		Q7KKI0	0.0768027	-0.0641323	0.0154749	-0.0577919	-0.0543509	-0.238645	-0.220072		Q7KKI0	0.397037	0.283419	0.250763	0.173265	0.350574	0.112646	-0.522163
Q9VK69	1.12098	0.930211	0.398694	0.924971	1.03658	0.988782	-0.338443		Q9VK69	0.0877141	0.0894501	-0.114392	-0.00513093	-0.38059	-0.436797	-0.474489		Q9VK69	0.530444	0.650403	0.324218	0.23126	0.0989245	0.280025	-0.124048		Q9VK69	0.0529926	-0.0658153	0.0619747	-0.127401	-0.0319376	-0.228345	-0.652025		Q9VK69	0.418897	0.326255	0.281624	0.154956	0.37705	0.147118	-0.949427
Q7PLB8	0.728885	0.525159	0.680638	1.1126	1.16805	1.07399	-0.546201		Q7PLB8	0.0222935	0.162113	0.193092	-0.208309	-0.519064	-0.360478	-0.134478		Q7PLB8	0.337958	0.50202	0.202536	0.285697	0.0410321	0.176424	-0.517827		Q7PLB8	0.460837	0.444729	0.489221	0.373426	0.586588	0.284496	-2.07179		Q7PLB8	0.541108	0.472133	0.438863	0.363629	0.538671	0.244062	-0.386456
P25823	NA	NA	NA	NA	NA	NA	NA		P25823	0.159822	-0.224448	0.0376304	-0.225258	-0.568133	-0.610365	-0.43862		P25823	0.573034	0.774228	0.550439	0.20208	0.0401097	0.188161	0.502069		P25823	0.127837	0.062842	0.265054	-0.124178	0.072218	-0.0992844	-0.479849		P25823	0.45181	0.339065	0.44174	0.169047	0.432712	0.258967	-0.184866
A4V391	0.800997	0.657174	0.363043	0.851853	0.989231	0.925012	0.103877		A4V391	0.0434819	0.0550104	-0.0859243	-0.0125553	-0.301944	-0.297078	0.0319039		A4V391	0.721026	0.900556	0.630849	0.248703	0.127086	0.29159	-0.086238		A4V391	0.120833	0.0676859	0.0875527	-0.333233	0.116295	0.0159046	-0.258659		A4V391	0.36444	0.279877	0.232775	0.136974	0.345899	0.124345	-0.786646
Q9VYW4	0.582588	0.38022	-0.0499587	0.817762	0.856547	0.849668	-0.20349		Q9VYW4	-0.0255066	-0.602611	0.0739422	-0.547952	-0.982895	-0.839175	-0.616947		Q9VYW4	0.686556	0.917277	0.678987	0.236685	0.0281741	0.215768	0.137121		Q9VYW4	0.500458	0.395537	0.36514	0.345298	0.277464	0.298335	-0.581754		Q9VYW4	0.593918	0.563821	0.605186	-0.0445605	0.442067	0.496952	-0.565327
Q9VU68	0.652901	0.565644	0.120148	0.94547	0.996887	0.941999	-0.0688644		Q9VU68	0.0896506	0.171841	-0.0963721	-0.0748455	-0.503962	-0.464773	0.406209		Q9VU68	0.325251	0.433982	0.181869	0.0987563	0.0263773	0.111599	0.822815		Q9VU68	0.143256	0.0394265	0.0464853	-0.0818886	0.0026639	-0.178155	0.399828		Q9VU68	0.39933	0.267148	0.200062	0.135103	0.332995	0.103653	0.126492
Q9Y105	NA	NA	NA	NA	NA	NA	NA		Q9Y105	0.276357	-0.232638	0.0114406	-0.390148	-0.830088	-0.677987	-0.244874		Q9Y105	0.901507	1.17076	0.833947	0.227979	0.228902	0.328881	0.62956		Q9Y105	0.774464	0.642473	0.483875	0.123673	0.525131	0.433691	-1.51158		Q9Y105	0.733034	0.604897	0.460632	0.102338	0.533816	0.403595	-0.355888
P91938	0.757259	0.653046	0.068863	1.05694	1.14186	1.12787	-0.676734		P91938	0.1359	0.304145	-0.0443244	0.12859	-0.235398	-0.304963	-0.567581		P91938	0.319554	0.423812	0.275679	0.374026	0.159114	0.196016	-0.543063		P91938	0.0412977	-0.0702161	0.0152924	-0.0981132	-0.13454	-0.261633	-0.627029		P91938	0.345573	0.212837	0.242119	0.17428	0.249037	0.0790924	-0.670608
A0A0B4LFD2	0.440183	0.37005	0.12354	0.662766	0.721644	0.674539	0.200527		A0A0B4LFD2	0.113656	0.152758	-0.0440276	0.0586765	-0.158632	-0.224661	0.00115384		A0A0B4LFD2	0.423006	0.453443	0.257378	0.0847781	0.00367679	0.0727336	0.222159		A0A0B4LFD2	-0.059153	-0.129221	-0.0609781	-0.183427	-0.214	-0.250816	-0.126211		A0A0B4LFD2	0.29247	0.169955	0.136713	0.0886929	0.231535	0.0906767	-0.274186
P13706	0.937461	0.734349	0.112252	1.14548	1.23792	1.18409	-0.160214		P13706	0.173579	0.337113	-0.00977503	0.31156	-0.0455875	-0.253799	0.240726		P13706	0.598939	0.544402	0.367776	0.216508	0.133239	0.18803	0.278808		P13706	-0.0189995	-0.281763	-0.129946	-0.220018	-0.398964	-0.555274	0.156161		P13706	0.164064	0.00146266	0.110065	0.197414	0.117769	-0.124459	-0.368182
Q9VV75	0.568721	0.435581	0.0100565	0.624138	0.616532	0.58914	-0.296022		Q9VV75	-0.0189008	-0.0620157	-0.111711	-0.00597516	-0.24953	-0.441392	-0.627752		Q9VV75	0.457346	0.634867	0.387053	0.0702099	-0.0903428	0.0907706	-0.236138		Q9VV75	-0.0362404	-0.151558	-0.207481	-0.380018	-0.451807	-0.423782	-0.684981		Q9VV75	0.163496	0.0807136	-0.0477379	-0.196543	-0.0530489	-0.098406	-1.05622
Q9VTK9	0.954066	0.848829	-0.327055	1.14323	1.26147	1.25697	0.0401097		Q9VTK9	0.0743565	0.126566	-0.102859	0.0793987	-0.346704	-0.718415	-0.368124		Q9VTK9	0.511403	0.627025	0.279013	0.190289	0.199496	0.173069	-0.0233572		Q9VTK9	0.0285771	-0.124985	0.00109969	-0.216397	-0.190638	-0.419168	-0.466913		Q9VTK9	0.418769	0.291093	0.311713	0.279793	0.418279	0.220167	-0.895028
A0A0B4KGP8	0.968554	0.746868	0.222847	1.11239	1.1725	1.13566	-0.104838		A0A0B4KGP8	-0.0209451	-0.300936	-0.0925774	-0.326315	-0.71471	-0.75057	-0.747844		A0A0B4KGP8	0.70216	0.946497	0.545372	0.0918969	0.124397	0.142918	0.028024		A0A0B4KGP8	0.240305	0.0817183	0.210322	-0.117653	0.138619	0.0368624	-0.545937		A0A0B4KGP8	0.493394	0.406303	0.442723	0.106983	0.46972	0.3579	-0.438452
Q9V9W3	0.436526	0.583747	-0.169412	1.08274	1.22712	1.17134	-0.75293		Q9V9W3	-0.105064	-1.84442	-0.12472	-0.987626	-1.83033	-1.61904	-1.84727		Q9V9W3	1.45122	1.55596	1.34011	-0.625055	-0.438273	0.120341	-0.621507		Q9V9W3	-0.0959732	-0.817473	-0.279223	-0.436815	-0.366371	-0.454609	-0.688622		Q9V9W3	0.132534	0.0506546	0.143018	-0.325511	0.175915	0.0676215	-1.8651
M9PB84	0.745416	0.558057	-0.0342866	0.8161	1.03464	0.99531	-0.86813		M9PB84	-0.080715	-0.986882	-0.134176	-0.773588	-1.56468	-1.38756	-1.69792		M9PB84	0.977267	1.29385	0.866051	-0.0869085	0.0980119	0.282715	-0.89704		M9PB84	-0.101294	-0.393212	-0.124928	-0.389776	-0.260673	-0.390392	-1.35833		M9PB84	0.168053	0.107739	0.352445	-0.154642	0.401085	0.330075	-1.47726
P41042	1.05283	0.796879	0.124617	1.00777	1.19454	1.18012	-0.694172		P41042	-0.0891442	-0.901005	-0.0944447	-0.610839	-1.36227	-1.2952	-1.55024		P41042	0.863188	1.13697	0.717985	0.0156609	0.00899828	0.239636	-0.211206		P41042	0.138438	-0.0329389	0.198717	-0.220624	0.240326	0.158407	-1.47075		P41042	0.269384	0.133711	0.312223	-0.0326305	0.35256	0.271676	-1.00922
F3YDE2	0.565924	0.582542	-0.228483	0.884544	0.897293	0.857841	0.445243		F3YDE2	0.0426776	0.312289	-0.112133	-0.0674619	-0.273241	-0.0148575	0.328806		F3YDE2	0.251415	0.348812	0.149755	0.0595896	0.0554861	0.169672	0.541668		F3YDE2	0.129474	-0.0252959	0.266032	-0.0234274	-0.173412	-0.19924	0.426102		F3YDE2	0.315029	0.171586	0.0101066	0.345709	0.153322	-0.0729704	-0.224805
M9PCE0	0.973891	0.715001	0.172022	1.10439	1.22525	1.19127	0.442342		M9PCE0	0.0713138	0.153851	-0.234027	-0.19603	-0.527981	-0.468066	-0.581761		M9PCE0	0.637292	0.715217	0.357165	0.226917	0.0936637	0.227002	-0.129959		M9PCE0	0.076556	-0.140151	-0.0470376	-0.19444	-0.125619	-0.314199	-0.25151		M9PCE0	0.36251	0.227703	0.254268	0.208599	0.375617	0.101646	-0.896565
Q9V3D9	NA	NA	NA	NA	NA	NA	NA		Q9V3D9	-0.0327341	-0.44356	-0.185808	-0.376796	-0.791305	-0.872102	-0.75883		Q9V3D9	0.64371	0.842572	0.470795	0.265332	0.160058	0.265088	-0.26522		Q9V3D9	0.285334	0.174489	0.334284	-0.0342166	0.374668	0.192909	-0.0424496		Q9V3D9	0.29624	0.20994	0.368934	0.0137694	0.447793	0.273569	-0.86248
M9MRD1	0.458256	0.258077	0.0992326	0.48212	0.555101	0.468123	0.432212		M9MRD1	0.111437	0.0184845	-0.136924	-0.125908	-0.495395	-0.522474	-0.613282		M9MRD1	0.447712	0.558954	0.253131	0.135326	0.0213677	0.107797	-0.156092		M9MRD1	-0.127919	-0.314362	-0.15199	-0.415567	-0.369807	-0.405919	-0.487384		M9MRD1	0.35234	0.220918	0.141675	0.108527	0.266638	0.0371992	-0.0682885
M9MRJ4	NA	NA	NA	NA	NA	NA	NA		M9MRJ4	0.0297816	0.113719	-0.0274986	-0.00211001	-0.079949	-0.140967	-0.0127864		M9MRJ4	NA	NA	NA	NA	NA	NA	NA		M9MRJ4	NA	NA	NA	NA	NA	NA	NA		M9MRJ4	0.43837	0.345003	0.486509	0.110714	0.422983	0.244152	-0.683332
Q9VIC9	0.688878	0.446806	0.241693	1.18555	1.3161	1.3645	0.053894		Q9VIC9	0.07879	0.104347	-0.0518708	-0.109754	-0.442698	-0.407724	-0.607247		Q9VIC9	0.603295	0.617333	0.361009	0.329822	0.0205487	0.100733	-0.0577844		Q9VIC9	0.162086	0.00850179	0.36525	0.342154	0.27632	0.1381	-0.572567		Q9VIC9	0.322993	0.178799	0.479786	0.470527	0.472423	0.340483	-0.580917
Q9VHL2	0.95454	0.721349	0.31063	0.872694	0.943199	0.852145	0.149301		Q9VHL2	0.154776	0.222243	-0.120746	0.14512	-0.175483	-0.203802	-0.297005		Q9VHL2	0.562119	0.607128	0.255585	0.257403	0.164302	0.301415	0.124137		Q9VHL2	-0.0864703	-0.364198	-0.209225	-0.36482	-0.492385	-0.564238	-0.635067		Q9VHL2	0.395082	0.292787	0.22052	0.219914	0.323073	0.071565	-0.177021
M9NEZ5	0.925744	0.975248	0.924179	1.21623	1.16673	1.10826	0.196598		M9NEZ5	-0.020325	0.113181	-0.0203474	-0.109705	-0.0701672	-0.00106129	-0.0329541		M9NEZ5	1.10523	1.1507	1.09992	0.56686	0.0694018	0.303089	0.617105		M9NEZ5	0.103372	0.168323	0.231405	0.0376216	-0.0857825	-0.127339	-0.73618		M9NEZ5	0.802835	0.740197	0.373844	0.360722	0.421397	0.329808	0.585204
A0A0B4KHF0	2.45795	2.62805	2.64691	0.42849	0.297217	0.963286	-0.0585748		A0A0B4KHF0	0.669661	0.829016	0.693895	0.483891	0.374197	0.431442	0.219686		A0A0B4KHF0	1.40554	1.48528	1.42289	1.28273	1.32637	1.37009	0.426997		A0A0B4KHF0	0.612498	0.611098	0.60604	0.448382	0.507117	0.399503	0.377871		A0A0B4KHF0	1.40643	1.30512	0.591581	0.721495	0.779436	0.683991	0.114882
Q9VK85	1.05708	0.992518	0.879138	0.867402	1.02999	0.982353	0.377865		Q9VK85	-0.00791173	-0.175672	-0.147628	-0.00432335	-0.344651	-0.442218	-0.664447		Q9VK85	1.00085	1.09416	0.861152	0.224667	-0.00973301	0.262876	0.0643841		Q9VK85	0.180082	0.121028	0.226672	0.0307655	0.194166	0.0131297	-1.03192		Q9VK85	0.340888	0.251071	0.33508	0.207077	0.373941	0.138334	-0.736678
Q9VXI1	1.19109	1.09639	0.554	1.32638	1.42581	1.33731	0.441843		Q9VXI1	0.159263	0.209431	-0.0404958	0.230335	0.114278	0.146533	-0.244561		Q9VXI1	0.67445	0.710436	0.496103	0.168539	0.134426	0.205441	0.127113		Q9VXI1	0.0423291	-0.188938	-0.00914998	-0.196199	-0.341675	-0.494834	-0.240295		Q9VXI1	0.226128	0.0660564	0.281577	0.204915	0.232575	-0.0311891	-0.498159
Q9VL01	1.15712	1.30118	1.54728	1.46509	1.63891	1.64161	0.233652		Q9VL01	0.907788	0.829987	1.03081	0.0119246	-0.488582	-0.0823069	-0.0766806		Q9VL01	1.06048	1.1447	1.0699	1.07528	1.17005	1.28844	0.504035		Q9VL01	0.702583	0.628207	0.673113	0.645785	0.735663	0.729306	0.465285		Q9VL01	0.916254	0.815824	0.751055	0.7423	0.818362	0.78293	-0.272884
Q9VMV5	0.72678	0.662915	0.40914	1.74993	1.73428	1.85864	0.55078		Q9VMV5	0.011691	0.427718	-0.0119454	-0.246504	-0.523447	-0.472598	-0.0894015		Q9VMV5	0.54482	0.662327	0.500131	1.18721	1.24655	1.27845	0.8133		Q9VMV5	0.525652	0.405939	0.152084	-0.0545904	0.320694	0.256682	-0.547431		Q9VMV5	0.529601	0.42548	0.196513	0.0840518	0.362209	0.335463	-0.0991508
Q9VYV3	1.50722	1.30012	1.15693	1.11304	1.20008	1.192	0.138728		Q9VYV3	0.00222849	-0.177976	0.138252	-0.130163	-0.519112	-0.607985	0.151501		Q9VYV3	0.88901	0.910478	0.866249	0.35687	0.217754	0.353875	0.0547111		Q9VYV3	0.051056	-0.0609406	0.0379714	-0.300319	-0.257799	-0.321046	-0.16466		Q9VYV3	0.381636	0.255309	0.128713	0.086922	0.267312	0.192023	-0.412723
Q9VYR1	0.919942	0.678956	0.353599	1.25446	1.5257	1.62245	1.18796		Q9VYR1	0.123228	0.251089	0.0461472	0.0701883	-0.252019	-0.0300528	0.819745		Q9VYR1	0.544069	0.651099	0.507836	0.351335	0.265314	0.419347	1.02918		Q9VYR1	0.274941	0.125047	0.26729	0.468547	0.284987	0.15997	0.580517		Q9VYR1	0.34047	0.218409	0.323722	0.520655	0.367155	0.231325	0.348827
Q9VMY5	0.92652	0.95142	0.943884	1.31902	1.42357	1.36964	-0.0587724		Q9VMY5	0.191733	0.358854	0.302066	0.244365	-0.296585	-0.32974	-0.636403		Q9VMY5	0.944441	1.02519	0.887161	0.61955	0.458117	0.580736	0.323112		Q9VMY5	0.282314	0.31494	0.417258	0.357566	0.199939	0.146777	-0.83172		Q9VMY5	0.441977	0.40766	0.479788	0.460014	0.490072	0.361433	-0.804368
A0A0B4K6N1	1.44573	1.34479	0.874655	1.55543	1.75445	1.63243	0.0509455		A0A0B4K6N1	-0.0758996	-1.56867	-0.0731503	-0.973281	-1.95844	-1.61115	-1.49496		A0A0B4K6N1	1.80171	1.91448	1.669	-0.493275	-0.842096	0.0260455	0.333187		A0A0B4K6N1	0.0378811	-0.13766	0.218757	-0.211814	0.170013	0.0996602	-0.743908		A0A0B4K6N1	0.0351912	-0.0196969	0.224293	-0.187923	0.198838	0.158192	-1.28896
Q9VQB4	0.701131	0.635059	0.268511	1.20968	1.33877	1.31739	-0.196696		Q9VQB4	0.0344707	0.14527	-0.0811693	0.0706301	-0.068547	-0.0870552	-0.382391		Q9VQB4	0.540569	0.607416	0.439728	-0.055269	-0.0951038	-0.0183024	0.00231901		Q9VQB4	-0.0266203	-0.268704	-0.112661	-0.2215	-0.220156	-0.508732	-0.499878		Q9VQB4	0.24233	0.0864127	0.26462	0.237511	0.268971	0.00637805	-0.529852
A0A0C4FEI8	0.727648	0.552351	-0.0308151	0.775762	0.769597	0.725945	-0.276253		A0A0C4FEI8	0.120092	-0.00247097	-0.115696	0.0356282	-0.371416	-0.737984	-0.852403		A0A0C4FEI8	0.394759	0.578958	0.382229	0.22058	0.125542	0.19686	-0.347343		A0A0C4FEI8	-0.00616674	-0.165247	-0.0133153	-0.166268	-0.202962	-0.445232	-0.643677		A0A0C4FEI8	0.311347	0.160239	0.170389	0.121281	0.2565	0.0079184	-1.05171
B7YZU7	1.07766	1.07535	0.360423	0.775573	0.869668	0.84234	0.506469		B7YZU7	0.332483	0.77522	0.62364	2.45933	2.46155	2.50914	0.000323055		B7YZU7	0.625011	0.790784	0.452944	0.708932	0.63729	0.803728	0.244429		B7YZU7	0.280554	0.102943	0.278157	-0.131405	-0.0672186	-0.132952	-0.141021		B7YZU7	0.662166	0.63181	0.657653	0.57124	0.774059	0.678062	-0.508254
Q9VWI2	0.840134	0.628897	0.450802	0.954926	1.00468	0.975399	0.00061135		Q9VWI2	0.0759847	-0.0640571	-0.126961	-0.0403447	-0.299103	-0.415578	-0.536798		Q9VWI2	0.636521	0.7866	0.55819	0.162206	0.0496327	0.226445	0.160985		Q9VWI2	0.14969	-0.0434501	-0.00687677	-0.0906112	-0.0547249	-0.215242	-0.580677		Q9VWI2	0.37373	0.305888	0.233854	0.0879683	0.294884	0.13754	-0.789547
Q8I0D4	NA	NA	NA	NA	NA	NA	NA		Q8I0D4	NA	NA	NA	NA	NA	NA	NA		Q8I0D4	1.33495	1.45331	1.41784	-0.363351	-0.967395	0.138396	0.0921898		Q8I0D4	NA	NA	NA	NA	NA	NA	NA		Q8I0D4	NA	NA	NA	NA	NA	NA	NA
E2QCG7	0.885958	0.741737	0.375876	1.0328	1.03185	1.01435	0.235442		E2QCG7	0.334141	0.249901	-0.0529338	-0.236142	-0.55822	-0.611319	-0.499226		E2QCG7	0.579384	0.802259	0.335434	0.122505	0.0387852	0.123844	-0.422451		E2QCG7	0.267718	0.207567	0.111051	-0.104833	0.12408	-0.12003	-0.792233		E2QCG7	0.636091	0.505026	0.280413	0.0492433	0.452356	0.225168	-0.570453
Q9VSS1	0.854284	0.652529	-0.0416109	1.07646	1.18001	1.13868	0.285919		Q9VSS1	0.11843	-0.0514687	-0.167085	-0.164245	-0.588944	-0.646802	-0.456807		Q9VSS1	0.695433	0.828594	0.415578	0.150424	0.0839101	0.139222	0.323634		Q9VSS1	0.135278	-0.0189308	0.0791367	-0.0922482	0.0639079	-0.15187	-0.69638		Q9VSS1	0.368121	0.262536	0.37321	0.174321	0.450656	0.221078	-0.459716
Q7KMQ0	1.31543	1.12544	0.572623	1.08957	1.11075	1.0595	1.03218		Q7KMQ0	0.150621	0.140641	-0.124028	0.159752	-0.251396	-0.396847	0.0570711		Q7KMQ0	0.705085	0.752605	0.470094	0.208427	0.0673771	0.268371	0.472294		Q7KMQ0	-0.0439752	-0.434268	-0.216534	-0.332975	-0.462575	-0.522182	-0.101113		Q7KMQ0	0.287877	0.166423	0.209476	0.241829	0.259287	-0.00952492	-0.307801
A0A0B4K7G4	0.602064	0.480228	0.482004	1.10271	1.11981	1.0732	-0.0111731		A0A0B4K7G4	0.23689	-0.162203	-0.00534169	0.00119167	-0.643628	-0.623241	-0.347304		A0A0B4K7G4	0.71452	0.905083	0.59854	0.5898	-0.0299901	0.112839	-0.13464		A0A0B4K7G4	0.415733	0.26488	0.234372	0.175682	0.298269	0.0490982	-0.568493		A0A0B4K7G4	0.654287	0.479923	0.420687	0.228115	0.524363	0.293837	-0.903501
M9PHP7	NA	NA	NA	NA	NA	NA	NA		M9PHP7	0.253195	0.543524	0.198234	-0.107449	-0.236873	-0.223706	0.231401		M9PHP7	1.55002	1.6191	1.42026	0.32192	-0.0953627	0.333123	0.750063		M9PHP7	0.40997	0.371719	0.570769	0.207503	0.540935	0.4317	-0.950891		M9PHP7	0.540701	0.46805	0.385013	0.104609	0.46115	0.396945	-0.538029
P29613-1	0.547671	0.464656	-0.219431	0.842294	0.907044	0.907712	0.120042		P29613-1	0.172829	0.216086	-0.0446123	-0.170793	-0.714838	-0.828449	-0.360765		P29613-1	0.379729	0.522848	0.206935	0.242029	0.0836055	0.140677	0.0739066		P29613-1	0.026599	-0.0383818	-0.00508474	-0.219683	-0.136272	-0.375474	-0.359286		P29613-1	0.487114	0.370927	0.262819	0.269032	0.471961	0.236179	-0.622079
Q9VKB0	0.750146	0.647041	0.221233	1.11722	1.17691	1.15019	-0.171307		Q9VKB0	-0.37225	-0.589436	-0.280035	-0.595351	-0.912975	-0.800237	-0.849621		Q9VKB0	0.591019	0.978835	0.570449	0.155223	0.112557	0.176961	0.0717976		Q9VKB0	-0.0169962	-0.18116	0.00664936	-0.171741	-0.260558	-0.310635	-0.239449		Q9VKB0	0.467139	0.379797	0.337303	0.0634122	0.361295	0.296715	-0.366287
Q9VVU1	0.836436	0.778504	0.352561	0.985307	1.0214	0.990132	0.15937		Q9VVU1	-0.0164053	-0.0783106	-0.27838	0.0660073	-0.16604	-0.270747	-0.588093		Q9VVU1	0.488799	0.558139	0.292363	0.0367951	-0.0678083	0.0182938	-0.131193		Q9VVU1	-0.153	-0.300317	-0.210206	-0.404788	-0.346309	-0.475971	-0.308138		Q9VVU1	0.117182	0.011994	0.0634401	0.0777035	0.174948	-0.0462132	-0.393268
Q9VSW1	0.778682	0.688918	0.22094	1.08047	1.10402	1.06952	-0.39259		Q9VSW1	0.113085	0.160973	-0.158498	-0.0764299	-0.481536	-0.503645	-0.794174		Q9VSW1	0.567719	0.747765	0.382251	0.161258	0.00865419	0.203636	-0.307914		Q9VSW1	0.0913446	-0.120767	-0.00133889	-0.134155	-0.219495	-0.341376	-0.705874		Q9VSW1	0.36624	0.138879	0.184058	0.183504	0.299011	0.0326049	-0.843644
Q9V3V6	0.851954	0.74253	0.213624	0.642124	0.841118	0.731974	0.280228		Q9V3V6	0.136144	0.111378	-0.132953	0.0126808	-0.296785	-0.453019	-0.37752		Q9V3V6	0.841878	0.953395	0.562451	0.190055	0.0791182	0.199922	-0.146937		Q9V3V6	0.000240083	-0.241028	-0.0607132	-0.190334	-0.172751	-0.343195	-0.524216		Q9V3V6	0.313625	0.213078	0.219342	0.224732	0.311132	0.0380078	-0.239226
O18413	1.2203	1.17301	0.399876	1.01166	1.12385	1.08779	0.105064		O18413	0.169932	0.154717	-0.123124	0.0795979	-0.430466	-0.586	-0.442853		O18413	0.792163	0.885968	0.617615	0.449364	0.124202	0.295858	0.153135		O18413	-0.121274	-0.614584	-0.0360596	-0.522818	-0.746277	-0.818964	-0.551105		O18413	0.304992	0.179553	0.205091	0.196022	0.296427	-0.00287535	-0.963222
A0A0B4LIJ0	0.332891	0.259157	0.248098	0.923549	0.973744	0.914261	0.0102513		A0A0B4LIJ0	0.143179	0.0795345	-0.148734	0.0124162	-0.400838	-0.478823	-0.319326		A0A0B4LIJ0	0.808381	0.96471	0.612568	0.132618	0.043123	0.204772	0.279388		A0A0B4LIJ0	-0.04486	-0.3427	-0.117348	-0.367207	-0.400814	-0.456724	-0.498046		A0A0B4LIJ0	0.287756	0.16495	0.21331	0.184689	0.27895	0.0193494	-0.365499
P06607	1.20781	1.34491	0.722783	1.61059	1.8096	1.75491	0.503506		P06607	-0.598047	-0.587771	-0.699027	-0.981073	-1.33122	-1.26646	-1.04699		P06607	1.26417	1.6345	1.21239	-0.291	-0.367243	0.0601705	0.24351		P06607	-0.127789	-0.223766	-0.214138	-0.434034	-0.0981546	-0.262561	-1.00036		P06607	0.00204633	-0.121292	-0.143833	-0.352923	0.00150628	-0.164374	-1.29947
B5RIV0	0.660126	0.631813	0.279266	0.763537	0.782346	0.763292	-0.128732		B5RIV0	0.0392292	-0.0134661	-0.0649858	-0.0788278	-0.475783	-0.566393	-0.498735		B5RIV0	0.568774	0.690155	0.363501	0.0601901	-0.0703608	0.0859831	-0.0294291		B5RIV0	0.184561	-0.0245864	0.0444113	-0.167187	0.0504012	-0.12723	-0.283526		B5RIV0	0.446317	0.383413	0.411934	0.13494	0.515122	0.389492	-0.648817
Q8MT58	0.654079	0.446285	0.0305625	1.20239	1.24336	1.13361	0.362129		Q8MT58	0.248824	0.539846	-0.107838	-0.0926568	-0.534061	-0.524955	-0.304453		Q8MT58	0.3707	0.477033	0.135488	0.135569	-0.024056	0.0202351	0.166117		Q8MT58	0.305235	0.221438	-0.0854026	-0.116118	-0.0204781	-0.279501	-0.364488		Q8MT58	0.534622	0.321223	0.0633809	0.126466	0.239577	0.0127073	-0.613917
A1Z992	0.717269	0.657919	0.344655	1.08485	1.13213	1.15273	-0.143633		A1Z992	-0.0467361	0.0095371	-0.0874983	-0.0879074	-0.461708	-0.474114	-0.326579		A1Z992	0.324207	0.413065	0.256285	0.0311721	-0.121023	0.0160537	-0.0878997		A1Z992	0.113344	-0.0406164	0.103251	-0.0756809	-0.129608	-0.268011	-0.321967		A1Z992	0.326566	0.18532	0.179335	0.175913	0.26128	0.0495746	-0.562971
Q95RS6	1.28827	1.36815	1.36462	1.31095	1.43819	1.42207	0.447667		Q95RS6	0.556755	0.681641	0.550108	0.267361	0.0985937	0.171106	0.111716		Q95RS6	1.78901	1.8417	1.76391	0.279238	0.113155	0.584815	0.52482		Q95RS6	0.597117	0.563168	0.547322	0.376436	0.426799	0.327034	0.135757		Q95RS6	0.994053	0.890114	0.596322	0.556525	0.662922	0.564033	0.0822761
Q9VW54	1.04641	0.822512	0.191801	0.918438	1.03338	0.967236	0.0806986		Q9VW54	0.182793	0.306516	-0.0516654	0.0835117	-0.302575	-0.469007	-0.415969		Q9VW54	0.503404	0.604688	0.276377	0.234852	0.0772086	0.187081	-0.326511		Q9VW54	0.117035	-0.0851647	-0.0439228	-0.0267514	-0.0752442	-0.229313	-0.609755		Q9VW54	0.375338	0.250755	0.252453	0.226781	0.305478	0.0430741	-0.907693
Q9V3G1	0.80617	0.668816	-0.033401	0.974282	1.16323	1.13189	-0.69496		Q9V3G1	-0.0633004	-1.99845	-0.083603	-1.07114	-2.45529	-1.74989	-1.88663		Q9V3G1	1.86583	1.93936	1.65183	-0.553296	-0.780034	0.315406	-0.390325		Q9V3G1	0.138004	-0.00785846	0.180396	-0.283439	0.217796	0.197483	-1.76414		Q9V3G1	0.177116	0.096858	0.231642	-0.244212	0.258972	0.203641	-1.9945
M9PH73	NA	NA	NA	NA	NA	NA	NA		M9PH73	NA	NA	NA	NA	NA	NA	NA		M9PH73	1.48122	1.58683	1.47098	0.141587	-0.229356	0.294929	0.557612		M9PH73	0.281166	0.31684	0.309222	0.356606	0.171517	0.154776	0.319828		M9PH73	NA	NA	NA	NA	NA	NA	NA
Q9VLG9	1.24663	1.11881	0.689154	2.07421	2.16167	2.09356	0.181549		Q9VLG9	0.333549	0.562698	-0.072189	-0.0624992	-0.291246	-0.189548	-0.15597		Q9VLG9	0.607611	0.717584	0.199883	0.162767	-0.0279404	0.127906	0.271735		Q9VLG9	0.0279574	-0.242963	0.209753	-0.239747	-0.506591	-0.352178	0.567059		Q9VLG9	0.445908	0.316466	0.463276	0.535662	0.496583	0.310356	-0.47644
Q95TL8	1.59296	1.73381	1.72535	1.56616	1.69452	1.59	0.697714		Q95TL8	0.462409	0.509067	0.433156	0.158018	-0.0870146	-0.024636	-0.0203753		Q95TL8	1.22776	1.38596	1.19458	0.500017	0.226109	0.452347	0.275844		Q95TL8	0.633851	0.557447	0.286343	0.241933	0.154814	0.0787088	-0.389748		Q95TL8	0.899178	0.770622	0.329192	0.336439	0.4186	0.307828	-0.395841
Q7JQR3	1.12858	1.18233	1.16534	1.32178	1.43468	1.38467	0.418228		Q7JQR3	0.101524	0.236555	0.0572906	0.082981	-0.0334286	0.019917	0.498533		Q7JQR3	0.774948	0.910136	0.74352	0.626141	0.600749	0.709557	0.251369		Q7JQR3	0.449935	0.346005	0.628057	0.495485	0.720239	0.53642	-0.915394		Q7JQR3	0.470756	0.461176	0.452693	0.352464	0.551049	0.403964	-0.233703
Q9VAW3	1.43195	1.18944	0.764423	1.32759	1.44267	1.36853	-0.761303		Q9VAW3	0.0908455	0.0946393	-0.107564	0.182838	-0.0930526	-0.259039	-0.479183		Q9VAW3	0.797751	0.890881	0.529183	0.309056	0.159792	0.290185	0.251428		Q9VAW3	0.0169812	-0.165217	1.03257	-0.031717	-0.162042	-0.302724	-0.173797		Q9VAW3	0.285677	0.192758	0.290467	0.263616	0.317744	0.0828124	-0.800745
Q7PLC6	NA	NA	NA	NA	NA	NA	NA		Q7PLC6	0.157402	0.168318	0.108234	0.108823	-0.203803	-0.41365	-0.658274		Q7PLC6	0.835653	1.08472	0.769797	0.389519	0.2247	0.424995	0.0150921		Q7PLC6	0.177935	0.118525	0.305186	0.185674	0.344021	0.118441	-1.30412		Q7PLC6	0.253772	0.206896	0.419517	0.275841	0.467829	0.251233	-0.159371
Q9VAC1	0.726028	0.648339	0.0164492	1.25878	1.29289	1.23218	-1.18959		Q9VAC1	0.0529115	0.0377551	-0.170107	-0.0797632	-0.518853	-0.707652	-1.21479		Q9VAC1	0.442295	0.472483	0.156584	0.0724294	-0.0213273	0.0681433	-0.652935		Q9VAC1	0.029022	-0.124347	-0.0935873	-0.292791	-0.228319	-0.354701	-1.16524		Q9VAC1	0.308679	0.157573	0.041636	-0.0174856	0.162816	-0.0158029	-1.43025
Q8IMI7	1.64602	1.40097	0.430301	1.46297	1.59409	1.48554	0.487391		Q8IMI7	-0.105377	-0.388136	0.0070729	-0.516342	-1.32385	-1.19125	-0.823779		Q8IMI7	1.0562	1.45907	0.994265	0.349707	0.214611	0.388918	0.203677		Q8IMI7	0.15166	-0.190771	-0.00470154	-0.299325	0.0312273	-0.0707437	-0.544925		Q8IMI7	0.260934	0.187119	0.374642	-0.175856	0.455899	0.359032	-1.04466
A0A0B4KHI4	0.598033	0.49439	0.40301	0.236388	0.301709	0.552936	0.493504		A0A0B4KHI4	0.0475629	-0.589553	-0.107841	-0.642745	-1.00708	-0.877935	-0.783364		A0A0B4KHI4	1.062	1.31313	0.968681	0.054459	-0.0614536	0.175141	0.277407		A0A0B4KHI4	0.519452	0.342655	0.330675	0.0374018	0.447309	0.230965	-2.27497		A0A0B4KHI4	0.636525	0.515314	0.494193	0.0653764	0.588714	0.406217	-0.609332
Q95U34	1.02963	0.781134	0.33326	1.14977	1.28042	1.25472	-0.0126052		Q95U34	-0.065937	-0.137274	-0.34374	-0.052136	0.0142837	-0.476687	-0.45998		Q95U34	0.76207	0.785844	0.518204	0.263339	0.0650999	0.238421	0.0791263		Q95U34	-0.0680823	-0.205034	0.133741	0.102584	0.240435	-0.123672	-0.649638		Q95U34	0.170103	0.00788823	0.253657	0.253597	0.30673	0.045067	-0.665773
P45437	0.667279	0.419005	0.103445	0.408272	0.463573	0.445524	-0.00189666		P45437	0.125949	-0.0482796	-0.0812079	-0.0605931	-0.391218	-0.478132	-0.411844		P45437	0.565483	0.669035	0.347551	0.354382	0.0609438	0.187608	0.0452341		P45437	-0.0277516	-0.219137	-0.0900827	-0.175182	-0.378709	-0.445379	-0.432426		P45437	0.301192	0.205211	0.26171	0.120086	0.310576	0.0641869	-0.724609
Q9VPZ5	1.67802	1.61369	1.46258	0.878493	0.931097	0.936183	-0.369853		Q9VPZ5	0.244615	0.44996	0.0357938	-0.0244369	-0.13544	-0.0589213	-0.566049		Q9VPZ5	0.617793	0.744892	0.650931	1.83877	1.83619	1.88747	0.254065		Q9VPZ5	1.23731	1.06038	0.219611	0.162641	0.327397	0.156127	-1.05248		Q9VPZ5	1.15091	1.0077	0.14048	0.13441	0.322115	0.192785	-0.310796
B7Z0B2	1.2304	1.2689	1.22853	0.777481	0.774808	0.856003	1.48076		B7Z0B2	NA	NA	NA	NA	NA	NA	NA		B7Z0B2	1.24191	1.23791	1.0836	0.170269	-0.0145804	0.222347	0.691123		B7Z0B2	0.691082	0.606015	0.391969	0.331821	0.415134	0.242441	-0.699088		B7Z0B2	0.6801	0.552525	0.413902	1.06408	0.387993	0.284809	0.350191
B7Z0B3	NA	NA	NA	NA	NA	NA	NA		B7Z0B3	NA	NA	NA	NA	NA	NA	NA		B7Z0B3	1.54611	1.51081	1.35201	-0.13907	-0.374515	0.0557871	0.157624		B7Z0B3	NA	NA	NA	NA	NA	NA	NA		B7Z0B3	NA	NA	NA	NA	NA	NA	NA
A0A0B4KF06	1.08527	0.62504	0.186689	0.970955	1.00588	1.00265	0.226788		A0A0B4KF06	0.0592601	0.14841	-0.0569787	0.0117875	-0.319299	-0.320767	-0.061157		A0A0B4KF06	0.389377	0.489481	0.22984	0.243472	0.174859	0.223801	0.19971		A0A0B4KF06	-1.79174e-05	-0.117681	-0.0352258	-0.213064	-0.28837	-0.360605	-0.297684		A0A0B4KF06	0.345863	0.252602	0.26626	0.182122	0.326365	0.150861	0.0206294
Q9VSL8	NA	NA	NA	NA	NA	NA	NA		Q9VSL8	0.148521	0.0919438	-0.0356963	0.108221	-0.382445	-0.408357	-0.442922		Q9VSL8	0.648426	0.779491	0.470197	0.358904	0.137001	0.232036	0.0253189		Q9VSL8	0.0916135	0.00811834	0.114318	0.0157303	-0.0614451	-0.15148	-0.251733		Q9VSL8	0.371997	0.264361	0.197632	0.146231	0.3196	0.0648295	-0.584963
Q26365	0.485268	0.377272	-0.152564	0.223923	0.35512	0.339973	-0.393418		Q26365	-0.034903	0.184239	-0.0776735	0.0886595	-0.15659	-0.200101	-0.20779		Q26365	0.16214	0.377153	0.123595	0.0561602	0.00805531	0.174626	-0.325304		Q26365	-0.0412856	-0.173248	-0.156905	-0.499157	-0.41129	-0.420964	-0.702226		Q26365	0.0850343	0.0200574	-0.229486	-0.419076	-0.284711	-0.275279	-0.895157
Q9VQU4	1.019	1.0001	1.03982	2.07042	2.24887	2.27825	0.274124		Q9VQU4	0.182248	0.292403	0.101776	-0.115246	-0.374494	-0.511657	-0.143496		Q9VQU4	0.88916	1.05761	0.877882	0.231398	0.192322	0.442594	0.364086		Q9VQU4	-0.0100046	-0.126368	0.187256	-0.0941041	0.087543	0.0526873	-0.265731		Q9VQU4	0.0876385	0.0296768	0.33654	0.129078	0.374951	0.34773	-0.229849
P36241	0.761845	0.700441	0.223281	1.11776	1.44571	1.40534	0.187295		P36241	-0.151933	-1.95884	-0.0712465	-1.07136	-2.34653	-1.95871	-1.52183		P36241	1.65213	1.90627	1.686	-0.522391	-0.755281	0.251207	0.162488		P36241	-0.00817004	-0.193021	0.220502	-0.259346	0.188628	0.1213	-1.0227		P36241	0.126928	0.0509047	0.36816	-0.213136	0.342503	0.260141	-1.48492
M9NE05	NA	NA	NA	NA	NA	NA	NA		M9NE05	NA	NA	NA	NA	NA	NA	NA		M9NE05	1.27355	1.34245	1.27844	0.156457	-0.408983	0.114979	0.415154		M9NE05	NA	NA	NA	NA	NA	NA	NA		M9NE05	NA	NA	NA	NA	NA	NA	NA
P41094	0.885791	0.756732	0.0857549	1.07742	1.23871	1.20082	-0.205175		P41094	-0.150469	-0.814837	-0.107043	-0.535864	-1.1921	-1.17831	-1.1371		P41094	0.931248	1.3548	0.89373	0.0449967	0.0725385	0.322541	0.0808659		P41094	0.0662744	-0.113597	0.290911	-0.138149	0.263909	0.157729	-0.712596		P41094	0.197452	0.104076	0.425284	-0.0367655	0.446523	0.350313	-1.29195
O46037	0.732423	0.444782	-0.143873	0.937619	0.936425	0.850539	0.280758		O46037	0.184817	0.162316	-0.211132	0.00246195	-0.507308	-0.561812	-0.167944		O46037	0.370753	0.388573	-0.0141596	0.291989	0.11168	0.173614	0.0621405		O46037	-0.141285	-0.337912	-0.166431	-0.26761	-0.613074	-0.586864	-0.119271		O46037	0.292806	0.162345	0.107035	0.113531	0.293568	-0.0136536	-0.326211
A0A0B4K7Y7	NA	NA	NA	NA	NA	NA	NA		A0A0B4K7Y7	0.38648	-0.15189	0.224587	-0.283237	-0.595113	-0.515313	-0.201183		A0A0B4K7Y7	0.914984	1.14965	0.617132	0.0304335	-0.646638	0.270054	1.62091		A0A0B4K7Y7	0.40996	0.347184	0.218501	-0.182847	0.180043	0.129215	-2.75845		A0A0B4K7Y7	0.798164	0.678942	0.560958	0.129455	0.587196	0.476201	-0.0140964
Q7KW39	0.974121	0.846993	0.365404	1.2056	1.19925	1.15641	0.621592		Q7KW39	0.153431	-0.0719431	-0.18013	0.259423	-0.121719	-0.336009	-0.473011		Q7KW39	0.587334	0.615466	0.369389	0.145088	-0.122311	0.0298238	-0.103802		Q7KW39	-0.0118204	-0.140155	-0.110966	-0.0793996	-0.183805	-0.365314	-0.39746		Q7KW39	0.188087	0.0886188	0.100413	0.114101	0.167231	-0.02665	-0.715961
Q9VVK2	0.278962	0.232202	0.113037	1.13719	1.23079	1.18458	-1.84295		Q9VVK2	0.454616	0.443747	0.3318	0.405052	-0.13543	-0.0742109	-0.225784		Q9VVK2	0.889695	1.11433	0.819531	0.507334	-0.107756	0.636543	0.395207		Q9VVK2	0.973635	0.930758	0.468412	0.318055	0.570553	0.469299	-1.33688		Q9VVK2	0.97655	0.942918	0.334744	0.25022	0.409699	0.370522	-0.161939
Q9VSS2	0.980274	0.771658	0.266629	1.0099	1.06744	1.02658	0.303346		Q9VSS2	0.107984	-0.374424	-0.0868148	-0.391584	-0.899863	-0.867388	-0.490938		Q9VSS2	0.678604	0.98264	0.580018	0.202002	0.107235	0.24332	0.348373		Q9VSS2	0.153452	0.0307212	0.150477	-0.0909368	0.108331	-0.0550297	-0.11393		Q9VSS2	0.366265	0.296464	0.371627	0.00859409	0.442873	0.275262	-0.408797
M9PCC1	1.01225	0.842013	0.338469	1.00869	1.15674	1.10806	-0.504051		M9PCC1	0.0551819	-0.312718	-0.233642	-0.14248	-0.449942	-0.59896	-1.06816		M9PCC1	0.721148	0.88015	0.43351	0.134444	0.137954	0.230743	-0.401611		M9PCC1	0.0179772	-0.198478	-0.0485327	-0.185545	-0.0583085	-0.23857	-0.794861		M9PCC1	0.282211	0.160489	0.327685	0.157536	0.43587	0.227009	-1.307
Q9VME2	0.518416	0.461324	0.396803	1.14961	1.2635	1.23193	-0.147133		Q9VME2	-0.0327101	-0.199974	0.0161552	-0.292362	-0.785406	-0.685205	-0.786306		Q9VME2	0.503947	0.798319	0.460724	0.0872878	-0.17253	0.0954812	-0.368771		Q9VME2	0.560523	0.499749	0.166207	-0.137846	0.268426	0.23443	-1.80382		Q9VME2	0.662481	0.595047	0.296921	0.164358	0.376124	0.2922	-0.751976
P29413	1.57155	1.55345	1.56056	0.913376	0.849588	0.83788	0.655629		P29413	0.139447	0.155414	0.192938	0.129528	-0.0490698	0.0871395	0.8156		P29413	0.720508	0.656746	0.5806	0.373318	0.197871	0.342991	0.988062		P29413	0.846504	0.916744	0.951336	0.104463	-0.159809	0.306576	1.49787		P29413	0.830322	0.665227	0.356633	0.406114	0.327712	0.308962	1.27369
P29746	0.835724	0.891541	0.955858	1.22878	1.49242	1.29438	0.752779		P29746	0.584564	0.628922	0.607289	1.02198	1.06703	1.05323	0.529397		P29746	1.33427	1.67368	1.53698	0.162044	-0.165311	0.454972	0.954537		P29746	NA	NA	NA	NA	NA	NA	NA		P29746	1.07335	0.929531	0.196668	0.147013	0.270214	0.226534	0.837294
Q9V9A7	0.590473	0.80621	-0.259378	0.525648	0.587639	0.537891	-0.488825		Q9V9A7	-0.105025	0.329926	-0.0953822	-0.222107	-0.718637	-0.744212	-0.781601		Q9V9A7	0.334397	0.412682	0.130755	-0.360497	-0.376658	-0.138628	-0.586614		Q9V9A7	-0.0780841	-0.187323	0.00439223	-0.43973	-0.380773	-0.362719	-0.817775		Q9V9A7	0.0748273	0.000761684	0.00153966	-0.140578	-0.0486463	-0.11394	-1.22974
Q95SI7	1.13772	1.12505	-0.0567141	1.26223	1.38193	1.33626	-1.02467		Q95SI7	0.0655467	0.0327307	-0.0831152	-0.190991	-0.671973	-0.783423	-1.15283		Q95SI7	0.634183	0.801348	0.402303	0.192875	0.208262	0.311897	-0.58532		Q95SI7	0.0885028	-0.123145	0.0892144	-0.113283	-0.0373434	-0.210523	-0.867846		Q95SI7	0.381347	0.282264	0.337715	0.215863	0.443414	0.235396	-1.47834
M9PIM0	0.835295	0.728426	0.260544	1.07796	1.28025	1.26925	-0.601761		M9PIM0	-0.0637874	-1.84644	-0.0816722	-0.88164	-1.96681	-1.53212	-1.72656		M9PIM0	1.66825	1.80176	1.60105	-0.359004	-0.411041	0.419069	-0.184526		M9PIM0	0.0680545	-0.0503088	0.175145	-0.262723	0.159787	0.119521	-1.68607		M9PIM0	0.00646339	-0.0962356	0.138733	-0.28725	0.122651	0.0794503	-1.92109
Q9V7N5-2	1.0517	0.807621	-0.0146909	1.00197	1.06207	0.983198	0.291434		Q9V7N5-2	0.145499	0.0548946	-0.191052	-0.00274973	-0.312245	-0.343381	-0.410534		Q9V7N5-2	0.701509	0.844495	0.43499	0.157247	0.152927	0.222573	-0.0851514		Q9V7N5-2	-0.0832987	-0.357214	-0.175575	-0.36907	-0.526352	-0.648856	-0.281572		Q9V7N5-2	0.352086	0.259753	0.213304	0.121551	0.300816	0.10183	-0.450146
Q9VL78	1.0596	0.928499	0.335368	1.14057	1.27103	1.22444	0.823266		Q9VL78	-0.0748284	-0.109941	-0.0313721	-0.0704261	-0.532912	-0.735555	-0.705688		Q9VL78	0.743649	0.980881	0.591267	0.173445	0.0556298	0.220344	0.2229		Q9VL78	0.217216	0.145466	0.289589	0.0496369	0.250511	0.150862	-0.510512		Q9VL78	0.481587	0.439832	0.377954	0.217649	0.396863	0.309849	-0.656319
A1Z7M8	0.93839	0.902856	0.764017	1.82957	1.94689	1.85613	0.0998897		A1Z7M8	0.00912969	0.449825	-0.037989	0.0889535	-0.1155	0.0879831	0.139745		A1Z7M8	0.799287	0.905046	0.737041	0.237576	0.130641	0.377342	0.486164		A1Z7M8	0.128132	-0.0361495	-0.00277876	-0.0555704	-0.00090116	-0.12833	-0.164611		A1Z7M8	0.320565	0.138479	0.0476747	0.143437	0.176082	-0.0318286	-0.453535
Q9VP77	0.507504	0.538958	0.271528	0.804609	0.870814	0.931311	0.156079		Q9VP77	-0.0348351	-0.366363	-0.0865791	-0.450964	-0.915106	-0.819917	-0.63722		Q9VP77	1.02967	1.29033	0.890579	0.0290765	0.121184	0.190357	0.176046		Q9VP77	0.442868	0.313722	0.274283	0.105592	0.282558	0.195377	-0.897976		Q9VP77	0.446723	0.400332	0.425216	0.0384548	0.444523	0.320734	-0.632385
Q9VJN0	NA	NA	NA	NA	NA	NA	NA		Q9VJN0	NA	NA	NA	NA	NA	NA	NA		Q9VJN0	1.97931	2.03191	1.91942	-0.108896	-0.508252	0.127791	0.572757		Q9VJN0	0.330224	0.241736	1.1508	1.07031	1.2336	1.12054	-0.537622		Q9VJN0	0.396078	0.318437	0.87476	0.905762	0.959902	0.838943	-0.503618
Q9VN44	0.796577	0.599055	-0.0158355	0.794374	0.807991	0.781286	-0.109991		Q9VN44	0.0957836	0.255955	-0.10827	-0.00725947	-0.334291	-0.519022	-0.550566		Q9VN44	0.29297	0.437134	0.202636	0.134456	0.00342996	0.183132	-0.184219		Q9VN44	0.0633364	-0.11947	0.00729427	-0.150135	-0.150766	-0.317529	-0.473532		Q9VN44	0.437424	0.332452	0.265893	0.249562	0.374913	0.163845	-0.321229
Q7KRU8	2.56447	2.71564	2.76356	1.07906	0.999243	1.34735	0.501206		Q7KRU8	0.696474	0.859664	0.73747	0.530083	0.430063	0.522979	0.530244		Q7KRU8	1.53875	1.60892	1.53694	1.32884	1.40892	1.49767	0.62895		Q7KRU8	0.549766	0.560756	0.545697	0.478047	0.452466	0.362833	0.579593		Q7KRU8	1.56408	1.45766	0.675682	0.827549	0.878144	0.769128	0.192299
P41374	1.19557	0.834046	0.193552	1.12739	1.23662	1.19337	0.148141		P41374	0.0221586	-0.309144	-0.0385073	-0.360793	-0.838519	-0.870323	-0.706208		P41374	0.797734	1.01898	0.688031	0.132161	0.082078	0.193586	0.194564		P41374	0.0617958	-0.0801592	0.0610747	-0.220879	-0.064274	-0.155393	-0.412221		P41374	0.350569	0.254154	0.313682	-0.0180316	0.308908	0.196746	-0.909223
Q9VFX0	1.91913	1.866	1.91186	0.844317	0.795004	0.932759	0.605959		Q9VFX0	NA	NA	NA	NA	NA	NA	NA		Q9VFX0	NA	NA	NA	NA	NA	NA	NA		Q9VFX0	0.609418	0.908666	0.917808	-0.0833395	-1.31023	-0.283151	0.479475		Q9VFX0	0.353024	0.536535	0.565493	-0.122463	-0.415506	-0.298909	-0.80363
Q9VY05	1.75182	1.79093	1.70685	1.5214	1.55669	1.47176	0.450291		Q9VY05	0.123303	0.218545	-0.0318805	0.046128	0.0168128	0.113449	-0.237219		Q9VY05	0.548151	0.594324	0.351625	-0.139134	-0.118044	-0.0387456	-0.40676		Q9VY05	0.402272	0.414029	0.44789	-0.212978	-0.353258	-0.226558	0.329571		Q9VY05	0.787654	0.655374	0.236546	0.131571	0.294486	0.145253	-1.06329
Q961R8	1.05447	0.797678	0.176134	1.06581	1.14681	1.11551	0.401824		Q961R8	0.269385	0.17562	-0.070876	0.0756615	-0.267306	-0.331139	-0.282342		Q961R8	0.691851	0.717645	0.355471	0.254297	0.102615	0.203018	0.331663		Q961R8	0.0305705	-0.200025	0.209978	-0.1403	-0.243352	-0.361519	-0.390434		Q961R8	0.419115	0.285366	0.325591	0.234984	0.383779	0.143586	-0.310229
B7YZQ7	0.876287	0.864354	-0.207656	1.17982	1.2497	1.24995	-0.2059		B7YZQ7	0.0668156	0.276878	-0.0742383	0.189214	-0.0933026	-0.515483	-0.61509		B7YZQ7	0.555635	0.615193	0.426488	0.187512	0.181093	0.243827	-0.270052		B7YZQ7	0.00863384	-0.138489	-0.0153406	-0.176481	-0.197719	-0.338797	-0.548725		B7YZQ7	0.416407	0.275834	0.208462	0.308633	0.31374	0.137782	-1.27119
Q9V405	1.10245	0.961412	0.307182	0.777089	0.904145	0.843437	0.0524745		Q9V405	0.150181	0.187181	-0.115753	0.056409	-0.355228	-0.424696	-0.290776		Q9V405	0.673895	0.782646	0.447361	0.22384	0.0128086	0.177787	-0.00296306		Q9V405	0.226545	0.05579	0.132059	0.0531249	0.173001	-0.107575	-1.05897		Q9V405	0.285443	0.162833	0.208415	0.170907	0.289462	0.0252337	-0.674777
Q9V3J1-2	0.714676	0.491928	0.105081	0.943414	0.968762	0.920926	-0.375305		Q9V3J1-2	0.121302	0.225512	0.00348737	0.19941	-0.162166	-0.169859	-0.139938		Q9V3J1-2	0.269878	0.35549	0.171714	0.0672279	0.0221605	0.0506277	-0.185697		Q9V3J1-2	-0.0730953	-0.198244	-0.0159168	-0.226875	-0.34141	-0.413584	-0.0634267		Q9V3J1-2	0.338507	0.232638	0.213754	0.170738	0.233053	0.0285313	-0.469976
P41375	NA	NA	NA	NA	NA	NA	NA		P41375	0.040449	-0.52356	0.0302338	-0.348681	-0.880313	-1.0776	-1.22397		P41375	0.859112	1.12103	0.699414	0.0642445	0.00396632	0.246737	-0.0541635		P41375	0.0816229	-0.12973	0.0862379	-0.140576	-0.0510489	-0.187449	-0.846086		P41375	0.631148	0.584605	0.51633	0.199327	0.528609	0.436861	-0.57192
Q9VCU1	0.825977	0.711471	0.534369	1.3153	1.39832	1.3505	-0.248457		Q9VCU1	0.288344	0.327718	0.275818	-0.0615126	-0.474525	-0.36091	-0.461408		Q9VCU1	0.320565	0.46163	0.256066	0.246979	0.143404	0.20214	-0.117283		Q9VCU1	0.263703	0.13563	0.290858	0.253412	0.31631	0.208465	-0.794215		Q9VCU1	0.306048	0.186464	0.292046	0.204509	0.348902	0.227595	-0.823108
Q9VSA3	1.18158	1.17072	0.764979	1.10421	1.17322	1.07654	0.20439		Q9VSA3	0.259265	0.0131983	-0.157012	0.231297	-0.0731188	-0.281522	0.187994		Q9VSA3	0.91046	0.835793	0.44805	0.239646	0.113087	0.229296	0.202904		Q9VSA3	-0.21771	-0.325361	-0.324293	-0.537248	-0.620185	-0.55332	-0.355283		Q9VSA3	0.26195	0.108309	0.130976	0.22758	0.2556	0.0013702	-0.898186
Q9VLB7	0.939077	0.840836	0.455301	1.2637	1.34569	1.29516	0.370997		Q9VLB7	0.0747445	0.163439	-0.066211	0.159494	-0.0334071	-0.122721	-0.16685		Q9VLB7	0.47392	0.510363	0.316927	0.180896	0.0829711	0.155315	-0.0791322		Q9VLB7	0.0128237	-0.146094	0.0227441	-0.19936	-0.263265	-0.416443	-0.101652		Q9VLB7	0.219874	0.0660921	0.164917	0.224285	0.168114	-0.112146	-0.707507
C6SUW3	0.809902	0.682266	-0.270685	0.970557	1.12357	1.1064	-0.752186		C6SUW3	0.124399	-0.333086	-0.0433811	-0.582039	-1.16434	-1.06496	-0.995112		C6SUW3	0.726934	1.11025	0.515912	0.15137	0.0834367	0.313466	-0.176558		C6SUW3	0.230496	-0.0126206	0.0424677	-0.282099	0.092829	-0.00858757	-0.823369		C6SUW3	0.434946	0.298035	0.304015	-0.0893739	0.415467	0.308618	-1.16028
Q9VFE2	NA	NA	NA	NA	NA	NA	NA		Q9VFE2	0.750245	0.741451	0.767273	-0.00487909	-0.366741	-0.18716	0.0364015		Q9VFE2	1.38789	1.43349	1.28739	0.309713	0.041935	0.364021	0.610232		Q9VFE2	0.791389	0.668983	0.752687	0.442903	0.352477	0.400273	0.514521		Q9VFE2	0.252974	0.152846	0.663195	0.59449	0.718042	0.611818	-0.0079901
E6PBV6	0.937581	0.788813	0.4853	1.11442	1.23668	1.21864	-0.143972		E6PBV6	-0.00728205	-0.0111212	-0.169438	-0.140557	-0.359447	-0.434005	-0.565005		E6PBV6	0.76082	0.806347	0.605053	0.155747	0.0646867	0.143726	-0.0777821		E6PBV6	0.0509948	-0.151039	0.0572936	-0.110134	0.0139109	-0.177107	-0.835617		E6PBV6	0.279823	0.147229	0.354689	0.242081	0.404118	0.168076	-0.818495
L0MQ04	0.338361	0.2972	0.260982	0.372056	0.429377	0.409108	0.0756609		L0MQ04	0.106052	0.1846	-0.0120769	0.0664518	-0.135144	-0.153042	-0.185147		L0MQ04	0.321813	0.317398	0.229693	0.118265	-0.0231555	0.0402733	-0.0417889		L0MQ04	0.0826556	-0.0755994	-0.0397957	-0.0245761	-0.404402	-0.428585	-0.447786		L0MQ04	0.354024	0.262064	0.202038	0.253722	0.100285	-0.0197134	-0.68333
Q9VX69	1.79384	1.72609	1.65831	0.998036	1.03596	1.11525	0.550911		Q9VX69	NA	NA	NA	NA	NA	NA	NA		Q9VX69	NA	NA	NA	NA	NA	NA	NA		Q9VX69	1.04301	0.947087	0.867746	0.633024	0.623896	0.501679	0.343298		Q9VX69	0.80321	0.705605	-0.172037	-0.357341	0.0310134	-0.125339	-0.650204
Q8SXM8	0.733912	0.649342	0.208601	0.910841	0.956803	0.936227	0.328233		Q8SXM8	0.115316	-0.146681	-0.078756	-0.134844	-0.470425	-0.500094	-0.33118		Q8SXM8	0.462419	0.649609	0.397849	0.208365	0.0479971	0.137168	0.0482606		Q8SXM8	0.134198	-0.0194298	0.203663	-0.0905233	0.00321295	-0.108238	-0.228111		Q8SXM8	0.528355	0.39777	0.328197	0.0735923	0.42677	0.300604	-0.106742
Q9W5R8	0.901648	0.761146	0.266784	1.18133	1.33026	1.27956	-0.496373		Q9W5R8	0.0158828	-1.23165	-0.120696	-0.873386	-1.74879	-1.44654	-1.42411		Q9W5R8	1.09764	1.43019	0.996056	-0.219067	-0.093137	0.203462	-0.220224		Q9W5R8	0.167481	0.0470369	0.169755	-0.223573	0.226923	0.112005	-0.828791		Q9W5R8	0.363358	0.29479	0.368801	-0.117508	0.490625	0.363055	-1.30562
Q9VZ49	0.752393	0.657735	0.36875	1.46396	1.58551	1.5066	0.600205		Q9VZ49	0.336973	0.684564	-0.126484	-0.557879	-0.630138	-0.396036	0.0861891		Q9VZ49	0.670679	0.818517	0.51792	0.152754	0.0386083	0.219294	0.94856		Q9VZ49	0.175103	0.034547	-0.0185302	-0.201508	-0.0917016	-0.142361	0.542452		Q9VZ49	0.665694	0.532518	0.177408	0.0256394	0.391893	0.286674	-0.0980324
P92177	0.368245	0.145525	-0.139513	0.669992	0.790163	0.703318	-0.264858		P92177	-0.0418559	0.04353	-0.158952	-0.15295	-0.319173	-0.263157	-0.384986		P92177	0.391188	0.457438	0.176582	0.193976	0.231473	0.201445	-0.0851522		P92177	0.15834	-0.035761	0.342764	-0.213869	-0.125567	-0.224787	-0.408436		P92177	0.387175	0.296497	0.0588195	0.00266988	0.246761	-0.0369994	-0.665844
P29310-2	NA	NA	NA	NA	NA	NA	NA		P29310-2	NA	NA	NA	NA	NA	NA	NA		P29310-2	0.257016	0.370715	0.14666	0.249281	0.253491	0.0890283	1.22608		P29310-2	0.152506	0.0173492	0.308399	-0.094728	-0.159736	-0.186709	1.01374		P29310-2	NA	NA	NA	NA	NA	NA	NA
P29310-3	NA	NA	NA	NA	NA	NA	NA		P29310-3	-0.0908635	-0.0166312	-0.197662	-0.222415	-0.370454	-0.301444	-0.612806		P29310-3	0.437522	0.505588	0.217666	0.168954	0.244269	0.218578	-0.424214		P29310-3	0.259416	0.0732565	0.340801	-0.157223	0.0261618	-0.111981	-1.9684		P29310-3	0.406819	0.28799	0.096218	-0.0740059	0.262471	-0.0508852	-2.24059
A0A0B4LEY9	NA	NA	NA	NA	NA	NA	NA		A0A0B4LEY9	-0.0395698	-0.511215	-0.0404808	-0.407426	-0.829123	-0.744576	-0.726569		A0A0B4LEY9	1.01119	1.25651	0.972124	0.215149	-0.0876381	0.161531	0.421798		A0A0B4LEY9	0.124227	0.000733641	0.260267	-0.0763493	0.253231	0.133185	-1.33974		A0A0B4LEY9	0.250065	0.148099	0.376288	-0.0305675	0.391477	0.279256	-0.937867
Q8IQZ1	1.16511	0.924625	0.596602	1.2264	1.3741	1.32731	-0.0259458		Q8IQZ1	0.0688426	0.0800409	-0.083717	-0.0261948	-0.433697	-0.442268	-0.771003		Q8IQZ1	0.58878	0.687645	0.325627	0.40074	0.277663	0.341457	-0.174442		Q8IQZ1	0.0210328	-0.172423	-0.0174023	-0.144246	-0.271135	-0.319754	-0.46465		Q8IQZ1	0.399165	0.316662	0.29581	0.196939	0.360939	0.127265	-0.839891
Q86B44	0.767701	0.555324	0.472629	0.579931	0.733234	0.738166	0.0169347		Q86B44	NA	NA	NA	NA	NA	NA	NA		Q86B44	NA	NA	NA	NA	NA	NA	NA		Q86B44	NA	NA	NA	NA	NA	NA	NA		Q86B44	NA	NA	NA	NA	NA	NA	NA
Q9V434	1.18329	1.05055	0.507446	1.17288	1.33519	1.32196	-0.0365145		Q9V434	0.0834861	-0.236847	-0.123101	-0.161975	-0.669358	-0.667123	-0.807627		Q9V434	0.806536	0.933435	0.534078	0.189534	0.133445	0.306569	0.317993		Q9V434	0.159923	0.100361	0.184785	-0.0803507	0.10351	-0.0168324	-0.804054		Q9V434	0.309712	0.212949	0.340105	0.172602	0.38994	0.186557	-0.820884
Q9VB96	0.72705	0.576113	0.431921	1.20823	1.30036	1.29145	1.3308		Q9VB96	0.0386543	0.202681	-0.246923	-0.618141	-1.12497	-0.946479	0.263992		Q9VB96	0.497253	0.621884	0.389407	0.109885	-0.0477067	0.0576598	0.283698		Q9VB96	0.182812	0.0155247	0.255418	0.0405889	0.17944	-0.03308	0.110786		Q9VB96	0.484657	0.311491	0.435138	0.402703	0.501906	0.288159	-0.388369
A4UZW2	1.33067	1.07482	0.322002	1.09052	1.24334	1.24609	-0.731306		A4UZW2	-0.00536615	-0.24314	-0.285396	0.0235235	-0.405208	-0.617895	-0.606535		A4UZW2	0.839087	0.968197	0.625107	0.215197	0.0407992	0.255363	-0.436084		A4UZW2	0.0254546	-0.262126	0.0556352	0.00223714	0.0528594	-0.164126	-0.879064		A4UZW2	0.142892	0.00593311	0.354647	0.296446	0.370286	0.209094	-1.0725
Q0KHU2	NA	NA	NA	NA	NA	NA	NA		Q0KHU2	0.068699	-0.369136	-0.08726	-0.377316	-0.864929	-0.801664	-0.627072		Q0KHU2	1.03161	1.30669	0.977094	0.34968	0.120797	0.322625	0.0558376		Q0KHU2	0.312519	0.208547	0.419594	0.512819	0.298723	0.193141	-0.570173		Q0KHU2	0.449828	0.365205	0.365454	0.051102	0.416879	0.312269	-0.769095
P12646	1.14796	0.925203	0.516015	1.44707	1.51769	1.48868	-0.524373		P12646	0.145403	0.297653	-0.0507017	0.156887	-0.163206	-0.141636	-0.471429		P12646	0.532859	0.579008	0.358231	0.272076	0.147367	0.24398	-0.573256		P12646	0.0767467	-0.159093	0.0974636	-0.135007	-0.346466	-0.432639	-0.734566		P12646	0.266955	0.176812	0.257751	0.25895	0.29834	0.0660612	-1.19048
P38979	1.10846	0.977437	0.563532	1.16924	1.30148	1.21821	-0.515817		P38979	0.0889838	-0.262008	-0.268044	-0.252554	-0.723499	-0.767375	-0.782338		P38979	0.973132	1.09598	0.741166	0.119716	-0.079771	0.176492	-0.0144106		P38979	0.17781	-0.0773192	0.145673	-0.0761203	0.132107	-0.114421	-0.665839		P38979	0.293486	0.148354	0.289758	0.122731	0.358521	0.123034	-1.45788
Q9W2H8	0.745413	0.664997	-0.152889	1.02103	1.03666	1.07811	-1.02317		Q9W2H8	-0.0141024	0.0876791	-0.0783968	-0.00774104	-0.335233	-0.447813	-0.654281		Q9W2H8	0.338019	0.486251	0.205717	0.19791	0.0569204	0.209237	-0.181664		Q9W2H8	0.190695	0.102037	0.181932	0.133677	0.139218	-0.0555573	-0.661001		Q9W2H8	0.239223	0.172291	0.247417	0.22459	0.282399	0.0982022	-0.524995
Q9VFV9	1.27604	0.995406	0.0746548	1.20033	1.37165	1.31107	0.439529		Q9VFV9	0.0609816	0.0642456	-0.126537	-0.242392	-0.607526	-0.63823	-0.160728		Q9VFV9	0.60079	0.890251	0.432589	0.205507	0.183896	0.262403	0.410053		Q9VFV9	0.320254	0.201668	0.146717	-0.138972	0.0990837	-0.0353927	-0.0700378		Q9VFV9	0.39345	0.337314	0.242433	-0.0217967	0.307085	0.121051	-0.599768
Q7K485	1.61082	1.58755	1.54015	1.48715	1.70222	1.59098	0.553761		Q7K485	0.897246	1.03005	0.891357	0.416154	0.234804	0.397246	0.352048		Q7K485	1.65681	1.71416	1.569	0.634191	-0.00351101	0.486926	0.349425		Q7K485	0.545183	0.509117	0.713735	0.680068	0.711124	0.550828	-0.25434		Q7K485	0.7202	0.552108	0.782551	0.813776	0.905128	0.741124	-0.985516
Q9NHA8	0.620463	0.591683	0.276635	0.989815	1.09293	1.03529	0.585059		Q9NHA8	0.0635624	0.0103163	0.304407	-0.499814	-0.879032	-0.745004	-0.458206		Q9NHA8	0.717971	1.20139	0.736975	-0.0858549	-0.0511843	0.113167	0.385008		Q9NHA8	0.541579	0.530245	0.34214	-0.0218136	0.390426	0.56455	-0.507264		Q9NHA8	0.825755	0.716465	0.555754	0.0513501	0.664715	0.72774	-0.456586
Q9VVP2	0.650747	0.606182	0.534157	1.51551	1.61237	1.57421	0.80551		Q9VVP2	NA	NA	NA	NA	NA	NA	NA		Q9VVP2	NA	NA	NA	NA	NA	NA	NA		Q9VVP2	NA	NA	NA	NA	NA	NA	NA		Q9VVP2	NA	NA	NA	NA	NA	NA	NA
Q9VCU3	0.876734	0.693496	0.551542	1.39843	1.48892	1.41249	0.296254		Q9VCU3	0.0208247	-0.208404	-0.0581117	-0.645553	-1.05742	-0.966058	-1.23032		Q9VCU3	1.49099	1.71494	1.49031	-0.230653	-0.370083	0.430573	0.105356		Q9VCU3	NA	NA	NA	NA	NA	NA	NA		Q9VCU3	0.752037	0.661533	0.268625	0.253911	0.385085	0.400155	-0.179935
B7Z028	0.989616	0.83884	0.494806	0.960408	1.01311	0.946354	-0.331811		B7Z028	-0.0111861	-0.0702239	-0.248526	-0.156308	-0.522307	-0.61341	-0.607873		B7Z028	0.448921	0.547866	0.205251	0.0907962	-0.0699004	0.109706	-0.14633		B7Z028	-0.113153	-0.346142	-0.109021	-0.391494	-0.449277	-0.51699	-0.415442		B7Z028	0.155803	0.0152331	0.00928405	-0.0565704	0.0212113	-0.119051	-0.647144
Q9I7S8	0.858191	0.597874	0.249228	1.01543	1.11913	1.11719	0.00607115		Q9I7S8	0.0558569	0.148394	-0.227845	-0.186276	-0.443321	-0.496812	-0.269296		Q9I7S8	0.668393	0.68303	0.475174	0.113459	-0.121307	0.0759898	-0.105646		Q9I7S8	0.255662	0.139011	0.266267	0.213882	0.309329	0.0440521	-0.569708		Q9I7S8	0.407906	0.278378	0.405149	0.427814	0.452982	0.202308	-0.744299
Q9VS84	0.8577	0.99365	0.77169	1.0172	1.09008	1.05537	0.53239		Q9VS84	0.458554	0.577179	0.457435	0.104363	-0.185341	-0.0622702	0.388727		Q9VS84	1.12453	1.23637	1.13367	0.363902	-0.18019	0.238167	0.486947		Q9VS84	0.437095	0.379798	0.491314	0.140389	0.217128	0.176604	0.520013		Q9VS84	0.401672	0.279693	0.366556	0.376768	0.446747	0.377279	0.265244
Q9W414	1.09856	0.86722	0.425573	1.02618	1.0994	1.04044	0.262668		Q9W414	0.13348	0.14877	-0.146409	0.0296487	-0.366812	-0.430837	-0.318495		Q9W414	0.772518	0.787909	0.448481	0.262361	0.0901905	0.283432	0.283331		Q9W414	-0.0733592	-0.424704	-0.191772	-0.318283	-0.560649	-0.61363	-0.290824		Q9W414	0.308848	0.172837	0.226098	0.212828	0.296711	0.0119985	-0.485214
Q9VTQ9	NA	NA	NA	NA	NA	NA	NA		Q9VTQ9	NA	NA	NA	NA	NA	NA	NA		Q9VTQ9	0.67939	0.613766	0.157762	0.0631781	-0.141909	0.212146	1.16613		Q9VTQ9	NA	NA	NA	NA	NA	NA	NA		Q9VTQ9	NA	NA	NA	NA	NA	NA	NA
Q9VFS1	0.721185	0.721647	0.47663	1.25039	1.3667	1.31575	0.175821		Q9VFS1	0.120306	-0.113147	0.0242727	-0.316171	-0.625218	-0.51427	-0.278797		Q9VFS1	0.687711	0.938274	0.604359	0.215374	0.093432	0.233128	0.0768006		Q9VFS1	0.403943	0.353494	0.258884	0.138965	0.289145	0.236951	-0.447595		Q9VFS1	0.478103	0.432342	0.263549	-0.0364933	0.389019	0.283345	-0.485225
M9PG62	0.907667	0.765037	0.338922	1.09265	1.12647	1.08732	0.122138		M9PG62	0.172894	0.358047	0.0627383	0.106265	-0.209412	-0.311075	-0.23444		M9PG62	0.57197	0.649266	0.335431	0.166325	0.0375552	0.19366	0.0370604		M9PG62	0.0549387	-0.104965	0.0893679	-0.104335	-0.167948	-0.332034	-0.219523		M9PG62	0.311474	0.169179	0.178966	0.205927	0.173119	-0.0600835	-0.589204
Q9NFV8	NA	NA	NA	NA	NA	NA	NA		Q9NFV8	0.207989	0.224024	0.144156	-0.299639	-0.591547	-0.425821	0.281135		Q9NFV8	0.954145	1.10856	1.0226	0.24044	-0.069786	0.164922	-0.150234		Q9NFV8	0.580766	0.521504	0.167297	0.0924624	0.269845	0.154578	-0.920479		Q9NFV8	0.644972	0.614852	0.141773	0.00129437	0.290329	0.195547	-0.540795
Q9VL70	0.393369	0.35983	-0.0754665	1.01192	0.985818	0.92358	-0.456379		Q9VL70	0.0452645	0.0995069	-0.285254	-0.0852164	-0.386098	-0.397063	-0.403639		Q9VL70	0.27826	0.347402	0.136939	0.0194997	-0.0806838	0.00895057	-0.399723		Q9VL70	-0.0488881	-0.156873	-0.0228587	-0.275047	-0.266738	-0.379105	-0.581841		Q9VL70	0.23388	0.128818	0.0809493	0.0349416	0.168182	0.00474691	-0.693702
Q9VJ43	NA	NA	NA	NA	NA	NA	NA		Q9VJ43	0.0819384	-0.111406	-0.156882	0.0164428	-0.236353	-0.575703	-0.582251		Q9VJ43	0.675446	0.7471	0.444041	0.286702	0.122052	0.25416	-0.0261778		Q9VJ43	0.0217358	-0.133203	-0.0561598	-0.155647	-0.13482	-0.301706	-0.708464		Q9VJ43	0.146813	0.0323913	0.193338	0.14161	0.243988	0.0899326	-0.845827
Q9VJ44	0.76786	0.598776	0.0929374	0.928179	1.06821	0.96756	-0.97511		Q9VJ44	0.0473344	-0.0391333	-0.1643	0.115529	-0.126644	-0.462607	-0.765761		Q9VJ44	0.538869	0.609992	0.294906	0.160107	0.0533443	0.169447	-0.349433		Q9VJ44	-0.123881	-0.306913	-0.188576	-0.252504	-0.277085	-0.432426	-0.837243		Q9VJ44	0.207336	0.0814551	0.156501	0.127372	0.23848	0.0227965	-0.883314
Q9VPX7	0.482793	0.371084	0.0727191	0.899597	0.976338	0.94997	0.0486285		Q9VPX7	0.160566	0.192442	-0.213473	-0.286618	-0.691417	-0.472078	-0.469514		Q9VPX7	0.339684	0.538114	0.182051	0.180977	0.135452	0.27486	0.0660476		Q9VPX7	0.133702	0.00646008	0.0326367	-0.253063	-0.115751	-0.218713	-0.0312979		Q9VPX7	0.495275	0.387544	0.219326	0.155567	0.353303	0.171018	-0.389437
Q9W1G7	0.949207	0.755768	0.606264	1.2269	1.27527	1.23688	0.220075		Q9W1G7	0.114207	-0.133238	-0.122101	-0.178419	-0.603712	-0.809376	-0.672859		Q9W1G7	0.839686	1.03365	0.737582	0.199579	-0.0292687	0.136207	0.368615		Q9W1G7	-0.1049	-0.354647	-0.169696	-0.320804	-0.326247	-0.480966	-0.270517		Q9W1G7	0.16091	0.0923738	0.0755354	-0.0176851	0.112348	-0.044506	-0.782005
E1JGV6	0.377306	0.366379	0.319686	0.784862	0.793211	0.752096	-0.28853		E1JGV6	0.0610848	-0.728514	-0.218376	-0.634453	-1.21048	-1.00875	-0.912745		E1JGV6	1.06185	1.32997	0.961877	0.0638713	-0.0378077	0.196505	-0.11335		E1JGV6	0.136144	0.109445	-0.0441819	-0.371682	0.208726	-0.00418824	-1.44571		E1JGV6	0.187021	0.145238	0.201623	-0.243518	0.241908	0.0211071	-1.19439
A4V4A5	0.478158	0.338949	0.346732	0.698967	0.807122	0.781266	0.0282229		A4V4A5	0.0431687	-0.0489604	-0.0221958	0.108435	-0.0114084	-0.000910719	-0.169623		A4V4A5	0.650843	0.647946	0.561062	0.130912	0.0880811	0.148146	0.0510486		A4V4A5	-0.0314126	-0.164094	0.0778672	-0.0441731	-0.0291279	-0.25382	-0.850943		A4V4A5	0.236255	0.111817	0.292682	0.240911	0.304691	0.0492383	-0.87528
Q9VJ39	0.731219	0.600703	0.476234	1.27654	1.34091	1.29744	0.710122		Q9VJ39	0.174996	0.574757	-0.0560212	-0.203301	-0.546025	-0.369441	-0.285154		Q9VJ39	0.29232	0.537382	0.0963392	0.0541364	-0.0168372	0.0794479	0.881346		Q9VJ39	-0.207848	-0.269823	-0.0643118	-0.43139	-0.675183	-0.548841	-0.249549		Q9VJ39	0.713498	0.551511	0.283642	0.245259	0.410627	0.238635	0.420046
M9MQH9	0.921187	0.686089	0.587316	0.843425	0.807032	0.831668	0.647697		M9MQH9	0.166487	0.111161	-0.0857961	0.0790516	-0.206114	-0.263988	-0.157097		M9MQH9	0.378046	0.481922	0.21913	0.254874	0.255526	0.308659	0.10717		M9MQH9	-0.0660029	-0.345197	-0.125824	-0.328363	-0.470621	-0.395798	0.135624		M9MQH9	0.435372	0.325623	0.222712	0.142085	0.303557	0.139725	0.552821
Q8SXQ1	0.696102	0.551659	0.161551	0.966561	0.999511	0.978714	-0.794621		Q8SXQ1	0.129409	0.122093	-0.154949	-0.217278	-0.503757	-0.474338	-0.588465		Q8SXQ1	0.357077	0.385156	0.0304841	0.152815	0.0724355	0.133402	-0.304581		Q8SXQ1	-0.0743099	-0.148548	-0.073907	-0.282295	-0.361044	-0.342764	-0.524319		Q8SXQ1	0.412477	0.285689	0.135682	0.112329	0.272879	0.114728	-0.495801
Q9VC18	0.442106	0.407587	0.884089	0.75144	0.661768	0.698812	0.182068		Q9VC18	-0.0899896	0.2744	0.230971	-0.107493	-0.56611	-0.411594	-0.526199		Q9VC18	0.648586	0.832639	0.518559	0.1941	-0.0941603	0.137928	0.445672		Q9VC18	0.306099	0.221358	0.290202	0.175051	0.295497	0.0598115	-1.28437		Q9VC18	0.363551	0.252681	0.218638	0.264762	0.335144	0.0639741	-0.984065
Q9VUY9	0.787025	0.690399	0.265048	1.1358	1.18332	1.15134	-0.0314594		Q9VUY9	0.0412922	0.326059	-0.232191	-0.417624	-0.700938	-0.41249	-0.209974		Q9VUY9	0.379594	0.481401	0.0516079	0.188737	0.114657	0.236739	0.152524		Q9VUY9	0.00768539	-0.164043	-0.0701308	-0.342792	-0.563492	-0.457457	0.00891738		Q9VUY9	0.504778	0.37339	0.147328	0.183692	0.355438	0.147811	-0.381649
Q9VF56	0.768619	0.847563	0.852109	1.40987	1.36127	1.25201	-0.655035		Q9VF56	0.0333971	-0.267439	-0.0104896	-0.233424	-0.616989	-0.575946	-0.890942		Q9VF56	0.712582	0.88087	0.627453	0.343373	0.0690672	0.22054	0.159886		Q9VF56	0.379236	0.323785	0.36339	0.153892	0.418635	0.276902	-0.867585		Q9VF56	0.301448	0.229031	0.353205	0.0268396	0.324186	0.242533	-0.315325
B5RJQ0	1.82307	1.90023	1.14753	1.52139	1.73906	1.74793	0.664986		B5RJQ0	-0.0563614	-0.120017	-0.22731	-0.0298	-0.474476	-0.602135	-0.885138		B5RJQ0	1.12769	1.21063	0.835638	0.505046	0.238923	0.693603	0.19152		B5RJQ0	0.165684	0.0510416	0.128513	0.118466	0.298711	0.0032724	-1.28095		B5RJQ0	0.271039	0.188206	0.201634	0.16974	0.380467	0.0994005	-1.13446
Q9VI58	NA	NA	NA	NA	NA	NA	NA		Q9VI58	-0.0260674	-0.830844	0.0284627	-0.686088	-1.28445	-1.06641	-0.864606		Q9VI58	1.18844	1.48048	1.34243	-0.0387104	-0.338056	0.272009	0.527821		Q9VI58	0.338445	0.245201	0.514441	-0.0825297	0.494983	0.355307	-1.61933		Q9VI58	0.26379	0.19055	0.469204	-0.0379063	0.42518	0.301603	-1.14063
Q9W0A8	1.56035	1.7661	1.16123	1.57423	1.86199	1.76178	0.0518162		Q9W0A8	0.0749084	-0.762807	-0.113099	-0.799256	-1.32136	-1.05538	-1.23749		Q9W0A8	1.33302	1.56854	1.07606	-0.336709	-0.272917	0.0976497	0.261634		Q9W0A8	0.313685	0.174162	0.19781	-0.263616	0.267737	0.162322	-1.19834		Q9W0A8	0.38799	0.240535	0.297277	-0.15697	0.384979	0.278484	-1.60491
Q9V3U6	1.22419	1.33627	1.33975	1.41374	1.52038	1.47189	-0.308692		Q9V3U6	0.466778	0.618504	0.494415	0.318341	0.239264	0.312534	-0.504686		Q9V3U6	1.0078	1.10461	1.02949	0.766594	0.838938	0.924621	0.147542		Q9V3U6	0.28481	0.213945	0.277473	0.0262591	0.0785933	-0.0196019	-0.512949		Q9V3U6	0.72392	0.642195	0.325992	0.211035	0.412788	0.268858	-0.853484
Q9VF53	0.799701	0.601677	0.0776556	0.985743	1.09456	1.03204	-0.427044		Q9VF53	0.0568453	0.317059	-0.0818578	0.112208	-0.143964	-0.148815	-0.250595		Q9VF53	0.273755	0.352733	0.115707	0.218049	0.198987	0.201961	-0.160871		Q9VF53	0.273764	0.205626	0.266227	0.19567	0.20973	0.0119973	-0.233873		Q9VF53	0.261926	0.139381	0.20758	0.0967544	0.145489	-0.0538678	-0.507912
Q9VF51	0.679874	0.686163	0.637886	1.64834	1.94121	1.88653	0.659867		Q9VF51	NA	NA	NA	NA	NA	NA	NA		Q9VF51	NA	NA	NA	NA	NA	NA	NA		Q9VF51	0.120256	0.0502654	0.0268899	-0.230148	-0.0011186	-0.0780985	0.236367		Q9VF51	0.403783	0.365317	0.231509	0.117561	0.356769	0.254163	-0.793657
A0A0B4KFG0	NA	NA	NA	NA	NA	NA	NA		A0A0B4KFG0	NA	NA	NA	NA	NA	NA	NA		A0A0B4KFG0	1.13734	1.18034	1.09197	0.503881	0.29485	0.483674	0.266519		A0A0B4KFG0	NA	NA	NA	NA	NA	NA	NA		A0A0B4KFG0	NA	NA	NA	NA	NA	NA	NA
P41572	0.608082	0.508916	0.285824	0.844131	0.917012	0.921388	-0.0985479		P41572	0.0362979	0.343286	-0.173032	0.172286	-0.00161336	0.176273	-0.403188		P41572	0.536473	0.58715	0.327152	0.320739	0.150901	0.411179	-0.0369017		P41572	0.111004	-0.0471485	0.0522072	0.0881701	-0.0377123	-0.171799	-0.783824		P41572	0.246094	0.157539	0.196562	0.33502	0.237446	0.146569	-0.632636
Q9VWH4	0.695202	0.572338	-0.0082329	0.475135	0.620316	0.513522	0.227605		Q9VWH4	0.218211	0.0233646	-0.0570835	0.458455	0.172604	-0.236981	-0.365788		Q9VWH4	0.575611	0.483696	0.304056	0.257797	0.174427	0.241201	0.0325288		Q9VWH4	0.03474	-0.17228	-0.417657	-0.283339	-0.490564	-0.542097	-0.424795		Q9VWH4	0.188675	0.0317819	-0.131621	0.100709	0.0296848	-0.218346	-0.81233
Q7KTA1	0.656613	0.603694	0.220791	1.53262	1.65413	1.56566	1.06896		Q7KTA1	0.121774	0.572906	-0.018226	-0.387856	-0.609726	-0.591095	0.299999		Q7KTA1	0.468255	0.697523	0.356427	0.414818	0.385142	0.52967	0.695095		Q7KTA1	0.251167	0.214465	0.189745	-0.142819	0.176872	0.0787191	0.790802		Q7KTA1	0.454668	0.387529	0.18968	-0.0258474	0.353629	0.26546	0.46994
X2JDA5	1.40271	1.1152	0.621645	0.904976	1.12678	1.11914	-0.0119158		X2JDA5	-0.00143451	-0.0694415	-0.159334	0.180827	0.00857808	-0.0242541	-0.419507		X2JDA5	0.596979	0.639304	0.425612	0.0719035	0.0412178	0.280891	-0.159786		X2JDA5	-0.256714	-0.466198	-0.127269	-0.376627	-0.415791	-0.347667	-0.381526		X2JDA5	0.132165	0.126541	0.103545	-0.0142972	0.0156696	-0.157398	-0.645492
Q24253	0.672285	0.441621	0.0501763	0.807807	0.842949	0.789827	0.0292652		Q24253	0.139478	-0.130219	-0.0514975	-0.248147	-0.504724	-0.533505	-0.562082		Q24253	0.359208	0.464107	0.0774709	0.169258	0.0468818	0.181548	0.111315		Q24253	0.382563	0.225276	0.108826	-0.101465	0.0646598	-0.0564174	-0.619518		Q24253	0.574562	0.468572	0.316291	0.006519	0.416276	0.277459	-1.21754
Q9VAS1	NA	NA	NA	NA	NA	NA	NA		Q9VAS1	NA	NA	NA	NA	NA	NA	NA		Q9VAS1	0.307671	0.418272	0.392725	1.04283	1.05859	1.03925	0.344823		Q9VAS1	NA	NA	NA	NA	NA	NA	NA		Q9VAS1	NA	NA	NA	NA	NA	NA	NA
Q9VLM8	1.0615	0.898799	0.617383	1.80604	1.81394	1.81334	0.750033		Q9VLM8	0.142218	0.214024	-0.124787	0.0538794	-0.258673	-0.208796	-0.0616697		Q9VLM8	0.451719	0.563781	0.255151	0.152329	0.0912271	0.14579	0.286796		Q9VLM8	0.09039	0.0513647	0.500792	-0.0444189	-0.0314025	-0.200341	-0.0126343		Q9VLM8	0.318776	0.215222	0.329256	0.253449	0.351477	0.120946	-0.148416
Q8MPN7	0.948102	0.869486	0.852345	1.33541	1.43961	1.37477	0.377546		Q8MPN7	0.149928	0.617892	0.136091	-0.0383666	-0.283524	-0.205951	0.0193643		Q8MPN7	0.515609	0.824434	0.67107	0.3105	0.133625	0.36691	0.403838		Q8MPN7	0.498661	0.359582	0.30889	0.14673	0.347341	0.298511	-0.211265		Q8MPN7	0.572845	0.470756	0.332538	0.246266	0.421834	0.346035	-0.394451
P20432	0.793297	0.818963	0.175283	1.11017	1.23674	1.21431	0.127695		P20432	0.0640461	0.275631	-0.0222871	-0.0172842	-0.178005	-0.330591	-0.093852		P20432	0.469053	0.54494	0.358651	0.331116	0.319741	0.382533	0.501248		P20432	0.0380818	-0.111592	0.0194516	-0.374873	-0.314448	-0.440886	-0.0218145		P20432	0.380188	0.327655	0.490858	0.368222	0.561928	0.413328	-0.519127
Q9VG96	NA	NA	NA	NA	NA	NA	NA		Q9VG96	NA	NA	NA	NA	NA	NA	NA		Q9VG96	0.502618	0.583554	0.416031	0.339933	0.340149	0.45464	-0.388013		Q9VG96	0.100441	0.00655361	0.448617	-0.0353991	-0.374928	-0.404673	-0.561681		Q9VG96	NA	NA	NA	NA	NA	NA	NA
Q9W1R3	0.990108	1.38158	0.169296	1.48836	1.69209	1.64714	0.0205485		Q9W1R3	0.136269	0.015695	0.183246	0.208009	-0.44769	-0.424013	0.0200865		Q9W1R3	0.703773	0.90265	0.578937	0.285678	0.199905	0.249105	0.0184716		Q9W1R3	-0.203705	-0.29741	-0.0614952	-0.091581	-0.647143	-0.524756	-0.657738		Q9W1R3	0.501175	0.379315	0.396055	0.288544	0.458334	0.197511	-0.0873781
A4V448	1.0264	0.830015	0.245901	0.752088	0.867364	0.859562	0.403841		A4V448	0.111996	0.199215	-0.136035	0.178347	-0.276118	-0.354768	-0.186986		A4V448	0.453144	0.54858	0.276359	0.190342	0.223606	0.203038	0.127985		A4V448	-0.106071	-0.151292	-0.0246942	-0.266973	-0.463605	-0.487234	0.165472		A4V448	0.229706	0.21953	0.101613	0.0468485	0.173896	-0.0233433	-0.457591
Q9VQL1	1.19751	1.12323	0.627793	1.29555	1.48372	1.4366	0.400768		Q9VQL1	0.186227	0.0701948	-0.107928	0.225925	-0.123772	-0.315913	0.193691		Q9VQL1	1.03597	1.08466	0.77442	0.306635	0.141739	0.318504	0.197781		Q9VQL1	-0.0795949	-0.386579	-0.214861	-0.238616	-0.444955	-0.452777	0.123163		Q9VQL1	0.263313	0.167058	0.265524	0.244358	0.338482	0.0997397	0.131727
Q9VC47	1.5376	1.7327	1.73875	1.06948	1.1693	1.21747	0.937479		Q9VC47	NA	NA	NA	NA	NA	NA	NA		Q9VC47	0.999912	1.09149	0.971226	0.32553	0.144454	0.371557	0.587228		Q9VC47	0.591271	0.415562	0.471239	0.695366	0.715509	0.648816	0.127704		Q9VC47	0.30461	0.237118	0.458754	0.437345	0.546074	0.447953	-0.45997
A0A0B4LFB3	NA	NA	NA	NA	NA	NA	NA		A0A0B4LFB3	0.275125	0.194821	-0.142714	0.0150797	-0.391643	-0.495172	-0.122172		A0A0B4LFB3	0.397397	0.47732	0.0859775	0.189415	0.0475772	0.165959	0.331942		A0A0B4LFB3	0.0599103	-0.156847	-0.0512179	-0.230149	-0.188584	-0.329006	-0.0955537		A0A0B4LFB3	0.580562	0.408787	0.320503	0.089425	0.512601	0.208716	-0.628625
Q8MT06	NA	NA	NA	NA	NA	NA	NA		Q8MT06	0.0431303	-0.421892	-0.0384547	-0.26786	-0.784007	-0.695817	-0.28096		Q8MT06	0.926381	1.20551	0.869441	0.174651	-0.192548	0.252494	0.415181		Q8MT06	0.335943	0.221738	0.397324	0.0436515	0.326784	0.255237	-1.39934		Q8MT06	0.330064	0.246027	0.40283	0.0481162	0.361641	0.269307	-0.686621
P91926	NA	NA	NA	NA	NA	NA	NA		P91926	0.131189	-0.18385	-0.0263291	-0.264683	-0.591457	-0.536004	-0.59452		P91926	0.743397	0.908125	0.627464	0.178494	0.0427995	0.283507	-0.129237		P91926	0.250814	0.113929	0.0933101	-0.194765	0.0125759	-0.0765885	-0.531414		P91926	0.513823	0.426384	0.266956	-0.0179548	0.367852	0.243033	-1.01887
A0A0B4KI65	0.749664	0.755216	0.625182	1.96568	2.09645	2.03652	0.0448965		A0A0B4KI65	0.159804	0.306513	-0.0934751	-0.245481	-0.623142	-0.679364	-0.165672		A0A0B4KI65	0.161495	0.260604	0.0478257	0.184692	0.0551149	0.22328	-0.0116853		A0A0B4KI65	-0.200344	-0.222326	0.031627	-0.166281	-0.0911165	-0.353509	-0.271314		A0A0B4KI65	-0.0219201	-0.111536	0.331438	0.35486	0.426619	0.156299	-0.425954
Q03043	NA	NA	NA	NA	NA	NA	NA		Q03043	0.091303	0.0105688	-0.214775	-0.00313588	-0.340038	-0.364217	-0.345036		Q03043	0.780346	0.814194	0.435765	0.300344	0.171648	0.301275	0.0641648		Q03043	0.146524	-0.045208	0.0959608	-0.0250872	0.074896	-0.13906	-0.556521		Q03043	0.332774	0.219636	0.22846	0.248582	0.321644	0.0479918	-0.828492
Q960Y8	NA	NA	NA	NA	NA	NA	NA		Q960Y8	0.141319	-0.149418	-0.0840198	-0.228752	-0.51851	-0.378836	-0.145508		Q960Y8	0.638758	0.993319	0.650069	0.205193	0.0965118	0.328847	0.547988		Q960Y8	NA	NA	NA	NA	NA	NA	NA		Q960Y8	0.472891	0.257604	0.366547	0.0802469	0.512361	0.229965	-0.250725
Q6IL18	0.901508	0.809055	0.492923	1.64693	1.83925	1.7193	0.280512		Q6IL18	0.428029	0.483111	0.254581	-0.412071	-0.70665	-0.458627	-0.208931		Q6IL18	0.686328	0.935535	0.5515	0.397367	0.275156	0.438821	0.385568		Q6IL18	0.571676	0.564129	0.621297	0.237014	0.570417	0.561082	0.00229163		Q6IL18	0.450955	0.396016	0.348398	0.133544	0.42294	0.371629	-0.273322
Q9VXJ0	0.786352	0.691531	0.302305	1.16894	1.19452	1.14174	-0.484308		Q9VXJ0	0.0947511	0.172993	-0.0409528	0.0813617	-0.193858	-0.19774	-0.392221		Q9VXJ0	0.521198	0.592747	0.371385	0.211801	0.0697637	0.243073	0.0715791		Q9VXJ0	0.0393775	-0.186592	-0.0584	-0.203969	-0.284594	-0.313706	-0.331443		Q9VXJ0	0.227205	0.089218	0.118598	0.0433951	0.180823	0.0322941	-1.08151
M9PG76	0.564498	0.520874	0.0812778	0.903274	1.01269	0.970997	0.264836		M9PG76	0.062437	-0.45955	-0.100094	-0.551785	-0.891232	-0.75372	-0.661342		M9PG76	0.763569	1.01694	0.618627	0.0914652	0.0119366	0.194864	0.00978614		M9PG76	0.406236	0.279206	0.271709	-0.121394	0.327611	0.257201	-0.52234		M9PG76	0.472414	0.359204	0.28211	-0.048294	0.396278	0.324022	-0.832975
P15357	0.378058	0.305362	0.244986	0.252072	0.330411	0.338226	0.0302761		P15357	-0.128588	-0.146316	-0.00886112	-0.230646	-0.259377	-0.199346	-0.298605		P15357	0.599973	0.781446	0.788701	0.027061	0.0115776	0.146073	0.110454		P15357	-0.0433256	-0.16515	0.204521	-0.16176	-0.0569614	-0.107451	-0.241904		P15357	0.0235722	-0.0850484	0.272302	-0.0271373	0.179521	0.204556	-0.899075
P50882	0.97976	1.09425	0.397737	1.15515	1.37443	1.34479	-0.146782		P50882	0.0336367	-1.20905	-0.0978178	-0.867037	-1.641	-1.42899	-1.60088		P50882	1.35197	1.62166	1.26057	-0.230482	-0.0745796	0.241269	-0.233364		P50882	0.0917411	-0.245535	-0.0988715	-0.296215	-0.0813406	-0.170482	-0.987836		P50882	0.390544	0.277595	0.318426	-0.226851	0.40934	0.294487	-1.81762
Q9VQR0	0.751404	0.748201	0.440158	1.61645	1.71475	1.66461	-0.068165		Q9VQR0	0.0406485	0.0613599	-0.134241	-0.0508383	-0.268212	-0.183919	-0.0117947		Q9VQR0	0.679693	0.784524	0.565314	0.207101	0.0584249	0.20946	0.390391		Q9VQR0	0.0683699	-0.0954088	0.038901	-0.0188619	-0.110776	-0.120674	0.289139		Q9VQR0	0.202571	0.0749005	0.0205701	0.0924577	0.0853588	-0.0586541	-0.697282
A0A126GUP6-2	0.878956	0.998037	0.949374	1.44821	1.45299	1.41011	0.2225		A0A126GUP6-2	0.0346828	0.435545	-0.0444078	0.321222	-0.242733	-0.125508	-0.468596		A0A126GUP6-2	0.814761	0.984695	0.81051	0.715174	0.708708	0.792659	0.270394		A0A126GUP6-2	0.376382	0.273351	0.180724	0.15188	0.277894	0.111761	-2.02666		A0A126GUP6-2	0.359164	0.289764	0.213441	0.59074	0.247397	0.0754441	-0.524389
Q9VYJ1	0.888842	0.789625	0.964493	1.63595	1.69894	1.67716	0.216756		Q9VYJ1	0.072004	0.277556	-0.0576464	-0.0755969	-0.296015	-0.174188	-0.689628		Q9VYJ1	0.515456	0.616091	0.449465	0.193575	0.00417583	0.180853	-0.128774		Q9VYJ1	-0.0100894	-0.23072	-0.189177	-0.291416	-0.349251	-0.410996	-0.0484593		Q9VYJ1	0.178457	0.0969199	0.130167	0.0555611	-0.0250631	-0.0429085	-1.17234
P41093	0.710501	0.553592	-0.119694	1.00355	1.14724	1.09902	-0.439587		P41093	-0.034452	-0.935952	-0.216066	-0.664478	-1.35899	-1.28743	-1.34575		P41093	1.02185	1.16434	0.788665	0.0198745	0.0339383	0.213111	-0.409385		P41093	0.0387547	-0.217521	-0.0595409	-0.276702	-0.140061	-0.275051	-1.00216		P41093	0.183525	0.123171	0.263016	-0.131993	0.324673	0.187555	-1.53774
Q9VM12	0.774785	0.58569	0.173816	1.1012	1.27997	1.26452	-0.397029		Q9VM12	0.049488	0.0282259	-0.240487	0.0414913	-0.210178	-0.270621	-0.46886		Q9VM12	0.527236	0.523277	0.300978	0.0714652	0.0801057	0.114624	-0.372103		Q9VM12	-0.0799276	-0.261354	-0.145142	-0.362589	-0.418182	-0.626265	-0.568904		Q9VM12	0.306582	0.162156	0.3794	0.311542	0.39081	0.140943	-0.94489
M9NCS8	0.53646	0.410654	0.0243775	0.73712	0.805221	0.685187	0.350083		M9NCS8	0.211104	0.51797	-0.113831	-0.191691	-0.415036	-0.286313	-0.129983		M9NCS8	0.381295	0.597125	0.268777	0.729639	0.639086	0.625737	0.114113		M9NCS8	0.189509	0.0863162	-0.00813057	-0.13756	-0.036047	-0.134836	-0.0479755		M9NCS8	0.51577	0.421589	0.11472	0.112253	0.306132	0.174009	-0.291823
Q9VFC2	1.16051	1.22866	1.18429	1.11437	1.26927	1.20648	0.350887		Q9VFC2	0.517497	0.704148	0.603945	0.347295	0.143136	0.177039	0.484917		Q9VFC2	0.136139	0.392512	0.112263	0.329279	0.227542	0.460085	0.631027		Q9VFC2	1.18992	1.05821	0.168048	0.237658	0.29191	0.243753	-0.0115013		Q9VFC2	1.22581	1.08424	0.0969526	0.28657	0.376379	0.257433	0.0152623
A0A0S0WNN6	NA	NA	NA	NA	NA	NA	NA		A0A0S0WNN6	0.0869331	0.126491	-0.0958299	0.0922643	-0.130241	-0.201102	-0.313082		A0A0S0WNN6	0.254533	0.369955	0.0281016	0.071619	-0.0168582	0.0508425	-0.342214		A0A0S0WNN6	0.06802	-0.108521	-0.0533652	-0.125162	-0.152419	-0.314278	-0.566546		A0A0S0WNN6	0.380763	0.248964	0.226117	0.175894	0.29764	0.0913596	-0.364972
Q9VYN8-2	NA	NA	NA	NA	NA	NA	NA		Q9VYN8-2	-0.0143167	-0.131259	-0.190471	0.296942	-0.0642156	-0.147907	-2.85744		Q9VYN8-2	0.738903	0.752913	0.798414	0.151065	-0.0164182	0.0697833	-0.0985254		Q9VYN8-2	NA	NA	NA	NA	NA	NA	NA		Q9VYN8-2	NA	NA	NA	NA	NA	NA	NA
Q9W227	0.525989	0.459598	0.357592	0.673567	0.709954	0.622078	0.29486		Q9W227	0.0510059	0.241504	0.0138064	-0.138872	-0.175009	-0.155884	0.0725718		Q9W227	0.335447	0.428457	0.308118	0.160212	0.127138	0.190741	0.214235		Q9W227	0.210418	0.0223711	-0.0520114	-0.184327	-0.104195	-0.128696	0.491622		Q9W227	0.604727	0.463771	0.237719	0.167483	0.388051	0.259125	0.0496709
Q9VAN7	0.619158	0.559294	0.0769965	1.0692	1.17664	1.17771	-0.207338		Q9VAN7	0.0368157	0.0801258	-0.203126	-0.294494	-0.58279	-0.381823	-0.233368		Q9VAN7	0.514843	0.675259	0.419486	0.128985	0.0754505	0.18922	0.234439		Q9VAN7	0.116082	-0.026667	0.0821549	-0.214212	-0.0582946	-0.239998	-0.117832		Q9VAN7	0.3971	0.277434	0.176957	0.100332	0.361001	0.109202	-0.814403
Q9VMC6	NA	NA	NA	NA	NA	NA	NA		Q9VMC6	0.143591	-0.0104015	-0.173193	0.379584	0.498522	0.0939576	2.45415		Q9VMC6	0.737887	0.603994	0.362465	0.253744	0.772419	0.437849	2.68381		Q9VMC6	-0.0594658	-0.215828	-0.153327	-0.133531	0.479837	-0.11033	2.45937		Q9VMC6	-0.0217459	-0.139123	-0.088878	0.0130618	0.16964	-0.108827	1.81517
Q0KIE7	NA	NA	NA	NA	NA	NA	NA		Q0KIE7	0.0451265	-0.0546994	-0.14542	0.00494161	-0.33247	-0.416394	-0.742292		Q0KIE7	0.540975	0.588942	0.256727	0.205375	0.0472103	0.196204	-0.182346		Q0KIE7	0.00126377	-0.128694	-0.0322287	-0.134476	-0.235477	-0.364402	-0.233629		Q0KIE7	0.271026	0.167113	0.11699	0.0781087	0.20815	-0.0330907	-0.381882
M9MRX4	NA	NA	NA	NA	NA	NA	NA		M9MRX4	0.11315	0.210781	-0.0382384	-0.296028	-0.419945	-0.317122	1.57487		M9MRX4	NA	NA	NA	NA	NA	NA	NA		M9MRX4	NA	NA	NA	NA	NA	NA	NA		M9MRX4	NA	NA	NA	NA	NA	NA	NA
Q9VP47	0.692726	0.711817	0.233662	1.72569	1.94414	1.88707	-0.859162		Q9VP47	0.11405	-0.655505	-0.0785694	-0.412949	-1.02287	-0.849083	-0.257539		Q9VP47	1.39277	1.46103	1.22872	0.0448902	-0.143896	0.310317	0.897252		Q9VP47	0.390217	0.250123	0.173096	0.0836865	0.236352	0.0916183	-0.428161		Q9VP47	0.221629	0.137328	0.15974	-0.0387543	0.223805	0.0333227	-0.733185
P55841	0.722132	0.777765	-0.087022	1.29148	1.38671	1.37345	-0.740242		P55841	-0.0204137	-1.38221	-0.119053	-0.804553	-1.63042	-1.49729	-1.8198		P55841	1.37725	1.42475	1.05184	-0.0229365	0.0286885	0.339957	-0.469263		P55841	0.148419	-0.00592532	0.087076	-0.270973	0.138277	0.0844435	-1.58225		P55841	0.229493	0.101281	0.19018	-0.190699	0.242507	0.165977	-1.61306
Q9VJG0	0.623426	0.586566	0.271528	1.01337	1.0973	1.02155	0.0109075		Q9VJG0	0.157767	0.264068	0.0239531	0.197464	-0.416852	-0.373625	0.126593		Q9VJG0	0.296985	0.514367	0.380699	0.220343	0.0627166	0.105004	0.18748		Q9VJG0	-0.00778174	-0.0645876	0.0906	-0.0711943	-0.216563	-0.369239	0.227318		Q9VJG0	0.527231	0.405348	0.306046	0.290392	0.452232	0.232595	-0.379247
A1Z9E3	0.770431	0.516511	0.295605	0.68028	0.950572	0.781935	0.0817762		A1Z9E3	0.255683	0.219236	0.0868066	0.479015	0.225547	-0.120111	-0.0603047		A1Z9E3	0.607686	0.451885	0.211803	0.184139	0.153822	0.102531	-0.0570519		A1Z9E3	0.0257712	-0.089957	-0.250852	-0.145715	-0.390531	-0.472837	-0.186314		A1Z9E3	0.19285	0.00388066	-0.0746912	0.148367	0.0185425	-0.211342	-0.944357
P06754-5	0.610767	0.310271	-0.185932	0.553857	0.663949	0.507039	0.806371		P06754-5	0.0733251	0.256902	0.0189405	-0.137242	-0.289041	-0.14458	0.528377		P06754-5	0.148203	0.231842	-0.0455049	0.114094	0.0327983	0.0359237	0.872926		P06754-5	0.150639	-0.267463	-0.136982	-0.258329	-0.651582	-0.595074	0.512717		P06754-5	0.394129	0.2876	0.0208037	-0.040863	0.323605	0.0208186	0.455197
Q8IGY1	NA	NA	NA	NA	NA	NA	NA		Q8IGY1	0.254781	0.319744	-0.352173	-0.275896	-1.06472	-0.949683	0.509714		Q8IGY1	NA	NA	NA	NA	NA	NA	NA		Q8IGY1	NA	NA	NA	NA	NA	NA	NA		Q8IGY1	NA	NA	NA	NA	NA	NA	NA
Q7JXU4	NA	NA	NA	NA	NA	NA	NA		Q7JXU4	0.0971349	-0.478895	-0.0296571	-0.398058	-0.896619	-0.812927	-0.717632		Q7JXU4	0.962655	1.23926	0.894045	0.319817	0.0464603	0.279206	0.38823		Q7JXU4	0.140632	0.039946	0.234437	-0.13303	0.224536	0.0702421	-0.443222		Q7JXU4	0.325087	0.371115	0.325789	-0.0237309	0.398098	0.250742	-0.877452
P55824	1.08736	0.824139	0.477567	0.893316	1.04862	0.98788	0.685458		P55824	0.125977	0.143439	-0.0683306	0.275302	-0.113032	-0.345407	-0.139244		P55824	0.604659	0.684172	0.366115	0.155554	0.0114571	0.181949	-0.266133		P55824	-0.103038	-0.2895	-0.0943656	-0.296033	-0.472605	-0.580542	-0.0375673		P55824	0.323097	0.17637	0.279865	0.234366	0.32148	0.0425554	-0.543873
Q9VD68	1.16594	1.19411	1.16041	1.12834	1.24075	1.18325	0.358691		Q9VD68	0.426169	0.48002	0.400045	0.516278	0.457823	0.523458	-0.269742		Q9VD68	0.999618	1.10136	0.985011	1.11335	1.16346	1.25505	0.544322		Q9VD68	0.976689	0.886918	0.663636	0.552323	0.56892	0.482848	0.248627		Q9VD68	0.949254	0.852301	0.539523	0.523672	0.54189	0.472323	0.446666
M9ND19	0.940699	0.741242	0.380673	1.21894	1.40308	1.37905	0.169904		M9ND19	0.0199917	-0.0343494	-0.0588153	0.0960113	-0.13024	-0.186109	-0.419093		M9ND19	0.856575	0.779169	0.480738	0.335127	0.161952	0.271301	0.17661		M9ND19	0.116767	-0.0702768	0.151929	0.00642713	0.0524303	-0.141054	-0.259435		M9ND19	0.22468	0.116814	0.329127	0.246979	0.28576	0.102344	-0.269486
Q7KN94	0.615763	0.61914	0.10647	0.459333	0.501872	0.497413	0.181738		Q7KN94	0.290978	0.182845	-0.0393792	0.230253	-0.153828	-0.369162	-0.304786		Q7KN94	0.683812	0.663285	0.554784	0.299247	0.108598	0.101304	0.184407		Q7KN94	0.274299	0.0913474	0.0950168	0.0914302	0.148736	-0.0902543	-0.385804		Q7KN94	0.420024	0.262362	0.179525	0.174062	0.281338	0.118652	-0.883085
A0A0B4KHJ9	0.489964	0.306374	0.0694767	0.394381	0.45969	0.427606	0.687633		A0A0B4KHJ9	0.163969	0.374206	-0.177708	-0.043608	-0.635543	-0.512537	0.870941		A0A0B4KHJ9	0.0976177	0.21366	-0.0710385	0.123718	-0.00760522	0.00193607	1.14966		A0A0B4KHJ9	-0.0178008	-0.0758076	-0.144436	-0.278641	-0.469931	-0.467691	1.10406		A0A0B4KHJ9	0.538052	0.440233	0.094869	0.110341	0.399902	0.134976	0.833619
Q5U124	NA	NA	NA	NA	NA	NA	NA		Q5U124	NA	NA	NA	NA	NA	NA	NA		Q5U124	1.16226	1.18284	1.09853	0.071884	-0.157582	0.152456	0.318594		Q5U124	NA	NA	NA	NA	NA	NA	NA		Q5U124	NA	NA	NA	NA	NA	NA	NA
Q9VDT5	1.04917	1.10947	1.13265	1.05081	1.14875	1.11851	0.224487		Q9VDT5	0.239323	0.348972	0.188899	0.64501	0.653681	0.737552	-0.870342		Q9VDT5	1.29928	1.40213	1.29698	0.47065	0.390317	0.618965	0.243254		Q9VDT5	0.35467	0.274252	0.361931	-0.0312748	-0.28777	-0.228588	-0.479889		Q9VDT5	NA	NA	NA	NA	NA	NA	NA
A0A0B4KI38	NA	NA	NA	NA	NA	NA	NA		A0A0B4KI38	0.066999	-0.0232923	0.024439	-0.099716	-0.482808	-0.573091	-0.702106		A0A0B4KI38	1.10186	1.25439	0.891577	0.190594	-0.0452378	0.316343	0.0416565		A0A0B4KI38	0.340633	0.220658	0.371703	0.188359	0.333079	0.132853	-0.915455		A0A0B4KI38	0.377377	0.265564	0.371215	0.274429	0.378182	0.188934	-0.971627
Q9V438	1.32445	1.38659	1.33044	0.911811	0.996171	1.01245	-0.15632		Q9V438	0.121623	-0.035687	0.119985	-0.0160158	-0.406025	-0.427752	-0.490199		Q9V438	0.713502	0.74313	0.685972	0.285072	0.186593	0.267363	-0.255986		Q9V438	0.06177	-0.0782628	0.0387523	-0.267406	-0.224278	-0.337169	-0.742414		Q9V438	0.275725	0.196943	0.00951757	-0.0530398	0.153544	0.106611	-1.01786
A0A126GUT1	0.946324	0.705486	-0.0419786	1.05469	1.14107	1.1447	0.447548		A0A126GUT1	0.128984	0.240371	-0.0590203	-0.0454932	-0.427173	-0.523478	0.106275		A0A126GUT1	0.419948	0.621006	0.321641	0.177317	0.129186	0.262465	0.56875		A0A126GUT1	0.0149861	-0.276502	-0.161249	-0.348616	-0.473741	-0.486205	-0.158492		A0A126GUT1	0.566279	0.443521	0.360495	0.265311	0.513911	0.340792	-0.482655
Q9VBL3	NA	NA	NA	NA	NA	NA	NA		Q9VBL3	0.0395678	-0.491754	-0.0623885	-0.640059	-1.21824	-0.817352	-0.613079		Q9VBL3	0.974447	1.35458	0.982885	-0.0845805	-0.146185	0.246641	0.69077		Q9VBL3	NA	NA	NA	NA	NA	NA	NA		Q9VBL3	0.564167	0.507655	0.466219	0.226612	0.564739	0.340815	-0.214624
Q9VS02	1.50449	1.46836	1.32943	1.4858	1.60371	1.51375	-0.116973		Q9VS02	0.411827	0.542148	0.34474	0.448885	0.345114	0.379759	-0.85978		Q9VS02	1.43378	1.4926	1.31098	-0.143642	-0.310577	0.160216	0.349171		Q9VS02	0.252001	0.114272	0.193809	-0.219147	-0.406872	-0.353981	-0.189173		Q9VS02	0.535286	0.407498	0.421828	0.449352	0.504708	0.30108	-0.9579
Q9VIE7	NA	NA	NA	NA	NA	NA	NA		Q9VIE7	0.123402	0.0936658	-0.126954	-0.0453567	-0.397297	-0.427286	-0.764995		Q9VIE7	0.837919	0.898915	0.785432	0.217923	-0.130834	0.243743	-0.665798		Q9VIE7	0.19378	0.216811	0.355578	0.464376	0.30329	0.19255	-0.827038		Q9VIE7	0.381192	0.224277	0.323589	0.315112	0.417396	0.141257	-1.02019
Q9VLU4	NA	NA	NA	NA	NA	NA	NA		Q9VLU4	0.0761659	0.276984	0.0718404	0.0460755	-0.241195	-0.192094	-0.340345		Q9VLU4	0.265074	0.490644	0.250476	0.371891	0.161067	0.253247	0.01287		Q9VLU4	0.784147	0.631564	0.241468	0.150054	0.312912	0.16138	-0.527663		Q9VLU4	0.765064	0.657199	0.248422	0.15283	0.345556	0.192178	-0.650848
Q9VCW6	0.785175	0.669408	0.0144279	0.830894	1.03165	0.99081	0.358978		Q9VCW6	0.206645	0.299633	0.0522252	0.293202	-0.0329001	-0.437682	-0.163564		Q9VCW6	0.391772	0.512211	0.362177	0.0779942	0.169286	0.168318	0.473561		Q9VCW6	-0.0227243	-0.0460549	0.0927091	-0.140241	-0.0751832	-0.304324	-0.202591		Q9VCW6	0.285071	0.203447	0.33163	0.216952	0.338185	0.161491	-0.15171
Q9VV60	NA	NA	NA	NA	NA	NA	NA		Q9VV60	0.0892794	0.0934861	-0.157463	-0.141394	-0.409137	-0.202191	-0.502302		Q9VV60	0.517571	0.640271	0.39782	0.273643	0.067222	0.187751	0.347829		Q9VV60	0.110525	-0.02087	0.0415956	-0.117802	-0.0138914	-0.159741	0.0613509		Q9VV60	0.454351	0.345837	0.30091	0.196769	0.378487	0.190662	-0.19513
Q9VKX2	-0.0550654	-0.149393	-0.471583	0.852945	0.962161	0.910012	-0.6266		Q9VKX2	-0.0463704	0.0469985	-0.223532	-0.00546131	-0.352697	-0.24933	-0.589548		Q9VKX2	0.293069	0.345024	0.130735	-0.103964	-0.178263	0.0690936	-0.504072		Q9VKX2	-0.0569277	-0.219543	-0.107563	-0.258755	-0.378682	-0.20406	-0.485968		Q9VKX2	0.266515	0.129636	0.251525	0.282199	0.289598	0.0595951	-0.957666
Q0E9F9	1.26021	1.31187	1.16179	1.28407	1.34774	1.32868	0.301382		Q0E9F9	0.407465	0.550337	0.359355	0.25323	-0.0111715	-0.115675	0.12621		Q0E9F9	0.923659	1.01942	0.907053	1.00307	1.05839	1.12142	0.726324		Q0E9F9	0.177862	0.205012	0.297641	0.187147	0.204573	0.0403162	0.664334		Q0E9F9	0.438836	0.294282	0.290771	0.446565	0.442462	0.215284	-0.429922
Q9VCM8	0.757957	0.678746	0.511013	1.45108	1.57102	1.48763	0.0998359		Q9VCM8	-0.0534524	0.133024	0.0297888	0.144074	-0.0912425	-0.302854	-0.208694		Q9VCM8	0.692321	0.662419	0.465437	0.244013	0.183655	0.342437	-0.356835		Q9VCM8	0.58016	0.463593	0.570054	0.0681618	0.0129339	-0.0925606	-0.173732		Q9VCM8	0.440467	0.363838	0.488302	0.649579	0.489478	0.116883	-0.356224
Q9VP68	0.816645	0.746768	0.486263	0.975785	1.02795	0.99116	-0.339923		Q9VP68	0.0224583	0.193559	-0.0670833	0.0804088	-0.0634749	0.0206134	-0.481846		Q9VP68	0.47602	0.677805	0.426261	0.146278	0.0195537	0.124859	0.0730265		Q9VP68	-0.170377	-0.135192	-0.126627	-0.363249	-0.515312	-0.563535	-0.930386		Q9VP68	0.210167	0.0906709	0.201273	0.148695	0.276462	0.0270498	-0.581168
Q9NCC3	0.898348	0.44251	-0.306549	0.950894	1.18962	1.15755	-0.776715		Q9NCC3	0.0906821	-0.419877	-0.304505	-0.60329	-1.10447	-1.06951	-0.852987		Q9NCC3	0.963568	1.0955	0.54691	0.213137	0.216134	0.358905	0.146532		Q9NCC3	0.0292213	-0.00775058	-0.0556637	-0.282634	-0.152906	-0.341045	-0.513848		Q9NCC3	0.293245	0.204963	0.135194	-0.08361	0.312519	-0.00411725	-0.675048
Q8IQZ7	0.489719	0.388792	-0.00148878	0.542179	0.638995	0.626657	0.00196384		Q8IQZ7	0.0892211	0.250137	-0.0903192	0.00601232	-0.171139	-0.194246	-0.173293		Q8IQZ7	0.230913	0.302	0.116182	0.00893298	-0.0418297	0.0832454	0.00594668		Q8IQZ7	-0.149155	-0.173121	-0.00353104	-0.341694	-0.41756	-0.495603	0.00291331		Q8IQZ7	0.320888	0.235159	0.13723	0.100828	0.151384	-0.0889721	-0.209833
Q8SX54	0.700222	0.601479	0.409999	1.60423	1.72054	1.64613	0.154547		Q8SX54	NA	NA	NA	NA	NA	NA	NA		Q8SX54	0.454463	0.568519	0.283172	1.00424	1.02269	1.04957	-0.187291		Q8SX54	NA	NA	NA	NA	NA	NA	NA		Q8SX54	NA	NA	NA	NA	NA	NA	NA
Q9VLW1	NA	NA	NA	NA	NA	NA	NA		Q9VLW1	NA	NA	NA	NA	NA	NA	NA		Q9VLW1	0.620693	0.843561	0.637915	2.13048	2.09515	2.21314	0.584559		Q9VLW1	NA	NA	NA	NA	NA	NA	NA		Q9VLW1	NA	NA	NA	NA	NA	NA	NA
Q0KHY3	1.77948	2.12278	2.29046	0.628236	0.671975	0.88098	0.418567		Q0KHY3	NA	NA	NA	NA	NA	NA	NA		Q0KHY3	NA	NA	NA	NA	NA	NA	NA		Q0KHY3	NA	NA	NA	NA	NA	NA	NA		Q0KHY3	NA	NA	NA	NA	NA	NA	NA
A0A0B4LGS4	0.961569	0.913458	-0.151368	1.03486	1.13693	1.05004	0.528741		A0A0B4LGS4	0.0482156	-0.0247839	-0.198816	-0.178423	-0.588806	-0.789525	-0.509379		A0A0B4LGS4	0.76744	0.859446	0.564473	0.0314387	-0.0216817	0.139913	0.231371		A0A0B4LGS4	0.105025	-0.0280037	0.0485395	-0.199137	-0.0711235	-0.24921	-0.117717		A0A0B4LGS4	0.368563	0.307947	0.177017	0.0883402	0.265438	0.0321668	-0.410325
A4V1N8	0.769878	0.634924	0.258505	1.37208	1.30246	1.35817	0.394209		A4V1N8	0.0712296	0.0994076	-0.166233	-0.162429	-0.590844	-0.435412	0.0605022		A4V1N8	0.160966	0.594414	0.0533975	0.397539	0.363106	0.466162	0.240656		A4V1N8	-0.0243866	-0.142396	-0.0833622	-0.155254	-0.718692	-0.425874	0.076972		A4V1N8	NA	NA	NA	NA	NA	NA	NA
Q9VZJ8	0.853313	0.844323	0.0810354	0.914109	0.961124	0.964328	-0.160668		Q9VZJ8	-0.128802	-0.0234966	-0.154136	-0.246141	-0.677595	-0.817175	-0.9992		Q9VZJ8	0.42947	0.61535	0.239654	0.0922269	-0.0160814	0.0740575	-0.163692		Q9VZJ8	0.0240455	-0.0739364	-0.1434	-0.350235	-0.309986	-0.40423	-0.546566		Q9VZJ8	0.262075	0.141141	0.00151191	-0.0716878	-0.0201824	-0.210221	-0.972743
Q9VGE7	0.908193	0.664701	0.5739	1.52925	1.65957	1.5823	-0.0969496		Q9VGE7	0.651248	0.690372	0.653113	-0.125146	-0.535976	-0.277873	-0.161195		Q9VGE7	0.446534	0.604879	0.420859	0.516654	0.528525	0.573358	-0.705131		Q9VGE7	0.192405	0.124106	0.258692	0.0888648	0.160263	-0.0174193	-0.892719		Q9VGE7	0.315133	0.204906	0.306562	0.195721	0.390394	0.283262	-0.478309
P48159	0.927722	0.816311	0.617037	0.946817	1.01918	0.967629	0.0696395		P48159	-0.252966	-0.843606	-0.14014	-0.515567	-1.02508	-1.06664	-1.13542		P48159	1.06345	1.29438	0.989521	0.0775348	-0.0234623	0.133778	-0.164156		P48159	0.20307	0.0320168	0.375757	-0.0141109	0.350962	0.277217	-0.967788		P48159	0.172239	0.0967772	0.387299	0.00198765	0.380759	0.343428	-1.05139
Q9W373	1.08283	0.797253	0.211253	0.962724	1.04114	0.991937	0.00874823		Q9W373	-0.00153517	-0.221339	-0.165625	-0.17053	-0.639185	-0.624294	-0.661203		Q9W373	0.49635	0.631487	0.251923	0.461246	0.210804	0.360692	0.124245		Q9W373	0.112508	-0.129653	-0.117956	-0.0810494	-0.0699978	-0.254423	-0.465559		Q9W373	0.293635	0.189065	0.114309	0.0550082	0.286913	0.00687926	-0.852622
Q9V3P0	0.842984	0.561073	-0.0690785	1.13218	1.20115	1.22721	-0.667816		Q9V3P0	0.257481	0.149365	-0.183336	0.441347	0.0657425	-0.516958	-0.940513		Q9V3P0	0.442844	0.4654	0.0244145	0.148484	0.149062	0.0156396	-0.76751		Q9V3P0	0.063441	-0.121099	0.0188416	-0.196846	-0.274772	-1.23272	-1.12648		Q9V3P0	0.451855	0.163091	0.131738	0.295459	0.410993	-0.176626	-1.35389
P23128	1.19308	0.926191	0.296645	1.03185	1.19234	1.19761	-0.122797		P23128	0.0804911	-0.0183599	-0.153339	0.0939392	-0.264158	-0.328556	-0.531552		P23128	0.622441	0.709206	0.387219	0.278088	0.125703	0.307098	-0.306231		P23128	0.133052	0.0928347	0.314194	-0.0331943	0.12345	0.0222176	-0.651912		P23128	0.251489	0.140452	0.225511	0.125338	0.285334	0.0393909	-1.33007
E2QD65	1.04903	0.832541	0.0881108	1.13959	1.30434	1.26188	-0.595848		E2QD65	-0.242953	-0.86968	-0.102999	-0.597754	-1.4446	-1.42194	-1.57948		E2QD65	0.94952	1.3283	0.861237	0.124205	-0.00208512	0.201111	-0.422966		E2QD65	0.0400489	-0.131963	0.364214	-0.148382	0.327537	0.252718	-1.03936		E2QD65	0.158026	0.0819151	0.567549	0.0654554	0.57275	0.484183	-1.18805
Q9VCK0	0.99879	0.785338	0.255558	1.04699	1.13345	1.07815	0.934077		Q9VCK0	0.249699	-0.0117477	-0.0955473	-0.146715	-0.47158	-0.460831	-0.401053		Q9VCK0	0.849504	0.966254	0.621574	0.189385	0.0369683	0.193117	-0.052804		Q9VCK0	0.237096	0.0670065	0.153641	0.0772035	0.149157	-0.00115156	-0.151943		Q9VCK0	0.456932	0.316489	0.303053	0.0849379	0.412426	0.154162	-0.225284
A1Z909	NA	NA	NA	NA	NA	NA	NA		A1Z909	0.119339	-0.175917	0.0189444	-0.111869	-0.361964	-0.404948	-0.484156		A1Z909	0.501328	0.707982	0.491209	0.235729	-0.253638	-0.134086	-0.566306		A1Z909	0.314674	0.29006	0.361436	0.124022	0.345291	0.190588	-1.36984		A1Z909	0.414422	0.268616	0.350958	0.117518	0.361766	0.23264	-0.803331
Q9Y125	NA	NA	NA	NA	NA	NA	NA		Q9Y125	-0.042799	-0.0543096	-0.0690033	-0.167445	-0.0870826	-0.053646	-0.00850851		Q9Y125	0.811187	0.938684	0.789641	0.0554438	0.0517139	0.216979	0.0361759		Q9Y125	NA	NA	NA	NA	NA	NA	NA		Q9Y125	0.66998	0.53907	0.443657	0.0472269	0.56753	0.392364	-0.981753
Q95029	1.19823	1.19206	1.15951	1.60567	1.79133	1.67561	0.61696		Q95029	0.369315	0.480997	0.260642	0.167191	0.094511	0.282615	1.06914		Q95029	1.25228	1.32238	1.23709	0.468238	0.433993	0.565758	0.453216		Q95029	0.433551	0.309132	0.274811	0.130336	0.0585998	0.0505345	1.14525		Q95029	0.594134	0.465217	0.165891	0.202687	0.312482	0.122356	0.254967
Q9V3N1	1.36616	1.36901	1.21862	1.19332	1.40251	1.31096	0.505084		Q9V3N1	0.267872	0.632175	0.256305	0.200126	0.0393177	-0.168112	0.138226		Q9V3N1	0.621268	0.734774	0.761865	0.739674	0.611719	0.736195	0.602194		Q9V3N1	0.246392	0.0759926	0.154537	0.0930338	-0.0396858	-0.0977116	0.232433		Q9V3N1	0.576937	0.417907	0.269056	0.318732	0.342116	0.162113	-0.0385565
Q9VNE9	0.600519	0.54512	0.0600959	0.894897	1.04607	1.02048	-0.380109		Q9VNE9	-0.0245842	-1.23789	-0.0565297	-0.858143	-1.94762	-1.71658	-1.57771		Q9VNE9	1.19322	1.34773	1.0706	-0.0634366	-0.070143	0.242849	-0.31054		Q9VNE9	0.0772492	-0.109248	0.135657	-0.236754	0.0738685	0.0321099	-1.10401		Q9VNE9	0.185873	0.10383	0.303258	-0.249664	0.340752	0.305568	-1.46459
Q9VMR6	1.19234	1.07584	0.462343	1.08923	1.12205	1.04697	0.0294461		Q9VMR6	0.232475	0.132785	0.0577993	0.404735	0.0981257	-0.161783	-0.241521		Q9VMR6	0.70404	0.659903	0.449348	0.236352	0.0508307	0.174434	0.0678141		Q9VMR6	0.0144976	-0.0499062	-0.144151	-0.159007	-0.301704	-0.308676	-0.535126		Q9VMR6	0.237216	0.0582475	-0.00167948	0.160885	0.117539	-0.0845723	-1.01032
Q967S0	NA	NA	NA	NA	NA	NA	NA		Q967S0	-0.000211715	-0.0617311	-0.279133	-0.324366	-0.647205	-0.697049	-0.512233		Q967S0	0.770362	0.844769	0.423559	0.298114	0.167945	0.264534	0.0774479		Q967S0	0.102931	-0.0904218	0.0755302	-0.0548565	0.0842062	-0.121482	-0.730708		Q967S0	0.304624	0.191537	0.341906	0.327652	0.436405	0.20967	-0.752801
Q9VAN0	0.620575	0.523314	0.37774	1.15893	1.2767	1.24291	0.609196		Q9VAN0	0.329163	0.306054	0.072173	0.0945364	-0.173974	-0.231666	0.601849		Q9VAN0	0.361775	0.392976	0.148767	0.0950738	-0.0447302	0.0523253	0.7768		Q9VAN0	0.0960728	0.0252866	0.138368	0.0198317	0.0635493	-0.156201	0.0315228		Q9VAN0	0.299909	0.213435	0.306102	0.237199	0.349585	0.0992807	-0.281669
Q94523	0.713795	0.592805	0.128877	0.741705	0.808182	0.757836	0.156073		Q94523	0.0792795	0.088191	-0.108454	0.0310467	-0.294002	-0.38828	-0.215023		Q94523	0.360737	0.506668	0.240982	0.183297	0.0278731	0.106329	0.0111891		Q94523	0.0255757	-0.258466	-0.126074	-0.327502	-0.412885	-0.424661	-0.414126		Q94523	0.289211	0.181943	0.00302097	0.0280776	0.130378	0.000967534	-0.662674
Q8I0G5-3	0.982316	0.788952	0.186378	0.913702	0.994659	0.932618	0.037751		Q8I0G5-3	0.1154	0.0636146	-0.175255	-0.0174976	-0.386806	-0.513725	-0.093025		Q8I0G5-3	0.502063	0.617313	0.271078	0.207563	0.110587	0.15123	0.0735614		Q8I0G5-3	0.169281	-7.59267e-05	0.0994362	-0.0517428	0.0139349	-0.171357	-0.277571		Q8I0G5-3	0.306365	0.186629	0.174779	0.1426	0.233553	0.0158083	0.489357
P41073	NA	NA	NA	NA	NA	NA	NA		P41073	0.170561	-0.429685	-0.0340531	-0.393234	-0.628561	-0.47599	-0.183146		P41073	0.934317	1.38096	1.00079	0.0639372	0.0576163	0.327627	0.825029		P41073	NA	NA	NA	NA	NA	NA	NA		P41073	0.640377	0.617072	0.414248	-0.204593	0.524247	0.390786	-0.366367
Q9VPN5	0.621884	0.0598777	0.0246233	0.366303	0.409784	0.371112	0.247932		Q9VPN5	0.0370457	-0.155414	-0.137298	-0.180726	-0.398255	-0.376117	-0.00104387		Q9VPN5	0.691448	0.8373	0.420931	0.235697	0.085586	0.191499	0.540922		Q9VPN5	0.270784	0.153087	0.213453	-0.00441826	0.16045	0.0446365	0.108904		Q9VPN5	0.415637	0.334096	0.3291	0.142974	0.402555	0.224519	0.0917064
Q9VNL0	1.90373	1.88856	1.79032	0.780245	0.716336	0.905025	1.24724		Q9VNL0	NA	NA	NA	NA	NA	NA	NA		Q9VNL0	NA	NA	NA	NA	NA	NA	NA		Q9VNL0	1.01149	0.760172	0.433417	0.285431	0.291861	0.169741	-0.35419		Q9VNL0	1.55504	1.36144	-0.189775	-0.230631	0.196218	0.105125	0.462795
Q9Y109	NA	NA	NA	NA	NA	NA	NA		Q9Y109	0.0035017	-0.465521	0.0444041	-0.412408	-0.762931	-0.63946	-0.699883		Q9Y109	0.848729	1.25885	0.903176	0.683662	0.0517223	0.441338	0.178312		Q9Y109	0.370628	0.329685	0.47055	-0.0751416	0.444004	0.272019	-2.44633		Q9Y109	0.46488	0.441931	0.501846	0.0556492	0.467857	0.32115	-0.340251
O77410	0.673329	0.298875	-0.244174	0.591262	0.670324	0.608332	-1.60402		O77410	0.23274	0.0500383	-0.18485	-0.20927	-0.679542	-0.822424	-0.399566		O77410	0.732545	0.879448	0.57563	0.122691	0.0161619	0.194817	0.347383		O77410	0.123379	-0.109553	-0.0844149	-0.237433	-0.120347	-0.331574	-0.680059		O77410	0.436122	0.331971	0.283483	0.0596244	0.399675	0.120964	-1.05217
Q9W1H8	NA	NA	NA	NA	NA	NA	NA		Q9W1H8	0.309609	0.152021	-0.0782815	0.2818	-0.0957074	-0.383302	-0.456649		Q9W1H8	0.734745	0.532355	0.264115	0.221269	0.00195217	0.0460179	-0.0372076		Q9W1H8	-0.00555692	-0.207005	-0.206115	-0.403497	-0.695198	-0.643667	-0.345615		Q9W1H8	0.211821	0.0348344	-0.0320248	0.156692	0.100563	-0.165583	-0.221931
A0A0B4LGZ5	0.568279	0.46258	0.204353	1.13354	1.26216	1.2364	-0.185009		A0A0B4LGZ5	-0.182434	-1.25095	-0.0846378	-0.862995	-1.62887	-1.41085	-1.71605		A0A0B4LGZ5	1.03372	1.42149	0.954924	-0.159869	0.117273	0.349518	-0.100265		A0A0B4LGZ5	0.027182	-0.233282	0.0448699	-0.252752	0.0556558	-0.0738855	-0.986366		A0A0B4LGZ5	0.209127	0.0997144	0.423741	-0.080481	0.527908	0.431232	-1.68009
A1Z6P2	NA	NA	NA	NA	NA	NA	NA		A1Z6P2	-0.159492	-0.394416	-0.129362	-0.207855	-0.63793	-0.757421	-0.404275		A1Z6P2	1.23496	1.29207	1.15665	0.402185	-0.238191	0.178651	0.617925		A1Z6P2	0.159473	0.0868286	-0.0533773	-0.194217	0.0387581	-0.0270094	-1.06771		A1Z6P2	0.143823	0.115881	-0.00350342	-0.208375	0.0641498	-0.00599073	-1.02003
Q9V7Y2	0.67435	0.554484	-0.017448	0.434377	0.49123	0.465842	-0.371009		Q9V7Y2	-0.0812076	-0.508247	-0.230531	-0.243225	-0.592768	-0.704887	-0.763988		Q9V7Y2	0.540923	0.766394	0.36063	0.0702362	-0.0116604	0.151922	-0.166974		Q9V7Y2	-0.0194668	-0.289697	-0.209553	-0.443585	-0.320672	-0.463687	-0.709459		Q9V7Y2	0.00361615	-0.0656632	-0.158037	-0.339044	-0.0568376	-0.187723	-1.0483
Q7JR58	0.614049	0.47694	0.168139	0.981541	0.992111	0.975357	0.310343		Q7JR58	0.0367218	0.125205	-0.240297	-0.0586348	-0.432807	-0.431845	-0.235671		Q7JR58	0.358249	0.335515	0.123199	0.13991	-0.0384106	0.0240176	-0.19541		Q7JR58	0.00166791	-0.151971	-0.2482	-0.224966	-0.473324	-0.533533	-0.449094		Q7JR58	0.313737	0.155882	-0.0108388	0.0452509	0.103245	-0.0672615	-0.476799
M9PC99	0.711267	0.5345	0.254305	0.893327	0.913314	0.8991	-0.42582		M9PC99	0.149455	0.243427	-0.116446	0.129594	-0.197776	-0.283517	-0.511763		M9PC99	0.439847	0.504934	0.183232	0.246609	0.12281	0.17907	-0.096111		M9PC99	0.0366978	-0.139616	-0.0184795	-0.193562	-0.27558	-0.443119	-0.559535		M9PC99	0.399574	0.229425	0.218621	0.270348	0.310566	0.069	-0.705715
Q9VZP5	0.900139	0.843246	0.777594	1.81834	1.9777	1.88196	-0.611056		Q9VZP5	0.140901	-0.222166	0.114132	-0.408301	-0.827668	-0.681124	-0.691785		Q9VZP5	NA	NA	NA	NA	NA	NA	NA		Q9VZP5	-0.0536934	-0.124721	0.0136695	-0.149118	-0.325985	-0.435784	-0.740858		Q9VZP5	0.569668	0.448732	0.498865	0.198218	0.518087	0.385284	-0.620922
B4F5C5	NA	NA	NA	NA	NA	NA	NA		B4F5C5	0.066223	0.159772	-0.00384687	-0.621	-1.06569	-0.87798	-0.0664438		B4F5C5	0.651513	0.975169	0.681621	-0.210593	-0.240959	-0.0165636	0.0862644		B4F5C5	-0.641475	-0.812267	-0.447331	-0.891945	-0.998593	-0.894561	-0.273508		B4F5C5	0.714098	0.681304	0.199316	-0.00406437	0.385151	0.329807	-0.380215
Q9W3J5	0.868658	0.600973	0.157495	1.05547	1.11281	1.0986	-0.148307		Q9W3J5	0.0733585	0.137886	-0.101853	0.0439902	-0.327199	-0.446763	-0.0397124		Q9W3J5	0.67819	0.702885	0.388759	0.211863	0.0999402	0.249292	0.185198		Q9W3J5	0.065549	-0.165948	0.0443858	-0.0167658	-0.137249	-0.278109	0.00796024		Q9W3J5	0.299281	0.182541	0.320418	0.261345	0.358975	0.153315	-0.0503884
Q9W1R1	0.967426	0.84181	0.448756	1.53449	1.66642	1.57929	0.252723		Q9W1R1	0.239698	0.489801	-0.0767853	-0.468154	-0.726442	-0.604158	-0.451999		Q9W1R1	0.485777	0.60801	0.251638	0.471812	0.379936	0.439467	-0.138424		Q9W1R1	0.507297	0.352472	0.235989	0.0239743	0.421419	0.337061	-1.01047		Q9W1R1	0.603638	0.463013	0.317585	0.151817	0.513494	0.405046	-0.849206
Q9VCA5	0.80342	0.551178	0.106495	1.05311	1.11436	1.06704	-0.202407		Q9VCA5	0.0885237	0.163562	-0.0571918	0.0115224	-0.320378	-0.35902	-0.367221		Q9VCA5	0.476314	0.568165	0.247409	0.15846	0.06358	0.132121	-0.188951		Q9VCA5	0.178768	0.0578634	0.18106	0.106404	0.132502	-0.0784685	-0.562939		Q9VCA5	0.344542	0.213539	0.309839	0.274421	0.341239	0.105771	-0.79991
Q9VKI8	0.599612	0.476647	0.136259	0.993734	1.04863	1.03889	-0.0695909		Q9VKI8	0.238528	0.483346	-0.000564382	0.453089	-0.319004	0.022244	0.00541554		Q9VKI8	0.418133	0.561412	0.267084	0.609346	0.103446	0.283664	0.321382		Q9VKI8	0.0919538	-0.124543	0.0235835	0.175553	-0.373033	-0.188703	0.21781		Q9VKI8	0.522026	0.384413	0.363697	0.379086	0.48554	0.260186	-0.297993
Q9VIX7	NA	NA	NA	NA	NA	NA	NA		Q9VIX7	0.452875	0.94805	0.190436	-0.191253	-0.466282	-0.267181	0.514733		Q9VIX7	0.665434	1.00893	0.56053	0.2711	0.385596	0.51745	0.694114		Q9VIX7	1.06452	1.06363	0.33048	0.150553	0.533252	0.51553	-0.716526		Q9VIX7	0.758084	0.714708	0.270002	-0.0213798	0.442931	0.36276	0.103711
Q0KI98	1.10597	0.814304	0.376209	0.910014	1.01733	0.990131	0.0123968		Q0KI98	0.109198	0.234143	-0.0579048	0.127142	-0.149256	0.0564605	-0.41928		Q0KI98	0.599122	0.622261	0.325939	0.358593	0.173655	0.362672	-0.274164		Q0KI98	0.0331867	-0.203223	-0.0845552	-0.162854	-0.12352	-0.175104	-0.593343		Q0KI98	0.290891	0.215918	0.329563	0.241506	0.356719	0.12343	-0.765336
Q7K511	NA	NA	NA	NA	NA	NA	NA		Q7K511	0.241934	0.30902	0.0393743	0.630721	0.2485	0.0320129	0.108075		Q7K511	0.412197	0.357929	0.220412	0.295296	-0.0326006	0.0519597	-0.154124		Q7K511	-0.106814	-0.250206	-0.22273	-0.079514	-0.459028	-0.536719	-0.766863		Q7K511	0.282258	0.0992869	0.159564	0.333949	0.205864	-0.0186371	-0.725645
Q7K084	1.80193	1.77979	1.76238	0.920127	1.00558	0.988206	0.93522		Q7K084	1.86037	1.91932	1.87179	-0.484799	-1.00102	-0.243086	-0.0791899		Q7K084	1.38681	1.41626	1.14949	0.311474	0.294143	0.576609	0.790011		Q7K084	0.976933	0.963734	1.06548	0.439553	0.403777	0.425055	0.555771		Q7K084	0.568864	0.473708	1.15657	1.15288	1.17249	1.13439	-0.0926252
O62530	0.265384	0.337634	-0.0488356	0.580904	0.690918	0.655316	-0.528805		O62530	0.0539175	-0.302864	-0.176287	-0.456992	-0.717912	-0.749008	-0.686875		O62530	0.684837	0.907184	0.578269	0.113656	0.0780092	0.152968	-0.143		O62530	0.341686	0.24632	0.112842	-0.219542	0.1827	0.0102612	-0.831106		O62530	0.423069	0.318567	0.173843	-0.0862653	0.27542	0.133827	-0.607681
Q9U915	0.635455	0.591911	0.310717	0.93542	1.00479	0.980993	-0.138876		Q9U915	0.030845	0.0621308	-0.12587	-0.0904618	-0.499699	-0.550797	-0.777958		Q9U915	0.347372	0.463061	0.416258	0.235407	-0.0017015	0.210864	-0.153688		Q9U915	-0.204113	-0.336629	-0.225755	-0.346526	-0.601647	-0.61334	-0.699718		Q9U915	0.429725	0.297582	0.21476	0.179637	0.381565	0.17453	-0.677521
A8JNU6	0.751846	0.577293	0.302117	1.01291	0.958024	0.909618	-0.0801521		A8JNU6	0.0309404	0.147584	0.304899	0.224128	-0.25231	-0.222409	-0.260515		A8JNU6	0.40721	0.446433	0.462075	0.277626	-0.0857092	0.0889304	0.1246		A8JNU6	-0.130206	-0.155915	0.111008	-0.06566	-0.363039	-0.410516	-0.295123		A8JNU6	0.219539	0.206734	0.173235	0.131463	0.177806	-0.00789606	-0.928959
Q9VED8	1.10613	1.11821	1.03169	1.67719	1.77389	1.68433	0.902648		Q9VED8	0.147058	0.377748	-0.0699142	-0.241954	-0.421117	-0.250448	0.214049		Q9VED8	0.789527	0.941963	0.768944	0.148449	0.0134447	0.226757	0.88539		Q9VED8	-0.126157	-0.372126	-0.229151	-0.395134	-0.415121	-0.448696	0.53363		Q9VED8	0.447272	0.305105	0.260487	0.19112	0.381432	0.257174	-0.0258727
Q9VRS6	1.35465	1.33959	1.34666	0.827573	0.909509	0.894489	0.827345		Q9VRS6	0.0532653	0.274705	-0.0843873	0.122414	-0.00836226	0.169318	0.650152		Q9VRS6	0.296552	0.538491	0.287358	0.210974	0.216859	0.530257	0.953589		Q9VRS6	-0.0650463	0.0343192	0.0163712	-0.0921519	-0.338349	-0.366121	0.524833		Q9VRS6	0.1944	0.0827578	0.0272769	0.0450894	0.0313363	-0.137291	0.255692
Q9VRS7	1.3694	1.31581	1.53935	0.799195	0.594862	0.85627	1.19569		Q9VRS7	NA	NA	NA	NA	NA	NA	NA		Q9VRS7	NA	NA	NA	NA	NA	NA	NA		Q9VRS7	NA	NA	NA	NA	NA	NA	NA		Q9VRS7	NA	NA	NA	NA	NA	NA	NA
Q9VVI4	1.44078	1.48369	1.38809	0.641653	0.719602	0.736272	0.10152		Q9VVI4	-0.0153154	0.26014	0.0148267	0.316162	-0.0773058	-0.00430822	-0.025302		Q9VVI4	NA	NA	NA	NA	NA	NA	NA		Q9VVI4	0.0480697	0.0602511	0.112191	0.256044	0.0210945	-0.015239	0.335085		Q9VVI4	NA	NA	NA	NA	NA	NA	NA
X2J516	NA	NA	NA	NA	NA	NA	NA		X2J516	-0.00721092	0.0326948	-0.121272	-0.0747048	-0.333531	-0.381586	-0.532398		X2J516	0.713584	0.766169	0.489959	0.333328	0.212826	0.318221	0.534168		X2J516	0.140835	0.0195502	0.184588	0.119707	0.16327	-0.0428428	-0.688676		X2J516	0.360977	0.232535	0.323286	0.302398	0.42044	0.165234	-0.321862
Q9VBS6	0.726281	0.650567	0.67826	0.430027	0.549676	0.470975	-0.521581		Q9VBS6	0.176865	0.184716	-0.113542	0.10749	-0.30865	-0.381676	-0.666726		Q9VBS6	0.480596	0.543837	0.205478	0.102169	-0.0447424	0.142661	-0.586698		Q9VBS6	-0.101084	-0.440272	-0.288073	-0.386983	-0.379378	-0.364806	-1.7341		Q9VBS6	0.268338	0.240533	0.308592	0.362043	0.270557	0.0930928	-0.981907
Q9VNF3	0.621138	0.781078	0.219885	1.05589	1.07469	1.0907	-0.851435		Q9VNF3	0.162442	0.388732	-0.030147	0.251752	-0.114837	-0.137167	-0.35028		Q9VNF3	0.430274	0.680971	0.33765	0.418707	0.214784	0.445907	-0.151883		Q9VNF3	0.302119	0.274636	0.227238	0.237696	0.22578	0.0185563	-0.795043		Q9VNF3	0.423788	0.27738	0.34798	0.383857	0.385338	0.134047	-0.413263
Q8IPP8	0.52456	0.63458	0.210687	0.419328	0.421514	0.411816	0.0938517		Q8IPP8	0.133328	0.228502	-0.0785226	0.313825	-0.334238	-0.356266	-0.11451		Q8IPP8	0.458848	0.515899	0.154392	0.0760876	0.0361213	0.2392	-0.87295		Q8IPP8	0.0384631	0.0617497	0.109393	0.571641	-0.0808741	-0.306935	-0.53814		Q8IPP8	0.298262	0.225878	0.13949	0.482904	0.203736	0.0352013	-0.988315
Q9VVU2	0.75048	0.530925	-0.0975238	0.941192	1.03411	1.01069	-0.60014		Q9VVU2	-0.0365718	-0.760476	-0.0615125	-0.809422	-1.83465	-1.41785	-1.23529		Q9VVU2	0.702274	1.10679	0.564774	-0.239807	-0.118113	0.116085	-0.405927		Q9VVU2	0.0463253	-0.212502	0.000982365	-0.458911	0.0102137	-0.0676651	-0.952699		Q9VVU2	0.277876	0.169981	0.38601	-0.127718	0.494206	0.410085	-1.13824
Q9VG42	0.996545	0.725377	0.419861	1.17692	1.24078	1.25842	1.05845		Q9VG42	0.0255904	0.0249735	-0.204442	0.0477813	-0.142745	-0.192449	0.0651431		Q9VG42	0.695227	0.662077	0.422431	0.120451	0.000468391	0.143396	0.548822		Q9VG42	0.014954	-0.276525	-0.140277	-0.31899	-0.462022	-0.58573	0.352389		Q9VG42	0.158814	0.0143079	0.534972	0.66957	0.504996	0.310517	-0.719521
Q9VHA1	0.981621	0.668443	0.0218363	0.955181	1.01584	0.998725	0.627432		Q9VHA1	0.0890933	-0.0630737	-0.131017	-0.0305059	-0.692747	-0.797578	-0.790494		Q9VHA1	0.735147	0.847615	0.420077	0.249179	0.104316	0.206888	0.0901926		Q9VHA1	0.0120462	-0.321426	-0.11821	-0.182201	-0.408646	-0.510809	-0.190947		Q9VHA1	0.331345	0.188893	0.300718	0.310556	0.352537	0.155519	-0.59849
Q9VZI1	1.03122	0.84982	0.235974	1.04071	1.20951	1.14524	-0.561613		Q9VZI1	0.0419542	-0.0333553	-0.23806	-0.405871	-0.816189	-0.81757	-0.958954		Q9VZI1	0.666353	0.944002	0.476421	0.0126598	-0.0350742	0.0976548	0.266803		Q9VZI1	0.467432	0.381134	0.385167	0.101767	0.467166	0.19597	-1.1673		Q9VZI1	0.601267	0.516456	0.391236	0.0905081	0.435822	0.260784	-0.986028
M9PHQ0	0.776894	0.746984	0.467131	1.00114	1.1283	1.08182	-0.315337		M9PHQ0	0.0729707	0.0922606	0.00315107	0.0407035	-0.160628	-0.25287	-0.273866		M9PHQ0	0.577722	0.678617	0.511687	0.234007	0.141606	0.224877	0.154564		M9PHQ0	0.100253	-0.0286402	0.0676732	-0.0723148	-0.0288971	-0.17945	-0.409973		M9PHQ0	0.213119	0.113516	0.113055	0.0152935	0.0837585	-0.122215	-0.571222
Q27580	0.741989	0.632002	0.163057	1.04273	1.08902	1.05896	0.0166987		Q27580	0.101374	0.316177	-0.10835	0.059421	-0.435189	-0.329165	-0.0262439		Q27580	0.342434	0.383183	0.0028947	0.0704567	0.025134	0.0769251	0.335243		Q27580	0.0251535	-0.24626	-0.0817711	-0.268145	-0.464803	-0.50486	-0.202994		Q27580	0.40434	0.20634	0.288473	0.31348	0.354711	0.126025	-0.206114
Q7KLV9-2	1.30544	1.11912	0.387146	1.30201	1.43311	1.34194	-0.133109		Q7KLV9-2	0.165818	0.151949	-0.25228	-0.039797	-0.563493	-0.684466	-0.551371		Q7KLV9-2	0.81263	0.862278	0.471707	0.185584	0.129407	0.276664	-0.194802		Q7KLV9-2	0.0291412	-0.20857	-0.0891773	-0.251509	-0.154234	-0.384785	-0.659002		Q7KLV9-2	0.28592	0.145708	0.165688	0.116712	0.24403	-0.0428769	-1.23749
B7Z098	NA	NA	NA	NA	NA	NA	NA		B7Z098	0.0343112	0.0396003	0.0689076	0.0489136	-0.198564	-0.294787	-0.518033		B7Z098	0.356922	0.482706	0.219562	0.135772	0.054297	0.0906107	-0.747192		B7Z098	0.30814	0.259269	0.36711	0.0365821	0.300961	0.293823	0.229305		B7Z098	0.698702	0.639579	0.623423	0.151982	0.661075	0.682521	0.0586665
Q9W3W8	0.437882	0.25888	0.539544	0.771279	0.817422	0.809534	0.219369		Q9W3W8	-0.244354	-0.918183	0.146228	-0.54039	-1.15149	-0.771259	-1.01084		Q9W3W8	1.07099	1.28634	1.31239	0.222886	-0.0727695	0.37596	0.0708411		Q9W3W8	-0.15342	-0.204412	0.0603653	-0.262197	-0.00625673	-0.0314461	-1.01331		Q9W3W8	-0.14172	-0.136611	0.146023	0.0282969	0.0467756	0.124335	-0.494016
Q9W3C4	NA	NA	NA	NA	NA	NA	NA		Q9W3C4	0.119999	0.337577	0.0236165	0.288598	0.190872	0.29425	0.420438		Q9W3C4	0.548743	0.676853	0.552804	0.926799	0.975827	1.02454	0.366998		Q9W3C4	NA	NA	NA	NA	NA	NA	NA		Q9W3C4	NA	NA	NA	NA	NA	NA	NA
Q94915	0.680524	0.536213	0.176749	0.907224	0.995608	0.93999	-0.254758		Q94915	0.241003	0.180022	-0.141815	0.290001	-0.00265278	-0.249854	-0.210679		Q94915	0.722175	0.437395	0.0916546	0.163516	-0.0134772	0.0619876	-0.197667		Q94915	0.0174991	-0.222809	-0.375176	-0.259492	-0.553066	-0.680823	-0.716833		Q94915	0.048773	-0.23711	-0.280738	0.230515	-0.0754196	-0.416748	-1.32256
Q9VAY0	0.737311	0.620642	0.426229	1.55504	1.57621	1.53401	0.23586		Q9VAY0	NA	NA	NA	NA	NA	NA	NA		Q9VAY0	0.740011	0.798692	0.733801	0.667134	0.698528	0.763536	0.216234		Q9VAY0	NA	NA	NA	NA	NA	NA	NA		Q9VAY0	NA	NA	NA	NA	NA	NA	NA
Q9V9M7	0.834016	0.597904	-0.0827506	1.18062	1.33091	1.30234	-1.10774		Q9V9M7	-0.00957643	-1.14807	-0.109758	-0.754047	-1.61166	-1.36377	-1.64853		Q9V9M7	1.08052	1.28443	0.773557	-0.144419	-0.0220051	0.217367	-0.603568		Q9V9M7	0.26672	0.0852791	0.233107	-0.207864	0.260011	0.207162	-1.60218		Q9V9M7	0.364161	0.237841	0.357077	-0.0928687	0.423356	0.363463	-1.52363
Q9W4X7	NA	NA	NA	NA	NA	NA	NA		Q9W4X7	0.244574	-0.285316	-0.0204487	-0.414956	-0.863984	-0.700937	-0.393466		Q9W4X7	1.05315	1.30417	0.919402	-0.13831	-0.225042	0.15137	0.497367		Q9W4X7	0.519131	0.403213	0.438248	0.0470349	0.552744	0.264415	-1.73379		Q9W4X7	0.535081	0.471283	0.462421	0.0211847	0.563508	0.330546	-0.630775
A1ZA34	0.585059	0.590108	0.505381	1.61186	1.69817	1.65439	-0.814925		A1ZA34	NA	NA	NA	NA	NA	NA	NA		A1ZA34	NA	NA	NA	NA	NA	NA	NA		A1ZA34	NA	NA	NA	NA	NA	NA	NA		A1ZA34	NA	NA	NA	NA	NA	NA	NA
Q9VDU4	0.816562	0.521198	0.323858	1.37687	1.33228	1.18694	-0.288597		Q9VDU4	0.270353	0.440875	-0.0160462	0.267092	-3.87948e-05	-0.0715227	0.0931129		Q9VDU4	0.396332	0.425023	0.165881	-0.0227155	-0.148635	-0.0298608	0.197172		Q9VDU4	-0.0633857	-0.297754	-0.0355316	-0.270333	-0.431793	-0.589299	-0.290846		Q9VDU4	0.375456	0.251268	0.191582	0.177962	0.145483	-0.0788444	0.267371
A0A0B4KFZ9	0.351858	0.321086	-0.0599489	0.854393	0.795395	0.699559	-0.369841		A0A0B4KFZ9	0.0446309	-0.28572	-0.150342	-0.213628	-0.862204	-0.652136	-0.917161		A0A0B4KFZ9	0.743198	0.839326	0.583239	0.0882298	0.0830647	0.209411	-0.200861		A0A0B4KFZ9	0.165068	0.119977	0.802523	-0.117971	-0.0573765	-0.0758926	-0.856122		A0A0B4KFZ9	0.263537	0.217593	0.204198	-0.272266	0.166203	0.0582583	-1.47231
A0A0B4KGX1	NA	NA	NA	NA	NA	NA	NA		A0A0B4KGX1	-0.0261117	-0.051852	-0.159898	-0.00251212	-0.111333	-0.112405	-1.10132		A0A0B4KGX1	0.695908	0.879182	0.565091	0.12747	0.051889	0.214994	0.16865		A0A0B4KGX1	0.165578	0.0708196	0.273014	0.195355	0.139502	-0.0625109	-0.641708		A0A0B4KGX1	0.377605	0.307885	0.366793	0.107927	0.357121	0.222802	-0.542249
P45594	0.756479	0.60204	0.095199	0.862711	1.01701	0.960504	-0.330524		P45594	-0.0294838	0.0531414	-0.103669	0.0581594	-0.0953444	-0.285187	-0.613321		P45594	0.540013	0.598238	0.397283	0.024175	0.0989838	0.0997186	-0.252258		P45594	-0.072797	-0.205109	-0.048483	-0.288783	-0.0467414	-0.299849	-0.626346		P45594	0.232896	0.136698	0.204583	-0.00287838	0.249525	0.0494388	-1.2393
Q9U1L2	1.5017	1.22107	0.230678	1.39178	1.55287	1.49003	-1.14718		Q9U1L2	0.231527	0.397599	-0.000928366	0.28925	-0.200024	-0.289411	-0.670703		Q9U1L2	0.498353	0.612706	0.33798	0.378289	0.0768804	0.191286	-0.421954		Q9U1L2	-0.0109831	-0.268474	-0.00868662	-0.12312	-0.26816	-0.441086	-0.702329		Q9U1L2	0.320111	0.177418	0.544455	0.354825	0.440342	0.242913	-0.977932
Q9VY78	0.608223	0.450878	0.189148	0.750863	0.776882	0.787932	-0.340056		Q9VY78	-0.142901	-0.0195681	-0.289997	-0.103423	-0.404978	-0.503116	-0.812078		Q9VY78	0.481233	0.478351	0.301285	0.310334	0.0892498	0.216098	-0.507994		Q9VY78	-0.016583	-0.364688	-0.196641	-0.256154	-0.522963	-0.519662	-0.670393		Q9VY78	0.272309	0.138514	0.242521	0.190773	0.246949	-0.0208263	-0.982824
O61613	0.60018	0.576186	0.349856	1.0163	1.06315	1.05099	-0.420514		O61613	0.0271813	-0.136917	-0.2051	-0.170224	-0.47717	-0.625992	-1.10681		O61613	0.68039	0.806135	0.334613	0.231761	0.135073	0.210164	-0.405338		O61613	0.0904882	0.00128227	-0.00605889	-0.0291968	-0.0525713	-0.243306	-0.757758		O61613	0.477527	0.382445	0.277738	0.200587	0.363184	0.25568	-0.859773
Q9VJ86	1.01311	0.792741	0.012909	1.16512	1.20614	1.20951	0.865543		Q9VJ86	0.184049	0.196154	-0.0411163	0.467805	-0.154315	-0.322141	0.414271		Q9VJ86	0.396496	0.381842	0.222344	0.242405	-0.0825922	0.0568671	0.823369		Q9VJ86	-0.0227255	-0.0771353	-0.0987802	0.023509	-0.368245	-0.31182	0.224611		Q9VJ86	0.336661	0.17379	0.151444	0.16449	0.178158	0.0195943	0.0724748
Q9U9Q4	NA	NA	NA	NA	NA	NA	NA		Q9U9Q4	0.354972	-0.107846	-0.193471	-0.346172	-0.784093	-0.779019	-0.720266		Q9U9Q4	0.920105	1.06779	0.646026	0.0992299	0.0588324	0.297617	0.132938		Q9U9Q4	-0.107357	-0.324346	-0.149695	-0.426356	-0.482743	-0.528263	-0.4079		Q9U9Q4	0.559183	0.409938	0.229825	0.0180663	0.426992	0.109262	-0.895052
A0A0B4LG52	0.977195	0.80268	0.249677	0.950045	1.09554	1.05396	-0.901905		A0A0B4LG52	-0.148104	-0.591801	-0.0895819	-0.422274	-0.856782	-0.977732	-1.12518		A0A0B4LG52	0.802999	1.12658	0.872728	0.173322	0.060546	0.320154	-0.684861		A0A0B4LG52	0.0368983	-0.327053	-0.0480588	-0.0197092	-0.0653591	-0.248153	-1.16045		A0A0B4LG52	0.160045	0.0681101	0.418452	0.0733037	0.392511	0.32892	-1.6853
M9PB90	NA	NA	NA	NA	NA	NA	NA		M9PB90	0.125449	0.052894	-0.126537	0.0544303	-0.259863	-0.352138	-0.449616		M9PB90	0.598165	0.65966	0.398426	0.202977	0.0325318	0.210747	0.0392632		M9PB90	0.0568119	-0.125874	-0.0216393	-0.106834	-0.213509	-0.284756	-0.0691451		M9PB90	0.338321	0.188686	0.260256	0.205551	0.327536	0.0757443	-0.55897
Q9VJ04	NA	NA	NA	NA	NA	NA	NA		Q9VJ04	NA	NA	NA	NA	NA	NA	NA		Q9VJ04	1.34889	1.35401	1.17009	0.330201	0.14301	0.475113	0.699073		Q9VJ04	NA	NA	NA	NA	NA	NA	NA		Q9VJ04	0.326327	0.372118	0.672912	0.7228	0.76213	0.646912	-0.541662
Q27268	0.608746	0.272724	0.0417226	0.605077	0.68464	0.627185	-0.192263		Q27268	0.12852	0.18903	-0.119571	0.206181	-0.0284766	-0.105284	-0.331496		Q27268	0.400742	0.381302	0.153166	0.329887	0.193919	0.229283	-0.17779		Q27268	0.177935	-0.029864	0.00615686	0.035836	0.0174404	-0.259693	-0.792975		Q27268	0.31836	0.212007	0.1678	0.256045	0.240451	-0.0182454	-1.03464
Q9Y112	1.00632	0.8718	-0.285157	0.927555	1.01279	0.984194	0.459594		Q9Y112	0.0891301	0.63004	-0.157884	-0.115704	-0.472681	-0.347712	-0.0374397		Q9Y112	0.18837	0.32661	0.105351	0.211234	0.201564	0.357465	0.521876		Q9Y112	0.0127001	-0.0674917	0.0430033	-0.168746	-0.257202	-0.27072	0.146546		Q9Y112	0.38401	0.243589	0.138213	0.229265	0.253163	0.04008	-0.271335
A0A0B4K5Z8	0.772607	0.50759	0.171826	0.990412	1.0019	0.99122	0.0747322		A0A0B4K5Z8	0.23069	0.128679	-0.0808121	0.081921	-0.386118	-0.414171	-0.24223		A0A0B4K5Z8	0.437416	0.512839	0.101569	0.292329	0.17322	0.255427	0.0897176		A0A0B4K5Z8	0.219371	0.0523477	0.106983	0.04587	0.0817997	-0.130002	-0.199389		A0A0B4K5Z8	0.345843	0.208318	0.165023	0.145254	0.233262	0.0367055	-0.0481918
P13582	1.33508	1.51923	1.50484	0.913357	0.820706	0.925149	0.69469		P13582	NA	NA	NA	NA	NA	NA	NA		P13582	NA	NA	NA	NA	NA	NA	NA		P13582	0.389334	0.316507	0.376308	0.727227	0.81976	0.594613	0.238518		P13582	1.1235	0.991597	0.164411	0.196488	0.506855	0.258747	-0.00289956
Q9VLX0	NA	NA	NA	NA	NA	NA	NA		Q9VLX0	0.195341	0.198415	-0.0540551	0.260975	-0.141218	-0.286603	-0.51192		Q9VLX0	0.463211	0.3476	0.161993	0.169582	-0.0191138	-0.000202998	-0.886962		Q9VLX0	0.0635868	-0.0867913	-0.0572364	-0.0174787	-0.085654	-0.280647	-1.36134		Q9VLX0	0.0890062	-0.100809	-0.151098	0.00924495	-0.192891	-0.351294	-0.869176
A1Z7K8	NA	NA	NA	NA	NA	NA	NA		A1Z7K8	0.382885	-0.249714	0.16156	-0.407405	-0.755164	-0.670925	-0.388772		A1Z7K8	1.05011	1.39544	1.18281	0.143151	-0.0355009	0.221795	0.265195		A1Z7K8	0.582454	0.475461	0.495532	0.15137	0.501546	0.416656	-1.77744		A1Z7K8	0.743933	0.583273	0.510851	0.105654	0.538594	0.455503	-0.114891
Q9VFF0	0.455508	0.330485	-0.271847	0.462368	0.444288	0.476524	-0.444582		Q9VFF0	-0.0139443	0.198894	-0.196082	0.0675488	-0.306041	-0.470925	-0.734358		Q9VFF0	0.231038	0.40639	0.161378	0.126293	-0.0514037	0.0516107	-0.279524		Q9VFF0	-0.0124673	-0.103698	-0.0532475	-0.308728	-0.247264	-0.283887	-0.458273		Q9VFF0	0.282327	0.196914	-0.0203941	-0.0741445	0.0673957	-0.0196764	-0.739103
Q9VRP2	0.910547	0.664667	-0.119407	0.897465	0.989603	0.987927	0.0978511		Q9VRP2	0.210883	0.127948	-0.21091	-0.213454	-0.64548	-0.598087	-0.27513		Q9VRP2	0.527151	0.63217	0.117076	0.161664	0.0602596	0.122997	-0.195974		Q9VRP2	-0.0378361	-0.292656	-0.181574	-0.301112	-0.435797	-0.506232	-0.12968		Q9VRP2	0.480711	0.375939	0.242295	0.135918	0.342889	0.151972	-0.657499
P02283	0.0234267	-0.0651866	0.0158393	0.147057	0.14849	0.146126	-0.0211466		P02283	0.00637056	-0.109427	-0.0693741	-0.085051	-0.0847454	-0.0347317	-0.0631324		P02283	0.130084	0.0835508	0.0326373	-0.0369256	-0.00552344	0.0652351	0.0199152		P02283	0.0115753	-0.206628	1.27653	-0.0406349	-1.215	-0.192866	-0.256604		P02283	0.143933	0.0266196	0.232251	-0.235651	0.118762	-0.0082719	-1.10374
Q9Y0Y2	0.833923	0.639066	0.165526	0.999079	1.0535	0.987395	-0.387542		Q9Y0Y2	0.174068	0.360835	0.0584972	0.210467	-0.28356	-0.254054	-0.398896		Q9Y0Y2	0.458491	0.610426	0.263793	0.242113	0.0961588	0.158552	0.0226132		Q9Y0Y2	0.0570549	0.0755752	0.215542	-0.00926916	0.186496	0.0376355	-0.291499		Q9Y0Y2	0.273637	0.295489	0.225195	0.167897	0.271443	0.0920485	-0.277567
A0A0B4LFD9	1.08598	0.983986	0.548513	1.01953	1.22175	1.16209	0.223291		A0A0B4LFD9	-0.148823	-1.49373	-0.0522955	-0.793256	-1.59095	-1.38704	-1.26461		A0A0B4LFD9	1.59838	1.74678	1.52422	-0.669109	-0.621254	0.116196	-0.133986		A0A0B4LFD9	0.0343601	-0.182664	0.117384	-0.285172	0.0997427	0.0558241	-1.32798		A0A0B4LFD9	-0.0787709	-0.153636	0.213623	-0.272783	0.194455	0.177747	-1.69541
D1FYT3	1.07634	0.925534	0.586873	2.02199	2.14756	2.04237	1.77924		D1FYT3	0.411101	1.28549	0.0456838	-0.646935	-0.866604	-0.690717	0.946535		D1FYT3	0.41573	0.514925	0.0613205	0.5095	0.425951	0.647416	1.48858		D1FYT3	0.489067	0.275112	0.144389	-0.12365	0.131705	0.0750648	1.39678		D1FYT3	0.848318	0.511443	0.0253583	0.125847	0.389415	0.183802	0.910793
Q9W229	0.657471	0.553554	0.09042	0.681193	0.863249	0.852282	-0.851129		Q9W229	-0.129949	-0.9359	-0.013274	-0.683497	-1.31424	-1.31944	-1.52934		Q9W229	1.12234	1.32089	1.15684	-0.0391745	-0.0655777	0.292193	-0.481706		Q9W229	-0.0819186	-0.346573	-0.0962063	-0.356465	-0.0976615	-0.114561	-1.32065		Q9W229	-0.00738627	-0.104661	0.194781	-0.256553	0.189153	0.195043	-1.99127
M9PCQ1	0.693423	0.567033	0.176321	0.974598	0.958295	0.895773	0.204933		M9PCQ1	0.0657802	0.208187	-0.00131206	0.0948183	-0.123233	-0.134663	-0.494781		M9PCQ1	0.33933	0.429564	0.184016	0.205031	0.153466	0.122582	0.00530646		M9PCQ1	-0.0237871	-0.194544	0.0782003	-0.223455	-0.262374	-0.388682	-0.42431		M9PCQ1	0.223109	0.117587	0.243275	0.0677128	0.252048	0.0590352	-0.491386
Q9VUR3	1.17949	1.01995	0.305062	0.927195	1.10849	1.0572	-0.108598		Q9VUR3	0.270808	-0.109037	-0.0372491	-0.155786	-0.67557	-0.701465	-0.444013		Q9VUR3	0.635761	0.764076	0.386252	0.220932	0.105281	0.232472	0.0359519		Q9VUR3	-0.101262	-0.319351	-0.182246	-0.352776	-0.493634	-0.549364	-0.470975		Q9VUR3	0.601802	0.44766	0.208408	-0.00344528	0.336685	0.213753	-0.469145
Q9VXE3	NA	NA	NA	NA	NA	NA	NA		Q9VXE3	0.0685152	-0.133305	-0.036757	-0.269062	-0.576865	-0.462798	-0.197092		Q9VXE3	0.889292	1.0243	0.961028	0.354054	-0.0154457	0.461549	1.58717		Q9VXE3	NA	NA	NA	NA	NA	NA	NA		Q9VXE3	0.253759	0.192292	0.310271	0.0120048	0.305347	0.14123	-0.362774
Q9VB68	0.886563	0.852874	1.35673	1.8255	1.94574	1.87933	0.466011		Q9VB68	0.174057	0.580926	0.0488087	-0.115251	-0.251666	-0.222638	-0.387779		Q9VB68	0.429102	0.577754	0.331458	0.435047	0.388548	0.483772	0.00701181		Q9VB68	-0.0382801	-0.176295	0.0690228	-0.136128	-0.231325	-0.152943	-0.00331615		Q9VB68	0.749698	0.674653	0.437695	0.393429	0.420468	0.280081	-0.430307
P08120	0.739381	0.663006	0.371178	1.67288	1.6615	1.73577	0.331422		P08120	-0.0349763	0.191423	0.0575701	-0.34347	-0.734596	-0.730227	-0.438857		P08120	0.784548	0.879735	0.668188	1.43462	1.46355	1.50974	0.379619		P08120	0.0465918	0.0551788	0.116884	-0.105945	-0.109693	-0.119342	0.19283		P08120	0.405931	0.285509	0.071901	-0.0367223	0.159132	0.074255	-0.33601
Q9V3W7	NA	NA	NA	NA	NA	NA	NA		Q9V3W7	-0.0656655	-0.573208	-0.0301298	-0.426279	-0.914193	-0.721454	-0.571228		Q9V3W7	0.791763	1.03279	0.5905	0.159721	-0.0245903	0.14606	0.255567		Q9V3W7	0.205297	0.133713	0.261783	0.00287168	0.280413	0.0715615	-1.2721		Q9V3W7	0.266758	0.286708	0.298771	-0.00593432	0.371616	0.253722	-0.798472
Q9VHF0	0.931411	0.56107	0.374101	1.10596	1.22634	1.19325	0.724154		Q9VHF0	0.0271224	-0.0843883	-0.219793	0.00161338	-0.185059	-0.201334	-0.345089		Q9VHF0	0.529226	0.47278	0.311692	-0.1232	-0.136848	-0.0455862	-0.143941		Q9VHF0	-0.265216	-0.350947	-0.135625	-0.286956	-0.456592	-0.550193	-0.127008		Q9VHF0	0.319883	0.265736	0.272441	0.149409	0.314586	0.0754823	-0.863877
Q9VF87	NA	NA	NA	NA	NA	NA	NA		Q9VF87	0.0855012	-0.374922	-0.00713355	-0.392837	-0.855421	-0.748604	-0.361423		Q9VF87	0.853348	1.17174	0.712775	0.054341	0.0201722	0.207461	0.417342		Q9VF87	0.451603	0.338521	0.252285	-0.101286	0.281491	0.177355	-0.699294		Q9VF87	0.370077	0.284596	0.264355	-0.0230292	0.279099	0.132546	-0.529644
M9MS76	1.05237	0.843017	0.204955	0.965936	1.07617	1.05513	-0.112835		M9MS76	-0.120612	-0.293137	-0.246639	-0.178076	-0.611961	-0.902756	-0.467158		M9MS76	0.624338	0.851559	0.455287	0.087921	-0.1573	0.0802079	0.284392		M9MS76	0.158871	0.0312604	0.061562	0.0478391	0.223717	-0.0890043	-0.961211		M9MS76	0.302178	0.153219	0.188484	0.171475	0.347706	0.0256539	-0.655608
Q9VPA7	NA	NA	NA	NA	NA	NA	NA		Q9VPA7	-0.0970181	-0.271473	-0.25252	-0.125755	-0.620095	-0.925217	-0.732681		Q9VPA7	0.619261	0.833782	0.42494	0.106514	-0.150457	0.0856122	0.173691		Q9VPA7	0.258839	0.129602	0.130795	0.156205	0.365668	0.0208465	-0.851721		Q9VPA7	0.166343	0.0426707	0.0606158	0.0379757	0.189947	-0.098301	-1.07478
Q9VW19	NA	NA	NA	NA	NA	NA	NA		Q9VW19	NA	NA	NA	NA	NA	NA	NA		Q9VW19	0.439566	0.573111	0.480611	1.37745	1.42786	1.42537	0.513606		Q9VW19	NA	NA	NA	NA	NA	NA	NA		Q9VW19	0.819487	0.698374	0.102791	0.0610983	0.159186	0.0761514	-0.0681518
Q9W171	1.01498	0.798478	0.205138	0.873456	0.820257	0.843427	0.0223459		Q9W171	-0.0100335	0.0920882	-0.0547226	0.250841	-0.154667	-0.326237	-0.364045		Q9W171	0.476518	0.699959	0.493904	0.183592	-0.000397811	0.241138	-0.182336		Q9W171	0.0471203	-0.145252	0.12663	-0.00780132	-0.00288093	-0.108373	-0.616974		Q9W171	0.21106	0.0451673	0.278864	0.0720588	0.222152	0.122719	-0.865777
A1Z9M5	NA	NA	NA	NA	NA	NA	NA		A1Z9M5	0.117587	-0.128374	0.10184	-0.337745	-0.882738	-0.594362	0.759661		A1Z9M5	0.548972	0.590725	0.515579	0.29455	-0.0772912	0.363276	1.76274		A1Z9M5	0.589385	0.541916	0.468029	0.0722453	0.414756	0.333547	1.41072		A1Z9M5	0.552266	0.46253	0.417752	0.243509	0.466768	0.286338	-0.279125
A1Z910	0.735715	0.635046	0.397595	1.57478	1.70019	1.58245	0.526393		A1Z910	NA	NA	NA	NA	NA	NA	NA		A1Z910	0.452076	0.524882	0.341889	0.60413	0.532682	0.654591	0.412439		A1Z910	NA	NA	NA	NA	NA	NA	NA		A1Z910	NA	NA	NA	NA	NA	NA	NA
Q0E9B6	1.38045	1.20062	0.75582	1.31339	1.58389	1.53054	0.31881		Q0E9B6	-0.160031	-1.73548	-0.0626028	-0.828169	-2.03211	-1.57107	-1.47646		Q0E9B6	1.68653	1.93134	1.73654	-0.315118	-0.386431	0.355185	0.298535		Q0E9B6	0.102364	-0.090229	0.285269	-0.204596	0.255456	0.153475	-1.10134		Q0E9B6	0.0471138	-0.0417355	0.285454	-0.226601	0.291198	0.200168	-1.35713
P17704	1.01064	0.97103	0.441654	1.00038	1.17807	1.13151	-0.155265		P17704	0.0642952	-0.508404	-0.0239391	-0.36279	-1.09072	-1.09456	-1.49718		P17704	0.822301	1.17032	0.816908	0.227887	0.00845652	0.283788	-0.369088		P17704	0.393279	0.23025	0.496543	0.0693983	0.442331	0.366968	-1.2256		P17704	0.481296	0.362264	0.626856	0.109437	0.655942	0.535397	-1.75179
Q9VI25	1.05973	0.730301	0.147676	0.949678	0.984756	0.953959	-0.42225		Q9VI25	0.120847	0.2401	-0.171718	0.0644898	-0.222812	-0.243214	-0.289911		Q9VI25	0.291287	0.433741	0.0245094	0.351014	0.186619	0.266897	-0.43547		Q9VI25	0.140879	-0.0910947	-0.0471613	-0.0900302	-0.119412	-0.318142	-0.48006		Q9VI25	0.369374	0.234512	0.140991	0.120032	0.291582	0.0185581	-0.263685
Q9VY04	1.62626	1.5526	1.46073	0.786646	0.780367	0.864514	0.678491		Q9VY04	NA	NA	NA	NA	NA	NA	NA		Q9VY04	NA	NA	NA	NA	NA	NA	NA		Q9VY04	0.571473	0.797191	0.917967	-0.0964263	-0.575211	-0.245222	-0.181252		Q9VY04	NA	NA	NA	NA	NA	NA	NA
O02649	0.138688	0.0788561	0.0796074	0.119021	0.145204	0.140682	0.194519		O02649	0.0659851	0.0949426	0.0396855	0.00659733	0.04474	0.0218132	0.537742		O02649	0.0805861	0.0579614	0.0613277	0.023027	0.0743561	0.0725286	0.552452		O02649	-0.00723504	-0.265203	0.165471	-0.17286	-0.416945	-0.297539	0.926814		O02649	0.209432	0.0309408	-0.0751816	0.00530658	-0.113804	-0.174102	-0.810144
Q9VMN5	NA	NA	NA	NA	NA	NA	NA		Q9VMN5	-0.0319933	0.019425	-0.058626	-0.109687	0.0776252	0.0306008	0.0270988		Q9VMN5	0.00399225	0.0413785	-0.0275541	-0.11383	0.0862137	0.0435353	0.0216795		Q9VMN5	NA	NA	NA	NA	NA	NA	NA		Q9VMN5	NA	NA	NA	NA	NA	NA	NA
Q9VUG1	NA	NA	NA	NA	NA	NA	NA		Q9VUG1	NA	NA	NA	NA	NA	NA	NA		Q9VUG1	1.21922	1.21727	0.930194	0.201126	0.0270574	0.143985	0.405824		Q9VUG1	NA	NA	NA	NA	NA	NA	NA		Q9VUG1	NA	NA	NA	NA	NA	NA	NA
Q9W3N9	NA	NA	NA	NA	NA	NA	NA		Q9W3N9	0.140805	0.00512956	-0.231985	0.185368	-0.26565	-0.544185	-0.0813789		Q9W3N9	0.573589	0.48514	0.224599	-0.149454	-0.323544	-0.211204	0.08415		Q9W3N9	-0.0830652	-0.295938	-0.207595	-0.187037	-0.246164	-0.408849	-0.589151		Q9W3N9	0.145904	-0.00252628	0.0186104	0.0816323	0.0854546	-0.097157	-0.995396
Q7K5K3	0.62269	0.628244	0.548534	1.06276	1.00288	0.961974	0.226129		Q7K5K3	0.164409	0.232213	-0.0684311	0.155881	-0.202266	-0.184309	-0.377274		Q7K5K3	0.568508	0.591594	0.313617	0.264658	0.00368249	0.12088	-0.0436222		Q7K5K3	0.00462349	-0.13117	-0.0582556	-0.0945164	-0.309927	-0.461057	0.065118		Q7K5K3	0.145916	0.0498971	0.0486519	0.0416956	0.0646436	-0.132082	-0.556294
Q9V597	0.996974	0.774432	0.353266	0.741341	0.859089	0.868715	0.678896		Q9V597	-0.301527	-1.0508	0.0169299	-0.78567	-1.52405	-1.2707	-0.806573		Q9V597	1.19853	1.59709	1.35213	0.14539	0.0228712	0.426025	0.602736		Q9V597	0.144799	-0.015373	0.453696	-0.191584	0.391472	0.339429	-0.451508		Q9V597	0.0248451	-0.0233079	0.428665	-0.1162	0.400615	0.402923	-0.902541
Q9VMZ9	0.94358	0.733118	0.646473	1.37768	1.41575	1.37988	0.658359		Q9VMZ9	NA	NA	NA	NA	NA	NA	NA		Q9VMZ9	0.455824	0.606934	0.493224	1.49008	1.5951	1.65701	0.423112		Q9VMZ9	NA	NA	NA	NA	NA	NA	NA		Q9VMZ9	NA	NA	NA	NA	NA	NA	NA
Q9VRD4	0.534388	0.657587	0.163272	0.937131	1.06126	1.12772	-0.130279		Q9VRD4	0.0706761	0.220567	0.0103977	0.399855	0.210159	-0.17089	0.222341		Q9VRD4	0.489424	0.507783	0.309471	0.260672	0.201895	0.262474	0.317763		Q9VRD4	-0.0676917	-0.0539635	0.119113	-0.154653	-0.219314	-0.410871	-0.0836189		Q9VRD4	0.231653	0.19003	0.342525	0.34431	0.283578	0.121743	0.0303481
Q9V470	NA	NA	NA	NA	NA	NA	NA		Q9V470	0.377785	0.23237	-0.0145606	0.309195	-0.0805646	-0.425843	-0.359528		Q9V470	0.822165	0.563121	0.25922	0.0836992	-0.130054	-0.0939448	-0.172103		Q9V470	-0.0349633	-0.244489	0.214252	-0.0896978	-0.316447	-0.544226	-0.532708		Q9V470	0.121733	-0.115442	0.0314238	0.0859579	-0.0612496	-0.360869	-0.512328
A0A0B4KFR6	NA	NA	NA	NA	NA	NA	NA		A0A0B4KFR6	0.175224	-0.107709	-0.193428	-0.0597045	-0.627004	-0.541689	-0.75504		A0A0B4KFR6	0.717473	0.833488	0.401651	0.154758	-0.0269643	0.179079	-0.224161		A0A0B4KFR6	0.109077	0.0180315	0.127968	0.00519638	0.0148921	-0.116831	-0.722881		A0A0B4KFR6	0.344721	0.198564	0.150259	-0.0137369	0.190583	0.0599661	-0.292928
Q961T9	0.794552	0.621337	0.427051	1.15924	1.30762	1.21985	1.3776		Q961T9	0.13169	0.220144	-0.142231	-0.0956445	-0.550582	-0.200656	1.1515		Q961T9	0.855725	0.9294	0.850773	0.201618	0.110972	0.345912	1.43644		Q961T9	-0.103016	-0.288121	-0.125849	-0.290598	-0.512972	-0.173597	1.27344		Q961T9	0.306772	0.212303	0.0934224	0.069871	0.244158	0.125988	0.376902
D1Z3A1	0.399291	0.219289	-0.495754	0.824968	0.851493	0.800965	-0.730505		D1Z3A1	0.137783	0.0432049	-0.187832	-0.404925	-0.763726	-0.760244	-0.565086		D1Z3A1	0.309282	0.54272	0.0355841	-0.0761956	-0.159768	-0.0379361	-0.711144		D1Z3A1	0.0670927	-0.190196	-0.147318	-0.33479	-0.110635	-0.288234	-0.844836		D1Z3A1	0.355977	0.200884	0.168813	0.049788	0.290929	0.0991507	-1.35417
Q24186	0.5167	0.384889	0.16023	0.612702	0.720124	0.691872	0.120117		Q24186	-0.0504392	-0.35399	-0.138895	-0.252258	-0.634254	-0.648935	-0.482339		Q24186	0.709255	1.00326	0.717222	0.192294	0.072025	0.245084	0.0676516		Q24186	0.063825	-0.0842813	0.162597	-0.0954655	0.109714	0.0205134	-0.290499		Q24186	0.304234	0.202113	0.438419	0.10319	0.512205	0.367029	-0.869759
A0A0U1RVK6	0.821259	0.792287	0.604134	1.4164	1.49174	1.41943	-0.0455393		A0A0U1RVK6	0.124145	0.261708	-0.15244	-0.113793	-0.362207	-0.376961	-0.30585		A0A0U1RVK6	0.623305	0.611808	0.323818	0.303678	0.139497	0.276598	-0.758382		A0A0U1RVK6	-0.0751894	-0.231416	-0.155251	-0.240173	-0.333244	-0.394915	-0.304344		A0A0U1RVK6	0.329316	0.170232	0.282479	0.357794	0.414402	0.131465	-1.85335
O02195	0.701643	0.664224	0.445854	0.975757	1.00882	1.02424	1.33341		O02195	0.189252	0.135605	-0.0832446	0.131627	-0.0286833	-0.0524539	-0.274708		O02195	0.522779	0.589386	0.398376	0.203316	0.10067	0.216216	0.406687		O02195	0.00214927	-0.157196	-0.0304374	-0.15963	-0.246889	-0.262752	-0.0569348		O02195	0.506116	0.383564	0.251506	0.23629	0.328772	0.124783	-0.305769
A0A0B4KEY5	1.40368	1.06141	-0.0453927	1.47836	1.60494	1.48933	-0.0634956		A0A0B4KEY5	0.207973	0.445835	-0.201848	-0.150494	-0.614825	-0.658453	-0.333956		A0A0B4KEY5	0.607185	0.872553	0.44335	0.456658	0.249362	0.457036	0.317662		A0A0B4KEY5	-0.0289546	-0.342113	-0.208235	-0.331714	-0.382802	-0.587121	-0.536312		A0A0B4KEY5	0.325363	0.200876	-0.00578282	-0.133023	0.182058	-0.0963544	-0.396685
Q9VBI2	1.16682	0.930035	0.254819	1.0549	1.23829	1.22956	0.0422651		Q9VBI2	0.0604005	0.0194596	-0.111443	-0.0197406	-0.405568	-0.43352	-0.479407		Q9VBI2	0.880495	1.02941	0.854944	0.106909	-0.156467	0.136773	-0.000420106		Q9VBI2	-0.107987	-0.286889	0.0927328	-0.213898	-0.358035	-0.416939	-0.0765657		Q9VBI2	0.443412	0.331225	0.442119	0.303721	0.426278	0.248591	-0.7415
Q9VSU6	0.85717	0.781069	0.479931	1.15184	1.2193	1.27037	0.213704		Q9VSU6	0.00706683	0.119675	-0.0363609	0.00787967	-0.20678	-0.224381	-0.563703		Q9VSU6	0.710875	0.817998	0.601357	0.172371	0.00428976	0.158262	0.0783644		Q9VSU6	-0.000229077	-0.119002	0.0133639	-0.154505	-0.0885853	-0.223993	-0.157939		Q9VSU6	0.335338	0.176015	0.221847	0.189943	0.283605	0.038542	-0.530661
Q8MLS2	0.806239	0.701361	0.402081	1.05274	1.06255	1.02609	0.380532		Q8MLS2	0.0662882	0.170718	-0.1191	-0.0448363	-0.429949	-0.483063	-0.00277931		Q8MLS2	0.49048	0.593639	0.262749	0.177395	0.1267	0.191425	0.325958		Q8MLS2	0.0865604	0.0169428	0.0554447	-0.0324199	-0.0085343	-0.174087	-0.0224689		Q8MLS2	0.390818	0.245262	0.33956	0.313623	0.410242	0.176995	-0.016271
Q9VBX3	NA	NA	NA	NA	NA	NA	NA		Q9VBX3	0.666407	0.140276	-0.335354	-0.568332	-0.946921	-0.824949	-0.298821		Q9VBX3	-0.0337806	0.0546719	0.948632	-1.02131	-0.483013	-0.726595	-0.253448		Q9VBX3	0.76258	0.564088	0.298713	0.0707351	0.702074	0.289018	NA		Q9VBX3	0.829531	0.724142	0.427743	0.198225	0.770655	0.388584	0.28939
C9QP21	0.742228	0.547974	0.36074	1.57145	1.68236	1.60004	0.875864		C9QP21	NA	NA	NA	NA	NA	NA	NA		C9QP21	0.333225	0.387171	0.253956	0.103164	0.114537	0.231212	1.04724		C9QP21	NA	NA	NA	NA	NA	NA	NA		C9QP21	0.256125	0.170443	0.10045	0.607705	0.203194	0.172479	0.575031
Q03334	1.20452	0.960047	-0.0880232	1.27937	1.47129	1.4267	0.274224		Q03334	0.166183	-0.673869	0.0174471	-0.7388	-1.921	-1.50271	-1.39456		Q03334	0.987307	1.47496	0.832254	-0.0234409	0.0566951	0.34794	-0.291182		Q03334	0.371014	0.202022	0.186657	-0.346826	0.28336	0.218368	-1.06966		Q03334	0.478749	0.359047	0.33019	-0.213169	0.435569	0.380788	-1.23119
Q9VZ64	0.632915	0.540238	0.113357	0.982506	1.09201	1.09282	-0.0286339		Q9VZ64	0.0274359	-0.0565871	-0.0907499	-0.109596	-0.517964	-0.6689	-0.960684		Q9VZ64	0.66719	0.808452	0.511844	0.216053	0.0666537	0.177681	-0.190379		Q9VZ64	0.277646	0.166386	0.259178	0.158408	0.348133	0.176023	-1.13458		Q9VZ64	0.343746	0.231793	0.360916	0.227423	0.428764	0.246714	-1.32459
P36188-3	0.530898	0.550148	0.121332	0.70471	0.828649	0.810626	-0.272308		P36188-3	-0.0115309	0.126244	-0.034496	-0.277244	-0.331138	-0.353775	-0.624443		P36188-3	1.13911	1.25369	1.16595	0.0604651	-0.184486	0.168427	0.222557		P36188-3	0.053835	-0.05742	-0.0874571	-0.250499	0.100195	-0.263177	-0.344729		P36188-3	0.383668	0.250707	0.0993244	0.0323284	0.277123	-0.0324875	-0.0809277
Q7K4Q9	1.15725	0.851959	0.332935	1.13869	1.23472	1.16408	0.414416		Q7K4Q9	0.0945094	0.0775927	-0.181016	0.116514	-0.117721	-0.310684	-0.43691		Q7K4Q9	0.627117	0.605925	0.347004	0.205278	0.0614036	0.163602	0.0124214		Q7K4Q9	-0.0390667	-0.243449	-0.0991098	-0.209086	-0.290585	-0.419143	-0.557933		Q7K4Q9	0.283386	0.15763	0.143616	0.172021	0.207217	-0.0471493	-0.525486
A1Z8U0	1.15524	0.168627	0.139925	0.587297	0.603054	0.540783	0.110904		A1Z8U0	0.0441571	-0.0115344	0.0162037	-0.0184872	-0.160094	-0.158624	-0.130242		A1Z8U0	0.26715	0.469702	0.739081	0.0503226	-0.239592	-0.0831926	-0.462086		A1Z8U0	0.144463	0.0617975	0.161862	-0.0456738	-0.00246814	-0.150974	-0.505316		A1Z8U0	0.333971	0.266555	0.267955	0.104089	0.252102	0.156073	0.0161467
A8JR25	1.46845	1.55818	1.53711	1.38755	1.48806	1.42201	0.291099		A8JR25	0.835531	0.810729	0.8732	0.0302189	-0.69884	-0.156497	0.0297399		A8JR25	NA	NA	NA	NA	NA	NA	NA		A8JR25	0.555892	0.446796	0.819953	0.746735	0.872594	0.732061	-1.18348		A8JR25	0.530865	0.445026	0.803748	0.760073	0.84305	0.739594	0.0520637
Q9VB10	0.730997	0.972902	0.358727	1.16114	1.13508	1.09536	-0.375385		Q9VB10	0.188032	0.0979998	-0.0951195	0.272813	-0.0491905	-0.155746	-0.345013		Q9VB10	0.494632	0.486845	0.324046	0.304376	0.0362173	0.131022	-0.277399		Q9VB10	0.0458786	0.110722	-0.0413602	-0.0632604	-0.244733	-0.338821	-0.483211		Q9VB10	0.158851	0.116323	0.0206277	0.0247566	0.0506851	-0.113184	-0.593438
Q7K533	0.579132	0.704787	0.636128	0.723604	0.800234	0.690344	0.43808		Q7K533	0.613759	0.416553	0.165735	-0.135841	-0.498809	-0.415382	-0.0648395		Q7K533	0.83418	0.93713	0.479696	0.112114	0.0838997	0.145529	0.44581		Q7K533	0.52218	0.535826	0.094463	-0.128676	0.433889	0.401623	-0.554349		Q7K533	0.570357	0.497605	0.162098	-0.00157704	0.497141	0.313759	-0.255374
Q9V3D4	0.918966	0.890938	0.714052	1.67281	1.75341	1.6553	-0.398627		Q9V3D4	0.414633	0.703858	0.344004	-0.320292	-0.531809	-0.35793	-0.447533		Q9V3D4	0.673223	0.815712	0.615416	1.05932	1.0836	1.09781	-0.0275255		Q9V3D4	0.0397331	-0.194091	-0.0657071	-0.258579	-0.505206	-0.425201	0.388206		Q9V3D4	0.525173	0.388594	0.234368	0.250972	0.382556	0.215632	-0.493119
A0A0B4KH28	NA	NA	NA	NA	NA	NA	NA		A0A0B4KH28	-0.117446	-0.446605	-0.0662592	-0.523155	-1.00893	-0.729106	-0.431606		A0A0B4KH28	0.529185	0.758813	0.599568	-0.0478557	-0.022106	0.11408	0.193519		A0A0B4KH28	-0.32799	-0.241326	-0.430141	-0.5963	-0.739237	-0.705077	-0.774292		A0A0B4KH28	0.55072	0.464681	0.366048	-0.0583141	0.363219	0.317384	-0.387308
Q9VM69	NA	NA	NA	NA	NA	NA	NA		Q9VM69	0.0884804	-0.255858	-0.0347427	-0.236661	-0.728883	-0.634476	-0.664371		Q9VM69	0.374183	0.554698	0.284209	0.175589	-0.295026	-0.12073	0.524771		Q9VM69	0.245802	0.110214	0.178397	-0.067589	0.216465	0.0690244	-0.98407		Q9VM69	0.416793	0.356762	0.350463	0.0818857	0.401206	0.274429	-0.811715
O18404	0.844374	0.854618	0.344458	1.24251	1.26517	1.15228	-1.12162		O18404	0.218811	0.0875925	-0.145477	0.158625	-0.227063	-0.283653	0.0887994		O18404	0.533893	0.532578	0.266259	0.211951	-0.0941467	0.0327825	0.0932022		O18404	0.18347	0.00120718	0.0289468	-0.000553578	0.0635242	-0.0649072	-0.210732		O18404	0.25196	0.0914926	0.0961844	0.0933299	0.146531	-0.0403303	-0.620068
Q9VE00	NA	NA	NA	NA	NA	NA	NA		Q9VE00	-0.0439447	-0.172241	-0.155517	-0.139739	-0.308659	-0.373634	-0.375237		Q9VE00	0.325451	0.459655	0.290323	0.13462	0.0636303	0.194304	0.498432		Q9VE00	-0.158951	-0.0848024	-0.0248566	-0.186178	-0.333396	-0.388466	-0.64092		Q9VE00	0.150211	0.0211476	-0.106714	-0.210202	-0.181143	-0.287592	0.229014
Q9VTP4	0.48284	0.356195	0.0897087	0.828529	0.926262	0.871618	0.120076		Q9VTP4	0.0115904	-0.260702	-0.179664	-0.269502	-0.50501	-0.537556	-0.553374		Q9VTP4	0.525937	0.687862	0.394469	0.082284	0.0590853	0.0970522	-0.205402		Q9VTP4	0.0890201	-0.0463341	0.0355893	-0.155677	0.0537931	-0.15875	-1.03171		Q9VTP4	0.361139	0.2476	0.341672	0.0637777	0.428262	0.23688	-1.62384
Q9VJ28	0.85599	0.665475	0.17858	0.998721	1.04885	0.979286	0.206776		Q9VJ28	0.186892	0.014499	-0.0250673	0.0781757	-0.218714	-0.263418	-0.187135		Q9VJ28	0.465867	0.365919	0.172015	0.1707	0.04718	0.0492571	-0.00453901		Q9VJ28	0.00415287	-0.226044	-0.211777	-0.14321	-0.341223	-0.478175	-0.453637		Q9VJ28	0.157955	-0.0645329	-0.0833374	-0.0102495	0.0987748	-0.165488	-0.945081
Q9W1V3	1.01763	0.888445	0.14154	1.01669	1.17637	1.07437	0.0585618		Q9W1V3	0.068197	-0.573311	-0.135118	-0.291581	-0.969406	-0.913407	-0.56114		Q9W1V3	1.02315	1.21386	0.86149	0.106394	-0.0483482	0.185579	0.490758		Q9W1V3	0.0904832	-0.0822576	0.26048	0.491361	0.205954	-0.0501431	-0.52951		Q9W1V3	0.191245	0.111417	0.159493	-0.033602	0.277473	0.0755611	-0.455799
Q9VDE2	NA	NA	NA	NA	NA	NA	NA		Q9VDE2	-0.0182165	-0.0564433	-0.0118231	-0.210047	-0.499107	-0.644674	-0.892897		Q9VDE2	0.475266	0.551559	0.400084	0.405241	0.0846512	0.197376	0.486738		Q9VDE2	0.0721052	-0.0523088	0.151705	0.105972	0.0731695	-0.0589356	0.0175474		Q9VDE2	0.26869	0.144815	0.344932	0.396974	0.397687	0.189783	-0.505051
Q9W5B4	1.03293	1.02709	1.03997	1.65522	1.74876	1.68449	1.47403		Q9W5B4	0.182014	0.425477	0.149237	0.0903563	-0.202128	0.0442394	1.68971		Q9W5B4	0.530013	0.625149	0.389768	0.986193	0.994799	1.24348	1.66197		Q9W5B4	0.00254278	0.244499	0.283398	0.0662199	0.105617	0.137068	2.04647		Q9W5B4	0.501234	0.472415	0.276449	0.237654	0.381689	0.289052	1.54475
A8Y560	0.870494	0.768802	0.0435026	1.01859	1.22716	1.19566	-0.946947		A8Y560	-0.0906527	-1.22482	-0.133656	-0.875392	-1.83578	-1.65702	-1.14812		A8Y560	1.26704	1.42934	1.0616	-0.154517	-0.00659838	0.358086	0.151864		A8Y560	0.0213492	-0.194725	-0.00493987	-0.30831	-0.00443632	-0.0681653	-0.838186		A8Y560	0.236672	0.145867	0.223916	-0.248356	0.285824	0.248625	-1.4605
A1Z7X8	NA	NA	NA	NA	NA	NA	NA		A1Z7X8	0.0645978	-0.0515485	-0.136425	-0.0233515	-0.18946	-0.260107	-0.658832		A1Z7X8	0.567304	0.611942	0.385588	0.142004	0.0444813	0.115006	-0.488279		A1Z7X8	-0.0321783	-0.188612	-0.027461	-0.160715	-0.26568	-0.481894	-0.589645		A1Z7X8	0.243722	0.107289	0.233277	0.179169	0.213096	-0.0087395	-1.42723
Q961N0	NA	NA	NA	NA	NA	NA	NA		Q961N0	0.216383	0.237616	-0.129926	0.0768709	-0.312478	-0.432993	-0.648943		Q961N0	0.610402	0.658206	0.330793	0.245928	0.0713547	0.193712	0.0105069		Q961N0	0.125555	-0.0395462	0.0877768	0.103429	-0.000149168	-0.212048	-0.94591		Q961N0	0.473821	0.300659	0.473573	0.381261	0.451107	0.215902	-0.563247
Q9VEB1	0.607057	0.424416	0.276185	0.622127	0.443265	0.641193	2.35496		Q9VEB1	-0.00847813	0.194822	-0.00386845	-0.0406475	-0.12512	0.0304848	1.14975		Q9VEB1	0.0802518	0.215056	0.0517243	0.100691	0.0512338	0.0594859	1.29913		Q9VEB1	0.301945	-0.144314	0.0168754	0.00430937	-0.344226	-0.121035	1.28221		Q9VEB1	0.196844	0.142917	0.116977	0.181524	0.051464	0.0277644	1.21138
Q9VQX4-2	1.02505	0.876821	0.56876	0.932808	0.933437	0.893642	0.33389		Q9VQX4-2	0.0193576	-0.230038	-0.219246	-0.0633475	-0.502901	-0.682169	-0.948124		Q9VQX4-2	0.780496	0.86373	0.566452	0.296982	0.0863399	0.284746	-0.218955		Q9VQX4-2	0.193994	0.0256089	0.184176	0.105391	0.055466	-0.103997	-0.48749		Q9VQX4-2	0.231321	0.215822	0.226141	0.0945404	0.32217	0.0531967	-1.00357
M9PG22	0.627927	0.536295	0.0965562	0.973471	1.06575	1.01323	-0.086476		M9PG22	0.131625	0.388294	-0.0311024	0.13898	-0.0212283	-0.0590463	-0.0416649		M9PG22	0.242614	0.242854	0.0428548	0.0935855	0.0299402	0.110081	-0.107978		M9PG22	-0.0935094	-0.164633	-0.00108266	-0.354591	-0.516361	-0.605386	-0.328934		M9PG22	0.37984	0.285878	0.220936	0.354388	0.221379	-0.0325415	-0.815832
L0MNA8	0.666007	0.502904	0.412887	1.12329	1.20705	1.16205	-0.711238		L0MNA8	0.28606	0.499328	-0.0464063	0.429103	0.0361468	0.0188276	-0.277785		L0MNA8	0.703351	0.572195	0.189862	0.343083	0.0819295	0.386983	0.654766		L0MNA8	0.0675078	-0.238428	0.0297323	-0.234305	-0.651122	-0.485382	0.353577		L0MNA8	0.526584	0.345806	0.38279	0.474716	0.392443	0.0547754	0.133244
Q9VRU1	0.377556	0.40107	-0.0557749	0.866613	0.955862	0.903486	0.244882		Q9VRU1	0.137218	0.497155	0.0126295	-0.223744	-0.48034	-0.264495	-0.188236		Q9VRU1	0.31455	0.540068	0.328622	0.134506	0.0669454	0.227864	0.475263		Q9VRU1	0.320856	0.211432	0.146889	-0.0515196	0.136002	0.00760865	0.0474626		Q9VRU1	0.731802	0.676503	0.0996789	0.0746765	0.291666	0.237291	-0.271261
Q9V3A8	1.65295	1.47808	1.31227	1.45658	1.52447	1.50806	0.664704		Q9V3A8	NA	NA	NA	NA	NA	NA	NA		Q9V3A8	0.88498	0.800904	0.657728	0.290349	0.150521	0.345563	0.0757359		Q9V3A8	0.0918167	-0.0895708	0.166396	-0.113686	-0.506736	-0.433473	0.0415197		Q9V3A8	NA	NA	NA	NA	NA	NA	NA
Q9VKW5	0.733144	0.473543	0.198696	0.983051	1.0147	0.993479	1.24748		Q9VKW5	0.0918125	0.262639	-0.00922854	0.0725176	-0.138565	-0.0393238	-0.322075		Q9VKW5	0.373836	0.48608	0.18431	0.34213	0.0799169	0.182489	0.0383467		Q9VKW5	-0.0168612	-0.144953	-0.0941931	-0.115154	-0.297978	-0.379353	-0.324927		Q9VKW5	0.410583	0.302963	0.267034	0.289691	0.352027	0.183825	0.106516
Q9VAM2	0.882798	0.801415	0.615697	1.39606	1.37266	1.36879	0.165593		Q9VAM2	NA	NA	NA	NA	NA	NA	NA		Q9VAM2	1.01289	1.06348	0.895617	0.255959	0.145043	0.345282	0.193577		Q9VAM2	NA	NA	NA	NA	NA	NA	NA		Q9VAM2	NA	NA	NA	NA	NA	NA	NA
Q0KI00	NA	NA	NA	NA	NA	NA	NA		Q0KI00	0.468403	0.400312	0.467644	0.0237039	-0.519405	-0.302206	-0.649624		Q0KI00	NA	NA	NA	NA	NA	NA	NA		Q0KI00	NA	NA	NA	NA	NA	NA	NA		Q0KI00	0.772179	0.605279	0.355315	0.31553	0.403035	0.241978	0.0428484
Q7JX94	0.965193	0.83207	0.635224	2.03876	2.13992	2.08428	0.773134		Q7JX94	NA	NA	NA	NA	NA	NA	NA		Q7JX94	0.933583	0.996501	0.756055	0.47971	0.261976	0.412625	0.277391		Q7JX94	NA	NA	NA	NA	NA	NA	NA		Q7JX94	NA	NA	NA	NA	NA	NA	NA
Q7KVX1	0.697564	0.608025	0.0839139	0.955566	0.966676	0.931805	-0.0536727		Q7KVX1	0.0874004	0.551588	-0.1505	0.128868	-0.156135	0.189747	-0.170954		Q7KVX1	0.560167	0.604121	0.225123	0.251315	0.0584696	0.366728	-0.0126104		Q7KVX1	-0.011721	0.00522506	-0.215874	-0.179328	-0.304314	-0.168749	-0.251341		Q7KVX1	0.120549	0.00489742	-0.0694449	-0.00735157	0.0176374	-0.143406	-0.408506
O77436	1.1273	0.900124	0.436957	0.999813	1.03438	1.00882	0.306201		O77436	0.140659	0.0500328	-0.0781509	0.290016	-0.146104	-0.241474	-0.151659		O77436	0.643841	0.677279	0.366687	0.276107	0.0534134	0.239277	-0.246251		O77436	0.122866	-0.105849	0.0246435	-0.0267062	-0.0218646	-0.192957	-0.705671		O77436	0.251247	0.129793	0.262654	0.242187	0.279535	0.0771813	-0.83004
C0HKA0	1.06991	0.717645	0.0993809	1.09963	0.981051	0.822158	0.213898		C0HKA0	0.186478	-0.431176	-0.129515	-0.325594	-0.77129	-0.831282	-0.665856		C0HKA0	1.15329	1.25121	0.85447	0.0618782	-0.0572993	0.118866	0.0986177		C0HKA0	0.281675	0.153541	0.0793848	-0.176627	0.181439	0.0936868	-0.854858		C0HKA0	0.401519	0.351743	0.304155	-0.00242114	0.393087	0.31615	-0.91917
Q9VPY9	0.493641	0.58196	0.129129	1.0383	1.17395	1.20852	-0.497408		Q9VPY9	-0.205399	-0.788801	-0.172191	-0.694576	-1.35176	-1.19661	-1.1582		Q9VPY9	0.778805	0.91214	0.763275	0.0690314	-0.289748	0.0407219	-0.743448		Q9VPY9	0.147621	0.0800037	0.259239	-0.0858413	0.236556	0.0278958	-1.36445		Q9VPY9	0.237879	0.123157	0.348596	-0.0741122	0.293994	0.127277	-1.30223
Q9V4I1	NA	NA	NA	NA	NA	NA	NA		Q9V4I1	-0.19712	-0.208682	-0.100862	-0.18109	-0.601695	-0.591128	-0.0679786		Q9V4I1	0.223553	0.384985	0.080925	0.420367	0.449062	0.558401	-0.155735		Q9V4I1	-0.030938	-0.235475	-0.114648	-0.224262	-0.192926	-0.469707	-0.383357		Q9V4I1	0.0633543	-0.0849447	-0.0872952	-0.106497	-0.0626403	-0.224012	-0.090169
A1Z8H4	2.01743	1.79034	1.57878	0.0323159	-0.0828168	0.415053	0.814656		A1Z8H4	NA	NA	NA	NA	NA	NA	NA		A1Z8H4	NA	NA	NA	NA	NA	NA	NA		A1Z8H4	-0.185595	-0.630976	-0.544296	-0.86775	-0.921046	-0.774677	0.604586		A1Z8H4	2.12633	2.01333	-0.354489	-0.216752	0.106591	-0.0894659	0.391408
Q0KHZ6	0.770977	0.839633	0.101189	0.998735	1.05608	0.997438	0.724702		Q0KHZ6	0.162152	0.263179	-0.0308339	-0.0524146	-0.355121	-0.423773	-0.302249		Q0KHZ6	0.541281	0.731855	0.582664	0.168128	-0.00543585	0.111297	0.536979		Q0KHZ6	0.0722233	0.158197	-0.0316743	-0.00593721	-0.109411	-0.186788	-0.167732		Q0KHZ6	0.381696	0.282036	0.129318	0.0699563	0.200003	0.112175	0.251019
Q9V3E7	NA	NA	NA	NA	NA	NA	NA		Q9V3E7	0.241768	-0.119497	0.145137	-0.433284	-0.961691	-0.869942	-0.485652		Q9V3E7	NA	NA	NA	NA	NA	NA	NA		Q9V3E7	NA	NA	NA	NA	NA	NA	NA		Q9V3E7	0.593755	0.520489	0.532448	0.0782846	0.572569	0.4987	-1.15739
Q9VYQ8	NA	NA	NA	NA	NA	NA	NA		Q9VYQ8	0.0928921	0.138816	-0.0291503	0.127551	-0.250942	-0.32706	-0.639291		Q9VYQ8	0.53834	0.623715	0.344817	0.165456	0.0217919	0.110486	-0.106385		Q9VYQ8	-0.0187008	-0.171655	0.0127712	-0.067299	-0.231351	-0.302741	-0.170382		Q9VYQ8	0.39576	0.279902	0.294794	0.26799	0.340681	0.179704	-0.610191
Q24323	1.33154	1.38246	1.34936	0.695602	0.621007	0.701468	0.715449		Q24323	NA	NA	NA	NA	NA	NA	NA		Q24323	0.974681	1.07981	0.976816	0.923263	0.774103	0.908785	0.603387		Q24323	0.623418	0.603768	0.831639	0.759624	0.803897	0.745602	0.675851		Q24323	0.525586	0.467865	0.752539	0.70418	0.799318	0.697327	-0.113167
A0A0B4KG38	0.891115	0.950138	0.973982	0.590282	0.57498	0.592268	0.407028		A0A0B4KG38	NA	NA	NA	NA	NA	NA	NA		A0A0B4KG38	NA	NA	NA	NA	NA	NA	NA		A0A0B4KG38	0.027559	0.0657383	0.26119	0.263717	-0.0470981	0.00795811	-0.313217		A0A0B4KG38	0.330795	0.224852	0.345341	-0.0571163	0.381003	0.295935	-2.97594
M9MRC9	1.00498	0.774205	0.438374	1.07304	1.26119	1.22673	-0.873591		M9MRC9	-0.0342918	-1.30828	-0.0339187	-0.719341	-1.50488	-1.26827	-1.71955		M9MRC9	1.54572	1.5982	1.319	-0.22186	-0.390965	0.21704	-0.646705		M9MRC9	-0.0146296	-0.199623	0.227808	-0.188412	0.235213	0.0760993	-1.81893		M9MRC9	0.0727432	-0.0466243	0.3196	-0.0953624	0.32777	0.212669	-1.69515
A0A0B4KEJ7	0.549223	0.66436	0.423353	0.837853	0.799944	0.790467	-0.231536		A0A0B4KEJ7	0.103889	0.269223	0.419349	0.222203	-0.322515	-0.118513	-0.342954		A0A0B4KEJ7	0.622038	0.893251	0.687516	0.448526	0.0897888	0.274342	0.116904		A0A0B4KEJ7	0.254319	0.124068	0.239227	0.149209	0.0935254	-0.116747	-0.122318		A0A0B4KEJ7	0.409232	0.312175	0.287945	0.123893	0.358611	0.109509	-0.694177
P45889	1.31947	1.1855	0.496428	1.09053	1.19303	1.12894	0.0201435		P45889	0.166569	0.0449922	-0.188884	0.100171	-0.323338	-0.40755	-0.372629		P45889	0.644007	0.692573	0.316229	0.276031	0.148008	0.24241	-0.023236		P45889	0.103668	-0.104171	-0.0514523	-0.221707	0.00592644	-0.306347	-0.522473		P45889	0.229043	0.0984184	0.0228889	0.0655066	0.171376	-0.130901	-0.481899
Q9W2J5	NA	NA	NA	NA	NA	NA	NA		Q9W2J5	0.217008	0.728467	0.0500764	-0.314265	-0.476051	-0.149457	0.137747		Q9W2J5	0.716874	0.977435	0.882149	0.296715	0.0715126	0.286504	1.07673		Q9W2J5	NA	NA	NA	NA	NA	NA	NA		Q9W2J5	0.513632	0.381331	0.189803	0.120507	0.347655	0.193868	-0.150152
Q09332	1.23459	1.20085	1.11063	1.25329	1.25604	1.18006	0.478496		Q09332	NA	NA	NA	NA	NA	NA	NA		Q09332	0.719264	0.791669	0.650771	0.693925	0.274798	0.439483	0.181084		Q09332	0.223297	0.152588	0.0922576	-0.0419873	-0.0158856	-0.0341941	-1.04089		Q09332	0.377784	0.274705	0.0827291	0.0470326	0.0704164	0.0372738	-1.03482
Q9W401-2	0.731956	0.604296	-0.0139784	0.929785	0.914043	0.885876	-0.20299		Q9W401-2	0.116826	0.370064	-0.122655	0.0488042	-0.291486	-0.217342	-0.13311		Q9W401-2	0.190987	0.287441	0.0105343	0.144126	-0.0568106	0.0297075	0.170657		Q9W401-2	0.102603	-0.0197638	-0.0253435	-0.220191	-0.166533	-0.23386	-0.145177		Q9W401-2	0.400368	0.281315	0.0175845	0.0485642	0.111312	-0.0214625	-0.354892
Q7KB18	2.07795	1.99709	1.91125	0.863921	0.892986	1.01985	0.934975		Q7KB18	NA	NA	NA	NA	NA	NA	NA		Q7KB18	1.13491	1.06765	0.780978	0.490798	0.422818	0.460131	0.597439		Q7KB18	0.593303	0.413356	0.526697	0.155506	-0.125129	-0.170216	-0.128593		Q7KB18	0.668715	0.553471	0.37716	0.340431	0.335402	0.275327	0.421183
Q7JRC3	1.34291	1.24724	1.15872	1.29353	1.06605	1.05844	-0.0070586		Q7JRC3	NA	NA	NA	NA	NA	NA	NA		Q7JRC3	NA	NA	NA	NA	NA	NA	NA		Q7JRC3	NA	NA	NA	NA	NA	NA	NA		Q7JRC3	NA	NA	NA	NA	NA	NA	NA
Q95U38	NA	NA	NA	NA	NA	NA	NA		Q95U38	0.311055	0.265719	-0.125146	0.288315	-0.157289	-0.372029	-0.435263		Q95U38	0.672834	0.606825	0.317159	0.16324	-0.0733945	0.0540635	-0.300653		Q95U38	0.0936223	-0.125224	-0.1778	-0.0922408	-0.379466	-0.507783	-0.846391		Q95U38	0.468583	0.235731	0.083552	0.272224	0.212977	-0.00389232	-1.0938
A0A0B4KFE4	0.813658	0.537456	0.123839	0.480943	0.509959	0.521751	0.0752627		A0A0B4KFE4	-0.0472052	-0.167348	-0.010414	0.00704506	-0.460935	-0.520785	-0.305093		A0A0B4KFE4	0.380525	0.565007	0.604798	0.201565	0.069582	0.250058	0.178976		A0A0B4KFE4	-0.0268876	-0.303855	-0.061503	-0.32675	-0.406837	-0.494817	-0.0345739		A0A0B4KFE4	0.0124533	-0.0883172	0.105693	-0.121308	0.0389165	-0.0429121	-0.546466
Q9VJU8	0.6222	0.603982	0.579048	1.45094	1.5815	1.51354	0.547912		Q9VJU8	NA	NA	NA	NA	NA	NA	NA		Q9VJU8	0.596591	0.671577	0.534865	1.39993	1.49646	1.62476	0.464014		Q9VJU8	NA	NA	NA	NA	NA	NA	NA		Q9VJU8	NA	NA	NA	NA	NA	NA	NA
P80455	0.81701	0.684818	0.381222	0.993287	1.10788	1.06945	-0.149905		P80455	-0.101348	-0.0493871	-0.0309928	0.230144	-0.0987982	-0.181817	-1.0757		P80455	0.533338	0.58345	0.607854	0.395187	0.352561	0.485745	-0.683458		P80455	-0.0328457	-0.136141	-0.0251101	-0.0483297	-0.248261	-0.272404	-0.414453		P80455	0.168427	0.0728652	0.353338	0.32254	0.370168	0.199553	-1.1644
Q9W3W5	NA	NA	NA	NA	NA	NA	NA		Q9W3W5	-0.0433665	-0.496148	0.0526569	-0.171002	-1.01918	-0.772099	-0.184268		Q9W3W5	0.857007	1.15419	0.890199	0.258612	0.0500618	0.331616	0.618687		Q9W3W5	0.447134	0.379087	0.353699	0.075897	0.343813	0.351809	-1.11203		Q9W3W5	0.407837	0.363502	0.223179	-0.176278	0.281746	0.269667	-0.358386
Q0E8E8	0.51765	0.477428	-0.0267498	0.26253	0.296691	0.280355	-0.737988		Q0E8E8	0.00911172	0.0827142	-0.0113701	0.182843	-0.208927	-0.35439	0.627771		Q0E8E8	0.185761	0.57508	0.379156	0.241059	0.0167285	0.237142	0.42619		Q0E8E8	-0.0202051	-0.218678	-0.201815	-0.395039	-0.348865	-0.370836	-0.177301		Q0E8E8	0.0693069	-0.0197804	-0.328014	-0.318383	-0.312123	-0.272444	0.273437
E1JJM9	1.04957	0.803959	0.4879	1.00169	1.11277	1.08279	0.339109		E1JJM9	-0.088168	-0.125475	-0.0807384	-0.125848	-0.441437	-0.41361	-0.141665		E1JJM9	0.587164	0.695676	0.449954	0.153498	0.101975	0.191743	0.271302		E1JJM9	0.244554	-0.0690765	0.0441201	0.06799	0.0717367	-0.145779	-0.212827		E1JJM9	0.158461	0.0231951	0.280812	0.12283	0.251354	0.179258	-0.77263
Q7KR04	NA	NA	NA	NA	NA	NA	NA		Q7KR04	-0.122238	-0.144897	0.00778353	-0.149084	-0.358974	-0.173619	0.563857		Q7KR04	0.363706	0.500725	0.310195	0.225629	0.199373	0.202116	0.862041		Q7KR04	NA	NA	NA	NA	NA	NA	NA		Q7KR04	-0.0682198	-0.0552077	0.185967	-0.0639544	0.163682	0.248814	0.239217
P12370	0.655067	0.550377	0.0418252	0.778006	0.875292	0.815412	-0.0534749		P12370	-0.0871539	-0.296075	-0.210566	-0.37867	-0.562803	-0.624512	-0.730705		P12370	0.606406	0.782793	0.339321	0.0792336	0.0704974	0.156629	-0.0295541		P12370	0.150713	0.113019	0.154521	-0.180268	0.170638	-0.0320588	-0.666589		P12370	0.0532575	0.00588679	-0.0311928	-0.133134	0.0843853	-0.146617	-0.598972
Q7KM15	0.632346	0.43449	0.112382	0.893117	0.971734	0.952184	0.1949		Q7KM15	0.214463	0.397453	-0.309316	-0.773917	-1.02842	-1.00913	-0.640231		Q7KM15	0.863699	1.10634	0.669741	0.193763	0.00849435	0.182599	0.241059		Q7KM15	-0.0825777	-0.406656	-0.128596	-0.342594	-0.640617	-0.629492	0.0456216		Q7KM15	0.332795	0.206437	0.0928757	-0.224973	0.265979	0.0626356	-0.759802
Q9VSD6	0.730636	0.592596	-0.205657	0.528923	0.563808	0.570559	-0.355293		Q9VSD6	0.0104055	0.0463039	-0.0743054	-0.0250671	-0.363205	-0.451208	-0.0810147		Q9VSD6	0.291819	0.449096	0.333375	0.21219	0.14248	0.204235	0.0455133		Q9VSD6	-0.0264703	-0.0930058	-0.278175	0.0378394	0.279343	0.221774	-0.4351		Q9VSD6	0.182429	0.139099	0.0913785	-0.0455273	0.166746	0.0616911	-0.886418
Q9VZQ8	1.09322	1.03925	0.225352	1.37179	1.57872	1.66563	0.647723		Q9VZQ8	0.229153	0.351217	0.0121506	0.147417	-0.173808	-0.571956	0.0770906		Q9VZQ8	0.60252	0.621018	0.435135	0.371774	0.406895	0.429976	0.728425		Q9VZQ8	0.14431	-0.0307875	0.14689	-0.165071	-0.300934	-0.492494	0.173909		Q9VZQ8	0.448125	0.308322	0.741545	0.737063	0.605275	0.224712	-0.058571
P32234	0.631051	0.454199	0.427356	0.728459	0.738738	0.722166	-0.0552464		P32234	0.0671022	-0.11684	-0.126169	-0.0464966	-0.296236	-0.325492	-0.498196		P32234	0.53845	0.653824	0.280426	0.165762	0.0685957	0.177691	-0.227383		P32234	0.106133	-0.0857362	0.0658533	-0.0777775	-0.053948	-0.210953	-0.118561		P32234	0.311808	0.273945	0.298527	0.124994	0.31365	0.136539	-0.656546
Q9VJY6	0.982091	0.889889	0.743517	1.10243	1.37288	1.29492	-3.09407		Q9VJY6	-0.0772803	-1.72399	-0.00652189	-1.00836	-1.91242	-1.55355	-1.6145		Q9VJY6	1.6287	1.8614	1.63104	0.049471	-0.131448	0.291073	-0.135263		Q9VJY6	0.0444606	-0.100766	0.246993	-0.186204	0.23762	0.167429	-1.14919		Q9VJY6	0.212467	0.0760783	0.365969	-0.178188	0.351985	0.277536	-1.93342
E1JGN9	NA	NA	NA	NA	NA	NA	NA		E1JGN9	0.0986927	-0.526214	0.0403335	0.0295877	-0.564767	-0.507875	-0.396448		E1JGN9	0.575032	0.668175	0.383971	0.216229	0.107283	0.284641	0.619554		E1JGN9	0.478704	0.329657	0.344554	0.0636608	0.253564	0.130066	-1.39671		E1JGN9	0.719128	0.668068	0.688229	0.516082	0.602702	0.586656	-0.272701
Q9VQE0	0.723348	0.723858	0.339228	0.686625	0.789553	0.719336	-1.08685		Q9VQE0	0.088464	0.191043	-0.0936417	0.258129	-0.219815	-0.243169	-0.346521		Q9VQE0	0.628337	0.799793	0.36274	0.445371	0.00765678	0.220307	0.252652		Q9VQE0	-0.0828862	-0.048343	-0.106438	-0.163836	-0.372667	-0.558396	-1.11248		Q9VQE0	0.292725	0.155638	0.140712	0.149811	0.16529	-0.0908803	-1.04555
Q9XYZ9	0.67652	0.492098	-0.532736	0.824362	0.982526	0.950674	-1.25859		Q9XYZ9	0.147149	0.173421	-0.128833	0.0434244	-0.59715	-0.684434	-1.08689		Q9XYZ9	0.506073	0.635336	0.200518	0.310102	0.0198784	0.0629849	-0.610901		Q9XYZ9	0.124862	-0.0395625	0.0517158	-0.0574402	0.00118443	-0.184113	-1.12583		Q9XYZ9	0.343052	0.24045	0.280016	0.215214	0.370054	0.172887	-1.01282
Q9VTU4	0.695717	0.508648	0.302102	0.930579	0.929716	0.859979	NA		Q9VTU4	0.230794	0.316066	-0.186263	0.103563	-0.175003	-0.291059	-0.79716		Q9VTU4	0.443897	0.56038	0.211451	0.140791	0.0443476	0.177523	-0.595107		Q9VTU4	0.0187645	-0.135132	-0.0711532	-0.210078	-0.156129	-0.362179	-0.821543		Q9VTU4	0.517305	0.395768	0.276195	0.313683	0.383892	0.151918	-0.70027
O97477	NA	NA	NA	NA	NA	NA	NA		O97477	0.0665641	0.239722	-0.00163471	0.0566592	-0.206746	-0.174154	-0.0783436		O97477	NA	NA	NA	NA	NA	NA	NA		O97477	0.350885	0.295184	0.325651	0.248291	0.40123	0.210657	-0.879805		O97477	0.514545	0.40517	0.380168	0.330918	0.443145	0.209329	-0.223496
A0A0B4KG54	0.665544	0.545081	0.468872	1.18085	1.21991	1.18739	-0.15936		A0A0B4KG54	0.217526	0.322568	-0.0627258	0.0796136	-0.357204	-0.530868	-0.301183		A0A0B4KG54	0.501065	0.577509	0.307491	0.28406	0.125114	0.174993	0.296765		A0A0B4KG54	0.102516	-0.122537	0.0370261	-0.023443	-0.136902	-0.266469	-0.245793		A0A0B4KG54	0.537451	0.370253	0.405575	0.422862	0.552687	0.272645	-0.411909
Q9VBN5	0.615705	0.407419	-0.128878	0.74217	0.849606	0.822777	-0.483896		Q9VBN5	-0.071857	-0.687598	-0.244381	-0.758281	-1.2814	-1.24297	-1.28081		Q9VBN5	0.987109	1.17307	0.64856	-0.0133167	-0.0890955	0.152687	-0.543494		Q9VBN5	0.149474	0.00993928	0.123607	-0.266942	0.220129	0.0817227	-1.25665		Q9VBN5	0.253137	0.147633	0.159162	-0.211833	0.247894	0.131733	-1.18629
P54398	0.909569	0.73138	0.32098	1.57294	1.70827	1.80933	0.495418		P54398	0.121087	0.410709	-0.473904	-0.303738	-0.651656	-0.599612	-0.232173		P54398	0.762358	0.75353	0.332791	0.136592	-0.0859497	0.0894199	-0.180765		P54398	0.133648	-0.0701903	-0.066006	0.050608	0.0605941	-0.281131	-1.10553		P54398	0.472209	0.244314	0.272553	0.407597	0.432475	0.0651352	-0.847114
Q7JZB1	0.876906	0.603349	0.842877	0.911344	0.930681	0.925373	0.82566		Q7JZB1	0.0444793	-0.167528	-0.189497	0.13015	-0.305232	-0.394625	-0.484607		Q7JZB1	0.438999	0.483452	0.121603	0.325894	0.183732	0.306955	0.190887		Q7JZB1	0.0313906	-0.134736	0.0289448	-0.033413	-0.0791723	-0.203095	-0.388176		Q7JZB1	0.049693	-0.0897457	0.0866125	-0.0379297	-0.0270884	-0.14733	-0.568491
Q9W1K4	NA	NA	NA	NA	NA	NA	NA		Q9W1K4	0.173121	-0.247713	0.250091	-0.426793	-0.830813	-0.656457	-0.793359		Q9W1K4	0.244582	0.409792	0.31839	0.0681598	0.132545	0.090601	-0.431463		Q9W1K4	0.476435	0.377307	0.511752	0.0771985	0.465576	0.328086	-1.37136		Q9W1K4	0.435368	0.352404	0.507669	0.0510692	0.483206	0.331211	-0.749999
Q8SZ72	NA	NA	NA	NA	NA	NA	NA		Q8SZ72	-0.0582039	0.0113131	-0.12879	0.673573	0.584788	0.644011	-0.557994		Q8SZ72	NA	NA	NA	NA	NA	NA	NA		Q8SZ72	NA	NA	NA	NA	NA	NA	NA		Q8SZ72	NA	NA	NA	NA	NA	NA	NA
A8DYJ2	0.761998	0.609369	0.251731	1.03713	1.1365	1.07059	1.32196		A8DYJ2	0.162812	0.159952	0.0529333	0.117742	-0.299887	-0.326932	0.2195		A8DYJ2	0.329083	0.315928	0.113329	0.300643	0.142498	0.340865	-0.376098		A8DYJ2	0.0513977	-0.0914493	-0.0200784	0.138689	-0.277134	-0.439213	0.654897		A8DYJ2	0.349655	0.213307	0.146257	0.153707	0.300622	0.0499695	-0.291778
Q9VAI9	0.85559	0.834512	-0.0440933	1.27811	1.3729	1.3102	0.319202		Q9VAI9	0.16266	0.37632	-0.0176775	-0.200097	-0.754565	-0.652258	-0.192711		Q9VAI9	0.587065	0.773569	0.240789	0.143676	0.118653	0.268612	0.434056		Q9VAI9	0.00559319	-0.156679	-0.199639	-0.298425	-0.21523	-0.290346	-0.0978124		Q9VAI9	0.49137	0.391943	0.225412	0.199613	0.425481	0.285973	-0.958769
A0A0B4KI10	1.0935	0.915422	0.240243	1.11018	1.21089	1.08788	0.46614		A0A0B4KI10	0.175848	0.359123	-0.132096	0.0325127	-0.352477	-0.308252	0.0752519		A0A0B4KI10	0.569297	0.694907	0.363788	0.261799	0.103177	0.276302	-0.317365		A0A0B4KI10	0.0715867	-0.111729	-0.0528828	-0.233407	-0.215829	-0.264046	-0.22074		A0A0B4KI10	0.452129	0.332903	0.139621	0.177261	0.249308	0.00125984	-0.578035
P55828	0.839932	0.6958	0.466151	0.78054	0.945262	0.903688	-0.0322654		P55828	-0.0538181	-1.09299	-0.157205	-0.688655	-1.34144	-1.28924	-1.31002		P55828	1.02559	1.35904	1.14675	0.116775	-0.118901	0.324914	-0.0764717		P55828	0.00138458	-0.27312	0.153967	-0.212316	0.0813694	0.105334	-0.77007		P55828	0.203993	0.13128	0.440815	-0.118672	0.441997	0.415153	-1.70169
Q9VFZ4	0.785382	0.733833	0.668361	1.36185	1.43625	1.43892	0.292431		Q9VFZ4	NA	NA	NA	NA	NA	NA	NA		Q9VFZ4	0.385056	0.480526	0.175953	0.145164	0.0589834	0.152884	0.30394		Q9VFZ4	0.410511	0.259427	0.367741	0.331419	0.34703	0.283943	0.238443		Q9VFZ4	0.416602	0.299999	0.373445	0.346625	0.458665	0.337562	-0.299809
Q95WY3	NA	NA	NA	NA	NA	NA	NA		Q95WY3	0.0778684	-0.294544	-0.173191	-0.164832	-0.645285	-0.662387	-0.320538		Q95WY3	1.00224	0.777177	0.343248	0.211453	0.0121392	0.209561	-0.191429		Q95WY3	-0.214802	-0.353779	-0.304221	-0.381385	-0.5285	-0.521764	-0.439555		Q95WY3	0.228082	0.144332	0.0333236	-0.0850021	0.253709	-0.000282698	-0.62598
A1ZAU4	1.50823	1.48768	1.26632	0.771688	0.79834	0.793389	0.816803		A1ZAU4	0.745895	0.694186	-0.0184456	0.330073	-0.0787769	-0.149598	0.510314		A1ZAU4	0.544377	0.546258	0.297927	0.231932	-0.00396095	0.277531	0.961727		A1ZAU4	0.787443	0.643655	0.119097	0.199708	0.288099	0.0213675	0.546834		A1ZAU4	0.838439	0.691953	0.130901	0.346825	0.364864	0.0990548	-0.00303944
O97479	0.432077	0.373845	0.172512	0.825148	0.946884	0.86131	-0.967727		O97479	0.0559076	0.385389	0.0642465	0.205266	-0.656934	-0.24047	-0.464951		O97479	0.2019	0.356366	-0.0618137	0.1175	0.00660143	0.356027	-0.329852		O97479	0.223083	0.0895639	0.243212	0.290325	0.210823	0.0121015	-0.143036		O97479	0.273171	0.227165	0.366479	0.287564	0.460071	0.266927	-0.748013
O96299	0.345186	0.313107	-0.419663	0.890815	0.939769	0.943079	NA		O96299	0.0613339	0.618744	-0.0734651	0.0739305	-0.484108	0.102203	-0.513347		O96299	-0.00458514	0.193171	-0.168171	0.219702	-0.0429962	0.568508	-0.701459		O96299	0.309369	0.177972	0.23554	0.410654	0.338649	0.203211	-0.263206		O96299	0.220488	0.130956	0.151694	0.135562	0.194804	0.133912	-0.69362
Q9VW09	0.771816	0.512342	0.224201	0.767756	1.01225	0.939622	NA		Q9VW09	0.0432397	-0.0646071	-0.0799205	0.209518	0.0266168	-0.472969	-0.71333		Q9VW09	0.23974	0.376739	0.11942	0.221107	-0.0434764	-0.0220934	-0.657798		Q9VW09	0.210837	0.112704	0.138185	0.157096	0.0651701	-0.13903	-0.610026		Q9VW09	0.25616	0.16598	0.210191	0.262522	0.199558	-0.0464973	-1.15237
Q9VVP9	0.927073	0.720522	0.369737	1.22515	1.32166	1.23516	0.61258		Q9VVP9	0.326718	0.589916	-0.0766167	-0.458246	-0.707299	-0.474856	-0.743221		Q9VVP9	0.705164	0.785706	0.642932	0.462842	0.330859	0.56788	-0.00568479		Q9VVP9	0.345057	0.178234	0.279085	0.20267	0.077141	-0.0499783	-0.776682		Q9VVP9	0.551163	0.385851	0.153642	0.15094	0.302629	0.132875	-0.714649
Q9VM14	0.772166	0.380709	0.0249761	1.04826	1.00004	1.11201	0.366893		Q9VM14	0.187309	0.781524	-0.167372	-0.0640964	-0.376773	-0.474823	-0.162438		Q9VM14	0.631176	0.567807	0.386946	0.387737	0.048071	0.187181	0.262445		Q9VM14	-0.0554833	-0.257487	-0.184276	-0.316653	-0.447018	-0.483285	-0.575206		Q9VM14	0.16726	0.0775238	0.10304	0.0370011	0.0780701	0.0208952	-0.755635
P49630	0.88248	0.952669	0.376086	0.993105	1.21209	1.1605	0.0877012		P49630	0.155774	-1.00202	-0.0569471	-1.02389	-2.07712	-1.38478	-1.2201		P49630	1.35504	1.72703	1.11445	-0.175906	0.10346	0.496925	0.200092		P49630	0.196683	-0.0507325	-0.00542663	-0.530415	0.0246367	-0.120951	-0.546901		P49630	0.418273	0.295675	0.144946	-0.414934	0.34736	0.232938	-1.28261
Q7JWX3	0.744193	0.839874	0.671624	0.990144	1.01804	0.954749	0.439232		Q7JWX3	0.106248	0.332174	-0.0535847	-0.168923	-0.427604	-0.433573	-0.222655		Q7JWX3	0.724518	0.893913	0.644464	0.369863	0.125917	0.444066	0.449391		Q7JWX3	0.313695	0.200155	0.0463694	-0.0883797	0.106671	-0.028323	-0.149184		Q7JWX3	0.36664	0.241898	0.143005	0.0934048	0.255833	0.0891496	-0.450866
Q9W179	NA	NA	NA	NA	NA	NA	NA		Q9W179	0.0435909	-0.450278	-0.155616	-0.563354	-0.995643	-0.809843	-0.785913		Q9W179	1.0504	1.36186	0.992931	0.251436	0.203295	0.462745	0.355224		Q9W179	0.395065	0.196166	0.186758	0.124862	0.195817	0.0706268	-1.20321		Q9W179	0.449259	0.379657	0.32836	-0.0138787	0.352919	0.219569	-0.189074
Q9VRP3	0.931484	0.751032	0.465263	0.876448	1.08578	0.975885	0.182034		Q9VRP3	0.0963139	-0.0727779	-0.0523859	-0.00126325	-0.286653	-0.365537	-0.662653		Q9VRP3	0.96374	1.06505	0.871167	0.255832	0.116539	0.245315	0.17766		Q9VRP3	0.113646	-0.023051	0.0736506	-0.00586531	0.192013	-0.0760811	-0.806277		Q9VRP3	0.364282	0.233307	0.279228	0.23105	0.435671	0.232931	-1.04555
Q9VWH7	0.651204	0.550586	0.325929	1.06783	1.16205	1.17739	NA		Q9VWH7	0.0827268	0.112427	-0.164157	0.0166162	-0.447106	-0.493365	-0.661411		Q9VWH7	0.57298	0.674611	0.34071	0.197652	0.0516516	0.193455	-0.533258		Q9VWH7	0.228708	0.0839815	0.177656	0.130294	0.209714	-0.0186842	-0.962338		Q9VWH7	0.253647	0.1649	0.235169	0.245441	0.239283	0.0555893	-0.0901249
Q7K209	NA	NA	NA	NA	NA	NA	NA		Q7K209	0.127649	0.30058	-0.008259	0.00378765	-0.327094	-0.476016	-0.938055		Q7K209	0.558461	0.788731	0.306503	0.0664206	-0.133974	0.122439	0.458129		Q7K209	0.491312	0.34523	0.307935	0.299557	0.357456	0.188402	-1.21588		Q7K209	0.556454	0.40058	0.404252	0.352999	0.497578	0.275004	0.0764286
Q9VGQ1	NA	NA	NA	NA	NA	NA	NA		Q9VGQ1	0.258539	0.480982	-0.0390731	0.434167	-0.342365	-0.512814	-0.414089		Q9VGQ1	0.512142	0.657505	0.479391	0.492845	0.0542402	0.12835	-0.0902103		Q9VGQ1	0.205986	0.200004	0.0375102	0.363918	-0.129541	-0.17191	-0.880687		Q9VGQ1	0.427494	0.342144	0.121945	0.181582	0.193358	0.170975	-0.544904
Q9V3V2	1.9952	1.93475	1.79114	1.60429	1.69756	1.54522	0.862621		Q9V3V2	NA	NA	NA	NA	NA	NA	NA		Q9V3V2	1.17923	1.14827	0.965521	0.0389826	-0.032484	0.240478	0.63223		Q9V3V2	NA	NA	NA	NA	NA	NA	NA		Q9V3V2	1.37191	1.20877	0.191972	0.24224	0.328869	0.210937	0.257495
Q9VDV2	0.740832	0.536242	0.321189	0.70629	0.798118	0.777777	-0.121777		Q9VDV2	0.010158	-0.17287	-0.191177	-0.142326	-0.419868	-0.456766	-0.695276		Q9VDV2	0.587837	0.715018	0.354477	0.204816	0.12254	0.245361	-0.195968		Q9VDV2	0.113642	-0.0136858	0.143284	-0.0160124	0.128173	-0.0734668	-0.870861		Q9VDV2	0.29921	0.19133	0.370902	0.138502	0.41233	0.196563	-0.878432
Q9VGA1	0.681267	0.660039	0.170685	0.78105	0.944255	0.957676	-0.108244		Q9VGA1	0.0565983	0.241707	-0.0551023	-0.00433168	-0.108166	-0.202658	-0.280715		Q9VGA1	0.483303	0.545531	0.435774	0.278098	0.276619	0.283812	0.116868		Q9VGA1	-0.113702	-0.289519	-0.0993225	-0.667996	-0.665294	-0.80499	-0.38486		Q9VGA1	0.210576	0.103972	0.337964	0.188463	0.43205	0.296213	-0.768906
E1JI40	1.62619	1.52426	1.41454	0.922603	0.937003	0.969998	0.785812		E1JI40	NA	NA	NA	NA	NA	NA	NA		E1JI40	NA	NA	NA	NA	NA	NA	NA		E1JI40	0.728076	0.597796	0.303313	0.673596	0.706916	0.507755	0.317148		E1JI40	1.19644	1.0333	0.0792593	0.431059	0.404533	0.17668	0.280204
Q8IQU1	NA	NA	NA	NA	NA	NA	NA		Q8IQU1	NA	NA	NA	NA	NA	NA	NA		Q8IQU1	NA	NA	NA	NA	NA	NA	NA		Q8IQU1	NA	NA	NA	NA	NA	NA	NA		Q8IQU1	0.851599	0.674296	0.203323	0.372425	0.279945	0.15711	-0.48959
Q8MRM6	0.573065	0.207137	-0.404198	0.371013	0.497059	0.429627	0.186637		Q8MRM6	0.145022	0.04799	-0.244015	-0.0573552	-0.421858	-0.402418	-0.14529		Q8MRM6	0.100307	0.208065	0.0818443	0.0201067	-0.169792	-0.0368739	-0.172481		Q8MRM6	-0.0777258	-0.285705	0.15281	-0.306555	-0.470449	-0.400019	-0.345798		Q8MRM6	0.445475	0.333268	0.20669	0.122568	0.346496	0.0991049	-0.540683
Q9VXK6	0.787342	0.583028	0.346512	0.96701	1.04	0.981452	-0.52753		Q9VXK6	0.159294	0.0194751	-0.0282141	-0.194205	-0.60791	-0.578696	-0.468485		Q9VXK6	0.517839	0.677628	0.373066	0.438632	0.155105	0.206421	0.393865		Q9VXK6	-0.109193	-0.250316	0.143521	-0.0692614	-0.43144	-0.466193	-0.793701		Q9VXK6	0.588906	0.507892	0.459299	0.118831	0.51718	0.388388	-0.684514
P61851	1.04663	0.874539	-0.217306	1.25471	1.34153	1.32774	0.437895		P61851	0.0365417	0.389416	-0.0157904	0.372806	0.0432134	-0.43982	-0.254707		P61851	0.28233	0.294667	0.185514	0.255589	0.168039	0.298714	-0.15449		P61851	0.065442	-0.150971	-0.0159601	-0.115019	-0.247044	-0.354855	-0.313959		P61851	0.357445	0.245156	0.350606	0.456544	0.343648	0.211972	-0.551101
C0HL66	0.396653	0.423975	0.0160393	0.726927	0.617545	0.550436	-0.281979		C0HL66	0.0281351	-0.503948	-0.137803	-0.474237	-0.735144	-0.599136	-0.868342		C0HL66	0.834641	0.922035	0.764932	0.082452	0.13814	0.180158	0.00122592		C0HL66	-0.0166844	-0.274445	1.03024	-0.181048	-0.44742	-0.138496	-0.457596		C0HL66	0.159776	0.140274	0.0316278	-0.205662	0.130642	0.0617231	-1.67989
Q9VVU9	1.90336	1.84478	1.85974	0.773982	0.710642	0.855091	0.453523		Q9VVU9	NA	NA	NA	NA	NA	NA	NA		Q9VVU9	NA	NA	NA	NA	NA	NA	NA		Q9VVU9	NA	NA	NA	NA	NA	NA	NA		Q9VVU9	NA	NA	NA	NA	NA	NA	NA
Q9VKH6	NA	NA	NA	NA	NA	NA	NA		Q9VKH6	NA	NA	NA	NA	NA	NA	NA		Q9VKH6	1.15589	1.27813	1.25911	0.0601412	-0.171185	0.208352	1.01306		Q9VKH6	NA	NA	NA	NA	NA	NA	NA		Q9VKH6	0.113644	0.0696011	0.147318	0.162423	0.102633	0.0117261	-0.499939
Q7KMP8	0.857759	0.622711	0.326395	1.16196	1.13759	1.0787	-0.00457674		Q7KMP8	0.189475	0.352784	-0.256444	0.0738447	-0.433118	-0.488581	-0.445104		Q7KMP8	0.609768	0.645362	0.197071	0.21896	0.0771846	0.24809	-0.292055		Q7KMP8	0.0122755	-0.278949	-0.0554386	-0.288962	-0.38559	-0.486194	-0.637955		Q7KMP8	0.36784	0.238825	0.123979	0.152847	0.25053	-0.0196486	-1.36748
Q08473	0.966928	0.857463	0.114741	1.11825	1.21379	1.14795	0.700901		Q08473	0.326105	0.247902	-0.175037	-0.162631	-0.636207	-0.579792	-0.131547		Q08473	0.866465	0.962899	0.565051	0.097562	0.0378173	0.211408	0.364451		Q08473	-0.162375	-0.106553	0.00472477	-0.231887	-0.492732	-0.403339	-0.393845		Q08473	0.392932	0.341098	0.527073	0.126743	0.35934	0.126468	-1.00024
A0A0B4LFL3	1.03254	0.836854	-0.0912818	1.3825	1.37166	1.39309	-0.249374		A0A0B4LFL3	0.222028	0.321897	-0.126796	-0.358307	-0.753612	-0.53847	-0.403079		A0A0B4LFL3	0.451073	0.611306	0.288607	0.424691	0.0715781	0.140878	-0.228413		A0A0B4LFL3	0.0151137	-0.108471	0.0644779	-0.127846	-0.423011	-0.441139	-0.602023		A0A0B4LFL3	0.565809	0.431488	0.355507	0.208659	0.485091	0.265527	-0.803635
Q7JV69	0.244464	0.123013	0.328528	0.73928	0.89519	0.758896	0.364596		Q7JV69	-0.0354489	0.319361	-0.149207	0.0939605	-0.0130144	-0.0795381	0.202103		Q7JV69	0.0644858	0.226366	0.108323	-0.0216318	-0.178968	-0.0916096	0.414938		Q7JV69	-0.143694	-0.237368	-0.149223	-0.280706	-0.416281	-0.474004	0.125398		Q7JV69	-0.0599041	-0.134846	-0.136517	-0.288685	-0.448461	-0.574412	0.0899637
Q9VXY7	NA	NA	NA	NA	NA	NA	NA		Q9VXY7	0.260019	0.191987	0.179518	0.313007	-0.157006	-0.269731	-0.517151		Q9VXY7	0.644901	0.744186	0.278839	0.297438	0.102709	0.256469	-0.224978		Q9VXY7	0.109366	-0.137358	-0.0249607	-0.176685	-0.209674	-0.351954	-0.759273		Q9VXY7	0.300045	0.175168	0.254166	0.200942	0.284187	0.0964872	-1.00088
A0A0C4DHC8	0.765115	0.506723	-0.232884	0.845443	0.829532	0.692553	-0.17109		A0A0C4DHC8	0.0833702	-0.0901353	-0.226915	-0.183794	-0.61041	-0.582711	-0.894891		A0A0C4DHC8	0.38942	0.558454	0.071052	0.341411	0.113443	0.245173	-0.622777		A0A0C4DHC8	0.0483252	-0.216299	-0.16671	-0.303178	-0.165974	-0.321719	-0.982438		A0A0C4DHC8	0.158766	0.0022776	-0.0661374	-0.0922853	0.0635545	-0.0899926	-0.647865
M9PFR6	NA	NA	NA	NA	NA	NA	NA		M9PFR6	-0.0537515	-0.35952	0.0220121	-0.341969	-0.624977	-0.841493	-0.609374		M9PFR6	0.771356	0.933446	0.568318	0.163518	0.0923688	0.173424	-0.443879		M9PFR6	0.291119	0.19562	0.429437	0.040066	0.467512	0.309246	-1.01226		M9PFR6	0.422957	0.346856	0.508297	0.131096	0.533613	0.411918	-0.319695
Q9Y102	1.28641	0.933348	0.75499	1.32631	0.879948	0.737814	1.00629		Q9Y102	0.442577	0.329142	0.485381	0.333936	-0.324833	-0.110289	0.28784		Q9Y102	0.632186	0.780472	0.499632	0.759028	0.356077	0.407023	0.559017		Q9Y102	-0.0812224	-0.221505	0.562637	0.145671	-0.696206	-0.639074	0.612793		Q9Y102	0.387099	0.384516	0.299299	0.159865	0.281066	0.250676	0.215602
Q9VZI5	0.899699	0.825485	0.684535	1.86576	1.97253	1.85118	0.802885		Q9VZI5	NA	NA	NA	NA	NA	NA	NA		Q9VZI5	0.624597	0.672407	0.517291	0.747721	0.723747	0.758821	0.241208		Q9VZI5	NA	NA	NA	NA	NA	NA	NA		Q9VZI5	NA	NA	NA	NA	NA	NA	NA
Q9VBT6	0.928225	0.60499	0.10896	1.23876	1.28063	1.11715	-0.422384		Q9VBT6	0.270299	0.386964	-0.0520649	0.263791	-0.155676	-0.329491	-0.414942		Q9VBT6	0.403905	0.431357	0.0996556	0.33414	0.158624	0.243736	-0.260178		Q9VBT6	0.0890286	-0.311955	-0.141085	-0.229842	-0.368347	-0.451505	-0.442693		Q9VBT6	0.251789	0.0962155	0.203389	0.334433	0.20983	-0.0666261	-0.60673
Q7JR69	NA	NA	NA	NA	NA	NA	NA		Q7JR69	0.337766	0.530774	0.173577	-0.622521	-0.987671	-0.723761	-0.044592		Q7JR69	NA	NA	NA	NA	NA	NA	NA		Q7JR69	NA	NA	NA	NA	NA	NA	NA		Q7JR69	0.841567	0.820023	0.242899	-0.161887	0.481356	0.462509	-0.38355
M9NEQ9	0.860441	0.629432	-0.734471	0.976876	1.15299	1.0819	-0.140553		M9NEQ9	0.121496	-0.163468	0.0249376	-0.450101	-0.976975	-0.839384	-0.58858		M9NEQ9	0.669873	1.19546	0.613647	0.0966683	0.0702338	0.291502	-0.0733898		M9NEQ9	0.0263648	-0.359661	-0.0926717	-0.328553	-0.155465	-0.309185	-0.752959		M9NEQ9	0.457225	0.372678	0.543665	0.0430133	0.526929	0.485981	-0.90467
Q9W3C3	0.630511	0.494671	0.291981	1.14289	1.22577	1.18991	0.183833		Q9W3C3	0.137591	0.337648	0.0144794	0.235727	0.0475906	0.0764749	-0.488601		Q9W3C3	0.61033	0.719218	0.45876	0.16249	0.0857153	0.175539	0.460416		Q9W3C3	-0.132314	-0.144186	-0.0775326	-0.129211	-0.252977	-0.38115	-0.124583		Q9W3C3	0.256726	0.221302	0.292742	0.192992	0.279287	-0.00232784	-0.657899
Q9V3G7	0.744145	0.647031	0.368461	1.17465	1.20704	1.14485	-0.798657		Q9V3G7	0.110311	0.147981	-0.143311	0.0365976	-0.252063	-0.283925	-0.552512		Q9V3G7	0.719442	0.759518	0.55758	0.262656	0.100493	0.216183	-0.399444		Q9V3G7	-0.0280694	-0.14308	0.121101	-0.110791	-0.264387	-0.329104	-0.502127		Q9V3G7	0.270453	0.163215	0.220489	0.207831	0.241126	-0.0197011	-0.372626
Q9W0Z1	NA	NA	NA	NA	NA	NA	NA		Q9W0Z1	NA	NA	NA	NA	NA	NA	NA		Q9W0Z1	0.545593	0.719149	0.632592	1.07205	1.01815	1.10738	0.299981		Q9W0Z1	NA	NA	NA	NA	NA	NA	NA		Q9W0Z1	NA	NA	NA	NA	NA	NA	NA
Q9V491	0.880414	0.923938	0.765522	0.7435	0.764374	0.74065	1.1832		Q9V491	NA	NA	NA	NA	NA	NA	NA		Q9V491	0.97986	1.01563	0.886439	0.32375	0.206334	0.275572	0.0349317		Q9V491	NA	NA	NA	NA	NA	NA	NA		Q9V491	NA	NA	NA	NA	NA	NA	NA
Q3ZAL6	NA	NA	NA	NA	NA	NA	NA		Q3ZAL6	0.650036	0.754217	0.745963	-0.141178	-0.499238	-0.223076	0.320055		Q3ZAL6	NA	NA	NA	NA	NA	NA	NA		Q3ZAL6	NA	NA	NA	NA	NA	NA	NA		Q3ZAL6	NA	NA	NA	NA	NA	NA	NA
Q9VFD1	0.381509	0.290696	0.2132	1.16755	1.28915	1.20932	-0.0771849		Q9VFD1	-0.0983021	-0.119174	-0.131658	0.150201	-0.219912	-0.633235	-0.547728		Q9VFD1	0.557814	0.640059	0.327297	-0.205685	-0.232477	-0.121309	-0.229213		Q9VFD1	-0.123998	-0.0961929	-0.0599082	-0.144756	-0.0791354	-0.118909	-0.655691		Q9VFD1	0.0338177	-0.00100963	0.0426705	-0.106728	0.0555489	0.0188593	-0.377406
Q7JYW9	0.461651	0.54319	0.408125	0.703511	0.685732	0.690961	0.416538		Q7JYW9	-0.00214529	0.123395	-0.150647	-0.0993955	-0.493662	-0.414228	-0.0665476		Q7JYW9	0.523052	0.553447	0.184134	0.154822	0.0150224	0.133883	0.100264		Q7JYW9	0.237869	0.131395	0.305286	0.246377	0.275522	0.121475	-0.726792		Q7JYW9	0.279694	0.148124	0.310046	0.31603	0.30411	0.178611	-0.480252
Q9VL89	0.792931	0.776726	0.652912	1.05758	1.12481	1.09248	0.181289		Q9VL89	0.122925	-0.141907	0.00211231	-0.25365	-0.549925	-0.600923	-0.354377		Q9VL89	0.348295	0.736528	0.184852	0.134001	0.0804942	0.113944	0.125073		Q9VL89	-0.156731	-0.228805	-0.0314334	-0.264888	-0.557785	-0.537873	-0.289557		Q9VL89	0.571933	0.484005	0.300138	0.0565831	0.39623	0.309257	-0.45264
M9PBV2	1.61643	1.56596	1.50498	0.832618	0.885977	0.857136	0.355642		M9PBV2	NA	NA	NA	NA	NA	NA	NA		M9PBV2	0.667764	0.735039	0.3597	0.18985	0.0919317	0.236788	0.178423		M9PBV2	-0.0496356	-0.276839	-0.0280785	-0.376328	-0.548806	-0.555626	-0.611132		M9PBV2	0.334306	0.194011	0.163113	0.111909	0.194564	0.0335012	-0.532876
Q9VFC8	0.9192	0.751533	0.279857	1.05071	1.13347	1.12453	-0.692008		Q9VFC8	0.0535708	0.149167	-0.134819	-0.0240628	-0.295404	-0.40063	-0.986682		Q9VFC8	0.683958	0.71276	0.511257	0.38979	0.186154	0.44551	-0.550356		Q9VFC8	0.155195	0.0887988	0.404644	0.348442	0.136692	-0.0997459	-1.1067		Q9VFC8	0.0947528	0.0199729	0.0877237	0.0939128	0.0780602	-0.160684	-1.62538
H0RNN8	NA	NA	NA	NA	NA	NA	NA		H0RNN8	0.11773	-0.269478	0.126552	-0.267741	-0.766792	-0.630243	-0.385099		H0RNN8	0.860766	0.95633	0.885873	0.416951	-0.0727699	0.173742	-0.415489		H0RNN8	0.188657	0.0788227	0.395185	0.0112828	0.297246	0.128264	NA		H0RNN8	0.254448	0.156792	0.296671	0.0350041	0.350991	0.159781	-0.00682894
M9NCX1	NA	NA	NA	NA	NA	NA	NA		M9NCX1	0.0964634	0.231893	0.00452771	0.0721949	-0.228929	-0.403688	-0.350815		M9NCX1	0.54681	0.678847	0.627335	0.223184	0.0843282	0.198752	0.205149		M9NCX1	0.102196	0.253335	0.0977468	-0.140342	0.000716581	-0.180554	-0.3438		M9NCX1	0.339574	0.234534	0.195532	0.109428	0.25712	0.0160905	-0.291662
Q9VQI5	NA	NA	NA	NA	NA	NA	NA		Q9VQI5	0.228436	-0.228224	-0.405866	-0.189184	-0.566733	-0.53339	-0.291104		Q9VQI5	0.63118	0.619609	0.11152	0.205075	0.0459802	0.128448	0.657708		Q9VQI5	0.24912	0.199676	0.100268	0.0438003	0.194235	-0.120194	-1.39488		Q9VQI5	0.390356	0.320876	0.137998	0.0827712	0.243101	-0.0481808	-0.702949
Q9VD58	NA	NA	NA	NA	NA	NA	NA		Q9VD58	0.178755	0.0239679	0.0871832	0.471537	0.104738	-0.194324	-0.518686		Q9VD58	0.651951	0.590625	0.358961	0.169785	0.02814	0.205653	-0.0527033		Q9VD58	-0.0206263	-0.223248	-0.354254	-0.290141	-0.514674	-0.459288	-0.6733		Q9VD58	0.140549	-0.00756084	-0.138198	0.140935	-0.00227446	-0.192578	-0.791171
Q9W555	0.837593	0.740285	0.381311	1.06859	1.1104	1.09911	0.0989067		Q9W555	0.153471	0.370824	0.0697002	0.0551123	-0.279511	-0.327528	-0.251408		Q9W555	0.443538	0.481654	0.162955	0.153779	0.0653411	0.186221	-0.0978645		Q9W555	0.185521	0.138845	0.193845	-0.0284406	-0.00590021	-0.158984	-0.0878958		Q9W555	0.484902	0.328494	0.36721	0.2533	0.337345	0.135971	-0.443534
Q9VKZ8	0.648766	0.649181	0.425216	1.38687	1.19374	1.22446	-0.441736		Q9VKZ8	0.112444	0.256211	0.251538	0.975124	-0.166414	-0.324086	-0.480596		Q9VKZ8	0.497415	0.571194	0.305354	0.314558	0.148068	0.259187	-0.431185		Q9VKZ8	0.10959	-0.00871992	0.172584	0.539037	-0.0525596	-0.235976	-0.142264		Q9VKZ8	0.344562	0.198257	0.301664	0.336453	0.341256	0.126596	-0.494685
Q9VWV5	0.916432	0.724181	0.454127	1.14265	1.20793	1.16997	-0.0991472		Q9VWV5	0.0801105	0.202924	-0.0359295	0.0777549	-0.265351	-0.202533	-0.499942		Q9VWV5	0.38522	0.514923	0.227663	0.256666	0.066243	0.143504	-0.244469		Q9VWV5	0.145811	0.0298202	0.0492267	-0.0196516	-0.0106578	-0.201712	-0.698117		Q9VWV5	0.344269	0.243498	0.211446	0.14563	0.298204	0.0722143	-0.494078
Q9W457	NA	NA	NA	NA	NA	NA	NA		Q9W457	-0.00460127	0.0662989	0.0850471	0.0809366	-0.216029	-0.0213723	1.04767		Q9W457	0.273202	0.273967	0.216508	0.213395	0.0215303	0.18606	0.746653		Q9W457	0.00204322	-0.115707	0.117302	0.0298518	-0.109997	-0.160762	0.243873		Q9W457	0.315209	0.191281	0.299347	0.341958	0.350759	0.150637	0.442378
Q9VT19	NA	NA	NA	NA	NA	NA	NA		Q9VT19	NA	NA	NA	NA	NA	NA	NA		Q9VT19	NA	NA	NA	NA	NA	NA	NA		Q9VT19	NA	NA	NA	NA	NA	NA	NA		Q9VT19	0.352194	0.253226	0.335052	-0.00526756	0.331636	0.242391	-0.621577
Q9V397	0.841954	0.604988	0.292402	1.60762	1.7327	1.65942	-0.0871756		Q9V397	-0.071934	-0.0881429	0.0622946	0.0597958	-0.0369405	0.0176332	-0.0398022		Q9V397	0.819115	0.689397	0.0914302	0.167483	-0.147142	0.0758196	0.527505		Q9V397	0.208018	0.0871199	0.248398	0.226678	-0.0606667	-0.112322	-0.33355		Q9V397	0.580533	0.342035	0.177231	0.205352	0.32615	0.144906	-0.635074
Q9W5B5	NA	NA	NA	NA	NA	NA	NA		Q9W5B5	0.121024	0.0477697	-0.132787	0.00299266	-0.368769	-0.584106	-0.605202		Q9W5B5	0.553888	0.539989	0.19608	0.10274	-0.0364549	0.0342694	-0.278307		Q9W5B5	-0.073898	-0.153874	-0.141419	-0.280219	-0.511209	-0.512136	-0.467962		Q9W5B5	0.277249	0.145317	0.100873	0.125459	0.164558	0.0468549	-0.700156
Q95U54	NA	NA	NA	NA	NA	NA	NA		Q95U54	0.222062	0.321859	-0.105968	0.207168	-0.235247	-0.384962	-0.212416		Q95U54	0.168781	0.259881	0.0141047	0.175691	-0.0168305	0.0951095	-0.492073		Q95U54	0.0175991	-0.165985	-0.0148533	-0.131549	-0.38499	-0.39412	-0.0910608		Q95U54	0.341063	0.248551	0.278474	0.283512	0.282852	0.0667137	-0.794978
Q9V455	NA	NA	NA	NA	NA	NA	NA		Q9V455	0.0885253	-0.0789799	-0.0757673	-0.100216	-0.446732	-0.488419	-0.318864		Q9V455	0.678683	0.869841	0.479723	0.137802	0.00130965	0.213062	0.560058		Q9V455	-0.139516	-0.32759	-0.263449	-0.390243	-0.61551	-0.617	-0.407007		Q9V455	0.418731	0.348324	0.343021	0.1283	0.438092	0.221212	-0.522631
A0A0C4DHF6	1.44733	1.49637	1.44582	0.967097	0.922777	0.917802	1.05876		A0A0C4DHF6	NA	NA	NA	NA	NA	NA	NA		A0A0C4DHF6	0.864229	0.879049	0.710318	0.136557	-0.172577	0.0219629	0.181331		A0A0C4DHF6	NA	NA	NA	NA	NA	NA	NA		A0A0C4DHF6	0.400519	0.398417	0.427909	0.365734	0.468475	0.289937	0.272723
Q8MQJ8	NA	NA	NA	NA	NA	NA	NA		Q8MQJ8	0.0744864	-0.126767	0.0117556	-0.138292	-0.511751	-0.59204	-0.228076		Q8MQJ8	0.439372	0.49672	0.528059	0.552057	-0.150076	-0.000283783	0.471851		Q8MQJ8	-0.281906	-0.310822	0.0895874	-0.345859	-0.774048	-0.660216	0.0210394		Q8MQJ8	0.266659	0.165361	0.247147	0.0424762	0.196662	-0.0312828	-0.649866
P55162	NA	NA	NA	NA	NA	NA	NA		P55162	0.188384	0.0364708	0.161818	-0.00524587	-0.451566	-0.070203	0.0010637		P55162	0.679505	0.984797	0.589259	0.473715	0.312601	0.126345	-0.293335		P55162	0.514732	0.381771	0.20124	0.0194649	0.308381	0.177187	-0.49512		P55162	0.416068	0.332078	0.293614	0.166342	0.275423	0.116586	-0.532797
Q9VGF1	NA	NA	NA	NA	NA	NA	NA		Q9VGF1	0.371855	0.341133	0.191013	-0.0258865	-0.349568	-0.319459	-0.624843		Q9VGF1	NA	NA	NA	NA	NA	NA	NA		Q9VGF1	0.337411	0.289927	0.838084	0.774666	0.857591	0.614932	-1.501		Q9VGF1	0.54563	0.424696	0.829941	0.847495	0.861326	0.625904	-0.533258
Q9W2D9	0.270721	-0.0304046	-0.381979	0.574164	0.64131	0.616045	-0.830103		Q9W2D9	0.176927	0.192391	-0.212268	0.0371556	-0.330765	-0.383306	-0.637745		Q9W2D9	0.158119	0.229832	-0.0280413	0.162904	0.070661	0.204587	0.00996848		Q9W2D9	-0.0762745	-0.274963	-0.127594	-0.279189	-0.416441	-0.496642	-0.538383		Q9W2D9	0.470043	0.341305	0.249396	0.222552	0.368599	0.0989405	-1.09786
Q9Y0Z0	0.805887	0.571921	0.129962	0.743161	0.832655	0.813224	0.960888		Q9Y0Z0	0.160416	0.203871	-0.0366106	0.104598	-0.393196	-0.31775	0.723292		Q9Y0Z0	0.782458	0.783719	0.355138	0.381213	0.270728	0.289793	1.20989		Q9Y0Z0	-0.0212216	-0.398325	-0.194018	-0.389495	-0.741693	-0.611577	0.475503		Q9Y0Z0	0.259588	0.183928	0.260934	0.231014	0.350533	0.102047	0.0660584
M9NDE3	1.17073	1.33411	1.28382	0.831472	0.824098	0.801393	0.449926		M9NDE3	NA	NA	NA	NA	NA	NA	NA		M9NDE3	NA	NA	NA	NA	NA	NA	NA		M9NDE3	NA	NA	NA	NA	NA	NA	NA		M9NDE3	NA	NA	NA	NA	NA	NA	NA
Q8T062	NA	NA	NA	NA	NA	NA	NA		Q8T062	0.595088	0.586624	0.656827	0.10069	-0.360207	-0.200207	0.307749		Q8T062	NA	NA	NA	NA	NA	NA	NA		Q8T062	NA	NA	NA	NA	NA	NA	NA		Q8T062	NA	NA	NA	NA	NA	NA	NA
Q9VJE5	0.33657	0.290609	0.140276	0.29142	0.280737	0.288377	0.0559121		Q9VJE5	0.00820293	0.0140488	0.000435428	-0.020554	-0.0896383	-0.0218955	-0.13403		Q9VJE5	NA	NA	NA	NA	NA	NA	NA		Q9VJE5	0.439301	0.377657	0.42553	0.181995	0.435147	0.265499	-1.89446		Q9VJE5	0.496528	0.328875	0.332097	0.205349	0.39469	0.205298	0.0826357
Q9VWQ7	0.244672	0.185955	-0.168477	0.72757	0.867702	0.790889	0.360248		Q9VWQ7	0.0966	0.202233	-0.248916	0.0228003	-0.471537	-0.681798	-0.266056		Q9VWQ7	0.444615	0.533767	0.0871409	-0.483305	-0.586082	-0.339318	0.353209		Q9VWQ7	-0.125047	-0.228699	-0.230297	-0.35847	-0.387621	-0.54849	-0.372079		Q9VWQ7	0.331115	0.219872	0.138363	0.0712472	0.192331	-0.0698365	-0.577921
Q9VH77	0.548971	0.395542	-0.0989297	0.805233	0.844512	0.8635	0.316948		Q9VH77	-0.0234335	0.233942	-0.131114	0.0786293	-0.425726	-0.636283	-0.507886		Q9VH77	0.329764	0.420067	0.132181	-0.0336232	-0.236741	0.00434325	1.26218		Q9VH77	0.0176333	-9.56252e-05	-0.0141865	-0.198659	-0.0901753	-0.194575	-0.509289		Q9VH77	0.425179	0.321236	0.307681	0.303979	0.355472	0.227508	1.05213
Q9W5T4	NA	NA	NA	NA	NA	NA	NA		Q9W5T4	0.0581801	0.12961	-0.0897204	0.0790849	-0.219015	-0.374026	-0.70718		Q9W5T4	NA	NA	NA	NA	NA	NA	NA		Q9W5T4	0.431813	0.260901	0.321794	0.312617	0.42112	0.122762	NA		Q9W5T4	0.395255	0.304035	0.31933	0.24947	0.364176	0.14885	-0.767129
P07701	NA	NA	NA	NA	NA	NA	NA		P07701	-0.288052	-0.00695605	0.463453	-0.437071	-0.976584	-0.731938	-0.352808		P07701	1.008	0.816741	1.77285	0.433916	0.083749	0.849582	0.363484		P07701	0.304827	0.0930977	-0.277799	0.335497	0.271099	0.293524	-0.673562		P07701	-0.0171742	-0.0266092	-0.245723	0.162664	0.332055	0.309865	-1.0192
Q9VT33	0.881817	0.660839	0.214305	0.981893	1.02957	0.984093	-0.164593		Q9VT33	0.0528193	-0.00486716	-0.227748	-0.0481836	-0.491884	-0.686107	-0.658867		Q9VT33	0.586182	0.665636	0.291677	0.18853	0.0407822	0.137081	-0.0665096		Q9VT33	-0.037488	-0.288613	-0.0589873	-0.0583043	-0.322054	-0.421453	-0.703385		Q9VT33	0.432127	0.307205	0.383678	0.335408	0.435375	0.245752	-0.169785
M9PB26	NA	NA	NA	NA	NA	NA	NA		M9PB26	NA	NA	NA	NA	NA	NA	NA		M9PB26	1.67898	1.70671	1.56824	0.271688	-0.234526	0.230879	0.207767		M9PB26	NA	NA	NA	NA	NA	NA	NA		M9PB26	0.276268	0.210026	0.594781	0.569024	0.671825	0.595078	-0.385766
M9PGV7	0.492412	0.252901	0.162714	0.617825	0.650025	0.60022	-0.534246		M9PGV7	0.0177793	0.00461729	-0.0559031	0.0253521	-0.264766	-0.254679	-0.169977		M9PGV7	0.337163	0.528608	0.249638	0.169245	0.0103457	0.0859709	-0.194707		M9PGV7	-0.0184427	-0.112741	0.102064	-0.259689	-0.00605873	-0.0685134	-0.510551		M9PGV7	0.269974	0.20269	0.231332	0.0994719	0.238202	0.0600804	-0.423423
Q9VKW1	0.841977	0.838245	0.44759	0.770769	0.902039	0.862825	0.363685		Q9VKW1	0.154763	-0.0414981	0.00279333	-0.109207	-0.421022	-0.489886	-0.395021		Q9VKW1	0.766055	0.980593	0.702823	0.272101	0.2627	0.281508	0.32375		Q9VKW1	-0.0309209	-0.163502	0.0144915	-0.223264	-0.407273	-0.425415	-0.460952		Q9VKW1	0.361803	0.332474	0.293308	0.151877	0.274382	0.134672	-0.036152
Q9VRJ4	NA	NA	NA	NA	NA	NA	NA		Q9VRJ4	-0.0757305	-0.164311	-0.155298	0.0255297	-0.260696	-0.321141	-0.647514		Q9VRJ4	0.49632	0.598608	0.323229	0.330908	0.175	0.280132	-0.300016		Q9VRJ4	0.0733052	-0.237452	-0.0582786	-0.214665	-0.248869	-0.272869	-0.640086		Q9VRJ4	0.169986	0.00929705	0.107797	0.0546617	0.215378	0.113543	-0.455204
Q9VMF0	1.09321	0.6095	-0.315363	1.01934	1.03486	0.880032	-0.729225		Q9VMF0	0.139097	0.286602	-0.0448843	0.199862	-0.224053	-0.232542	-0.329369		Q9VMF0	0.279775	0.365523	0.0161776	0.159867	0.0695394	0.153265	-0.471314		Q9VMF0	0.145707	-0.020401	-0.0774577	-0.29319	-0.489913	-0.584947	-0.51447		Q9VMF0	0.267914	0.152814	0.250772	0.144831	0.288119	0.0342282	-1.03907
Q9VH09	NA	NA	NA	NA	NA	NA	NA		Q9VH09	0.236247	0.357366	-0.117765	0.0963735	-0.272801	-0.325225	-0.0416456		Q9VH09	0.658369	0.47143	0.366592	0.306195	0.0496521	0.0803896	0.17384		Q9VH09	0.173353	0.134662	0.00390387	0.210627	0.105928	-0.0750756	-0.810894		Q9VH09	0.15234	0.00880903	0.0661068	0.214346	0.187235	0.0162812	-0.266596
Q9VY92	1.28397	1.24869	0.21336	1.18056	1.33069	1.26674	0.479775		Q9VY92	0.119078	0.0154708	-0.216443	0.0397211	-0.520896	-0.726369	-0.615219		Q9VY92	0.755202	0.868465	0.382771	0.270028	0.136252	0.226431	-0.0320062		Q9VY92	0.136576	-0.12107	-0.0835037	-0.237147	-0.121917	-0.317335	-0.517547		Q9VY92	0.381755	0.174177	0.235739	0.182459	0.284719	0.0251703	-0.667264
Q9VGU6	NA	NA	NA	NA	NA	NA	NA		Q9VGU6	0.150669	-0.00474124	-0.0941982	0.00965367	-0.444888	-0.633445	-0.202665		Q9VGU6	0.759551	0.751023	0.620365	0.304233	0.0726796	0.178066	-0.0180006		Q9VGU6	-0.0322732	-0.0320131	-0.134577	-0.150927	-0.330988	-0.332837	-0.352474		Q9VGU6	0.213737	0.0860903	0.023117	-0.0462489	0.062972	-0.0967982	-0.894974
O18332	0.70776	0.536864	0.146534	0.632719	0.718312	0.668313	0.406735		O18332	0.139375	0.196441	0.0395113	0.0928095	-0.194118	-0.216622	-0.0182063		O18332	0.431066	0.535963	0.197729	0.230865	0.137579	0.186598	0.260325		O18332	-0.0390922	-0.195459	0.0452011	-0.359972	-0.495941	-0.48556	-0.0628656		O18332	0.303648	0.216756	0.159629	0.106039	0.212055	0.0312688	-0.321233
O18338	NA	NA	NA	NA	NA	NA	NA		O18338	0.0554969	-0.552871	-0.157175	0.019101	-0.663174	-0.431286	-1.17574		O18338	NA	NA	NA	NA	NA	NA	NA		O18338	NA	NA	NA	NA	NA	NA	NA		O18338	NA	NA	NA	NA	NA	NA	NA
Q7PLL3	NA	NA	NA	NA	NA	NA	NA		Q7PLL3	0.17004	0.196101	0.00267784	-0.0644755	-0.306351	-0.49271	-0.0193928		Q7PLL3	NA	NA	NA	NA	NA	NA	NA		Q7PLL3	NA	NA	NA	NA	NA	NA	NA		Q7PLL3	0.513553	0.418288	0.423921	0.246017	0.47737	0.318441	-0.578835
Q7JXF7	1.38668	1.35002	1.27638	1.78754	1.8342	1.73807	0.295749		Q7JXF7	NA	NA	NA	NA	NA	NA	NA		Q7JXF7	0.845333	0.790166	0.547108	0.974064	0.726684	0.885232	0.185108		Q7JXF7	NA	NA	NA	NA	NA	NA	NA		Q7JXF7	NA	NA	NA	NA	NA	NA	NA
A0A0B4LHX9	0.86793	0.910037	0.452743	1.0531	1.17332	1.17142	-0.136955		A0A0B4LHX9	0.0241283	0.179426	-0.13059	-0.128804	-0.475952	-0.313934	0.562559		A0A0B4LHX9	0.391254	0.50911	0.271057	0.189669	0.0777223	0.257367	1.43818		A0A0B4LHX9	-0.0976913	-0.195156	-0.0734158	-0.153383	-0.283646	-0.351159	0.968457		A0A0B4LHX9	-0.0410093	-0.206494	0.0693871	0.131977	0.124816	-0.0843349	-1.73337
Q9VSJ1	1.41113	1.58677	1.73234	0.760393	0.904163	0.89427	0.895128		Q9VSJ1	NA	NA	NA	NA	NA	NA	NA		Q9VSJ1	NA	NA	NA	NA	NA	NA	NA		Q9VSJ1	NA	NA	NA	NA	NA	NA	NA		Q9VSJ1	NA	NA	NA	NA	NA	NA	NA
Q9VMX9	NA	NA	NA	NA	NA	NA	NA		Q9VMX9	NA	NA	NA	NA	NA	NA	NA		Q9VMX9	NA	NA	NA	NA	NA	NA	NA		Q9VMX9	0.0651168	0.0993329	0.282054	0.109357	-0.111947	-0.118734	0.745739		Q9VMX9	NA	NA	NA	NA	NA	NA	NA
Q9V3W0	0.734247	0.728714	-0.314201	1.06204	1.21057	1.27894	-0.943269		Q9V3W0	0.0841182	0.517866	-0.0697346	-0.376417	-0.847584	-0.600188	-0.356492		Q9V3W0	0.122308	0.398809	-0.230558	0.00427047	0.0231932	0.168376	-0.0664307		Q9V3W0	-0.0921122	-0.204625	-0.141412	-0.454415	-0.57161	-0.492339	-0.452603		Q9V3W0	0.592988	0.557409	0.207429	-0.0510987	0.347785	0.262558	-0.654068
Q9VQS3	NA	NA	NA	NA	NA	NA	NA		Q9VQS3	NA	NA	NA	NA	NA	NA	NA		Q9VQS3	1.61463	1.59609	1.37202	0.208887	-0.147471	0.280944	0.606623		Q9VQS3	NA	NA	NA	NA	NA	NA	NA		Q9VQS3	NA	NA	NA	NA	NA	NA	NA
Q9Y143	1.67633	1.56344	1.44657	1.07908	0.895608	0.998128	0.558848		Q9Y143	NA	NA	NA	NA	NA	NA	NA		Q9Y143	NA	NA	NA	NA	NA	NA	NA		Q9Y143	0.87026	0.843919	0.839429	0.178199	0.109607	0.21493	0.407652		Q9Y143	1.31193	1.16947	-0.0845906	-0.244313	0.252298	0.133068	-0.0350418
Q9VEP6	0.368863	0.137831	0.0746572	0.749175	0.895331	0.848874	-1.13509		Q9VEP6	0.182015	0.227237	-0.109888	0.184219	-0.271548	-0.294254	-0.697209		Q9VEP6	0.43767	0.480504	0.220687	0.21238	0.0525663	0.112551	-0.145189		Q9VEP6	0.026659	-0.11876	0.0206694	-0.0364003	-0.0743267	-0.189489	-0.323252		Q9VEP6	0.363673	0.26049	0.311742	0.209612	0.380418	0.111703	-0.799401
Q9VRQ9	1.03354	1.05118	0.942972	1.54198	1.69058	1.6143	0.121281		Q9VRQ9	0.726876	0.736326	0.730285	-0.111626	-0.559511	-0.332162	-0.157844		Q9VRQ9	0.890411	1.02872	0.875917	0.253212	0.175886	0.375849	0.22241		Q9VRQ9	0.950668	0.856664	0.843731	0.664079	0.817862	0.682036	-0.0903791		Q9VRQ9	0.877222	0.787835	0.746044	0.653673	0.801546	0.678103	-0.156784
Q4AB57	0.0385204	-0.0218129	-0.0545808	0.174533	0.192699	0.174333	0.0961208		Q4AB57	0.049366	0.0536506	0.00180835	0.0344556	-0.0268425	-0.00576337	0.0196167		Q4AB57	0.0674822	0.0339681	-0.000287076	0.0303591	0.00691842	0.0310656	0.105969		Q4AB57	0.0404957	0.0518731	1.44849	-0.243774	-0.243771	-0.192126	-0.0514839		Q4AB57	0.0162707	-0.0162788	1.07082	-0.111855	-0.224779	-0.215383	-1.50121
A0A0B4KH25	NA	NA	NA	NA	NA	NA	NA		A0A0B4KH25	0.0435604	0.127857	0.192962	-0.0205659	-0.19327	-0.0753867	-0.125228		A0A0B4KH25	0.188419	0.280021	0.129056	0.108209	-0.0265322	0.0554306	0.162261		A0A0B4KH25	NA	NA	NA	NA	NA	NA	NA		A0A0B4KH25	NA	NA	NA	NA	NA	NA	NA
Q9VVA6	1.05675	0.889269	0.842734	0.531523	0.641183	0.641818	0.336986		Q9VVA6	-0.0833461	-0.16208	-0.182438	0.0306858	0.0800499	0.159051	-0.235733		Q9VVA6	0.695306	0.717857	0.503118	-0.00327921	-0.0820399	0.134016	0.239235		Q9VVA6	-0.0331628	-0.145655	0.0815458	-0.414236	-0.526013	-0.412516	0.0764454		Q9VVA6	0.300453	0.13432	0.195919	0.14741	0.245976	0.0788213	-0.419603
X2JEJ0	0.718285	0.664646	-0.170328	0.76578	0.814555	0.785585	0.349181		X2JEJ0	0.158609	0.443413	0.000100153	0.10523	-0.367888	-0.343145	-0.188756		X2JEJ0	0.366509	0.48055	0.141913	0.224295	0.23252	0.261621	-0.0361246		X2JEJ0	-0.0609025	-0.240024	-0.0664158	-0.288068	-0.44449	-0.408349	-0.0312781		X2JEJ0	0.585157	0.446346	0.309266	0.297679	0.394633	0.324963	-0.217339
M9PDB8	NA	NA	NA	NA	NA	NA	NA		M9PDB8	NA	NA	NA	NA	NA	NA	NA		M9PDB8	NA	NA	NA	NA	NA	NA	NA		M9PDB8	0.494364	0.611644	1.0794	0.283098	0.622248	0.408262	-1.00187		M9PDB8	0.641298	0.557207	0.471232	0.101514	0.585625	0.408484	0.305438
Q9VRM8	1.3653	1.30193	1.34785	1.00379	0.724056	0.82523	0.442393		Q9VRM8	NA	NA	NA	NA	NA	NA	NA		Q9VRM8	NA	NA	NA	NA	NA	NA	NA		Q9VRM8	0.579286	0.94481	0.797108	-0.171996	-0.73762	-0.177199	0.332035		Q9VRM8	0.403498	0.739777	0.769347	-0.0522338	-1.07677	-0.37148	-0.776985
Q9VD01	0.948846	0.623291	0.105703	0.809397	0.992136	0.833202	1.61179		Q9VD01	0.0825134	0.334652	0.100008	0.183646	-0.0903598	0.178024	1.13068		Q9VD01	0.433271	0.492918	0.292644	0.47104	0.292196	0.432489	1.53487		Q9VD01	0.0786089	-0.0714432	-0.00251174	-0.0271476	-0.490399	-0.234295	1.26433		Q9VD01	0.175732	0.108022	0.195268	0.410799	-0.00889726	0.0147225	1.28388
Q9W1G0	0.359399	0.296519	0.0780587	0.761307	0.791281	0.779007	-0.197462		Q9W1G0	0.0255452	0.130527	-0.0940239	0.0984971	-0.287667	-0.176796	0.468466		Q9W1G0	0.372514	0.446456	0.208094	0.326534	0.0756267	0.138404	1.00663		Q9W1G0	0.228162	0.0112862	0.236716	0.0425312	0.20713	0.0982487	0.463505		Q9W1G0	0.340456	0.181299	0.315462	0.407681	0.350242	0.115926	0.129285
Q9VCC6	0.847573	0.825588	0.548307	0.888452	0.928121	0.888149	-0.0112712		Q9VCC6	0.00178075	-0.0910899	-0.279556	-0.0404922	-0.428874	-0.503834	-0.999435		Q9VCC6	0.243879	0.327003	-0.0318456	0.200335	0.00421375	0.103981	-0.590805		Q9VCC6	0.132758	-0.0588086	0.0446627	-0.0827536	-0.0335048	-0.227204	-0.966976		Q9VCC6	0.132888	-0.0405521	-0.0226879	-0.0796634	0.0143598	-0.154506	-1.41706
Q9VN01	0.694952	0.703816	0.426718	0.975607	1.05574	0.979715	0.14085		Q9VN01	-0.0825277	0.119469	-0.185938	-0.0752677	-0.387373	-0.357699	-0.415476		Q9VN01	0.8516	0.947311	0.817103	0.372243	0.119234	0.30296	0.655704		Q9VN01	NA	NA	NA	NA	NA	NA	NA		Q9VN01	NA	NA	NA	NA	NA	NA	NA
M9PF24	NA	NA	NA	NA	NA	NA	NA		M9PF24	0.123615	0.010213	-0.153372	0.154216	-0.301223	-0.53167	-0.281736		M9PF24	0.852532	0.982785	0.516562	0.315918	0.0941967	0.347918	0.60901		M9PF24	-0.115884	-0.50345	-0.209182	-0.338709	-0.533071	-0.564226	-0.1016		M9PF24	0.281724	0.168187	0.235232	0.188198	0.308606	0.129965	0.0202322
Q8SZK9	1.19603	1.13232	0.949306	1.03326	1.01344	0.902035	0.195582		Q8SZK9	0.241178	0.450956	-0.0116411	-0.130083	-0.434511	-0.420819	-0.434901		Q8SZK9	0.395869	0.539582	0.0554905	0.328827	0.183068	0.278291	-0.688719		Q8SZK9	0.273077	0.166267	0.103502	0.025189	0.155078	-0.052608	-0.937294		Q8SZK9	0.520908	0.417992	0.189309	0.0827811	0.377409	0.126264	-0.714277
Q9W499	1.00203	0.810059	0.266925	1.255	1.50604	1.46242	-0.66634		Q9W499	-0.0588054	-1.31448	-0.105797	-0.995751	-1.83513	-1.5746	-1.44668		Q9W499	1.35465	1.59725	1.21984	-0.593873	-0.569551	0.106621	-0.0995541		Q9W499	0.259544	0.187351	0.443722	-0.166236	0.464542	0.345021	-1.14517		Q9W499	0.331135	0.211163	0.405817	-0.0950407	0.463235	0.351341	-1.17856
Q9VGM2	0.684165	0.506033	-0.104649	0.683772	0.634975	0.614435	1.38568		Q9VGM2	0.268065	0.323173	-0.293728	-0.155888	-0.336706	0.0943716	0.40688		Q9VGM2	-0.00384281	0.0368211	-0.0683624	-0.0740554	-0.0878292	0.204064	0.56388		Q9VGM2	-0.186145	-0.181599	0.197368	-0.553199	-0.813837	-0.360371	0.574074		Q9VGM2	0.357852	0.251206	0.318151	0.659453	0.334631	0.267252	0.249478
P21914	NA	NA	NA	NA	NA	NA	NA		P21914	0.0411533	-0.0486961	-0.15166	0.0372975	-0.425127	-0.608222	-0.481446		P21914	0.429306	0.605433	0.263157	0.242296	0.0361977	0.137201	0.0024705		P21914	0.121829	-0.0780195	-0.0932296	-0.24316	-0.213931	-0.335063	-0.299427		P21914	0.188445	0.0982416	-0.05398	-0.0926489	0.0461171	-0.0429993	-0.640303
Q7KTW9	0.81525	0.620572	0.188088	1.24726	1.33841	1.31799	0.285716		Q7KTW9	0.172191	-0.0241347	-0.134998	-0.181242	-0.534234	-0.43393	-0.0247876		Q7KTW9	0.76649	0.808633	0.31183	0.306505	0.120356	0.234726	0.183755		Q7KTW9	0.223524	0.0880617	0.071923	-0.00999243	0.134524	-0.0282868	-0.338977		Q7KTW9	0.337679	0.191157	0.260046	0.132332	0.32242	0.098009	-0.950612
Q9VIC0	1.0988	0.963826	0.384948	1.00491	1.2412	1.11371	-0.789287		Q9VIC0	0.0350299	-0.0170051	-0.101423	-0.0689169	-0.323634	-0.41978	-1.56592		Q9VIC0	0.453085	0.405026	0.0996361	0.152938	0.0807936	0.17229	-1.44239		Q9VIC0	0.0986519	0.356711	0.0208681	-0.195766	-0.0704994	-0.303602	-1.35439		Q9VIC0	0.27845	0.153079	0.237689	0.174053	0.208592	-0.0450478	-1.05409
H8F4T3	NA	NA	NA	NA	NA	NA	NA		H8F4T3	0.0822767	-0.0286317	-0.123022	-0.0627322	-0.340462	-0.0930681	0.959505		H8F4T3	0.433482	0.529451	0.336431	-0.0343666	-0.0619264	0.108774	0.630132		H8F4T3	-0.0406413	-0.183702	0.0637325	-0.106927	-0.219621	-0.309984	0.323998		H8F4T3	0.245592	0.0412555	0.330091	0.379032	0.377234	0.113565	-0.583986
O18373	NA	NA	NA	NA	NA	NA	NA		O18373	0.126266	0.185613	-0.0768828	-0.0713874	-0.623054	-0.823959	-0.358781		O18373	0.624648	0.747512	0.310544	0.149264	0.0388107	0.15168	0.228125		O18373	-0.217957	0.101025	-0.175352	-0.435813	-0.561161	-0.654401	-0.288485		O18373	0.294035	0.221939	0.239047	0.0832108	0.327209	0.0965435	-0.84873
Q9VG05	NA	NA	NA	NA	NA	NA	NA		Q9VG05	NA	NA	NA	NA	NA	NA	NA		Q9VG05	0.552901	0.657507	0.536796	0.0883398	0.0495206	0.123239	-0.0690769		Q9VG05	0.419684	0.394848	0.566185	0.0358688	0.465537	0.398345	NA		Q9VG05	0.394727	0.308037	0.383801	0.0808571	0.347223	0.284006	-0.519371
A4V402	NA	NA	NA	NA	NA	NA	NA		A4V402	0.0620141	0.159291	-0.116206	0.118349	-0.174919	-0.134222	-0.547148		A4V402	0.741239	0.858735	0.399038	0.133509	0.0804541	0.650591	0.0452094		A4V402	-0.100526	-0.211463	-0.0463525	-0.28897	-0.335317	-0.400142	-0.402124		A4V402	0.347156	0.278619	0.337699	0.258541	0.343763	0.123374	-1.08549
Q9VS21	1.05231	0.924911	-0.53148	0.973323	1.18469	1.1404	0.828781		Q9VS21	-0.0292229	0.00789219	-0.129759	-0.388246	-1.21964	-1.11097	-0.558932		Q9VS21	0.645197	0.966779	0.344195	-0.235289	0.0624371	0.0218294	0.382164		Q9VS21	0.173822	0.00694069	0.175964	-0.391656	-0.0216987	-0.204747	-0.138045		Q9VS21	0.322966	0.263914	0.362477	-0.0472924	0.390978	0.216947	-0.778058
Q9VTH0	1.09783	0.985542	0.597372	1.21838	1.17919	1.15044	1.40442		Q9VTH0	NA	NA	NA	NA	NA	NA	NA		Q9VTH0	0.751764	0.855761	0.730873	0.503135	0.448001	0.56878	0.101625		Q9VTH0	0.287191	0.207363	0.416511	0.275364	0.149761	0.0922652	-0.184406		Q9VTH0	0.331055	0.249979	0.325714	0.223425	0.283283	0.120812	-0.169652
Q9VK89	NA	NA	NA	NA	NA	NA	NA		Q9VK89	0.1441	-0.387989	-0.0950649	-0.392788	-0.979498	-0.783482	-0.330831		Q9VK89	0.859324	1.1119	0.77147	0.212864	-0.0948438	0.0920412	0.157601		Q9VK89	-0.0034802	-0.237101	-0.00915424	-0.0323903	-0.450893	-0.326378	-0.0333212		Q9VK89	0.391433	0.28598	0.389348	0.0626241	0.448866	0.272841	-0.396626
Q9W370	1.06669	0.777294	0.24378	0.925354	0.943438	0.818494	0.73209		Q9W370	0.209689	0.492027	-0.171809	-0.686193	-0.914285	-0.674621	-0.148374		Q9W370	0.58175	0.764572	0.302211	0.335164	0.114784	0.37305	0.610055		Q9W370	0.517552	0.323986	0.134205	-0.0877959	0.195542	0.0741802	-0.173068		Q9W370	0.743619	0.554374	0.140402	-0.0181672	0.417402	0.244537	-0.0910447
Q9VJZ6	NA	NA	NA	NA	NA	NA	NA		Q9VJZ6	0.0318846	-0.151255	-0.128241	-0.109878	-0.496848	-0.715531	-0.785811		Q9VJZ6	0.862335	1.08449	0.722164	0.326211	0.0299011	0.271763	0.169178		Q9VJZ6	-0.116673	-0.46354	-0.191418	-0.313458	-0.434529	-0.488258	-0.535386		Q9VJZ6	0.326929	0.254978	0.286675	0.207493	0.321744	0.169284	-0.731749
M9PJN5	1.19883	0.77561	0.474296	1.38401	1.68149	1.61713	1.06769		M9PJN5	0.215103	0.314593	-0.18862	0.253067	-0.274451	-0.497052	0.287252		M9PJN5	0.457392	0.561984	0.17303	0.110544	0.0876358	0.145098	0.117621		M9PJN5	0.21921	0.0901705	0.286082	0.152994	0.216914	0.0103244	-0.456294		M9PJN5	0.345587	0.251664	0.364697	0.306323	0.378207	0.188521	0.0689272
P04359-2	0.766893	0.499214	0.302344	0.912462	1.01917	0.982424	-0.480688		P04359-2	-0.0807742	-0.730475	-0.142998	-0.619883	-1.0882	-0.874698	-1.03707		P04359-2	1.00116	1.05107	0.802713	0.0347489	-0.0548336	0.163869	-0.145054		P04359-2	0.136737	0.0362827	0.208011	-0.135679	0.244028	0.149865	-0.975544		P04359-2	0.105542	-0.0102992	0.153702	-0.0923693	0.192124	0.162149	-0.825632
Q8IQV1	NA	NA	NA	NA	NA	NA	NA		Q8IQV1	0.0595669	0.056126	0.00106876	-0.063998	0.00627529	0.0354177	0.194598		Q8IQV1	NA	NA	NA	NA	NA	NA	NA		Q8IQV1	0.196585	0.032722	0.125147	-0.0450436	0.119955	-0.163817	-0.148822		Q8IQV1	0.433473	0.300419	0.35214	0.345711	0.406475	0.183734	0.240052
A8DYP0	0.937921	0.970319	0.906115	2.21915	2.37913	2.24292	NA		A8DYP0	0.000466547	-0.228002	-0.302712	0.104377	-0.318333	-0.504155	-0.726514		A8DYP0	0.596293	0.656873	0.237229	0.235413	0.103889	0.222594	-0.263736		A8DYP0	0.0478333	-0.0957577	0.183027	-0.0891701	-0.263034	-0.270186	0.143779		A8DYP0	0.208948	0.0742158	-0.013847	0.0874271	0.13679	-0.154912	-1.01324
Q8SXU3	NA	NA	NA	NA	NA	NA	NA		Q8SXU3	0.0847361	-0.0326821	-0.102765	0.137686	-0.282849	-0.383844	-0.509607		Q8SXU3	0.722269	0.763631	0.5551	0.369778	0.135941	0.242719	-0.431423		Q8SXU3	0.157137	0.129785	0.15598	0.0689909	0.144696	-0.054592	-0.663312		Q8SXU3	0.258111	0.201748	0.293219	0.217286	0.307966	0.0782105	-0.994285
Q9VA42	0.801249	0.775095	0.660765	1.97174	2.12489	2.06524	-0.114801		Q9VA42	0.178867	0.628246	-0.0251768	-0.129907	-0.327502	-0.351805	-0.193083		Q9VA42	0.499451	0.557656	0.339643	0.174402	-0.00176507	0.343591	0.219512		Q9VA42	0.350655	0.205937	0.35689	0.32363	0.378406	0.289834	0.531666		Q9VA42	0.302885	0.200039	0.338353	0.305769	0.391068	0.226015	-0.158639
A0A0B4KH77	1.20504	1.17852	1.07631	0.872063	0.974375	0.755664	0.292967		A0A0B4KH77	0.598618	0.610416	0.447787	0.115934	-0.299221	-0.0783616	0.470948		A0A0B4KH77	0.936903	0.967245	0.778326	0.231153	-0.057081	0.171085	-0.228722		A0A0B4KH77	NA	NA	NA	NA	NA	NA	NA		A0A0B4KH77	0.441442	0.370829	0.446964	0.246824	0.127403	-0.00745375	-0.476005
Q9VC48	0.76557	0.577036	0.225567	0.801625	0.853274	0.830334	0.428699		Q9VC48	-0.0998803	-0.145594	-0.0595603	-0.0749415	-0.430678	-0.529959	-0.234955		Q9VC48	0.700272	0.797715	0.560581	0.225746	0.21781	0.188351	0.152273		Q9VC48	0.0829131	-0.145751	0.0636672	-0.0539714	-0.0813056	-0.151432	-0.286956		Q9VC48	0.291519	0.224971	0.329309	0.119763	0.364604	0.21223	-0.718093
Q9VW13	NA	NA	NA	NA	NA	NA	NA		Q9VW13	0.072208	0.131595	0.0615423	0.273358	-0.0912065	-0.189253	-0.585514		Q9VW13	0.546188	0.619593	0.468035	0.355889	0.122146	0.276382	-0.196608		Q9VW13	0.320222	0.163118	0.330324	0.176213	0.283977	0.105765	-0.717718		Q9VW13	0.36021	0.271736	0.345056	0.257865	0.36346	0.243849	0.0412525
Q9VER6	1.39833	1.40081	1.4288	1.62366	1.74257	1.67191	0.360829		Q9VER6	NA	NA	NA	NA	NA	NA	NA		Q9VER6	0.742369	0.947115	0.732127	0.927527	0.975948	0.999797	0.671362		Q9VER6	0.484968	0.524111	0.412576	0.393418	0.44604	0.312292	0.47645		Q9VER6	0.62618	0.619008	0.297694	0.209242	0.282613	0.138494	-0.30762
Q9VHW4	1.03295	0.799318	0.55333	0.873482	0.942142	0.827777	-0.540007		Q9VHW4	0.0725312	0.16792	-0.145198	0.109145	-0.154915	0.178365	-0.52979		Q9VHW4	0.308801	0.407652	0.0526311	0.213664	0.11842	0.165254	-0.521701		Q9VHW4	-0.0409215	-0.283402	-0.132306	-0.272587	-0.420982	-0.455269	-0.607568		Q9VHW4	0.251218	0.142901	0.170299	0.121717	0.296478	-0.00172272	-1.34104
A1Z8D3	0.702896	0.606511	0.241649	0.921483	0.876787	0.971536	-0.0428332		A1Z8D3	0.104281	0.031279	0.0128514	0.424684	-0.155337	0.0230335	-0.0527033		A1Z8D3	0.813161	0.668403	0.423562	0.253903	-0.0451294	0.167202	0.327538		A1Z8D3	-0.0196133	-0.128347	0.0365706	0.0100577	-0.481163	-0.254685	-0.33184		A1Z8D3	0.219141	0.0407443	0.106552	0.276839	0.218006	-0.00475419	-0.27319
A0A0B4KFE9	NA	NA	NA	NA	NA	NA	NA		A0A0B4KFE9	NA	NA	NA	NA	NA	NA	NA		A0A0B4KFE9	NA	NA	NA	NA	NA	NA	NA		A0A0B4KFE9	0.068797	0.17548	0.117867	0.249857	-0.311147	-0.413778	-0.59628		A0A0B4KFE9	0.419021	0.289301	0.463386	0.323975	0.388033	0.166979	0.268671
Q9W3K9	NA	NA	NA	NA	NA	NA	NA		Q9W3K9	0.135172	0.187879	-0.26098	-0.0460722	-0.50701	-0.489611	-0.287523		Q9W3K9	0.152056	0.281227	-0.101084	0.161542	0.0148194	0.105635	-0.0941015		Q9W3K9	-0.0722743	-0.381738	-0.319565	-0.523631	-0.75051	-0.743951	-0.446395		Q9W3K9	0.254899	0.0317929	0.157127	0.100179	0.173712	0.0318308	-0.205509
Q9V677	NA	NA	NA	NA	NA	NA	NA		Q9V677	0.0671534	0.0507292	-0.0753836	0.0905968	-0.376344	-0.505612	-0.560556		Q9V677	0.549031	0.592386	0.352855	0.213966	0.00411843	0.142665	-0.746141		Q9V677	0.153886	0.00507656	0.130913	0.0291739	0.0910153	-0.129653	-0.759958		Q9V677	0.225856	0.0808321	0.187106	0.0749851	0.188733	-0.0492433	-0.996015
A1Z7P1	0.682483	0.389855	-0.0740389	0.787404	0.848579	0.829165	0.220354		A1Z7P1	-0.00384186	0.15127	-0.140324	0.0607314	-0.277057	-0.443622	-0.637633		A1Z7P1	0.320041	0.431559	0.199553	0.147673	0.0457222	0.132468	-0.536142		A1Z7P1	-0.0912624	-0.329627	-0.201893	-0.384389	-0.423446	-0.624204	-0.183364		A1Z7P1	0.375823	0.250721	0.298042	0.272453	0.38079	0.10723	-0.272653
Q7K3B7	0.473787	0.490035	0.282078	1.29263	1.3623	1.32845	-0.636781		Q7K3B7	0.105465	0.302338	-0.0202429	-0.1276	-0.236791	-0.244952	-0.12553		Q7K3B7	0.376419	0.491554	0.28536	0.137063	0.103551	0.276077	0.0666604		Q7K3B7	0.357839	0.265636	0.448122	0.240992	0.496014	0.239874	-1.13067		Q7K3B7	0.305498	0.209226	0.263197	0.191563	0.341924	0.167949	-0.488162
Q9VTZ4	1.0332	1.24858	1.45935	0.858433	0.855021	0.876643	-1.43134		Q9VTZ4	0.111718	0.254052	-0.0789964	0.0506573	-0.2451	-0.355357	-0.474124		Q9VTZ4	0.383357	0.420579	0.195043	0.135957	0.1018	0.178875	-0.206745		Q9VTZ4	0.145539	-0.055094	0.0473924	-0.0275346	-0.00914348	-0.203258	-0.473633		Q9VTZ4	0.387712	0.198885	0.223109	0.233026	0.328084	0.0868708	-0.43112
Q9VVJ7	1.55694	1.53	1.46511	1.51131	1.57065	1.46537	0.592996		Q9VVJ7	NA	NA	NA	NA	NA	NA	NA		Q9VVJ7	1.45101	1.54831	1.40593	0.701027	0.642713	0.82708	0.505769		Q9VVJ7	NA	NA	NA	NA	NA	NA	NA		Q9VVJ7	0.641335	0.503671	0.461239	0.420813	0.529165	0.38281	-1.03553
Q9VU38	0.669945	0.651498	0.549002	0.948368	0.99908	1.05052	-0.0511668		Q9VU38	0.0523689	0.155705	0.020679	-0.00986513	-0.50506	-0.483685	-0.0831556		Q9VU38	0.377148	0.441372	0.319707	0.219414	0.0385974	0.148046	-0.0828692		Q9VU38	0.293659	0.054003	0.159765	0.211855	0.170838	-0.0369907	-0.603927		Q9VU38	0.29844	0.189617	0.306955	0.308307	0.359687	0.224439	-0.718116
Q9V9Q4	NA	NA	NA	NA	NA	NA	NA		Q9V9Q4	-0.0266699	-0.0369459	-0.113961	-0.0757563	-0.339233	-0.530155	-0.919799		Q9V9Q4	0.473529	0.61119	0.405031	0.129679	0.0520324	0.186453	-0.601764		Q9V9Q4	0.0792451	-0.130586	-0.0182369	-0.147869	-0.00798566	-0.25055	-0.940569		Q9V9Q4	0.22774	0.136908	0.158282	0.0516966	0.178147	0.0167321	-0.865566
Q24276	1.21444	0.879836	0.519526	1.25905	1.30351	1.26868	0.378852		Q24276	-0.0289848	-0.336158	-0.100959	-0.128209	-0.460566	-0.587054	-0.31728		Q24276	0.443235	0.485355	0.205472	0.26074	0.0193386	0.176082	0.498382		Q24276	-0.0438744	-0.201051	0.00194859	-0.253893	-0.091971	-0.214947	-0.020193		Q24276	0.159526	0.147391	0.289665	0.0296002	0.323522	0.169389	-0.714061
Q9VJ19	0.279884	0.185268	-0.0682021	1.04605	1.11566	1.1406	-1.11381		Q9VJ19	0.0308757	-0.102329	-0.0994432	-0.241219	-0.450245	-0.499091	-0.892387		Q9VJ19	0.656471	0.844574	0.495741	0.21132	0.0309935	0.210703	-0.621292		Q9VJ19	0.173648	0.0144682	0.0348083	-0.0679065	0.115172	-0.00621619	-1.99857		Q9VJ19	0.335793	0.229031	0.241815	0.0996537	0.319753	0.227787	-1.89172
Q7KK54	NA	NA	NA	NA	NA	NA	NA		Q7KK54	NA	NA	NA	NA	NA	NA	NA		Q7KK54	1.08485	1.05699	0.912078	0.304265	0.17913	0.322385	-0.169425		Q7KK54	0.881276	0.789058	0.400055	0.417151	0.489621	0.332846	-0.0840364		Q7KK54	0.386132	0.298602	0.341759	0.309474	0.240187	0.126288	-0.850546
Q9VAS0	1.11375	0.942713	0.934391	1.5797	1.63673	1.49499	0.211247		Q9VAS0	NA	NA	NA	NA	NA	NA	NA		Q9VAS0	0.437275	0.502023	0.381467	0.92143	0.853921	0.931428	0.305097		Q9VAS0	NA	NA	NA	NA	NA	NA	NA		Q9VAS0	NA	NA	NA	NA	NA	NA	NA
Q9Y136	0.701458	0.754826	0.527937	1.37454	1.50007	1.36754	-0.487079		Q9Y136	NA	NA	NA	NA	NA	NA	NA		Q9Y136	NA	NA	NA	NA	NA	NA	NA		Q9Y136	NA	NA	NA	NA	NA	NA	NA		Q9Y136	NA	NA	NA	NA	NA	NA	NA
Q9VDM7	0.642086	0.510689	0.172781	0.894168	0.937591	0.895063	-0.493464		Q9VDM7	0.161064	0.16524	-0.0437842	-0.0604467	-0.321875	-0.520621	-0.0416675		Q9VDM7	0.501294	0.841699	0.259636	0.194397	0.142056	0.174867	0.379173		Q9VDM7	0.430822	0.2262	0.373971	0.303628	0.449061	0.277683	-1.94585		Q9VDM7	0.40794	0.257628	0.382632	0.319943	0.450524	0.266181	0.168332
Q9VZ55	NA	NA	NA	NA	NA	NA	NA		Q9VZ55	0.008352	-0.416774	-0.038293	0.0445915	-0.604659	-0.70241	-0.920886		Q9VZ55	NA	NA	NA	NA	NA	NA	NA		Q9VZ55	0.139727	-0.0228661	0.0988903	0.0106824	0.00743162	-0.129799	-0.490215		Q9VZ55	0.355611	0.269292	0.321289	0.148938	0.350146	0.181759	-0.723535
Q9VW26	0.746035	0.746339	0.504084	1.60022	1.72672	1.66841	-0.00994618		Q9VW26	0.0221774	-0.0624971	-0.0879007	0.0737333	-0.182553	-0.195131	-0.192332		Q9VW26	0.537431	0.504411	0.376443	0.476685	0.0260363	0.0949606	-0.343636		Q9VW26	0.0183071	-0.117318	-0.000457649	-0.0308809	-0.0110237	-0.18299	-0.0830466		Q9VW26	0.00471831	-0.164762	0.0967892	0.0208746	-0.00390042	-0.16958	-0.669934
Q9VUN9	NA	NA	NA	NA	NA	NA	NA		Q9VUN9	0.192891	-0.928122	0.00207641	-0.666519	-1.86637	-1.12757	-0.977841		Q9VUN9	NA	NA	NA	NA	NA	NA	NA		Q9VUN9	NA	NA	NA	NA	NA	NA	NA		Q9VUN9	0.545525	0.465827	0.406284	0.050585	0.438469	0.335974	-0.279301
Q7KTW5	NA	NA	NA	NA	NA	NA	NA		Q7KTW5	0.101609	0.0966023	-0.0373083	0.0145913	-0.38785	-0.475677	-0.696114		Q7KTW5	0.599586	0.729949	0.420531	0.322979	0.113596	0.242583	0.501303		Q7KTW5	0.14797	0.0406193	0.149445	0.0784201	0.077119	-0.0778472	-0.0469998		Q7KTW5	0.400129	0.244497	0.231868	0.196006	0.301549	0.125191	-0.235142
Q9V3Z4	0.856908	0.683465	0.312648	0.762427	0.772711	0.751026	0.752873		Q9V3Z4	0.0697884	0.22368	-0.071295	0.155201	-0.125086	-0.217473	-0.0493992		Q9V3Z4	0.479666	0.569709	0.359152	0.293249	0.0395425	0.25	0.291613		Q9V3Z4	0.0416154	-0.157373	-0.102866	-0.193071	-0.229336	-0.396733	-0.32456		Q9V3Z4	0.284307	0.139726	0.143365	0.246204	0.193876	-0.0264793	-0.161287
Q0E931	NA	NA	NA	NA	NA	NA	NA		Q0E931	-0.0627436	-0.557405	0.00030913	-0.589026	-1.06727	-0.945979	-0.929383		Q0E931	1.03501	1.31219	1.12271	0.153342	0.113498	0.268716	0.0386866		Q0E931	0.38055	0.230985	0.357453	-0.0700908	0.376058	0.250167	-0.645645		Q0E931	0.380064	0.280371	0.420003	0.0793818	0.367505	0.307343	-0.925278
P48591	1.02234	0.814323	0.264133	0.806285	0.935234	0.936992	-0.290286		P48591	0.0690286	-0.048248	-0.128823	0.173871	-0.17246	-0.388439	-0.682735		P48591	0.652338	0.698885	0.442569	0.244933	0.107324	0.252951	-0.561789		P48591	0.267974	0.197578	0.310701	0.196564	0.327177	0.150988	-1.47191		P48591	0.283964	0.138602	0.285034	0.192329	0.306816	0.0942309	-1.05706
[truncated: 1,875 more rows]

## Sheet: Supplementary Figure 12
tissue	id.prot	flybase.id	geneSymbol	logfc	log10_spc	signalp
gut	L0MPS3	FBgn0087002	apolpp	0.9045	4.02792	TRUE
fat	L0MPS3	FBgn0087002	apolpp	1.8114	4.02792	TRUE
glia	L0MPS3	FBgn0087002	apolpp	0.1342	4.02792	TRUE
[truncated: 26,667 more rows]
